# Supplementary material for: Genome-wide analysis of the transcriptional response to porcine reproductive and respiratory syndrome virus infection at the maternal/fetal interface and in the fetus
Source: BMC Genomics. 2016 May 20;17:383. doi: 10.1186/s12864-016-2720-4 (PMC4875603; doi:10.1186/s12864-016-2720-4)
Supplement: Additional file 2: — Lists of differentially expressed genes. Excel (.xlsx) file of the differentially expressed genes (DEGs) identified by the edgeR software from the six contrasts of the transcriptomic analysis. Results for each contrast are on a separate tab (6 tabs in total). (XLSX 656 kb) [file 12864_2016_2720_MOESM2_ESM.xlsx]

## Sheet: Endo UNINF v CON
Number	Chromosome	Gene type	Start	End	Strand	Ensembl Gene ID	Gene Name	Gene Source	Gene Biotype	logFC	logCPM	PValue	FDR
9297	14	IG_V_gene	52287647	52288129	+	ENSSSCG00000031037	IGLV-7	havana	IG_V_gene	7.17507	5.09924	7.06466e-255	1.00749e-250
9301	14	IG_V_gene	52392752	52393255	+	ENSSSCG00000030730	IGLV-4	havana	IG_V_gene	5.46535	1.43815	5.03347e-100	7.17823e-97
13261	3	IG_V_gene	59958936	59959475	-	ENSSSCG00000027295	IGKV-6	havana	IG_V_gene	5.08189	1.16864	5.03025e-94	5.97803e-91
13248	3	protein_coding	59749609	59750318	-	ENSSSCG00000029057	novel gene	ensembl	protein_coding	4.72745	0.473126	8.62201e-64	5.58902e-61
9302	14	IG_V_gene	52398194	52398721	+	ENSSSCG00000030893	IGLV-3	havana	IG_V_gene	4.62783	1.87508	1.44299e-92	1.46989e-89
13263	3	IG_V_gene	59985851	59986608	+	ENSSSCG00000027332	IGKV-11	havana	IG_V_gene	4.50869	2.11507	1.21026e-92	1.32765e-89
13260	3	IG_V_gene	59949725	59950469	-	ENSSSCG00000030738	IGKV-5	havana	IG_V_gene	4.477	0.395429	1.13017e-59	6.71558e-57
9293	14	IG_V_gene	52228870	52229344	+	ENSSSCG00000030775	IGLV-11	havana	IG_V_gene	4.43156	3.07181	4.43695e-118	1.58188e-114
13262	3	IG_V_gene	59962485	59963229	-	ENSSSCG00000030927	IGKV-7	havana	IG_V_gene	4.3586	3.76283	4.24556e-123	2.0182e-119
9300	14	IG_V_gene	52384768	52385271	+	ENSSSCG00000030830	IGLV-5	havana	IG_V_gene	4.35404	0.786933	1.78971e-61	1.1097e-58
7091	6	protein_coding	72580427	72587136	-	ENSSSCG00000003497	PLA2G2D	ensembl	protein_coding	4.30105	2.59226	1.67039e-103	2.97768e-100
13251	3	IG_C_gene	59880799	59881322	-	ENSSSCG00000008203	IGKC	ensembl_havana	IG_C_gene	3.93312	6.79201	1.47106e-127	1.04894e-123
9292	14	IG_V_pseudogene	52205290	52205773	+	ENSSSCG00000030789	IGLV-12	havana	IG_V_pseudogene	3.90787	3.27574	1.00784e-98	1.30662e-95
12056	8	protein_coding	77268244	77274304	+	ENSSSCG00000028731	CXCL13	ensembl	protein_coding	3.76709	3.98815	1.72475e-104	3.5138e-101
13249	3	protein_coding	59753693	59754231	-	ENSSSCG00000008205	novel gene	ensembl	protein_coding	3.67638	4.61906	1.32169e-105	3.14144e-102
9305	14	IG_C_gene	52423079	52423532	-	ENSSSCG00000010044	IGLC	havana	IG_C_gene	3.59329	7.89642	7.38557e-111	2.10651e-107
19655	16	protein_coding	36320680	36329478	+	ENSSSCG00000016901	GZMK	ensembl	protein_coding	3.55522	0.334383	2.37917e-42	8.27544e-40
11986	8	protein_coding	71347284	71358511	-	ENSSSCG00000008939	IGJ	ensembl_havana	protein_coding	3.46236	6.23256	5.1009e-103	8.08266e-100
10696	9	protein_coding	43861486	43866162	+	ENSSSCG00000015016	POU2AF1	ensembl	protein_coding	3.35948	0.916197	1.28969e-48	5.40947e-46
20515	17	protein_coding	10806299	10928870	-	ENSSSCG00000007007	IDO1	ensembl	protein_coding	3.2604	2.37011	4.85163e-65	3.29472e-62
12036	8	protein_coding	75801204	75806186	-	ENSSSCG00000023489	CXCL9	ensembl_havana	protein_coding	3.19745	4.54491	1.31248e-84	1.10102e-81
9296	14	IG_V_gene	52274437	52274927	+	ENSSSCG00000031054	IGLV-8	havana	IG_V_gene	3.19034	5.01434	6.82961e-87	6.49314e-84
4432	2	protein_coding	44078431	44082946	+	ENSSSCG00000028525	SAA4	ensembl	protein_coding	3.10707	5.94923	2.63445e-86	2.34812e-83
9295	14	IG_V_gene	52258921	52259418	+	ENSSSCG00000030825	IGLV-9	havana	IG_V_gene	3.10405	4.56227	1.7518e-79	1.38792e-76
14390	X	protein_coding	65033700	65037068	-	ENSSSCG00000012402	CXCR3	ensembl_havana	protein_coding	3.0787	0.402836	6.33449e-38	1.7713e-35
25261	GL896422.1	protein_coding	1698	3396	+	ENSSSCG00000021006	novel gene	ensembl	protein_coding	2.98032	5.54663	2.99834e-79	2.25049e-76
798	1	protein_coding	140915692	140919335	+	ENSSSCG00000004670	C15orf48	ensembl	protein_coding	2.91953	0.916077	9.96169e-41	3.22872e-38
19657	16	protein_coding	36385658	36393941	+	ENSSSCG00000016903	GZMA	ensembl	protein_coding	2.90183	2.17628	5.63456e-54	2.77084e-51
17244	7	protein_coding	79831197	79834605	-	ENSSSCG00000001978	GZMB	ensembl	protein_coding	2.89083	2.41607	5.9652e-55	3.15073e-52
12038	8	protein_coding	75829904	75882217	-	ENSSSCG00000008977	CXCL10	ensembl_havana	protein_coding	2.7197	7.72648	5.17871e-68	3.69268e-65
5627	2	protein_coding	147107912	147110247	-	ENSSSCG00000029239	MZB1	ensembl	protein_coding	2.64106	3.00335	2.36014e-54	1.20207e-51
12040	8	protein_coding	75909585	75911491	-	ENSSSCG00000008978	CXCL11	ensembl_havana	protein_coding	2.54152	2.33567	1.57675e-44	5.91738e-42
4292	2	protein_coding	18596996	18640232	+	ENSSSCG00000013275	SYT13	ensembl	protein_coding	2.51797	4.44081	3.38189e-57	1.85497e-54
8441	15	protein_coding	118697550	118717532	+	ENSSSCG00000025042	ICOS	ensembl	protein_coding	2.51704	-0.139472	2.0866e-23	3.03643e-21
1601	1	protein_coding	264096731	264098460	-	ENSSSCG00000005312	SIT1	ensembl	protein_coding	2.48506	2.10177	3.10876e-45	1.19822e-42
20675	17	protein_coding	34906655	34915135	+	ENSSSCG00000007131	novel gene	ensembl	protein_coding	2.47772	0.27937	1.96085e-25	3.10708e-23
2436	13	protein_coding	32247996	32256018	-	ENSSSCG00000026707	XCR1	ensembl_havana	protein_coding	2.45903	-0.168627	2.28493e-21	2.98949e-19
18214	5	protein_coding	18830224	18839919	-	ENSSSCG00000000257	ITGB7	ensembl	protein_coding	2.44735	3.17828	2.88193e-49	1.32578e-46
2442	13	protein_coding	32532565	32538394	+	ENSSSCG00000024311	CCR2	ensembl	protein_coding	2.43368	1.63142	3.98504e-38	1.15981e-35
17725	7	protein_coding	122785171	122800712	-	ENSSSCG00000002479	novel gene	ensembl	protein_coding	2.41341	3.48417	6.20648e-49	2.68214e-46
13275	3	protein_coding	60852723	60859738	-	ENSSSCG00000008217	CD8A	ensembl_havana	protein_coding	2.39779	3.4469	4.95111e-49	2.20649e-46
15604	4	protein_coding	97461923	97479289	+	ENSSSCG00000006378	SLAMF7	ensembl_havana	protein_coding	2.37814	2.62782	1.62677e-43	5.94855e-41
13269	3	protein_coding	60577395	60679564	+	ENSSSCG00000008213	CD8B	havana	protein_coding	2.36594	1.84145	9.97644e-40	3.09291e-37
10782	9	protein_coding	50680925	50685383	-	ENSSSCG00000015093	CD3D	ensembl_havana	protein_coding	2.34517	2.38473	1.06839e-42	3.80907e-40
22401	18	protein_coding	7722752	7744165	-	ENSSSCG00000016475	TRBC1	ensembl	protein_coding	2.3245	4.08537	2.61718e-50	1.24412e-47
241	1	protein_coding	36583232	36629478	+	ENSSSCG00000004202	SAMD3	ensembl	protein_coding	2.31298	-0.265087	3.17196e-18	3.50661e-16
14456	X	protein_coding	72343324	72359036	+	ENSSSCG00000012446	P2Y10	ensembl_havana	protein_coding	2.2838	0.181652	2.45436e-22	3.33349e-20
24272	GL892871.2	protein_coding	40844	49188	+	ENSSSCG00000021949	novel gene	ensembl	protein_coding	2.27088	1.02701	1.56361e-26	2.82262e-24
16004	4	protein_coding	113925945	113941749	-	ENSSSCG00000006736	CD2	ensembl_havana	protein_coding	2.25462	4.2776	2.0319e-45	8.04914e-43
9476	14	protein_coding	65236451	65239189	+	ENSSSCG00000010190	ACTA1	ensembl	protein_coding	2.25148	0.72294	6.11768e-33	1.5306e-30
19862	16	protein_coding	71808423	71816338	+	ENSSSCG00000017056	ITK	ensembl	protein_coding	2.24383	-0.117862	2.86644e-20	3.68273e-18
12555	3	protein_coding	7576744	7579011	-	ENSSSCG00000007656	PVRIG	ensembl	protein_coding	2.23403	1.06356	4.69005e-29	1.029e-26
10783	9	protein_coding	50686387	50696073	+	ENSSSCG00000015094	CD3G	ensembl_havana	protein_coding	2.22077	2.39986	8.11117e-39	2.40986e-36
15694	4	protein_coding	100799185	100839573	+	ENSSSCG00000006457	FCRL3	ensembl	protein_coding	2.21769	1.10832	1.4731e-26	2.69333e-24
4429	2	protein_coding	44024783	44025604	-	ENSSSCG00000013369	SAA1	havana	protein_coding	2.20562	2.02602	3.70043e-36	1.01484e-33
3698	13	protein_coding	216148481	216190620	+	ENSSSCG00000029511	UBASH3A	ensembl	protein_coding	2.20113	0.355567	7.41099e-23	1.04642e-20
7281	6	protein_coding	82843255	82852669	+	ENSSSCG00000003608	LCK	ensembl	protein_coding	2.19336	3.26001	5.08645e-42	1.72709e-39
14746	X	protein_coding	116692484	116715686	+	ENSSSCG00000012643	SH2D1A	ensembl_havana	protein_coding	2.18055	0.724599	6.79699e-26	1.15395e-23
16229	4	protein_coding	139582095	139601161	+	ENSSSCG00000006919	GBP4	havana	protein_coding	2.1747	4.26876	5.37922e-42	1.78402e-39
16231	4	protein_coding	139650958	139667272	+	ENSSSCG00000006924	GBP1	ensembl_havana	protein_coding	2.17403	6.71812	1.97459e-46	8.0456e-44
9569	14	protein_coding	79362925	79368419	-	ENSSSCG00000010271	PRF1	ensembl	protein_coding	2.16846	1.91375	4.48121e-33	1.14119e-30
15605	4	protein_coding	97495666	97509863	-	ENSSSCG00000006376	novel gene	ensembl	protein_coding	2.14384	0.428884	5.04338e-20	6.14732e-18
10781	9	protein_coding	50660810	50675098	+	ENSSSCG00000015092	CD3E	ensembl_havana	protein_coding	2.1272	3.17991	9.96262e-40	3.09291e-37
21583	12	protein_coding	22924803	23013416	+	ENSSSCG00000017494	IKZF3	ensembl	protein_coding	2.11925	0.622865	3.86583e-23	5.56874e-21
1325	1	protein_coding	212617012	212628410	-	ENSSSCG00000024867	ISG20	ensembl	protein_coding	2.11883	2.02457	1.30905e-27	2.48912e-25
9178	14	protein_coding	43414434	43431814	-	ENSSSCG00000009921	OASL	ensembl	protein_coding	2.10198	1.53928	1.05789e-16	1.04045e-14
2065	1	protein_coding	307041086	307049206	-	ENSSSCG00000024166	SLC2A6	ensembl	protein_coding	2.09972	1.2654	9.94146e-26	1.64855e-23
18676	5	protein_coding	64542869	64556408	-	ENSSSCG00000000648	CLEC7A	ensembl_havana	protein_coding	2.07268	1.00954	1.90031e-20	2.46367e-18
15614	4	protein_coding	97870920	97893024	+	ENSSSCG00000006382	SLAMF6	havana	protein_coding	2.05621	1.65218	2.50987e-26	4.47417e-24
20400	10	protein_coding	70509346	70658589	+	ENSSSCG00000011131	PRKCQ	ensembl	protein_coding	2.05601	0.285527	3.34642e-20	4.26101e-18
13290	3	protein_coding	61952962	61957608	+	ENSSSCG00000008228	GNLY	ensembl	protein_coding	2.05397	4.10554	2.38207e-39	7.22781e-37
15679	4	protein_coding	99905535	99909248	+	ENSSSCG00000025644	PCD1A	ensembl	protein_coding	2.02581	2.63317	1.90775e-35	5.03821e-33
18671	5	protein_coding	64370014	64378469	+	ENSSSCG00000000641	KLRK1	ensembl_havana	protein_coding	2.01473	2.18289	1.54992e-30	3.62352e-28
4071	2	protein_coding	10240961	10329777	-	ENSSSCG00000013111	CD6	ensembl_havana	protein_coding	2.00761	1.6644	1.89848e-28	3.92379e-26
2435	13	protein_coding	32192310	32197076	+	ENSSSCG00000011318	CXCR6	ensembl_havana	protein_coding	1.98919	0.313152	1.34395e-17	1.4303e-15
15833	4	protein_coding	105091816	105092868	-	ENSSSCG00000006590	S100A8	ensembl_havana	protein_coding	1.98622	1.42777	1.24237e-27	2.39426e-25
4602	2	protein_coding	59276712	59304741	+	ENSSSCG00000013894	IL12RB1	ensembl_havana	protein_coding	1.98265	-0.106628	1.67276e-14	1.41996e-12
1600	1	protein_coding	264070941	264078590	-	ENSSSCG00000005311	CD72	ensembl_havana	protein_coding	1.95614	1.76617	1.12748e-27	2.23319e-25
4312	2	protein_coding	26730010	26738216	-	ENSSSCG00000026145	RAG-1	ensembl_havana	protein_coding	1.94534	0.488057	1.45679e-22	2.01702e-20
4720	2	protein_coding	64438136	64538453	-	ENSSSCG00000013788	novel gene	ensembl	protein_coding	1.94309	2.79712	3.45466e-30	7.69796e-28
18056	5	protein_coding	8149172	8167615	+	ENSSSCG00000021944	RAC2	ensembl	protein_coding	1.93008	4.06186	1.14806e-35	3.08914e-33
12733	3	protein_coding	18363271	18376614	+	ENSSSCG00000007800	novel gene	ensembl	protein_coding	1.92664	2.36175	1.69143e-30	3.89057e-28
11066	9	protein_coding	73959148	73980647	+	ENSSSCG00000015657	novel gene	ensembl	protein_coding	1.87612	3.11881	5.73927e-31	1.36413e-28
13234	3	protein_coding	59135458	59264742	-	ENSSSCG00000008193	ZAP70	ensembl_havana	protein_coding	1.86194	1.90585	4.11395e-27	7.61936e-25
11330	9	protein_coding	119612221	119635131	-	ENSSSCG00000026913	novel gene	ensembl	protein_coding	1.85976	1.74362	6.29232e-26	1.08114e-23
11064	9	protein_coding	73889672	73899096	+	ENSSSCG00000015651	PIGR	havana	protein_coding	1.84905	1.35814	5.03019e-23	7.17356e-21
15686	4	protein_coding	100355649	100361585	-	ENSSSCG00000006450	CD1E	ensembl_havana	protein_coding	1.84875	0.953614	9.45594e-24	1.39022e-21
4983	2	protein_coding	72761363	72787995	+	ENSSSCG00000013551	novel gene	ensembl	protein_coding	1.84417	6.15861	1.63624e-34	4.24261e-32
15610	4	protein_coding	97721030	97736619	+	ENSSSCG00000006379	CD48	ensembl_havana	protein_coding	1.84268	3.66198	3.74235e-31	9.04571e-29
4072	2	protein_coding	10251312	10262365	-	ENSSSCG00000013115	CD5	havana	protein_coding	1.83811	1.91536	4.69996e-26	8.17391e-24
22201	12	protein_coding	55747585	55756609	+	ENSSSCG00000017978	ALOX15B	ensembl	protein_coding	1.83652	2.00526	9.54285e-26	1.60107e-23
8122	15	protein_coding	71188248	71214563	+	ENSSSCG00000029753	CYTIP	ensembl	protein_coding	1.8166	1.83088	2.5258e-24	3.83197e-22
12744	3	protein_coding	18577366	18578031	+	ENSSSCG00000029752	C16orf54	ensembl	protein_coding	1.80348	-0.130818	6.21525e-13	4.52223e-11
4987	2	protein_coding	72950402	72957974	-	ENSSSCG00000030385	novel gene	ensembl	protein_coding	1.80337	5.60097	6.57383e-33	1.61637e-30
520	1	protein_coding	92328266	92329935	-	ENSSSCG00000004444	FAM26F	ensembl	protein_coding	1.79801	0.939225	1.2329e-16	1.20427e-14
7852	15	protein_coding	9034598	9571350	-	ENSSSCG00000015671	novel gene	ensembl	protein_coding	1.77519	1.1285	3.72823e-20	4.66389e-18
11775	8	protein_coding	32988377	33036670	+	ENSSSCG00000008794	RHOH	ensembl	protein_coding	1.7745	1.79451	8.54499e-24	1.26938e-21
10659	9	protein_coding	39209731	39222235	-	ENSSSCG00000028711	CASP1	ensembl	protein_coding	1.76679	2.8365	1.65533e-25	2.65244e-23
16523	7	protein_coding	25330261	25332807	+	ENSSSCG00000001252	UBD	ensembl_havana	protein_coding	1.75848	4.45077	2.28849e-30	5.18033e-28
4665	2	protein_coding	61715860	61724721	-	ENSSSCG00000013839	RASAL3	ensembl	protein_coding	1.75487	2.11405	1.22063e-24	1.89211e-22
25039	GL892962.1	protein_coding	1451	5468	+	ENSSSCG00000029691	CORO1A	ensembl	protein_coding	1.73636	3.53689	6.36711e-29	1.37578e-26
12746	3	protein_coding	18607803	18612129	-	ENSSSCG00000023772	SPN	ensembl	protein_coding	1.73452	3.13094	1.22744e-27	2.39426e-25
15607	4	protein_coding	97546370	97579395	-	ENSSSCG00000006374	CD244	ensembl_havana	protein_coding	1.73114	1.31092	2.43764e-19	2.92127e-17
12484	3	protein_coding	4537673	4541270	+	ENSSSCG00000027768	SLC29A4	ensembl	protein_coding	1.72538	0.735541	6.43769e-17	6.42013e-15
14767	X	protein_coding	122142844	122158078	+	ENSSSCG00000012652	SASH3	ensembl_havana	protein_coding	1.71048	3.66542	1.70916e-28	3.58446e-26
19866	16	protein_coding	71986890	72008135	-	ENSSSCG00000028875	HAVCR2	ensembl	protein_coding	1.70761	1.34336	5.02908e-19	5.92724e-17
21851	12	protein_coding	41048662	41049981	-	ENSSSCG00000017698	CCL4	ensembl_havana	protein_coding	1.68485	1.53257	3.73544e-19	4.43926e-17
4981	2	protein_coding	72699548	72739564	+	ENSSSCG00000013556	EMR1	ensembl	protein_coding	1.68459	2.77281	4.89512e-24	7.34835e-22
4666	2	protein_coding	61727577	61729149	+	ENSSSCG00000024211	novel gene	ensembl	protein_coding	1.66129	0.532876	1.39542e-15	1.26752e-13
24130	GL894033.2	protein_coding	30176	60795	-	ENSSSCG00000022541	novel gene	ensembl	protein_coding	1.65238	-0.056791	1.0582e-12	7.47081e-11
16651	7	protein_coding	27729058	27744181	-	ENSSSCG00000001427	C4A	ensembl_havana	protein_coding	1.64629	6.48038	3.37944e-28	6.88489e-26
9294	14	IG_V_gene	52245939	52246423	+	ENSSSCG00000030868	IGLV-10	havana	IG_V_gene	1.63804	4.35891	3.63773e-26	6.40465e-24
16001	4	protein_coding	113657784	113699309	-	ENSSSCG00000006734	CD101	ensembl_havana	protein_coding	1.63641	0.139139	8.96951e-12	5.68507e-10
11742	8	protein_coding	29672295	29674595	+	ENSSSCG00000008769	CH242-305H5.1	ensembl_havana	protein_coding	1.6286	0.440767	7.79315e-14	6.42417e-12
19597	16	protein_coding	25516199	25621534	-	ENSSSCG00000016855	FYB	ensembl_havana	protein_coding	1.62611	3.48308	1.46207e-25	2.36939e-23
3837	2	protein_coding	3830957	3837376	-	ENSSSCG00000012912	TBC1D10C	ensembl	protein_coding	1.61927	1.57797	4.26733e-20	5.29186e-18
16227	4	protein_coding	139458145	139473151	-	ENSSSCG00000022397	novel gene	ensembl	protein_coding	1.59825	0.199884	8.96376e-11	4.86054e-09
211	1	protein_coding	34501161	34513006	+	ENSSSCG00000004180	VNN3	ensembl	protein_coding	1.59763	0.544539	8.45643e-14	6.8134e-12
18747	5	protein_coding	66658752	66664135	-	ENSSSCG00000000705	CD27	ensembl_havana	protein_coding	1.59209	1.66923	3.38794e-20	4.2757e-18
20106	10	protein_coding	26249079	26284300	-	ENSSSCG00000010907	novel gene	ensembl	protein_coding	1.58915	4.03025	4.19807e-25	6.57897e-23
7851	15	protein_coding	8821435	8916514	-	ENSSSCG00000025889	novel gene	ensembl	protein_coding	1.58707	0.388605	2.08201e-13	1.57934e-11
19453	11	protein_coding	83014418	83046597	+	ENSSSCG00000009542	TNFSF13B	ensembl_havana	protein_coding	1.57322	1.93997	8.10166e-19	9.31757e-17
3834	2	protein_coding	3806257	3806883	+	ENSSSCG00000012909	PTPRCAP	ensembl	protein_coding	1.57182	2.41944	1.73658e-21	2.29309e-19
20107	10	protein_coding	26308759	26332284	+	ENSSSCG00000010908	PTPRC	ensembl_havana	protein_coding	1.56821	5.47319	1.37329e-25	2.2511e-23
192	1	protein_coding	32265811	32302481	-	ENSSSCG00000004167	MYB	ensembl	protein_coding	1.56631	1.64158	4.55527e-20	5.60023e-18
11327	9	protein_coding	119542539	119595213	-	ENSSSCG00000029596	novel gene	ensembl	protein_coding	1.56107	1.18502	4.54399e-18	4.9467e-16
11573	9	protein_coding	149765472	149788489	-	ENSSSCG00000029806	novel gene	ensembl	protein_coding	1.56106	2.9536	1.70563e-22	2.33884e-20
19572	16	protein_coding	22282647	22313804	+	ENSSSCG00000016832	IL7R	ensembl_havana	protein_coding	1.55747	1.22263	9.49231e-18	1.01782e-15
21853	12	protein_coding	41061351	41063253	+	ENSSSCG00000017700	CCL3L1	ensembl_havana	protein_coding	1.55643	0.958187	3.03381e-14	2.56006e-12
16230	4	protein_coding	139612347	139633862	-	ENSSSCG00000006923	GBP2	ensembl_havana	protein_coding	1.55212	4.56166	1.92673e-24	2.95452e-22
11984	8	protein_coding	71288922	71302169	+	ENSSSCG00000008937	AMBN	ensembl	protein_coding	1.53892	1.8086	2.11249e-17	2.18306e-15
3428	13	protein_coding	158860323	158915497	-	ENSSSCG00000023993	CD96	ensembl_havana	protein_coding	1.52939	-0.236724	2.34666e-09	1.06579e-07
12932	3	protein_coding	40030863	40049513	-	ENSSSCG00000007956	NLRC3	ensembl_havana	protein_coding	1.51105	0.285745	5.52892e-13	4.04348e-11
2078	1	protein_coding	308216807	308223959	-	ENSSSCG00000029414	novel gene	ensembl	protein_coding	1.50026	1.81681	1.31222e-16	1.26443e-14
4134	2	protein_coding	12191484	12243400	+	ENSSSCG00000021176	LPXN	ensembl	protein_coding	1.48555	2.01175	2.98638e-18	3.32725e-16
15600	4	protein_coding	97379620	97389584	-	ENSSSCG00000006372	ARHGAP30	ensembl	protein_coding	1.46467	4.40766	4.45475e-22	5.9373e-20
16225	4	protein_coding	139280329	139299776	+	ENSSSCG00000030801	GBP6	havana	protein_coding	1.45858	2.48273	2.7645e-17	2.8363e-15
22758	18	protein_coding	55378174	55388675	-	ENSSSCG00000016742	MYO1G	ensembl	protein_coding	1.44735	2.55629	9.39248e-19	1.07157e-16
10230	9	protein_coding	3718554	3725457	+	ENSSSCG00000014618	novel gene	ensembl	protein_coding	1.44692	5.91082	4.27773e-22	5.75517e-20
21605	12	protein_coding	23867191	23879666	+	ENSSSCG00000017517	TBX21	ensembl_havana	protein_coding	1.44501	1.53343	1.37908e-15	1.26071e-13
6368	6	protein_coding	43728925	43753137	-	ENSSSCG00000002981	CUZD1	ensembl_havana	protein_coding	1.43842	1.65042	3.08779e-15	2.78703e-13
22986	JH118453.1	protein_coding	47539	128110	-	ENSSSCG00000016503	novel gene	ensembl	protein_coding	1.43576	0.0378649	3.40448e-10	1.75276e-08
19725	16	protein_coding	49212321	49229137	+	ENSSSCG00000016957	LY64	ensembl_havana	protein_coding	1.43436	2.82024	3.65139e-18	4.00557e-16
17326	7	protein_coding	81789654	81794217	-	ENSSSCG00000022512	TRDC	ensembl	protein_coding	1.43331	0.63975	1.23078e-13	9.64402e-12
7667	6	protein_coding	146376667	146465958	+	ENSSSCG00000003846	GLIS1	ensembl	protein_coding	1.42948	-0.0522905	7.48236e-10	3.62945e-08
14483	X	protein_coding	78329158	78402682	-	ENSSSCG00000012462	POF1B	ensembl	protein_coding	1.42537	1.03966	3.40978e-14	2.86041e-12
17396	7	misc_RNA	83579873	83580200	+	ENSSSCG00000020439	RNaseP_nuc	ensembl	misc_RNA	1.42503	1.63972	2.84716e-16	2.68896e-14
17613	7	protein_coding	104503137	104524774	-	ENSSSCG00000030582	BATF	ensembl	protein_coding	1.41326	0.973442	1.17341e-12	8.16293e-11
13160	3	protein_coding	49192957	49195006	+	ENSSSCG00000008128	DUSP2	ensembl	protein_coding	1.41243	1.06027	2.40104e-13	1.81171e-11
21295	12	protein_coding	6490149	6509578	+	ENSSSCG00000017234	CD300LF	ensembl_havana	protein_coding	1.4114	1.15949	4.25347e-13	3.14294e-11
15529	4	protein_coding	91170082	91259490	+	ENSSSCG00000006309	CD3Z	ensembl_havana	protein_coding	1.40484	2.68385	1.73089e-18	1.95906e-16
20891	17	protein_coding	45585068	45600629	+	ENSSSCG00000007327	novel gene	ensembl	protein_coding	1.39582	0.469788	1.14656e-10	6.14702e-09
13921	X	protein_coding	10500862	10512940	+	ENSSSCG00000012118	TLR8	ensembl_havana	protein_coding	1.39131	1.52984	1.92106e-13	1.46504e-11
771	1	protein_coding	135295131	135636501	+	ENSSSCG00000004646	ATP8B4	ensembl	protein_coding	1.3844	0.676528	4.87833e-10	2.43251e-08
210	1	protein_coding	34481248	34490749	+	ENSSSCG00000004179	VNN2	ensembl	protein_coding	1.38012	4.83368	5.47761e-20	6.62002e-18
24732	GL894141.1	protein_coding	21734	26509	+	ENSSSCG00000022360	ITGAX	ensembl	protein_coding	1.3781	1.03997	3.16644e-13	2.35191e-11
19606	16	protein_coding	27161762	27171074	+	ENSSSCG00000024079	novel gene	ensembl	protein_coding	1.37796	3.75982	7.06498e-19	8.2585e-17
3937	2	protein_coding	6312310	6321081	+	ENSSSCG00000023178	BATF2	ensembl	protein_coding	1.36968	3.75277	7.44446e-19	8.63134e-17
15613	4	protein_coding	97824478	97853630	+	ENSSSCG00000006381	CD84	havana	protein_coding	1.36783	1.79298	3.44873e-14	2.87616e-12
4725	2	protein_coding	64781428	64851106	+	ENSSSCG00000013785	novel gene	ensembl	protein_coding	1.367	0.329782	1.45494e-09	6.82532e-08
1805	1	protein_coding	286086600	286109464	-	ENSSSCG00000005490	DFNB31	ensembl	protein_coding	1.36699	0.4689	3.92115e-11	2.23689e-09
11759	8	protein_coding	31792550	31822924	-	ENSSSCG00000023785	novel gene	ensembl	protein_coding	1.36249	-0.298759	6.61145e-06	0.000173639
6072	6	protein_coding	17288017	17294050	+	ENSSSCG00000002821	CCL22	ensembl_havana	protein_coding	1.35585	-0.00716838	2.19986e-09	1.00231e-07
25182	GL896316.1	protein_coding	21	12375	+	ENSSSCG00000030088	CSF2RA	ensembl	protein_coding	1.34827	1.83645	1.20018e-14	1.03732e-12
19962	10	protein_coding	3286932	3305931	-	ENSSSCG00000010808	RGS18	ensembl	protein_coding	1.34805	2.1193	8.99112e-16	8.32612e-14
1122	1	protein_coding	181630789	181699911	-	ENSSSCG00000004939	MEGF11	ensembl	protein_coding	1.3445	0.374483	4.17959e-11	2.35593e-09
16075	4	protein_coding	119861134	119862900	+	ENSSSCG00000006802	KCNA3	ensembl	protein_coding	1.34057	0.56355	5.43266e-11	3.0502e-09
2598	13	protein_coding	37647229	37652020	+	ENSSSCG00000011436	TLR9	ensembl_havana	protein_coding	1.33731	0.776671	3.62965e-11	2.09564e-09
16713	7	protein_coding	29437937	29444130	+	ENSSSCG00000001468	LMP2	ensembl_havana	protein_coding	1.33538	1.64057	8.36551e-14	6.8134e-12
15094	4	protein_coding	8546061	8556796	+	ENSSSCG00000023825	novel gene	ensembl	protein_coding	1.33234	-0.099635	7.6268e-09	3.24674e-07
2439	13	protein_coding	32323642	32330286	-	ENSSSCG00000011322	CCR1	ensembl	protein_coding	1.3284	2.98557	1.48202e-16	1.41846e-14
3697	13	protein_coding	216115054	216136125	-	ENSSSCG00000022568	novel gene	ensembl	protein_coding	1.32637	1.09892	2.94186e-12	1.97391e-10
17995	5	protein_coding	5668592	5737551	-	ENSSSCG00000000080	GRAP2	ensembl	protein_coding	1.3258	1.06777	3.05058e-13	2.27772e-11
24478	GL894711.1	protein_coding	14163	36161	+	ENSSSCG00000028127	novel gene	ensembl	protein_coding	1.31437	3.68273	1.40494e-17	1.47484e-15
2070	1	protein_coding	307202692	307268119	-	ENSSSCG00000005740	SARDH	ensembl	protein_coding	1.31099	0.174808	6.80715e-09	2.95066e-07
11054	9	protein_coding	73508690	73590643	+	ENSSSCG00000015647	RASSF5	ensembl	protein_coding	1.3097	2.90617	1.25857e-16	1.22098e-14
6458	6	protein_coding	46049093	46063418	-	ENSSSCG00000003041	CD79-ALPHA	ensembl_havana	protein_coding	1.30846	0.417708	7.34432e-11	4.04391e-09
14715	X	protein_coding	113558632	113632317	+	ENSSSCG00000012619	SEPT6	havana	protein_coding	1.29191	3.66462	3.56866e-17	3.60941e-15
18059	5	protein_coding	8231064	8248404	+	ENSSSCG00000029668	novel gene	ensembl	protein_coding	1.28429	3.92763	4.36142e-17	4.38016e-15
9106	14	protein_coding	37428596	37515630	+	ENSSSCG00000009856	NOS1	ensembl	protein_coding	1.28175	1.4052	3.05704e-12	2.02774e-10
926	1	protein_coding	146283055	146302583	-	ENSSSCG00000004779	PLCB2	ensembl	protein_coding	1.28164	2.54898	3.58291e-15	3.19349e-13
19263	11	protein_coding	24964616	24974127	+	ENSSSCG00000009428	FAM216B	ensembl	protein_coding	1.27481	0.489851	1.12171e-09	5.35008e-08
5917	6	rRNA	872546	872698	-	ENSSSCG00000020149	5_8S_rRNA	ensembl	rRNA	1.27332	7.13592	5.27942e-18	5.70377e-16
18077	5	protein_coding	9313196	9331848	+	ENSSSCG00000020882	novel gene	ensembl	protein_coding	1.2715	0.229138	2.16865e-07	7.39885e-06
2247	13	protein_coding	6017144	6115611	-	ENSSSCG00000011201	SATB1	ensembl	protein_coding	1.27125	3.17394	2.12824e-16	2.02339e-14
15392	4	protein_coding	69416951	69419896	+	ENSSSCG00000006187	MSC	ensembl	protein_coding	1.27102	-0.0758023	2.90635e-08	1.12936e-06
3336	13	protein_coding	147430046	147483562	-	ENSSSCG00000011874	PARP14	ensembl	protein_coding	1.26904	5.57639	3.53504e-17	3.60095e-15
9554	14	protein_coding	78211062	78215931	+	ENSSSCG00000023374	SRGN	ensembl	protein_coding	1.26844	5.6947	1.65801e-17	1.7259e-15
11758	8	protein_coding	31769682	31790270	-	ENSSSCG00000008786	novel gene	ensembl	protein_coding	1.26502	1.66474	1.44912e-11	8.90774e-10
1836	1	protein_coding	293077418	293163333	-	ENSSSCG00000005512	C5	ensembl	protein_coding	1.26084	6.47748	1.40648e-17	1.47484e-15
24029	GL896259.2	protein_coding	38773	53642	-	ENSSSCG00000029993	novel gene	ensembl	protein_coding	1.25961	0.487117	9.59439e-10	4.60692e-08
9201	14	protein_coding	44718076	44719326	+	ENSSSCG00000024495	SELPLG	ensembl	protein_coding	1.25809	2.79941	4.48875e-15	3.95148e-13
18730	5	protein_coding	66326563	66352898	-	ENSSSCG00000000687	CD4	ensembl_havana	protein_coding	1.25645	2.7147	3.44602e-15	3.0908e-13
21882	12	protein_coding	42514168	42516128	+	ENSSSCG00000017723	CCL2	ensembl	protein_coding	1.24871	3.86445	7.5616e-16	7.0481e-14
11741	8	protein_coding	29366904	29438494	+	ENSSSCG00000028471	DTHD1	ensembl	protein_coding	1.24847	-0.344996	3.1221e-07	1.03066e-05
22442	18	protein_coding	10223766	10394083	-	ENSSSCG00000016504	TBXAS1	ensembl_havana	protein_coding	1.24817	0.557845	1.71773e-09	7.92771e-08
12561	3	protein_coding	7660715	7666842	+	ENSSSCG00000026653	novel gene	ensembl	protein_coding	1.24644	1.2279	4.09814e-11	2.32843e-09
15692	4	protein_coding	100732583	100750193	+	ENSSSCG00000006455	CD5L	ensembl_havana	protein_coding	1.2393	2.30487	8.24819e-14	6.76019e-12
8733	15	protein_coding	153160292	153194892	-	ENSSSCG00000016345	novel gene	ensembl	protein_coding	1.23093	1.04346	1.19721e-11	7.48836e-10
11911	8	protein_coding	55506936	55661305	-	ENSSSCG00000008891	MARCH1	ensembl	protein_coding	1.22996	1.11506	2.34293e-10	1.21944e-08
3695	13	protein_coding	216071494	216074626	-	ENSSSCG00000024320	TFF2	ensembl	protein_coding	1.22904	6.34692	1.01322e-16	1.00343e-14
18912	5	protein_coding	85018130	85060807	-	ENSSSCG00000026314	novel gene	ensembl	protein_coding	1.22839	0.49525	2.87408e-09	1.29706e-07
16378	7	protein_coding	20764481	20883304	-	ENSSSCG00000001097	FAM65B	ensembl	protein_coding	1.22381	2.37638	8.42885e-14	6.8134e-12
23593	GL893411.2	protein_coding	927	5997	+	ENSSSCG00000030456	novel gene	ensembl	protein_coding	1.22225	1.87738	3.02155e-12	2.01357e-10
17936	5	protein_coding	2169173	2193456	+	ENSSSCG00000000025	PARVG	ensembl	protein_coding	1.22122	2.54913	5.94209e-14	4.92675e-12
20660	17	protein_coding	34053460	34056624	-	ENSSSCG00000007114	FOXA2	ensembl	protein_coding	1.22096	2.23751	5.09425e-13	3.7448e-11
8529	15	protein_coding	133452329	133456736	+	ENSSSCG00000025058	NRAMP1	ensembl	protein_coding	1.22066	0.498584	7.51997e-09	3.22049e-07
17667	7	protein_coding	116433283	116443636	+	ENSSSCG00000028027	GPR65	ensembl_havana	protein_coding	1.2188	0.140174	1.99062e-08	7.92966e-07
23465	GL893988.2	protein_coding	50806	80515	-	ENSSSCG00000022029	RAP1GAP	ensembl	protein_coding	1.21596	4.09185	1.07261e-15	9.8687e-14
1598	1	protein_coding	264047926	264050014	-	ENSSSCG00000005309	FAM166B	ensembl	protein_coding	1.21479	-0.241079	4.1438e-07	1.34306e-05
10957	9	protein_coding	61871403	61876722	-	ENSSSCG00000015236	KCNJ1	ensembl	protein_coding	1.21366	2.04246	7.82869e-13	5.63863e-11
7793	6	protein_coding	155499258	155509416	-	ENSSSCG00000003954	novel gene	ensembl	protein_coding	1.20821	-0.172571	1.99921e-07	6.90333e-06
15639	4	protein_coding	98823544	98834109	-	ENSSSCG00000006398	SLAMF8	ensembl_havana	protein_coding	1.20528	0.556682	1.28811e-08	5.30307e-07
21880	12	protein_coding	42456842	42458852	+	ENSSSCG00000017721	CCL8	ensembl_havana	protein_coding	1.2046	2.28681	1.1921e-12	8.25265e-11
17726	7	protein_coding	122804649	122815354	-	ENSSSCG00000030051	UFBP	ensembl	protein_coding	1.19533	13.0008	3.41867e-16	3.20748e-14
4933	2	protein_coding	71128768	71158974	+	ENSSSCG00000013604	MYO1F	ensembl	protein_coding	1.19272	3.90343	5.1192e-15	4.47883e-13
1067	1	protein_coding	175328930	175354354	-	ENSSSCG00000004889	SERPINB10	ensembl	protein_coding	1.19223	0.362581	1.13228e-07	4.06468e-06
3696	13	protein_coding	216090743	216093915	-	ENSSSCG00000021869	TFF1	ensembl	protein_coding	1.19076	0.997553	3.90568e-10	1.98035e-08
21855	12	protein_coding	41160877	41165234	+	ENSSSCG00000017702	CCL23	ensembl_havana	protein_coding	1.188	2.7077	8.63612e-14	6.91908e-12
21912	12	protein_coding	45370560	45375899	+	ENSSSCG00000017749	novel gene	ensembl	protein_coding	1.18596	2.17429	1.24832e-12	8.60015e-11
19860	16	protein_coding	71706352	71844164	-	ENSSSCG00000017054	CYFIP2	ensembl	protein_coding	1.18567	3.53816	1.04624e-14	9.0978e-13
8600	15	protein_coding	139929261	140112107	-	ENSSSCG00000016237	novel gene	ensembl	protein_coding	1.18327	1.56334	6.49761e-11	3.60554e-09
7094	6	protein_coding	72647737	72654865	+	ENSSSCG00000003498	UBXN10	ensembl	protein_coding	1.18095	0.419424	2.15618e-08	8.54145e-07
12234	8	protein_coding	116227313	116266668	-	ENSSSCG00000021844	novel gene	ensembl	protein_coding	1.17834	0.877195	1.61795e-09	7.49143e-08
1803	1	protein_coding	285919071	286071189	-	ENSSSCG00000023894	novel gene	ensembl	protein_coding	1.17533	2.90656	9.61291e-14	7.6161e-12
8954	14	protein_coding	22292407	22365368	-	ENSSSCG00000009720	DDX60	ensembl	protein_coding	1.17314	5.19963	1.47277e-14	1.25767e-12
2920	13	protein_coding	85592269	85626043	+	ENSSSCG00000022500	IL20RB	ensembl	protein_coding	1.16952	0.332159	1.49402e-09	6.96282e-08
14053	X	protein_coding	28635266	28651197	-	ENSSSCG00000012201	CXorf21	ensembl_havana	protein_coding	1.16937	1.58982	8.202e-11	4.46445e-09
212	1	protein_coding	34523097	34543521	+	ENSSSCG00000004181	VNN1	ensembl_havana	protein_coding	1.16409	0.292247	5.38648e-08	2.01618e-06
24687	GL892325.1	protein_coding	2003	12873	-	ENSSSCG00000028507	TRAF3IP3	ensembl	protein_coding	1.15948	1.06075	4.53909e-10	2.27929e-08
25290	GL896285.1	protein_coding	579	4700	-	ENSSSCG00000022355	CD37	ensembl	protein_coding	1.15781	2.0138	5.78298e-12	3.74868e-10
17031	7	protein_coding	55527119	55540522	+	ENSSSCG00000001786	C15orf26	ensembl	protein_coding	1.15138	-0.250987	1.87809e-06	5.42174e-05
6685	6	protein_coding	51692516	51695384	-	ENSSSCG00000003231	NKG7	ensembl_havana	protein_coding	1.14415	3.5679	1.06305e-13	8.3758e-12
3225	13	protein_coding	133748309	133749273	-	ENSSSCG00000011796	CRYGS	ensembl	protein_coding	1.13829	2.40098	3.67151e-12	2.41288e-10
19796	16	protein_coding	58215144	58276383	-	ENSSSCG00000017008	DOCK2	ensembl	protein_coding	1.13809	2.3683	2.9482e-12	1.97391e-10
19797	16	protein_coding	58312080	58324214	+	ENSSSCG00000022520	novel gene	ensembl	protein_coding	1.13666	1.02546	7.13204e-10	3.47133e-08
11752	8	protein_coding	31604732	31615025	-	ENSSSCG00000027877	TLR10	ensembl_havana	protein_coding	1.13637	0.712819	1.6512e-08	6.65507e-07
2881	13	protein_coding	81344050	81349274	+	ENSSSCG00000011630	CCRL1	ensembl_havana	protein_coding	1.12742	2.85194	1.1722e-12	8.16293e-11
95	1	protein_coding	14740236	14753007	-	ENSSSCG00000025352	novel gene	ensembl	protein_coding	1.12683	1.87515	2.77055e-11	1.61929e-09
11828	8	protein_coding	41338763	41379906	+	ENSSSCG00000008834	SPATA18	ensembl	protein_coding	1.12311	0.303144	2.54119e-07	8.56734e-06
21303	12	protein_coding	6779152	6799278	-	ENSSSCG00000024357	DNAI2	ensembl	protein_coding	1.12013	0.327431	7.01912e-08	2.57989e-06
19004	5	protein_coding	96275119	96280110	+	ENSSSCG00000000917	KERA	ensembl	protein_coding	1.11256	2.704	3.41047e-12	2.2517e-10
4522	2	protein_coding	55147428	55154564	+	ENSSSCG00000013976	novel gene	ensembl	protein_coding	1.11013	1.89676	2.45143e-11	1.45666e-09
11958	8	protein_coding	69994702	70021402	-	ENSSSCG00000008926	TMPRSS11D	ensembl	protein_coding	1.10982	-0.337127	1.30302e-05	0.000319284
3729	13	protein_coding	217446028	217475903	-	ENSSSCG00000025133	ITGB2	ensembl	protein_coding	1.10808	4.83028	1.24208e-13	9.67939e-12
20970	17	protein_coding	53223744	53233619	-	ENSSSCG00000007391	MATN4	ensembl	protein_coding	1.10696	4.79199	1.38025e-13	1.06977e-11
2443	13	protein_coding	32547168	32551732	+	ENSSSCG00000024344	CCR5	ensembl	protein_coding	1.0998	5.02877	1.66242e-13	1.27462e-11
25307	GL896214.1	protein_coding	21	1926	+	ENSSSCG00000024677	CECR1	ensembl	protein_coding	1.09953	-0.0017185	2.22342e-06	6.36711e-05
13439	3	protein_coding	77408777	77439119	-	ENSSSCG00000008348	PLEK	ensembl	protein_coding	1.0986	3.04172	8.8712e-12	5.64786e-10
24030	GL894408.2	protein_coding	9428	14327	-	ENSSSCG00000023184	IRF8	ensembl	protein_coding	1.09795	1.04755	1.05197e-08	4.41241e-07
9840	14	protein_coding	117385455	117419194	+	ENSSSCG00000010505	DNTT	ensembl_havana	protein_coding	1.09614	1.24708	1.63288e-07	5.74975e-06
16697	7	protein_coding	29180891	29188688	-	ENSSSCG00000001457	SLA-DQB*G07	ensembl_havana	protein_coding	1.0961	6.86449	8.82335e-14	7.0296e-12
22726	18	protein_coding	50993767	51025144	-	ENSSSCG00000026894	NFE2L3	ensembl	protein_coding	1.09248	2.46833	2.16066e-11	1.29467e-09
19957	10	protein_coding	2731389	2735645	-	ENSSSCG00000022427	RGS1	ensembl	protein_coding	1.09064	2.40935	3.69436e-11	2.12441e-09
18589	5	protein_coding	52370906	52392452	-	ENSSSCG00000000563	novel gene	ensembl	protein_coding	1.08979	1.34757	1.27832e-09	6.03645e-08
19798	16	protein_coding	58324295	58327422	+	ENSSSCG00000023671	novel gene	ensembl	protein_coding	1.08889	1.43607	5.34797e-10	2.64817e-08
18670	5	protein_coding	64347590	64352543	+	ENSSSCG00000000640	novel gene	ensembl	protein_coding	1.08196	0.143754	4.25223e-06	0.000116617
16240	4	protein_coding	142080450	142110266	-	ENSSSCG00000006932	novel gene	ensembl	protein_coding	1.08195	0.225247	2.86058e-06	8.0942e-05
16776	7	protein_coding	35214365	35233219	+	ENSSSCG00000024531	SPDEF	ensembl	protein_coding	1.08025	2.26236	6.4493e-11	3.59271e-09
17723	7	protein_coding	122649108	122657845	-	ENSSSCG00000029401	novel gene	ensembl	protein_coding	1.0799	1.96534	2.64465e-10	1.37147e-08
6341	6	protein_coding	42960282	43026776	-	ENSSSCG00000002962	MAP4K1	ensembl	protein_coding	1.07985	2.80839	1.21058e-11	7.53889e-10
20730	17	protein_coding	37610108	37611677	-	ENSSSCG00000026043	TGM3	ensembl	protein_coding	1.07762	0.961953	7.05758e-09	3.04073e-07
6765	6	protein_coding	53902904	53909080	+	ENSSSCG00000029231	PigE-108A11.6	ensembl_havana	protein_coding	1.07631	1.61639	1.00804e-09	4.82404e-08
20023	10	protein_coding	14889942	14937373	+	ENSSSCG00000025686	KMO	ensembl	protein_coding	1.07557	3.60416	2.20902e-12	1.50731e-10
21523	12	protein_coding	21339399	21343741	+	ENSSSCG00000017433	KRT14	ensembl	protein_coding	1.07161	2.6017	6.3836e-12	4.08236e-10
810	1	protein_coding	141436332	141517774	-	ENSSSCG00000004687	B2M	ensembl	protein_coding	1.07033	8.78264	2.60257e-13	1.95343e-11
14099	X	protein_coding	37303174	37392877	+	ENSSSCG00000012229	CYBB	ensembl_havana	protein_coding	1.06988	4.70673	8.82705e-13	6.32576e-11
16072	4	protein_coding	119674096	119703427	-	ENSSSCG00000006800	CD53	ensembl_havana	protein_coding	1.06758	5.08204	7.45462e-13	5.39647e-11
21113	17	protein_coding	65094783	65100751	+	ENSSSCG00000007507	PCK1	ensembl_havana	protein_coding	1.06512	2.45866	1.35588e-10	7.18817e-09
7910	15	protein_coding	28724895	28735705	-	ENSSSCG00000023693	PROC	ensembl	protein_coding	1.06478	4.84414	1.09654e-12	7.70333e-11
11805	8	protein_coding	39505994	39782313	-	ENSSSCG00000008813	CORIN	ensembl	protein_coding	1.06286	0.281069	2.78599e-07	9.34848e-06
12251	8	protein_coding	120517217	120554337	+	ENSSSCG00000009138	CFI	ensembl_havana	protein_coding	1.0598	5.11922	9.64745e-13	6.84489e-11
10445	9	protein_coding	9147993	9155011	-	ENSSSCG00000014833	UCP2	ensembl	protein_coding	1.05703	3.50402	5.11113e-12	3.34357e-10
12313	8	protein_coding	129550397	129555105	+	ENSSSCG00000025240	DDIT4L	ensembl	protein_coding	1.05533	3.13595	1.3444e-11	8.29978e-10
3258	13	protein_coding	137621889	137631288	-	ENSSSCG00000024420	GMNC	ensembl	protein_coding	1.05463	0.287173	1.06391e-06	3.20769e-05
12233	8	protein_coding	115965682	115974810	+	ENSSSCG00000025714	UGT8	ensembl	protein_coding	1.04428	3.14567	2.13715e-11	1.28599e-09
16717	7	protein_coding	29545479	29549278	-	ENSSSCG00000001472	SLA	ensembl_havana	protein_coding	1.04057	3.00674	2.92729e-11	1.70392e-09
16711	7	protein_coding	29425067	29428872	-	ENSSSCG00000028872	PSMB8	ensembl_havana	protein_coding	1.03606	2.6859	1.46073e-10	7.71537e-09
3437	13	protein_coding	159759027	159796242	-	ENSSSCG00000023842	TRAT1	ensembl	protein_coding	1.03603	1.6195	1.27422e-09	6.03645e-08
9954	14	protein_coding	124879142	124925432	-	ENSSSCG00000010607	novel gene	ensembl	protein_coding	1.03475	6.1075	2.0952e-12	1.43652e-10
12148	8	protein_coding	92112866	92167413	+	ENSSSCG00000026360	CLGN	ensembl	protein_coding	1.03262	3.81009	1.15023e-11	7.22619e-10
16419	7	protein_coding	22742267	22750384	-	ENSSSCG00000025410	PRSS16	ensembl	protein_coding	1.03148	3.28823	1.33824e-11	8.29766e-10
25286	GL896178.1	protein_coding	25	4068	+	ENSSSCG00000026820	novel gene	ensembl	protein_coding	1.02944	0.3246	2.62888e-06	7.48312e-05
14641	X	protein_coding	104266414	104398296	+	ENSSSCG00000012576	CHRDL1	ensembl_havana	protein_coding	1.02568	3.79209	1.7405e-11	1.05623e-09
812	1	protein_coding	141532505	141538781	-	ENSSSCG00000004682	B2M	ensembl	protein_coding	1.02147	9.91934	2.70962e-12	1.84009e-10
3177	13	protein_coding	130828813	130850584	-	ENSSSCG00000022729	KLHL6	ensembl	protein_coding	1.02065	1.63108	1.54893e-09	7.19523e-08
2994	13	protein_coding	97390596	97455583	-	ENSSSCG00000011700	CP	havana	protein_coding	1.02033	9.52645	2.88042e-12	1.94681e-10
12504	3	protein_coding	5470550	5471104	+	ENSSSCG00000007600	BHLHA15	ensembl	protein_coding	1.0182	4.2276	1.65548e-11	1.00893e-09
5541	2	protein_coding	140229794	140252687	-	ENSSSCG00000014277	IRF1	ensembl_havana	protein_coding	1.01738	5.61197	5.99058e-12	3.86569e-10
21913	12	protein_coding	45381283	45387344	+	ENSSSCG00000017750	EVI2B	ensembl	protein_coding	1.01724	3.5041	3.27957e-11	1.90122e-09
19180	11	protein_coding	12355646	12364743	+	ENSSSCG00000009354	CCNA1	ensembl	protein_coding	1.01658	-0.0844235	9.80484e-06	0.000247481
6260	6	protein_coding	40343148	40385820	-	ENSSSCG00000002893	CD22	ensembl_havana	protein_coding	1.01601	1.1623	3.32735e-08	1.28594e-06
1688	1	protein_coding	271586834	271591395	-	ENSSSCG00000005398	BAAT	ensembl	protein_coding	1.01189	1.18579	4.31626e-08	1.64583e-06
18165	5	protein_coding	17277106	17463911	-	ENSSSCG00000026890	novel gene	ensembl	protein_coding	1.01145	3.60847	3.92134e-11	2.23689e-09
9953	14	protein_coding	124874690	124878749	-	ENSSSCG00000021131	novel gene	ensembl	protein_coding	1.00784	5.37782	9.57094e-12	6.03943e-10
15804	4	protein_coding	104448280	104451792	+	ENSSSCG00000006555	C1orf189	ensembl	protein_coding	1.00673	-0.0783806	5.57995e-06	0.000149578
7491	6	protein_coding	108695979	108727131	+	ENSSSCG00000003732	MEP1B	ensembl	protein_coding	1.00533	8.57422	6.06832e-12	3.89821e-10
18990	5	protein_coding	93325752	93459904	+	ENSSSCG00000000907	PLXNC1	ensembl_havana	protein_coding	1.00514	4.49219	1.9578e-11	1.18306e-09
3584	13	protein_coding	200326440	200332110	+	ENSSSCG00000029488	ADAMTS1	ensembl_havana	protein_coding	1.00208	4.35611	2.70513e-11	1.58757e-09
3020	13	protein_coding	100250914	100251555	-	ENSSSCG00000026131	novel gene	ensembl	protein_coding	0.998965	1.38695	1.14727e-08	4.74237e-07
18075	5	protein_coding	9275335	9276287	+	ENSSSCG00000000148	novel gene	ensembl	protein_coding	0.995796	3.1434	6.68204e-10	3.26345e-08
9438	14	protein_coding	60839431	60934051	-	ENSSSCG00000010162	SLC35F3	ensembl	protein_coding	0.995139	1.82344	1.14703e-08	4.74237e-07
20794	17	protein_coding	40656380	40667247	+	ENSSSCG00000007240	novel gene	ensembl	protein_coding	0.994545	1.56023	1.48532e-08	6.05203e-07
1071	1	protein_coding	175502733	175517283	+	ENSSSCG00000004890	SERPINB2	ensembl	protein_coding	0.993856	3.48623	7.84287e-11	4.28533e-09
5229	2	protein_coding	82278889	82294443	+	ENSSSCG00000014039	RGS14	ensembl	protein_coding	0.993754	2.23441	8.9431e-10	4.32331e-08
19244	11	protein_coding	21717208	21757742	+	ENSSSCG00000009413	CPB2	ensembl	protein_coding	0.990869	5.03062	2.47901e-11	1.46694e-09
13871	3	protein_coding	143906315	143910298	-	ENSSSCG00000008664	FAM84A	ensembl	protein_coding	0.990027	5.19149	2.51053e-11	1.47945e-09
9773	14	protein_coding	110179712	110190465	+	ENSSSCG00000010451	IFIT2	ensembl_havana	protein_coding	0.987144	5.53813	1.95796e-10	1.02656e-08
5033	2	protein_coding	74678784	74711249	-	ENSSSCG00000013517	novel gene	ensembl	protein_coding	0.984243	3.56053	9.07968e-11	4.90475e-09
21086	17	protein_coding	62396310	62548050	+	ENSSSCG00000007488	DOK5	ensembl_havana	protein_coding	0.984228	0.287034	3.04328e-06	8.5941e-05
8205	15	protein_coding	84798248	84823208	-	ENSSSCG00000029042	novel gene	ensembl	protein_coding	0.983529	1.67754	4.43568e-08	1.68237e-06
21413	12	protein_coding	18447825	18473774	-	ENSSSCG00000017333	FMNL1	ensembl	protein_coding	0.977069	4.23093	7.78408e-11	4.26957e-09
16657	7	protein_coding	27778160	27819252	-	ENSSSCG00000001422	C2	ensembl_havana	protein_coding	0.976227	5.48807	4.11539e-11	2.32895e-09
16496	7	protein_coding	24748105	24751642	-	ENSSSCG00000001231	SLA-1	havana	protein_coding	0.976199	8.78	2.37894e-11	1.4195e-09
23014	JH118861.1	protein_coding	230486	234063	-	ENSSSCG00000030658	SERPINF2	ensembl	protein_coding	0.975986	1.94529	5.91284e-09	2.60256e-07
15606	4	protein_coding	97518820	97546359	+	ENSSSCG00000006375	LY9	ensembl_havana	protein_coding	0.974425	2.95142	6.66304e-10	3.26345e-08
22232	12	protein_coding	56731612	56799399	-	ENSSSCG00000017991	PIK3R5	ensembl	protein_coding	0.973762	2.95481	4.66635e-10	2.33498e-08
5874	2	protein_coding	162099157	162210447	-	ENSSSCG00000014564	IFITM1	ensembl_havana	protein_coding	0.97046	5.95255	6.04546e-11	3.38096e-09
22370	18	protein_coding	6629467	6635745	-	ENSSSCG00000027196	GIMAP6	ensembl	protein_coding	0.969385	4.22582	1.20976e-10	6.46157e-09
17113	7	protein_coding	61838184	61880668	+	ENSSSCG00000001867	PSTPIP1	ensembl_havana	protein_coding	0.96413	2.05776	6.30417e-09	2.76627e-07
2085	1	protein_coding	308696311	308697990	+	ENSSSCG00000005757	LCN9	ensembl	protein_coding	0.962013	2.04707	1.42594e-08	5.84348e-07
10180	9	protein_coding	1072200	1122879	+	ENSSSCG00000030206	STK33	ensembl	protein_coding	0.96156	0.309745	4.65423e-06	0.000126427
2558	13	protein_coding	36242597	36247862	-	ENSSSCG00000011413	C3orf18	ensembl	protein_coding	0.95914	0.162079	5.17579e-06	0.000139795
21857	12	protein_coding	41217457	41228604	+	ENSSSCG00000017705	CCL5	ensembl_havana	protein_coding	0.957427	5.30929	9.5292e-11	5.12815e-09
2309	13	protein_coding	22755570	22907688	+	ENSSSCG00000011238	ARPP21	ensembl	protein_coding	0.953378	0.7968	1.61222e-07	5.69106e-06
19211	11	protein_coding	16807695	16837667	-	ENSSSCG00000009385	SERPINE3	ensembl	protein_coding	0.950504	0.0653057	3.20839e-05	0.000729744
5897	6	protein_coding	259395	268749	+	ENSSSCG00000002639	novel gene	ensembl	protein_coding	0.949928	2.67698	3.75837e-09	1.68548e-07
22613	18	protein_coding	32208623	32286915	+	ENSSSCG00000016637	TFEC	ensembl	protein_coding	0.948589	3.05794	3.99818e-09	1.78181e-07
4290	2	protein_coding	18078797	18086572	-	ENSSSCG00000013272	novel gene	ensembl	protein_coding	0.947612	0.319321	1.11215e-06	3.33922e-05
20	1	protein_coding	2447572	2457750	+	ENSSSCG00000004014	DACT2	ensembl	protein_coding	0.947334	2.49073	6.42888e-09	2.81234e-07
22369	18	protein_coding	6618395	6619630	+	ENSSSCG00000027826	GIMAP4	ensembl	protein_coding	0.946685	5.02839	1.98088e-10	1.03477e-08
6270	6	protein_coding	40561492	40570005	+	ENSSSCG00000002901	UPK1A	ensembl	protein_coding	0.946262	1.38651	5.90785e-08	2.18836e-06
20404	10	protein_coding	71094382	71108500	-	ENSSSCG00000021815	IL15RA	ensembl	protein_coding	0.943063	1.38783	2.86936e-07	9.60563e-06
15897	4	protein_coding	107666299	107691564	+	ENSSSCG00000006648	CTSS	ensembl	protein_coding	0.943051	6.89655	1.23172e-10	6.55429e-09
12397	8	protein_coding	144545691	144573889	+	ENSSSCG00000009240	PLAC8	ensembl	protein_coding	0.942599	4.93924	3.6079e-10	1.84417e-08
21365	12	protein_coding	15044352	15047832	+	ENSSSCG00000017283	CD79B	ensembl_havana	protein_coding	0.941892	1.42341	6.51879e-06	0.000172156
12728	3	protein_coding	18259505	18298947	+	ENSSSCG00000007797	ITGAL	ensembl_havana	protein_coding	0.940062	4.63082	3.07471e-10	1.58871e-08
17032	7	protein_coding	55573942	55702252	+	ENSSSCG00000001787	IL-16	ensembl_havana	protein_coding	0.939663	2.46483	4.59168e-09	2.03993e-07
12538	3	protein_coding	7122226	7129391	+	ENSSSCG00000007642	AZGP1	ensembl	protein_coding	0.937972	6.77478	1.5596e-10	8.20717e-09
24898	GL896216.1	protein_coding	5976	22157	-	ENSSSCG00000020993	EMR4	ensembl	protein_coding	0.937877	2.56602	7.61361e-09	3.24674e-07
4878	2	protein_coding	69477414	69484609	-	ENSSSCG00000013649	ICAM3	ensembl_havana	protein_coding	0.937389	1.98145	1.92574e-08	7.69273e-07
12554	3	protein_coding	7503104	7504271	-	ENSSSCG00000007655	novel gene	ensembl	protein_coding	0.933673	0.66545	3.91563e-06	0.000108219
15574	4	protein_coding	96888986	96908203	-	ENSSSCG00000006350	CD32	ensembl_havana	protein_coding	0.933186	4.19677	5.8085e-10	2.86626e-08
5742	2	protein_coding	155959980	155998448	-	ENSSSCG00000014422	SPINK5	ensembl	protein_coding	0.93275	1.17574	1.32637e-07	4.70531e-06
16491	7	processed_transcript	24655720	24659039	-	ENSSSCG00000001228	TMP-CH242-74M17.5	ensembl_havana	processed_transcript	0.931145	4.14579	5.95167e-10	2.92678e-08
169	1	protein_coding	28702732	28766662	-	ENSSSCG00000004147	ECT2L	ensembl	protein_coding	0.925062	-0.0441461	5.50556e-05	0.00116318
18170	5	protein_coding	17387339	17404765	-	ENSSSCG00000025755	novel gene	ensembl	protein_coding	0.922087	2.00367	4.53359e-08	1.71041e-06
2031	1	protein_coding	305269556	305284180	-	ENSSSCG00000028172	FAM78A	ensembl	protein_coding	0.921068	2.2234	1.55952e-08	6.33629e-07
18269	5	protein_coding	20849781	20879668	-	ENSSSCG00000000299	TESPA1	ensembl	protein_coding	0.919845	1.34335	2.06993e-07	7.09767e-06
19794	16	protein_coding	58039300	58082197	+	ENSSSCG00000017006	LCP2	ensembl	protein_coding	0.919073	3.8493	1.28632e-09	6.05421e-08
2086	1	protein_coding	308712994	308716167	+	ENSSSCG00000005756	novel gene	ensembl	protein_coding	0.912303	12.7113	3.81538e-10	1.94326e-08
18914	5	protein_coding	85200844	85222836	+	ENSSSCG00000000856	novel gene	ensembl	protein_coding	0.912262	1.76051	8.0075e-08	2.92808e-06
11713	8	protein_coding	19289181	19294039	+	ENSSSCG00000028814	SOD3	ensembl	protein_coding	0.912196	10.049	3.91599e-10	1.98035e-08
17734	7	protein_coding	123110533	123119625	-	ENSSSCG00000002487	SERPINA3-2	ensembl	protein_coding	0.911984	8.31885	4.13023e-10	2.08132e-08
11239	9	protein_coding	103209660	103237238	-	ENSSSCG00000015395	novel gene	ensembl	protein_coding	0.910805	0.0744678	8.17922e-06	0.000209791
12758	3	protein_coding	18825560	18829970	+	ENSSSCG00000007811	LAT	ensembl_havana	protein_coding	0.910713	2.23637	1.58459e-08	6.41982e-07
62	1	protein_coding	9838859	9914150	-	ENSSSCG00000004052	FNDC1	ensembl	protein_coding	0.907982	7.80039	5.16618e-10	2.56707e-08
19212	11	protein_coding	16913374	16990100	+	ENSSSCG00000029598	FAM124A	ensembl	protein_coding	0.907946	1.28615	5.46078e-07	1.73831e-05
24150	GL894315.1	protein_coding	23103	55112	-	ENSSSCG00000028442	novel gene	ensembl	protein_coding	0.905506	0.200164	4.23429e-05	0.000930434
16703	7	protein_coding	29283699	29288735	+	ENSSSCG00000001463	LMP2	ensembl	protein_coding	0.901892	0.0683247	9.6326e-05	0.00192666
20171	10	protein_coding	31837905	31900686	+	ENSSSCG00000010947	FBP2	ensembl	protein_coding	0.901731	1.62742	7.99196e-08	2.92808e-06
10960	9	protein_coding	62607366	62620602	+	ENSSSCG00000015239	BARX2	ensembl	protein_coding	0.900319	1.06551	1.49861e-06	4.40654e-05
18860	5	protein_coding	80803505	80804803	+	ENSSSCG00000000811	novel gene	ensembl	protein_coding	0.898937	3.52872	5.41222e-09	2.39701e-07
18688	5	protein_coding	64938961	64956629	+	ENSSSCG00000000654	CLECL1	ensembl_havana	protein_coding	0.897334	3.46684	6.72568e-09	2.92424e-07
10118	14	protein_coding	149170562	149198585	-	ENSSSCG00000026302	MKI67	ensembl	protein_coding	0.894357	4.70598	1.78125e-09	8.19431e-08
6081	6	protein_coding	17454851	17481206	+	ENSSSCG00000025503	GPR114	ensembl	protein_coding	0.893282	1.17614	9.22522e-07	2.81113e-05
17730	7	protein_coding	122961691	122969858	+	ENSSSCG00000030371	novel gene	ensembl	protein_coding	0.892295	2.16633	2.75369e-08	1.0759e-06
21298	12	protein_coding	6621092	6624938	+	ENSSSCG00000017236	CD300C	ensembl_havana	protein_coding	0.891121	2.72768	2.59882e-08	1.01818e-06
792	1	protein_coding	140423061	140435915	+	ENSSSCG00000004665	novel gene	ensembl	protein_coding	0.889708	2.49724	3.45212e-08	1.32697e-06
3644	13	protein_coding	208204968	208304419	-	ENSSSCG00000012051	RUNX1	ensembl	protein_coding	0.889634	1.44445	4.41502e-07	1.42449e-05
10066	14	protein_coding	143745490	143752509	+	ENSSSCG00000010705	GMFG	ensembl_havana	protein_coding	0.883372	3.61905	7.04221e-09	3.04073e-07
16695	7	protein_coding	29164956	29170803	+	ENSSSCG00000001456	SLA-DQA1	ensembl_havana	protein_coding	0.883208	7.72524	1.46533e-09	6.85151e-08
12307	8	protein_coding	128097096	128129034	-	ENSSSCG00000009170	novel gene	ensembl	protein_coding	0.882071	2.75029	3.15847e-08	1.22399e-06
11300	9	protein_coding	116718488	116747666	-	ENSSSCG00000015433	novel gene	ensembl	protein_coding	0.88056	1.54594	5.97155e-07	1.86346e-05
18491	5	protein_coding	36179190	36185575	-	ENSSSCG00000000492	LYZ	ensembl_havana	protein_coding	0.876892	7.27697	2.00485e-09	9.19331e-08
9031	14	protein_coding	31795357	31796379	+	ENSSSCG00000009789	GPR81	ensembl	protein_coding	0.87365	0.540937	1.64796e-05	0.000392345
4986	2	protein_coding	72827624	72857071	-	ENSSSCG00000013553	VAV1	ensembl	protein_coding	0.87326	4.25026	5.61335e-09	2.47839e-07
16690	7	protein_coding	29036552	29042147	+	ENSSSCG00000001453	SLA-DRA1	ensembl_havana	protein_coding	0.873143	8.5111	2.14059e-09	9.78428e-08
18432	5	protein_coding	24827383	24838369	+	ENSSSCG00000000437	novel gene	ensembl	protein_coding	0.869902	0.084105	6.42929e-05	0.00133268
10695	9	protein_coding	43174648	43222583	+	ENSSSCG00000015015	novel gene	ensembl	protein_coding	0.867778	0.763299	1.24171e-05	0.000307966
15509	4	protein_coding	89185742	89219499	+	ENSSSCG00000028804	CCDC181	ensembl	protein_coding	0.865993	1.40817	7.59991e-07	2.34594e-05
7514	6	protein_coding	112471604	112544365	+	ENSSSCG00000003744	MOCOS	ensembl	protein_coding	0.865654	-0.0168586	0.00014502	0.00274287
17652	7	protein_coding	109298356	109308540	-	ENSSSCG00000027643	DIO2	ensembl	protein_coding	0.863474	3.45149	1.86634e-08	7.49741e-07
11072	9	protein_coding	74110909	74154259	+	ENSSSCG00000015662	C4BPA	ensembl	protein_coding	0.863305	0.836386	1.30042e-05	0.000319196
10141	14	protein_coding	153183591	153194302	-	ENSSSCG00000010772	ADAM8	ensembl_havana	protein_coding	0.861859	1.65416	5.57671e-07	1.76732e-05
21511	12	protein_coding	20996626	21010797	+	ENSSSCG00000028051	ZNF385C	ensembl	protein_coding	0.859574	0.777121	2.12849e-05	0.000496799
13194	3	protein_coding	54167229	54229024	-	ENSSSCG00000008155	SLC9A4	ensembl	protein_coding	0.859503	4.52277	9.3531e-09	3.958e-07
4609	2	protein_coding	59475336	59495969	+	ENSSSCG00000013888	JAK3	ensembl_havana	protein_coding	0.858323	4.23807	1.06947e-08	4.47266e-07
23835	GL894448.1	protein_coding	1202	33120	+	ENSSSCG00000029531	novel gene	ensembl	protein_coding	0.854946	1.6415	1.70573e-06	4.98472e-05
19954	10	protein_coding	2306958	2308226	-	ENSSSCG00000010800	B3GALT2	ensembl	protein_coding	0.854292	1.677	5.96467e-07	1.86346e-05
15505	4	protein_coding	88931478	88951561	+	ENSSSCG00000006287	SELL	ensembl_havana	protein_coding	0.851372	4.01687	1.65198e-08	6.65507e-07
8808	14	protein_coding	2866252	2869816	-	ENSSSCG00000009589	SYK	ensembl_havana	protein_coding	0.851043	0.352528	5.04065e-05	0.00107131
12365	8	protein_coding	139945979	139974969	-	ENSSSCG00000030548	novel gene	ensembl	protein_coding	0.850885	4.88783	5.04034e-08	1.89159e-06
3222	13	protein_coding	133439570	133478975	-	ENSSSCG00000022550	DGKG	ensembl	protein_coding	0.850853	0.677232	1.38629e-05	0.00033737
22378	18	protein_coding	6872941	6875292	+	ENSSSCG00000016451	GIMAP1	ensembl	protein_coding	0.848268	4.73631	1.29035e-08	5.30307e-07
14834	X	protein_coding	127296043	127336306	-	ENSSSCG00000012700	MAP7D3	ensembl	protein_coding	0.846506	0.914758	4.44895e-06	0.000121312
16226	4	protein_coding	139413791	139425247	-	ENSSSCG00000024973	GBP5	ensembl	protein_coding	0.841572	0.919226	2.56513e-05	0.000592891
9105	14	protein_coding	37050358	37312239	+	ENSSSCG00000009855	KSR2	ensembl	protein_coding	0.840998	0.998329	1.32119e-05	0.000323181
6174	6	protein_coding	30222481	30238663	+	ENSSSCG00000002836	SALL1	ensembl	protein_coding	0.838736	4.32945	2.41795e-08	9.52553e-07
18266	5	protein_coding	20667163	20670221	-	ENSSSCG00000026482	novel gene	ensembl	protein_coding	0.838714	1.56074	1.3343e-06	3.93964e-05
14002	X	protein_coding	21167784	21189764	+	ENSSSCG00000012171	PRDX4	ensembl_havana	protein_coding	0.838087	7.43373	9.44469e-09	3.98493e-07
18268	5	protein_coding	20696169	20702336	-	ENSSSCG00000027828	novel gene	ensembl	protein_coding	0.837695	2.57619	1.99043e-07	6.88969e-06
4460	2	protein_coding	47573503	47619007	+	ENSSSCG00000013388	novel gene	ensembl	protein_coding	0.83702	0.596442	2.08835e-05	0.000488228
15631	4	protein_coding	98569802	98589936	-	ENSSSCG00000006394	CCDC19	ensembl	protein_coding	0.836581	1.01136	5.09377e-06	0.000138044
22284	12	protein_coding	62609846	62624931	-	ENSSSCG00000018042	SLC47A2	ensembl	protein_coding	0.835331	7.16082	1.09831e-08	4.57984e-07
13199	3	protein_coding	54729098	54758580	-	ENSSSCG00000008162	IL1R1	ensembl_havana	protein_coding	0.83471	7.1462	1.13247e-08	4.70849e-07
2553	13	protein_coding	36004203	36008027	-	ENSSSCG00000011408	ZMYND10	ensembl	protein_coding	0.834202	1.1802	3.54429e-06	9.85285e-05
7481	6	protein_coding	107987898	108009075	+	ENSSSCG00000027160	DSG3	ensembl	protein_coding	0.83277	0.484601	1.60232e-05	0.000382119
11320	9	protein_coding	118730305	118785977	-	ENSSSCG00000015445	novel gene	ensembl	protein_coding	0.832393	2.57652	2.94169e-07	9.80174e-06
9532	14	protein_coding	76968513	77003937	-	ENSSSCG00000010233	DNAJC12	ensembl	protein_coding	0.832101	3.95771	3.89739e-08	1.4941e-06
16715	7	protein_coding	29500107	29504539	-	ENSSSCG00000001470	SLA-DMA	ensembl_havana	protein_coding	0.831062	4.67363	2.38885e-08	9.43696e-07
16638	7	protein_coding	27545251	27547161	+	ENSSSCG00000001405	LTB	ensembl_havana	protein_coding	0.83045	0.655357	1.25709e-05	0.0003107
13519	3	protein_coding	92035879	92043667	+	ENSSSCG00000023591	GPR111	ensembl	protein_coding	0.830244	1.30428	1.56308e-05	0.000374011
16693	7	pseudogene	29093969	29105694	-	ENSSSCG00000001454	SLA-DRB2	ensembl_havana	pseudogene	0.830037	5.0746	2.04839e-08	8.13705e-07
23452	GL896183.1	protein_coding	33491	64821	-	ENSSSCG00000026742	novel gene	ensembl	protein_coding	0.830023	0.812857	1.93711e-05	0.000455861
15702	4	protein_coding	101734570	101747874	-	ENSSSCG00000006462	LRRC71	ensembl	protein_coding	0.827908	0.36277	0.000125794	0.00242386
12308	8	protein_coding	128229409	128321167	-	ENSSSCG00000009171	novel gene	ensembl	protein_coding	0.826718	1.93562	1.04131e-06	3.14622e-05
15689	4	protein_coding	100437382	100460436	-	ENSSSCG00000006452	CD1D	ensembl_havana	protein_coding	0.825614	2.59388	2.03833e-07	7.02141e-06
25221	GL896326.1	protein_coding	2000	3913	-	ENSSSCG00000013612	ACP5	ensembl	protein_coding	0.824732	13.9713	1.43591e-08	5.86746e-07
16094	4	protein_coding	120833588	120848622	-	ENSSSCG00000006820	EPS8L3	ensembl	protein_coding	0.822382	-0.0502015	0.000281554	0.00491462
16714	7	protein_coding	29485890	29491702	-	ENSSSCG00000001469	DMB	ensembl_havana	protein_coding	0.822355	5.43497	2.49417e-08	9.79872e-07
22083	12	protein_coding	52643901	52658713	-	ENSSSCG00000017887	XAF1	ensembl	protein_coding	0.821915	4.39993	1.87289e-07	6.51445e-06
12874	3	protein_coding	33325594	33378470	-	ENSSSCG00000020675	ATF7IP2	ensembl	protein_coding	0.81956	2.83435	1.84383e-07	6.42908e-06
24711	GL895352.1	protein_coding	10695	14757	+	ENSSSCG00000021448	CCDC17	ensembl	protein_coding	0.814273	-0.000105009	0.000193669	0.00352734
16793	7	protein_coding	36373069	36478480	-	ENSSSCG00000001549	FKBP5	ensembl	protein_coding	0.814172	4.45811	5.849e-08	2.17788e-06
22285	12	protein_coding	62638752	62645604	-	ENSSSCG00000018044	ALDH3A1	ensembl	protein_coding	0.811182	2.93965	2.2568e-07	7.6447e-06
21374	12	protein_coding	15212869	15214392	+	ENSSSCG00000017291	LIMD2	ensembl	protein_coding	0.810804	2.75804	1.92434e-07	6.67712e-06
18037	5	protein_coding	7430690	7437871	-	ENSSSCG00000029945	novel gene	ensembl	protein_coding	0.810143	-0.156895	0.000418285	0.00694355
24207	GL895778.1	protein_coding	50915	57287	+	ENSSSCG00000022361	novel gene	ensembl	protein_coding	0.809916	1.85554	1.84049e-06	5.32397e-05
7854	15	protein_coding	9609578	9821863	-	ENSSSCG00000015673	KYNU	ensembl	protein_coding	0.808912	2.72432	7.10457e-07	2.20257e-05
19481	11	protein_coding	86550146	86574311	+	ENSSSCG00000009564	TMEM255B	ensembl	protein_coding	0.808674	1.15445	1.2927e-05	0.000317849
15994	4	protein_coding	113099056	113117657	-	ENSSSCG00000006729	FAM46C	ensembl	protein_coding	0.808485	5.06186	4.99663e-08	1.88013e-06
8520	15	protein_coding	133283961	133285230	+	ENSSSCG00000016183	novel gene	ensembl	protein_coding	0.807859	2.0102	1.32492e-06	3.92006e-05
9956	14	protein_coding	124991355	125143165	-	ENSSSCG00000010609	WDR96	ensembl	protein_coding	0.807144	0.0592692	0.000122827	0.00237028
4645	2	protein_coding	61050296	61057022	-	ENSSSCG00000013853	novel gene	ensembl	protein_coding	0.806074	2.18182	8.90882e-06	0.000227278
1541	1	protein_coding	250301455	250587110	-	ENSSSCG00000005257	novel gene	ensembl	protein_coding	0.804845	1.07145	1.9299e-05	0.000454914
11992	8	protein_coding	71840474	72050171	+	ENSSSCG00000008943	SLC4A4	ensembl	protein_coding	0.804396	5.88772	4.42633e-08	1.68237e-06
8827	14	protein_coding	6618168	6622585	-	ENSSSCG00000009612	DOK2	ensembl	protein_coding	0.804107	2.24374	1.0279e-06	3.1123e-05
15584	4	protein_coding	97099150	97103132	-	ENSSSCG00000006357	FCER1G	ensembl_havana	protein_coding	0.80386	4.35445	8.05409e-08	2.93758e-06
10642	9	protein_coding	37133037	37143584	-	ENSSSCG00000014982	MMP7	ensembl	protein_coding	0.802951	3.78654	1.13438e-07	4.06468e-06
7832	15	protein_coding	3600	29467	-	ENSSSCG00000022011	NMI	ensembl	protein_coding	0.802301	4.60653	8.77587e-08	3.17646e-06
16940	7	protein_coding	46279208	46417272	+	ENSSSCG00000025551	novel gene	ensembl	protein_coding	0.801974	1.77577	2.48326e-06	7.09694e-05
10604	9	protein_coding	30177624	30183092	+	ENSSSCG00000014951	PANX1	ensembl	protein_coding	0.798516	2.76899	4.29593e-07	1.38921e-05
4253	2	protein_coding	16421197	16452507	+	ENSSSCG00000013237	SPI1	ensembl_havana	protein_coding	0.798083	3.88303	1.40307e-07	4.96505e-06
10645	9	protein_coding	37332088	37343577	-	ENSSSCG00000029675	MMP8	ensembl	protein_coding	0.797633	4.50076	9.46809e-08	3.40971e-06
18267	5	protein_coding	20677944	20695280	-	ENSSSCG00000000295	novel gene	ensembl	protein_coding	0.794669	3.02184	3.48861e-07	1.1437e-05
5564	2	protein_coding	142041628	142073804	-	ENSSSCG00000030680	TCF7	ensembl	protein_coding	0.794622	4.32596	9.03968e-08	3.26367e-06
10958	9	protein_coding	61927898	61956112	+	ENSSSCG00000021573	KCNJ5	ensembl	protein_coding	0.792788	4.35711	1.19075e-07	4.24531e-06
20968	17	protein_coding	53167238	53169798	+	ENSSSCG00000022913	SLPI	ensembl	protein_coding	0.788283	15.5094	5.90156e-08	2.18836e-06
3789	2	protein_coding	1051307	1071874	+	ENSSSCG00000022736	novel gene	ensembl	protein_coding	0.787984	0.441	0.000186036	0.00341889
20890	17	protein_coding	45556581	45611771	-	ENSSSCG00000027806	SAMHD1	ensembl_havana	protein_coding	0.787812	1.15096	3.2786e-05	0.000741647
16486	7	protein_coding	24603748	24604965	+	ENSSSCG00000030731	TMP-SLA-2	havana	protein_coding	0.787409	8.58826	6.4752e-08	2.3923e-06
17899	7	misc_RNA	134400749	134401079	+	ENSSSCG00000019556	7SK	ensembl	misc_RNA	0.786871	3.35869	2.75811e-07	9.27673e-06
20487	17	protein_coding	4110396	4191497	-	ENSSSCG00000006979	MSR1	ensembl_havana	protein_coding	0.786542	3.74818	3.21403e-07	1.05855e-05
6049	6	protein_coding	14643378	14648241	+	ENSSSCG00000002749	HP	ensembl_havana	protein_coding	0.785579	13.7678	6.5459e-08	2.41217e-06
6188	6	protein_coding	32697380	32749081	+	ENSSSCG00000026318	novel gene	ensembl	protein_coding	0.78507	0.874907	3.96007e-05	0.000874583
3970	2	protein_coding	6992733	7010294	+	ENSSSCG00000013042	CCDC88B	ensembl	protein_coding	0.78187	2.19759	1.36954e-06	4.03533e-05
4606	2	protein_coding	59438591	59454314	-	ENSSSCG00000013890	SLC5A5	ensembl	protein_coding	0.78079	0.763638	5.16783e-05	0.0010967
11374	9	protein_coding	125344018	125353610	-	ENSSSCG00000015476	CHI3L1	ensembl_havana	protein_coding	0.780632	9.59812	8.08453e-08	2.94116e-06
21116	17	protein_coding	65584607	65594592	+	ENSSSCG00000007510	C17H20ORF85	ensembl_havana	protein_coding	0.779148	0.699166	8.95295e-05	0.00180591
23677	JH118787.1	protein_coding	77050	80982	-	ENSSSCG00000025167	novel gene	ensembl	protein_coding	0.77843	2.80167	8.51585e-07	2.61171e-05
3968	2	protein_coding	6953588	6976696	-	ENSSSCG00000013041	FERMT3	ensembl	protein_coding	0.776561	4.20278	2.19605e-07	7.45663e-06
18130	5	protein_coding	15691969	15695232	+	ENSSSCG00000000195	PRPH	ensembl	protein_coding	0.775655	6.31919	1.16845e-07	4.17626e-06
18913	5	protein_coding	85068698	85080991	-	ENSSSCG00000022156	novel gene	ensembl	protein_coding	0.775263	0.356996	0.000167659	0.00310921
22790	18	protein_coding	57997858	58009109	+	ENSSSCG00000021865	INHBA	ensembl_havana	protein_coding	0.774392	3.48596	4.59599e-07	1.4762e-05
5890	2	protein_coding	162339842	162340860	-	ENSSSCG00000028736	novel gene	ensembl	protein_coding	0.772168	3.84933	6.67164e-07	2.07286e-05
17491	7	protein_coding	92211761	92247931	+	ENSSSCG00000002265	FAM174B	ensembl	protein_coding	0.771853	3.93409	3.10674e-07	1.02796e-05
9134	14	protein_coding	41260566	41268627	+	ENSSSCG00000009882	OAS1	ensembl	protein_coding	0.771036	6.44957	1.73902e-07	6.09342e-06
20555	17	protein_coding	14563017	14588375	+	ENSSSCG00000024817	RASSF2	ensembl	protein_coding	0.770925	3.65662	3.37305e-07	1.10837e-05
8359	15	protein_coding	111029414	111052824	-	ENSSSCG00000016067	STK17B	ensembl	protein_coding	0.76901	3.73019	3.84136e-07	1.25359e-05
9219	14	protein_coding	46910253	46924926	+	ENSSSCG00000009959	ASPHD2	ensembl	protein_coding	0.768005	2.45001	1.98389e-06	5.70408e-05
5235	2	protein_coding	82651078	82669061	+	ENSSSCG00000014048	HK3	ensembl_havana	protein_coding	0.767313	3.70933	5.86324e-07	1.83771e-05
14150	X	protein_coding	44109888	44121368	-	ENSSSCG00000012258	FUNDC1	ensembl_havana	protein_coding	0.765233	5.56022	2.07042e-07	7.09767e-06
14946	X	protein_coding	142205930	142220097	-	ENSSSCG00000012790	ARHGAP4	ensembl_havana	protein_coding	0.764771	2.60525	1.25872e-06	3.73971e-05
9781	14	protein_coding	111555789	111660175	-	ENSSSCG00000010459	HTR7	ensembl	protein_coding	0.764235	0.870862	0.000114582	0.00222956
21582	12	protein_coding	22913243	22921116	-	ENSSSCG00000017493	ZPBP2	ensembl	protein_coding	0.763178	0.929876	4.94082e-05	0.00105323
21616	12	protein_coding	24146796	24199133	+	ENSSSCG00000017527	SKAP1	havana	protein_coding	0.76276	2.95069	8.5902e-07	2.62886e-05
16712	7	protein_coding	29429375	29438742	-	ENSSSCG00000020893	TAP	ensembl_havana	protein_coding	0.760407	4.05605	5.81134e-07	1.82948e-05
10778	9	protein_coding	50547537	50573722	-	ENSSSCG00000015089	AMICA1	ensembl	protein_coding	0.75868	3.20244	8.42292e-07	2.58878e-05
21242	12	protein_coding	5211495	5216372	+	ENSSSCG00000017187	FOXJ1	ensembl	protein_coding	0.755915	2.88305	1.32132e-06	3.91755e-05
10529	9	protein_coding	18898060	18972531	+	ENSSSCG00000014899	PRCP	ensembl	protein_coding	0.754275	5.62695	2.89992e-07	9.68519e-06
4565	2	protein_coding	57862771	57871269	-	ENSSSCG00000013940	NLRP3	ensembl	protein_coding	0.749669	2.06769	6.54452e-06	0.000172516
7246	6	protein_coding	81479841	81487848	-	ENSSSCG00000003593	NKAIN1	ensembl	protein_coding	0.748902	0.848392	5.81863e-05	0.00121849
6285	6	protein_coding	40711873	40715184	-	ENSSSCG00000002919	TYROBP	ensembl	protein_coding	0.748809	4.01186	6.30682e-07	1.96379e-05
12545	3	protein_coding	7284978	7296937	+	ENSSSCG00000025271	novel gene	ensembl	protein_coding	0.748162	0.408967	0.000350258	0.00592531
24460	GL894259.1	protein_coding	38057	38598	-	ENSSSCG00000026957	RNASE6	ensembl	protein_coding	0.747014	0.751409	0.000108795	0.00214003
4120	2	protein_coding	11807282	11811580	+	ENSSSCG00000013144	MPEG1	ensembl	protein_coding	0.746907	6.09924	3.65377e-07	1.1951e-05
3267	13	protein_coding	139962874	140121941	-	ENSSSCG00000011821	novel gene	ensembl	protein_coding	0.746044	2.48339	4.42957e-06	0.000121248
3684	13	protein_coding	215028064	215059085	-	ENSSSCG00000012076	MX2	ensembl_havana	protein_coding	0.745553	6.26346	5.70645e-07	1.80044e-05
9185	14	protein_coding	43693025	43720090	-	ENSSSCG00000009927	novel gene	ensembl	protein_coding	0.745409	0.988193	6.13012e-05	0.00127809
12781	3	protein_coding	22971380	22999871	+	ENSSSCG00000025037	PRKCB	ensembl	protein_coding	0.744207	0.955763	4.62155e-05	0.000997095
16727	7	protein_coding	30110131	30203270	+	ENSSSCG00000001479	HMGCLL1	ensembl	protein_coding	0.743093	1.05417	4.44847e-05	0.000963536
9122	14	protein_coding	40856209	40862165	-	ENSSSCG00000009871	SDS	ensembl	protein_coding	0.742958	1.54611	1.53039e-05	0.000366805
21633	12	protein_coding	24854758	24856320	+	ENSSSCG00000017537	HOXB8	ensembl	protein_coding	0.742715	1.11988	6.61267e-05	0.00136474
1070	1	protein_coding	175390358	175435319	+	ENSSSCG00000004891	SERPINB7	ensembl	protein_coding	0.742062	4.34442	7.2941e-07	2.25643e-05
15558	4	protein_coding	95274219	95280863	+	ENSSSCG00000006336	C1orf110	ensembl	protein_coding	0.741551	1.97531	7.2402e-06	0.000187527
3301	13	protein_coding	143786443	143842402	+	ENSSSCG00000011850	MUC4	ensembl	protein_coding	0.741465	5.44843	4.95046e-07	1.58293e-05
23984	JH118535.1	protein_coding	58762	70037	+	ENSSSCG00000023367	IL22RA1	ensembl	protein_coding	0.740923	0.608489	0.000271027	0.00475999
8492	15	protein_coding	125183127	125279114	+	ENSSSCG00000016159	novel gene	ensembl	protein_coding	0.740401	2.70615	2.16911e-06	6.22409e-05
3316	13	protein_coding	144631187	144754074	+	ENSSSCG00000011860	SLC12A8	ensembl	protein_coding	0.740268	0.697465	0.000103924	0.00205556
18848	5	protein_coding	78417882	78687030	-	ENSSSCG00000000802	NELL2	ensembl	protein_coding	0.739673	1.99057	8.10659e-06	0.000208303
18195	5	protein_coding	18365764	18372131	+	ENSSSCG00000000248	KRT5	ensembl	protein_coding	0.738943	0.668676	0.00015173	0.00285842
24551	GL896161.1	protein_coding	13255	28863	-	ENSSSCG00000026765	novel gene	ensembl	protein_coding	0.738504	0.618974	0.000125944	0.00242386
15825	4	protein_coding	104908115	104911209	-	ENSSSCG00000006578	S100A4	ensembl_havana	protein_coding	0.737489	1.42903	1.12176e-05	0.000279674
6762	6	protein_coding	53768201	53774819	+	ENSSSCG00000003278	novel gene	ensembl	protein_coding	0.736756	0.749483	0.000139839	0.00266254
21192	12	protein_coding	2102369	2163107	-	ENSSSCG00000017148	novel gene	ensembl	protein_coding	0.736718	4.68814	1.11679e-06	3.3459e-05
23497	GL895717.1	protein_coding	69562	112481	+	ENSSSCG00000014169	PCSK1	ensembl	protein_coding	0.736715	4.9514	5.85142e-07	1.83771e-05
7059	6	protein_coding	70039586	70099223	-	ENSSSCG00000026478	PADI2	ensembl	protein_coding	0.734155	2.22818	5.18575e-06	0.0001398
2649	13	protein_coding	43027223	43200076	+	ENSSSCG00000020990	novel gene	ensembl	protein_coding	0.733829	0.0346856	0.00132764	0.0188393
5402	2	protein_coding	107271123	107294215	-	ENSSSCG00000014172	novel gene	ensembl	protein_coding	0.732863	3.56899	1.8999e-06	5.47363e-05
19637	16	protein_coding	31878944	32060032	+	ENSSSCG00000016882	PARP8	ensembl	protein_coding	0.732072	3.40231	1.66363e-06	4.8817e-05
7202	6	protein_coding	78550595	78568631	+	ENSSSCG00000003584	THEMIS2	ensembl	protein_coding	0.731485	2.37658	6.38956e-06	0.000169371
13780	3	protein_coding	128215324	128245096	-	ENSSSCG00000008613	GEN1	ensembl	protein_coding	0.729053	0.927121	7.16011e-05	0.00147133
24281	JH118674.1	protein_coding	16622	55668	-	ENSSSCG00000024560	novel gene	ensembl	protein_coding	0.728028	0.434133	0.000291342	0.00504839
12644	3	protein_coding	11538893	11553097	+	ENSSSCG00000007722	NCF1	ensembl	protein_coding	0.727925	1.88198	1.79318e-05	0.000424794
16492	7	protein_coding	24683605	24687412	-	ENSSSCG00000001229	SLA-5	ensembl_havana	protein_coding	0.727264	9.3289	5.69427e-07	1.80044e-05
21863	12	protein_coding	41461519	41507345	+	ENSSSCG00000024115	novel gene	ensembl	protein_coding	0.72684	3.15287	6.24122e-06	0.000165837
12134	8	protein_coding	88870162	88941208	-	ENSSSCG00000009045	HHIP	ensembl	protein_coding	0.726517	-0.0427875	0.00136893	0.0192718
12759	3	protein_coding	18861196	18867851	-	ENSSSCG00000027933	SBK1	ensembl	protein_coding	0.725392	1.12895	3.99774e-05	0.00088117
19501	16	protein_coding	242225	482153	-	ENSSSCG00000016780	CTNND2	ensembl	protein_coding	0.724049	2.15499	1.1446e-05	0.000284871
17733	7	protein_coding	123094888	123101407	-	ENSSSCG00000002486	novel gene	ensembl	protein_coding	0.723484	3.35939	1.80026e-06	5.21819e-05
21294	12	protein_coding	6474870	6482469	-	ENSSSCG00000017233	RAB37	ensembl	protein_coding	0.722417	1.03094	8.39221e-05	0.00170973
11114	9	protein_coding	79679836	79684587	-	ENSSSCG00000027372	SAMD9	ensembl	protein_coding	0.722413	6.05403	9.5096e-07	2.89161e-05
2382	13	protein_coding	28610211	28615330	-	ENSSSCG00000011277	CCK	ensembl	protein_coding	0.721804	1.75051	2.05762e-05	0.000481835
11304	9	protein_coding	117537646	117576054	+	ENSSSCG00000027272	PIK3CG	ensembl	protein_coding	0.718067	2.94257	3.61338e-06	0.000100254
8238	15	protein_coding	88746848	88761828	+	ENSSSCG00000015961	CDCA7	ensembl	protein_coding	0.716367	1.84769	1.24785e-05	0.000308952
10771	9	protein_coding	50245036	50248929	-	ENSSSCG00000015084	FXYD2	ensembl	protein_coding	0.715962	2.62127	6.92918e-06	0.000181316
11188	9	protein_coding	94843483	94855042	+	ENSSSCG00000015363	AGR2	ensembl	protein_coding	0.715609	5.31758	1.21625e-06	3.62863e-05
15824	4	protein_coding	104902529	104905118	-	ENSSSCG00000006577	S100A5	ensembl_havana	protein_coding	0.714804	0.167786	0.000492909	0.00803357
21203	12	protein_coding	2375903	2387299	+	ENSSSCG00000022843	novel gene	ensembl	protein_coding	0.712046	1.56312	0.000291101	0.00504839
4084	2	protein_coding	10855774	10878566	-	ENSSSCG00000013102	MS4A7	ensembl	protein_coding	0.711773	2.65403	9.0063e-06	0.000228946
11305	9	protein_coding	117551880	117556657	-	ENSSSCG00000015437	PIK3CG	ensembl	protein_coding	0.70982	0.566841	0.000267537	0.0047103
2411	13	protein_coding	30822259	30933906	+	ENSSSCG00000011309	KIF15	ensembl	protein_coding	0.709168	2.68772	5.94022e-06	0.000158639
19386	11	protein_coding	71983268	72006790	+	ENSSSCG00000009500	CLDN10	ensembl	protein_coding	0.707784	3.22563	4.23873e-06	0.000116471
17724	7	protein_coding	122688927	122699697	-	ENSSSCG00000022251	UABP-2	ensembl	protein_coding	0.707365	13.1126	1.11222e-06	3.33922e-05
9805	14	protein_coding	114743575	114765158	+	ENSSSCG00000010478	GPR120	ensembl	protein_coding	0.707104	5.02365	1.7564e-06	5.10142e-05
4123	2	protein_coding	11881575	11892422	-	ENSSSCG00000013147	FAM111B	ensembl	protein_coding	0.704113	3.69969	4.56327e-06	0.000124192
9707	14	protein_coding	97564667	97598353	-	ENSSSCG00000010388	C10orf128	ensembl	protein_coding	0.703827	2.20181	1.05081e-05	0.000263832
18929	5	protein_coding	86513955	86609182	-	ENSSSCG00000000866	MYBPC1	ensembl	protein_coding	0.701266	0.227797	0.000435796	0.0072015
17767	7	protein_coding	128677827	128702925	-	ENSSSCG00000002516	WARS	ensembl	protein_coding	0.699499	6.4747	1.69745e-06	4.9707e-05
23039	JH118819.1	protein_coding	35735	58655	-	ENSSSCG00000027756	novel gene	ensembl	protein_coding	0.699394	1.59771	4.6552e-05	0.00100281
12306	8	protein_coding	127755061	127826415	-	ENSSSCG00000009169	SLC39A8	ensembl	protein_coding	0.699138	6.66254	1.71164e-06	4.99176e-05
2562	13	protein_coding	36354904	36359051	+	ENSSSCG00000011414	CISH_TV2	havana	protein_coding	0.697834	3.15639	7.60894e-06	0.000195868
21625	12	protein_coding	24583955	24587733	+	ENSSSCG00000017531	GHDC	ensembl_havana	protein_coding	0.697525	3.39053	5.41235e-06	0.000145633
22535	18	protein_coding	20747732	20760161	-	ENSSSCG00000016573	IRF5	ensembl_havana	protein_coding	0.697275	3.82756	4.02341e-06	0.000110768
14162	X	protein_coding	46081599	46154468	-	ENSSSCG00000012266	SLC9A7	ensembl	protein_coding	0.695528	1.41733	9.31356e-05	0.00187071
20332	10	protein_coding	54365914	54403662	+	ENSSSCG00000030156	APBB1IP	ensembl	protein_coding	0.693337	2.80348	9.77148e-06	0.000247076
12065	8	protein_coding	78850721	78861385	+	ENSSSCG00000024314	novel gene	ensembl	protein_coding	0.691202	0.324638	0.000568642	0.00900044
9845	14	protein_coding	117674451	117788256	-	ENSSSCG00000010509	PIK3AP1	ensembl	protein_coding	0.68936	4.69872	3.63713e-06	0.000100717
1811	1	protein_coding	286544943	286571421	-	ENSSSCG00000026633	TNFRSF8	ensembl	protein_coding	0.688166	1.57309	9.03009e-05	0.0018189
9965	14	protein_coding	127831522	128359508	-	ENSSSCG00000030026	SORCS1	ensembl_havana	protein_coding	0.687437	0.275107	0.00166771	0.0226939
3220	13	protein_coding	133290284	133342761	+	ENSSSCG00000029935	novel gene	ensembl	protein_coding	0.687255	0.779773	0.00032449	0.00554863
4087	2	protein_coding	10959670	10979661	-	ENSSSCG00000013099	MS4A2	ensembl	protein_coding	0.687171	2.49247	1.37208e-05	0.000334481
8508	15	protein_coding	131015871	131156451	-	ENSSSCG00000016175	MREG	ensembl	protein_coding	0.685182	-0.047494	0.00206048	0.0271827
18055	5	protein_coding	8072167	8104676	-	ENSSSCG00000000130	CYTH4	ensembl	protein_coding	0.68518	3.9442	5.52477e-06	0.000148378
20010	10	protein_coding	13763841	13772545	-	ENSSSCG00000010837	FAM177B	ensembl	protein_coding	0.68449	4.1064	5.10128e-06	0.000138044
11419	9	protein_coding	128940363	128959251	-	ENSSSCG00000015507	novel gene	ensembl	protein_coding	0.684356	1.31848	4.45249e-05	0.000963536
7160	6	protein_coding	76928474	76934104	+	ENSSSCG00000026257	STMN1	ensembl	protein_coding	0.682963	5.51993	3.28511e-06	9.22223e-05
22097	12	protein_coding	53805701	53826275	-	ENSSSCG00000017896	SCIMP	ensembl	protein_coding	0.682765	1.95688	4.66211e-05	0.00100281
16488	7	processed_transcript	24626856	24627344	-	ENSSSCG00000030790	TMP-CH242-74M17.6	havana	processed_transcript	0.680493	6.39329	3.38073e-06	9.43496e-05
13980	X	protein_coding	17137918	17492926	-	ENSSSCG00000012160	SH3KBP1	havana	protein_coding	0.678735	3.78579	6.95291e-06	0.000181603
1818	1	protein_coding	288523735	288860125	-	ENSSSCG00000005502	novel gene	ensembl	protein_coding	0.678699	-0.169679	0.00374965	0.0443397
693	1	protein_coding	124393189	124394511	-	ENSSSCG00000004584	GCNT3	ensembl	protein_coding	0.677822	2.51871	2.31003e-05	0.000536536
2081	1	protein_coding	308630224	308634807	-	ENSSSCG00000005760	C9orf116	ensembl	protein_coding	0.677457	0.530455	0.000504917	0.00818252
17347	7	protein_coding	82322889	82324569	+	ENSSSCG00000002081	novel gene	ensembl	protein_coding	0.675439	0.540576	0.000483373	0.00789621
21213	12	protein_coding	3293953	3337924	+	ENSSSCG00000017164	TIMP-2	ensembl	protein_coding	0.671223	8.39699	3.9309e-06	0.000108431
6693	6	protein_coding	51805504	51825376	-	ENSSSCG00000003236	SIGLEC5	ensembl_havana	protein_coding	0.66986	1.4574	0.000144516	0.00273698
3583	13	protein_coding	200127201	200135726	-	ENSSSCG00000012026	novel gene	ensembl	protein_coding	0.668927	5.35093	5.86639e-06	0.000156962
3356	13	protein_coding	148480008	148508215	+	ENSSSCG00000011884	HCLS1	ensembl	protein_coding	0.668913	4.62652	6.60992e-06	0.000173639
24576	GL896371.1	protein_coding	25480	26910	+	ENSSSCG00000023868	C3AR1	ensembl	protein_coding	0.667892	4.07839	1.00735e-05	0.000253365
22581	18	protein_coding	25499994	25556463	+	ENSSSCG00000016608	IQUB	ensembl	protein_coding	0.667783	0.449872	0.000963276	0.0140751
6387	6	protein_coding	44184895	44188855	-	ENSSSCG00000027585	novel gene	ensembl	protein_coding	0.667539	-0.0986386	0.00312829	0.0382623
8349	15	protein_coding	106888873	106901999	-	ENSSSCG00000027918	STAT1	ensembl_havana	protein_coding	0.665021	3.56392	1.59226e-05	0.000380355
4461	2	protein_coding	47619284	47653921	+	ENSSSCG00000021819	novel gene	ensembl	protein_coding	0.664938	2.64401	2.79018e-05	0.000639723
12240	8	protein_coding	118358654	118366209	+	ENSSSCG00000026139	TIFA	ensembl_havana	protein_coding	0.664249	1.57647	0.000166915	0.00310348
9216	14	protein_coding	46128674	46263886	+	ENSSSCG00000009956	ADRBK2	ensembl	protein_coding	0.662492	3.56519	1.2888e-05	0.000317436
20201	10	protein_coding	36249787	36252381	+	ENSSSCG00000010966	CCL19	ensembl_havana	protein_coding	0.662028	2.63936	3.58125e-05	0.000800504
22999	GL894254.2	protein_coding	144636	153001	-	ENSSSCG00000029572	novel gene	ensembl	protein_coding	0.661918	1.2986	0.000171375	0.00316987
18118	5	protein_coding	15369112	15373235	-	ENSSSCG00000000180	FKBP11	ensembl	protein_coding	0.660159	6.09154	6.40229e-06	0.000169394
8013	15	protein_coding	53346645	53349699	-	ENSSSCG00000015798	ANKRD37	ensembl	protein_coding	0.660137	1.46175	0.000161823	0.00302063
16700	7	protein_coding	29257059	29268365	-	ENSSSCG00000025593	TAP	ensembl	protein_coding	0.659334	1.27562	0.00050043	0.00811903
12292	8	protein_coding	126512347	126568906	+	ENSSSCG00000009160	TACR3	ensembl	protein_coding	0.657673	0.0284313	0.00135459	0.0191096
3364	13	protein_coding	149301801	149368083	+	ENSSSCG00000011888	GPR156	ensembl	protein_coding	0.657403	2.67862	4.28036e-05	0.000937668
19242	11	protein_coding	21569933	21685279	+	ENSSSCG00000009412	LCP1	ensembl	protein_coding	0.656421	6.68442	6.82182e-06	0.000178835
2445	13	protein_coding	32577739	32609442	-	ENSSSCG00000029879	LTF	ensembl	protein_coding	0.655156	3.50355	1.98993e-05	0.000467518
99	1	protein_coding	15717419	15728499	+	ENSSSCG00000004077	FBXO5	ensembl	protein_coding	0.654694	1.48676	0.000106235	0.00209836
6166	6	protein_coding	27466765	27524179	-	ENSSSCG00000002828	LPCAT2	ensembl	protein_coding	0.654631	3.94235	1.44796e-05	0.000349397
9330	14	protein_coding	53313340	53315404	+	ENSSSCG00000010069	DERL3	ensembl	protein_coding	0.654387	3.70267	1.52349e-05	0.000365766
2103	1	protein_coding	310143358	310155267	-	ENSSSCG00000005778	HSBP1L1	ensembl	protein_coding	0.654252	2.88796	3.36817e-05	0.000758822
4279	2	protein_coding	17530359	17564950	-	ENSSSCG00000013263	CREB3L1	ensembl	protein_coding	0.653652	7.37218	7.21349e-06	0.00018738
8694	15	protein_coding	148541192	148557762	-	ENSSSCG00000016313	HJURP	havana	protein_coding	0.653373	0.335859	0.00117971	0.0168406
2039	1	protein_coding	305471374	305486208	-	ENSSSCG00000027241	novel gene	ensembl	protein_coding	0.653265	2.4116	5.89328e-05	0.00123232
16092	4	protein_coding	120751436	120784586	-	ENSSSCG00000006822	novel gene	ensembl	protein_coding	0.652958	1.97871	0.000100314	0.00199246
12304	8	protein_coding	127420555	127432586	+	ENSSSCG00000024306	UBCH5B	ensembl	protein_coding	0.652692	0.432307	0.00143027	0.0198802
4168	2	protein_coding	12987517	13002993	+	ENSSSCG00000023379	UBE2L6	ensembl	protein_coding	0.652393	5.885	1.07922e-05	0.000270488
15073	4	protein_coding	3875821	3983985	+	ENSSSCG00000005938	novel gene	ensembl	protein_coding	0.651516	0.533638	0.00090504	0.0133472
11726	8	protein_coding	19925148	19972400	-	ENSSSCG00000008759	novel gene	ensembl	protein_coding	0.648244	2.92666	3.18507e-05	0.000725596
5403	2	protein_coding	107342452	107363745	+	ENSSSCG00000027860	novel gene	ensembl	protein_coding	0.645609	4.75407	1.43569e-05	0.000347612
13402	3	protein_coding	74881398	74940726	+	ENSSSCG00000008315	PAIP2B	ensembl	protein_coding	0.644899	3.03798	3.41106e-05	0.000766065
15653	4	protein_coding	99372429	99425706	-	ENSSSCG00000006418	MNDA	ensembl	protein_coding	0.644343	4.80484	1.43098e-05	0.000347062
13461	3	protein_coding	81976147	81989330	-	ENSSSCG00000008368	UGP2	ensembl	protein_coding	0.643381	7.58858	9.85768e-06	0.000248375
13830	3	protein_coding	137688568	137704282	+	ENSSSCG00000008647	CMPK2	ensembl	protein_coding	0.642533	5.06419	2.21354e-05	0.000514964
5873	2	protein_coding	162095326	162097509	+	ENSSSCG00000014565	novel gene	ensembl	protein_coding	0.641334	5.95272	1.39046e-05	0.000337807
18168	5	protein_coding	17315117	17339457	-	ENSSSCG00000000223	BIN2	ensembl	protein_coding	0.641089	3.05798	3.28153e-05	0.000741647
22426	18	protein_coding	8497971	8547784	+	ENSSSCG00000016491	KIAA1147	ensembl	protein_coding	0.640928	2.94096	3.96172e-05	0.000874583
14477	X	protein_coding	77100731	77276820	-	ENSSSCG00000012456	RPS6KA6	ensembl_havana	protein_coding	0.640338	0.994608	0.000546668	0.0087204
15249	4	protein_coding	39853813	39957642	+	ENSSSCG00000006069	RGS22	ensembl	protein_coding	0.636968	0.302744	0.00226991	0.0292158
10621	9	protein_coding	31043642	31068217	+	ENSSSCG00000014966	SESN3	ensembl	protein_coding	0.636626	1.36715	0.000346847	0.00588155
9347	14	protein_coding	53700111	53702130	-	ENSSSCG00000010085	SDF2L1	ensembl	protein_coding	0.634092	5.09984	1.70197e-05	0.00040453
11687	8	protein_coding	10731289	10781193	+	ENSSSCG00000008742	CD38	ensembl_havana	protein_coding	0.63406	3.38405	3.30845e-05	0.000746548
16675	7	protein_coding	28048460	28050665	-	ENSSSCG00000001439	GPSM3	ensembl_havana	protein_coding	0.633359	2.63919	5.39316e-05	0.00114282
24239	GL896416.1	protein_coding	31732	39317	-	ENSSSCG00000025741	SNX20	ensembl	protein_coding	0.630775	0.681698	0.000841372	0.0125774
18934	5	protein_coding	87013251	87067058	+	ENSSSCG00000000871	SLC5A8	ensembl	protein_coding	0.62939	4.14673	2.75366e-05	0.000632365
20355	10	protein_coding	58151626	58226625	-	ENSSSCG00000011080	SPAG6	ensembl	protein_coding	0.62646	0.251672	0.00271032	0.0341146
18689	5	protein_coding	65023651	65062702	-	ENSSSCG00000000657	CLEC2D	ensembl_havana	protein_coding	0.626418	5.4274	2.02775e-05	0.000475622
21191	12	protein_coding	1995858	2099373	-	ENSSSCG00000017146	RNF213	ensembl	protein_coding	0.62624	6.90648	1.87996e-05	0.000444613
15925	4	protein_coding	108759133	108782557	+	ENSSSCG00000006678	FCGR1A	ensembl_havana	protein_coding	0.626232	2.62991	0.000284158	0.00495401
14352	X	protein_coding	62829452	62856570	+	ENSSSCG00000012386	FAM155B	ensembl_havana	protein_coding	0.626224	2.39976	9.48533e-05	0.00190254
6966	6	protein_coding	64031605	64091057	-	ENSSSCG00000003395	CH242-402I11.1	ensembl_havana	protein_coding	0.625394	3.53522	3.94144e-05	0.000872809
5240	2	protein_coding	82917021	82919873	+	ENSSSCG00000014054	GPRIN1	ensembl	protein_coding	0.625275	0.667406	0.000812788	0.0122091
1880	1	protein_coding	296330290	296332085	+	ENSSSCG00000026182	novel gene	ensembl	protein_coding	0.625247	5.22869	2.58033e-05	0.000595438
648	1	protein_coding	118495353	118506658	-	ENSSSCG00000004554	novel gene	ensembl	protein_coding	0.623561	3.17026	4.45193e-05	0.000963536
24135	GL895339.1	protein_coding	14934	61203	-	ENSSSCG00000030543	COTL1	ensembl	protein_coding	0.622086	3.606	4.28722e-05	0.00093773
115	1	protein_coding	17995564	18079248	-	ENSSSCG00000004094	PPP1R14C	ensembl	protein_coding	0.621816	1.35605	0.00057268	0.00904429
13829	3	protein_coding	137667912	137683557	-	ENSSSCG00000008648	IRG6	ensembl_havana	protein_coding	0.620821	5.57838	7.57274e-05	0.00155165
6538	6	protein_coding	48523114	48537524	+	ENSSSCG00000029371	C5AR1	ensembl	protein_coding	0.618676	4.02206	3.82898e-05	0.000851874
6348	6	protein_coding	43210734	43215949	-	ENSSSCG00000022692	RINL	ensembl	protein_coding	0.618335	0.346922	0.00304333	0.0374146
6136	6	protein_coding	25490378	25498709	-	ENSSSCG00000022722	novel gene	ensembl	protein_coding	0.615328	0.106342	0.00247827	0.0314996
8064	15	protein_coding	59917447	60041096	-	ENSSSCG00000025008	novel gene	ensembl	protein_coding	0.614516	1.13951	0.000928741	0.0136328
17020	7	protein_coding	54395231	54406136	-	ENSSSCG00000001778	BCL2A1	ensembl	protein_coding	0.613777	1.42038	0.000949045	0.0139099
16694	7	protein_coding	29113232	29125494	-	ENSSSCG00000001455	SLA-DRB*K07G	ensembl_havana	protein_coding	0.612265	5.63226	2.99093e-05	0.000683552
11725	8	protein_coding	19874198	19915396	-	ENSSSCG00000022446	novel gene	ensembl	protein_coding	0.611265	3.88722	4.8392e-05	0.00103777
11435	9	protein_coding	132262188	132295230	-	ENSSSCG00000027614	RALGPS2	ensembl	protein_coding	0.604942	0.430437	0.00178239	0.0239347
2532	13	protein_coding	35509893	35520887	-	ENSSSCG00000011393	UBA7	ensembl_havana	protein_coding	0.604225	5.02685	5.58682e-05	0.0011734
8687	15	protein_coding	148259662	148289653	+	ENSSSCG00000016312	novel gene	ensembl	protein_coding	0.604106	4.86826	4.2476e-05	0.000931923
19636	16	protein_coding	31747651	31764733	+	ENSSSCG00000029484	EMB	ensembl	protein_coding	0.603267	2.89796	0.000153533	0.00288476
19869	16	protein_coding	72131565	72143485	-	ENSSSCG00000017062	TIMD4	ensembl	protein_coding	0.602524	2.03008	0.00159048	0.0218304
9680	14	protein_coding	95320883	95323105	+	ENSSSCG00000026923	novel gene	ensembl	protein_coding	0.601788	3.2282	0.000102043	0.00202117
12771	3	protein_coding	21902679	21913101	-	ENSSSCG00000024605	novel gene	ensembl	protein_coding	0.601428	0.400685	0.00155344	0.0214251
3683	13	protein_coding	214988891	215011264	-	ENSSSCG00000012077	MX1	ensembl_havana	protein_coding	0.600599	7.51544	4.20993e-05	0.00092651
12871	3	protein_coding	33125172	33145562	+	ENSSSCG00000007901	CIITA	ensembl_havana	protein_coding	0.59911	3.06555	0.000119905	0.00232017
5214	2	protein_coding	81722791	81748490	+	ENSSSCG00000014029	COL23A1	ensembl	protein_coding	0.598756	0.868537	0.00142202	0.0198236
8521	15	protein_coding	133314544	133317159	-	ENSSSCG00000016184	novel gene	ensembl	protein_coding	0.59626	2.35145	0.000252566	0.00446878
9519	14	protein_coding	71516963	71521113	-	ENSSSCG00000010224	EGR2	ensembl_havana	protein_coding	0.595257	0.668293	0.00221836	0.0286818
24934	GL896000.1	protein_coding	6984	16745	-	ENSSSCG00000021766	novel gene	ensembl	protein_coding	0.594845	2.85517	0.000359455	0.00603715
7122	6	protein_coding	74616233	74621248	+	ENSSSCG00000003525	C1QC	ensembl	protein_coding	0.594701	7.4324	4.40111e-05	0.000959697
19570	16	protein_coding	21539826	21558491	-	ENSSSCG00000016830	PRLR	ensembl_havana	protein_coding	0.594675	5.14341	5.69877e-05	0.00119515
20925	17	protein_coding	48698399	48701183	-	ENSSSCG00000030898	MAFB	havana	protein_coding	0.594637	4.90761	5.95243e-05	0.00124286
5131	2	protein_coding	77642049	77655498	+	ENSSSCG00000027565	HMHA1	ensembl	protein_coding	0.593565	5.04533	5.54264e-05	0.00116587
16489	7	processed_transcript	24641581	24645324	-	ENSSSCG00000001227	TMP-SLA-3	ensembl_havana	processed_transcript	0.592531	8.23074	4.55201e-05	0.000983579
8561	15	protein_coding	134341043	134347416	+	ENSSSCG00000016216	novel gene	ensembl	protein_coding	0.592346	1.25653	0.00108165	0.0155934
8635	15	protein_coding	145450297	145460228	-	ENSSSCG00000016270	C2orf72	ensembl	protein_coding	0.592079	1.52989	0.000536608	0.00860806
6193	6	protein_coding	33284529	33288437	-	ENSSSCG00000028141	novel gene	ensembl	protein_coding	0.591924	1.81179	0.000339184	0.00576532
13452	3	protein_coding	80747565	80754506	-	ENSSSCG00000027527	novel gene	ensembl	protein_coding	0.591868	3.54509	9.67003e-05	0.00193143
3994	2	protein_coding	8210976	8225289	-	ENSSSCG00000024545	CHRM1	ensembl	protein_coding	0.591856	4.19381	8.15325e-05	0.00166343
1663	1	protein_coding	268088218	268114635	-	ENSSSCG00000005374	TRIM14	ensembl_havana	protein_coding	0.591325	2.05288	0.000527887	0.0084777
19674	16	protein_coding	37476140	37522640	+	ENSSSCG00000016916	IL6ST	ensembl_havana	protein_coding	0.59131	7.13596	4.92293e-05	0.00105099
7237	6	protein_coding	81070177	81095159	-	ENSSSCG00000025034	LAPTM5	ensembl	protein_coding	0.590133	5.76914	5.54279e-05	0.00116587
11430	9	protein_coding	131350792	131355268	+	ENSSSCG00000025291	SEC16B	ensembl	protein_coding	0.589876	1.2546	0.0010825	0.0155934
18099	5	protein_coding	13234050	13250894	-	ENSSSCG00000000166	C12orf23	ensembl	protein_coding	0.588826	5.19091	6.28873e-05	0.00130544
8289	15	protein_coding	96521134	96603831	+	ENSSSCG00000016009	ITGA4	ensembl_havana	protein_coding	0.588223	5.33652	6.18902e-05	0.00128849
624	1	protein_coding	114693709	114753806	+	ENSSSCG00000004533	RAB27B	ensembl	protein_coding	0.587711	1.6727	0.000660903	0.0102336
3283	13	protein_coding	142247554	142261321	-	ENSSSCG00000024109	novel gene	ensembl	protein_coding	0.587354	3.1918	0.000134118	0.00256389
1552	1	protein_coding	252793170	252808540	+	ENSSSCG00000028996	ALDH1A1	ensembl	protein_coding	0.587065	4.0853	8.5754e-05	0.00173713
12808	3	protein_coding	25531596	25569629	+	ENSSSCG00000007849	CRYM	ensembl	protein_coding	0.585754	4.12585	9.53016e-05	0.00190884
10570	9	protein_coding	25630149	25687747	+	ENSSSCG00000027093	FOLH1	ensembl	protein_coding	-0.585089	2.44697	0.000187436	0.00344018
16131	4	protein_coding	126279066	126287844	+	ENSSSCG00000025216	novel gene	ensembl	protein_coding	-0.586023	1.09827	0.000523163	0.0084113
12600	3	protein_coding	9624541	9631106	+	ENSSSCG00000024796	UPK3B	ensembl	protein_coding	-0.586032	2.95929	0.000121228	0.00234259
15713	4	protein_coding	101984685	101993269	+	ENSSSCG00000006474	novel gene	ensembl	protein_coding	-0.586416	2.79393	0.000150414	0.00283738
23975	GL892577.1	protein_coding	15814	22861	-	ENSSSCG00000026486	novel gene	ensembl	protein_coding	-0.587973	6.23162	5.53732e-05	0.00116587
11438	9	protein_coding	132390324	132407748	-	ENSSSCG00000015522	ANGPTL1	ensembl	protein_coding	-0.58853	2.1395	0.000610039	0.00951835
12506	3	protein_coding	5732132	5740519	+	ENSSSCG00000007603	NPTX2	ensembl	protein_coding	-0.589711	3.05882	0.000119814	0.00232017
12295	8	protein_coding	126911850	127103440	+	ENSSSCG00000009162	novel gene	ensembl	protein_coding	-0.591874	1.08169	0.0005694	0.00900245
17027	7	protein_coding	55364297	55375597	+	ENSSSCG00000001783	novel gene	ensembl	protein_coding	-0.592735	2.60508	0.000128221	0.00246104
8667	15	protein_coding	147163961	147174557	+	ENSSSCG00000025038	KCNJ13	ensembl	protein_coding	-0.593136	0.12221	0.00181875	0.0243313
21190	12	protein_coding	1938599	1944323	+	ENSSSCG00000017144	NPTX1	ensembl	protein_coding	-0.595233	1.36706	0.000709887	0.0109017
23013	JH118861.1	protein_coding	217802	222233	-	ENSSSCG00000017818	SERPINF1	ensembl	protein_coding	-0.595311	6.46599	4.45235e-05	0.000963536
5748	2	protein_coding	156973263	157018259	-	ENSSSCG00000023279	novel gene	ensembl	protein_coding	-0.595504	2.45566	0.00015829	0.00296632
19933	16	protein_coding	85917096	85932895	+	ENSSSCG00000017118	TERT	ensembl	protein_coding	-0.596267	1.61613	0.000349872	0.00592531
1111	1	protein_coding	180970155	181009950	-	ENSSSCG00000004931	IGDCC4	ensembl	protein_coding	-0.598064	2.76679	0.000119584	0.00232017
22325	18	protein_coding	2664794	2673751	+	ENSSSCG00000016416	SHH	ensembl	protein_coding	-0.59821	0.692702	0.00137367	0.0193072
4442	2	protein_coding	44816109	44817275	+	ENSSSCG00000013379	KCNJ11	ensembl	protein_coding	-0.598314	0.324372	0.00229521	0.0294617
3154	13	protein_coding	126874048	126917846	+	ENSSSCG00000011765	novel gene	ensembl	protein_coding	-0.600045	3.12989	8.43254e-05	0.0017155
12573	3	protein_coding	7949444	7963656	-	ENSSSCG00000007670	ACTL6B	ensembl	protein_coding	-0.600927	0.0132373	0.00333128	0.0401924
23752	GL896204.1	protein_coding	80994	84394	-	ENSSSCG00000028350	LCAT	ensembl	protein_coding	-0.601859	0.898843	0.000820866	0.0123095
10237	9	protein_coding	3835729	3897051	-	ENSSSCG00000014622	DNHD1	ensembl	protein_coding	-0.603032	0.153855	0.00295009	0.0365201
4319	2	protein_coding	27877535	27954885	+	ENSSSCG00000028338	PAMR1	ensembl	protein_coding	-0.603335	4.40565	4.67797e-05	0.00100471
17158	7	protein_coding	64102994	64126775	-	ENSSSCG00000001914	novel gene	ensembl	protein_coding	-0.604616	4.15632	4.96875e-05	0.0010576
15300	4	protein_coding	45876686	45889986	+	ENSSSCG00000006105	GEM	ensembl_havana	protein_coding	-0.605158	2.9993	8.54309e-05	0.00173304
25278	GL895912.1	protein_coding	1927	5522	-	ENSSSCG00000029067	CCDC24	ensembl	protein_coding	-0.606225	2.25268	0.000133609	0.00255758
24860	GL894493.1	protein_coding	7380	20815	+	ENSSSCG00000026551	LOXL2	ensembl	protein_coding	-0.606306	2.82409	0.000107144	0.00211339
4915	2	protein_coding	70426996	70432219	-	ENSSSCG00000013618	EPOR	ensembl	protein_coding	-0.606515	0.649871	0.00162537	0.0222238
8266	15	protein_coding	91436909	91440055	+	ENSSSCG00000015985	HOXD3	ensembl	protein_coding	-0.607238	1.20342	0.000512487	0.00828638
20139	10	protein_coding	29084688	29093914	-	ENSSSCG00000010926	SYT2	ensembl	protein_coding	-0.607404	0.61195	0.0014504	0.0200817
21534	12	protein_coding	21508848	21510275	+	ENSSSCG00000017446	novel gene	ensembl	protein_coding	-0.607627	2.0954	0.000163877	0.00305496
19795	16	protein_coding	58084387	58087690	-	ENSSSCG00000017007	C5orf58	ensembl	protein_coding	-0.608487	1.07872	0.000496651	0.00807842
17008	7	protein_coding	53451724	53469404	+	ENSSSCG00000001765	ADAMTS7	ensembl	protein_coding	-0.608518	3.70578	5.48267e-05	0.00116006
11654	8	protein_coding	4181765	4299679	+	ENSSSCG00000008721	ABLIM2	ensembl	protein_coding	-0.610732	1.04385	0.000668737	0.0103325
10952	9	protein_coding	59333127	59461175	-	ENSSSCG00000015234	KIRREL3	ensembl	protein_coding	-0.611446	4.92533	3.24898e-05	0.000737797
21452	12	protein_coding	19402214	19411777	-	ENSSSCG00000024179	NAGS	ensembl	protein_coding	-0.614727	1.7302	0.000197515	0.00358367
21176	12	protein_coding	1143385	1149170	-	ENSSSCG00000026155	FSCN2	ensembl	protein_coding	-0.615804	0.604375	0.00113284	0.0162203
14584	X	protein_coding	98066808	98067119	+	ENSSSCG00000012527	WBP5	ensembl	protein_coding	-0.617328	0.603847	0.00113105	0.016211
6115	6	protein_coding	25083305	25088375	-	ENSSSCG00000002792	HSF4	ensembl_havana	protein_coding	-0.617774	2.64349	7.04254e-05	0.00144926
3357	13	protein_coding	148511700	148517485	-	ENSSSCG00000011885	FBXO40	ensembl	protein_coding	-0.619109	0.0675848	0.00369682	0.0438605
6889	6	protein_coding	58231351	58233984	+	ENSSSCG00000003351	MMP23B	ensembl	protein_coding	-0.620429	3.20978	4.89859e-05	0.00104736
12956	3	protein_coding	40640468	40642441	-	ENSSSCG00000030518	PRSS33	ensembl	protein_coding	-0.622191	1.38147	0.000228699	0.00408707
918	1	protein_coding	146023511	146037071	-	ENSSSCG00000004776	novel gene	ensembl	protein_coding	-0.622309	0.721961	0.000734067	0.0112323
16980	7	protein_coding	51210599	51235057	-	ENSSSCG00000025535	novel gene	ensembl	protein_coding	-0.62298	0.768034	0.000760009	0.0115796
8171	15	protein_coding	80065975	80230411	-	ENSSSCG00000015911	SCN3A	ensembl	protein_coding	-0.62461	1.76708	0.000227563	0.00407187
22140	12	processed_transcript	54751745	54755584	-	ENSSSCG00000021999	CLEC10A	ensembl_havana	processed_transcript	-0.625466	0.0558375	0.00232796	0.0297749
20705	17	protein_coding	36838290	36840063	-	ENSSSCG00000007157	NABC1	ensembl	protein_coding	-0.625491	2.29474	7.93036e-05	0.00162027
4079	2	protein_coding	10572887	10573067	-	ENSSSCG00000030879	MS4A8B	havana	protein_coding	-0.626686	3.97385	2.68648e-05	0.000617935
22367	18	protein_coding	6570674	6578321	+	ENSSSCG00000024431	ATG9B	ensembl	protein_coding	-0.627527	0.862927	0.000625126	0.00973244
10811	9	protein_coding	51436620	51441363	+	ENSSSCG00000027710	PDZD3	ensembl	protein_coding	-0.628862	1.50703	0.000181584	0.0033457
8265	15	protein_coding	91420236	91421548	+	ENSSSCG00000015984	HOXD4	ensembl	protein_coding	-0.629294	1.87704	0.000130579	0.00250293
16135	4	protein_coding	126555009	126563173	-	ENSSSCG00000028277	novel gene	ensembl	protein_coding	-0.630318	0.97325	0.000489924	0.00799406
7258	6	protein_coding	81892891	81902802	-	ENSSSCG00000029143	novel gene	ensembl	protein_coding	-0.630336	0.65263	0.00100287	0.0146386
18835	5	protein_coding	75140738	75389474	+	ENSSSCG00000000789	CNTN1	ensembl_havana	protein_coding	-0.631053	-0.15224	0.00157847	0.0216865
21132	17	protein_coding	66846229	66869088	+	ENSSSCG00000007527	EDN3	ensembl_havana	protein_coding	-0.632597	3.96889	2.1802e-05	0.000508037
11978	8	protein_coding	70910821	70934574	-	ENSSSCG00000024160	novel gene	ensembl	protein_coding	-0.632634	3.28562	3.26371e-05	0.000739964
25239	GL894992.1	protein_coding	1290	8459	+	ENSSSCG00000028870	novel gene	ensembl	protein_coding	-0.639216	0.318613	0.00148704	0.0205691
13765	3	protein_coding	125770196	125781058	-	ENSSSCG00000008599	novel gene	ensembl	protein_coding	-0.639936	2.41805	4.88588e-05	0.00104621
4962	2	protein_coding	71917405	71931695	+	ENSSSCG00000013579	CD209	ensembl_havana	protein_coding	-0.640862	4.6447	1.50828e-05	0.000363338
25013	GL893969.1	protein_coding	10721	18253	-	ENSSSCG00000029951	NKD1	ensembl	protein_coding	-0.642913	1.10426	0.000242725	0.00431636
21650	12	protein_coding	25384751	25385629	-	ENSSSCG00000026701	PHOSPHO1	ensembl	protein_coding	-0.643808	1.71155	0.000127118	0.00244317
9320	14	protein_coding	53082459	53104960	+	ENSSSCG00000010055	GGT5	ensembl	protein_coding	-0.644844	2.58931	4.45026e-05	0.000963536
21428	12	protein_coding	18813060	18888884	-	ENSSSCG00000017349	novel gene	ensembl	protein_coding	-0.6465	1.24116	0.000252214	0.00446878
10902	9	protein_coding	56980334	56981572	-	ENSSSCG00000028463	novel gene	ensembl	protein_coding	-0.646821	-0.229649	0.00236696	0.0301925
6480	6	protein_coding	46440881	46454405	-	ENSSSCG00000003069	KCNN4	ensembl	protein_coding	-0.650653	-0.0293174	0.00203939	0.0270043
12394	8	protein_coding	144378355	144417268	+	ENSSSCG00000009237	HPSE	ensembl	protein_coding	-0.656328	8.70914	6.2446e-06	0.000165837
21182	12	protein_coding	1479054	1514172	+	ENSSSCG00000017141	AATK	ensembl	protein_coding	-0.657941	0.97982	0.000217687	0.0039148
3348	13	protein_coding	147907932	147935070	-	ENSSSCG00000011878	CASR	ensembl	protein_coding	-0.65857	2.7155	2.94896e-05	0.000675043
13118	3	protein_coding	45808291	45839165	-	ENSSSCG00000008101	novel gene	ensembl	protein_coding	-0.65932	0.877676	0.000289052	0.00502973
15017	4	processed_transcript	415603	422897	-	ENSSSCG00000026924	KIFC2	ensembl_havana	processed_transcript	-0.660025	2.79006	1.92866e-05	0.000454914
6588	6	protein_coding	49820369	49823621	-	ENSSSCG00000003142	IZUMO1	ensembl	protein_coding	-0.661455	0.733642	0.000314023	0.00538903
21528	12	protein_coding	21433477	21441665	-	ENSSSCG00000017439	KRT32	ensembl	protein_coding	-0.664222	-0.00546944	0.00111127	0.0159596
18801	5	protein_coding	70968132	70975507	-	ENSSSCG00000000760	LRTM2	ensembl	protein_coding	-0.664784	-0.125241	0.00205314	0.0271301
7369	6	protein_coding	89575890	89602023	+	ENSSSCG00000027908	MC2R	ensembl	protein_coding	-0.666666	0.689268	0.00046524	0.00765258
20495	17	protein_coding	5737478	5792714	+	ENSSSCG00000006988	PDGFRL	ensembl	protein_coding	-0.669006	3.19915	1.1779e-05	0.000292649
802	1	protein_coding	141171519	141201365	-	ENSSSCG00000004675	DUOX1	ensembl_havana	protein_coding	-0.671025	0.795077	0.000227207	0.0040706
9570	14	protein_coding	79413375	79501706	+	ENSSSCG00000010272	ADAMTS14	ensembl	protein_coding	-0.671029	3.0099	1.08534e-05	0.000271545
22536	18	protein_coding	20780751	20811231	+	ENSSSCG00000016574	KCP	ensembl	protein_coding	-0.671335	1.31881	0.000114597	0.00222956
12809	3	protein_coding	25642519	25654502	-	ENSSSCG00000007850	ANKS4B	ensembl	protein_coding	-0.671802	2.65589	1.44229e-05	0.000348618
6289	6	protein_coding	40782928	40787208	-	ENSSSCG00000002929	SYNE4	ensembl	protein_coding	-0.67196	5.70041	4.44346e-06	0.000121312
12404	8	protein_coding	144868128	145004045	+	ENSSSCG00000009245	SCD5	ensembl	protein_coding	-0.67275	3.63517	7.19256e-06	0.000187177
10348	9	protein_coding	5632715	5634344	-	ENSSSCG00000014725	HBB	ensembl_havana	protein_coding	-0.676742	8.15873	3.27018e-06	9.19843e-05
12820	3	protein_coding	26172262	26260371	-	ENSSSCG00000026453	ACSM5	ensembl	protein_coding	-0.677675	1.4556	8.45343e-05	0.0017173
18857	5	protein_coding	80391398	80427093	-	ENSSSCG00000026597	SLC38A4	ensembl	protein_coding	-0.67822	1.1101	0.000101617	0.00201552
13878	3	protein_coding	144288787	144296084	-	ENSSSCG00000030281	novel gene	ensembl	protein_coding	-0.679075	3.10701	8.23498e-06	0.000210842
6778	6	protein_coding	54294926	54298579	+	ENSSSCG00000024505	TNNI3	ensembl	protein_coding	-0.679614	1.67371	4.38045e-05	0.000956656
5153	2	protein_coding	78124196	78131885	+	ENSSSCG00000013434	PLK5	ensembl	protein_coding	-0.683917	0.275222	0.000754163	0.0115028
19257	11	protein_coding	23040983	23046773	-	ENSSSCG00000009424	SERP2	ensembl	protein_coding	-0.684021	0.443925	0.000354033	0.00596088
14943	X	protein_coding	142160253	142182977	-	ENSSSCG00000012787	L1CAM	ensembl_havana	protein_coding	-0.684227	1.1387	0.000147153	0.00277953
21931	12	protein_coding	46603411	46609839	+	ENSSSCG00000021719	novel gene	ensembl	protein_coding	-0.685897	0.0556129	0.00119454	0.0170183
3332	13	protein_coding	147291506	147312021	-	ENSSSCG00000011872	SEMA5B	ensembl	protein_coding	-0.68673	0.488637	0.000262585	0.00462884
19101	11	protein_coding	3039199	3045078	-	ENSSSCG00000030113	SHISA2	ensembl	protein_coding	-0.686776	2.56867	8.97936e-06	0.000228669
5078	2	protein_coding	76035372	76057180	+	ENSSSCG00000028995	TLE2	ensembl	protein_coding	-0.686819	3.10466	7.15146e-06	0.000186448
3259	13	protein_coding	137926853	137969822	+	ENSSSCG00000011815	OSTN	ensembl	protein_coding	-0.688497	1.67776	6.86021e-05	0.00141378
16761	7	protein_coding	34273783	34278594	-	ENSSSCG00000001517	GGNBP1	ensembl	protein_coding	-0.691663	0.913187	0.000113184	0.00221416
2077	1	protein_coding	308197101	308203079	+	ENSSSCG00000023333	novel gene	ensembl	protein_coding	-0.691772	1.74824	3.88342e-05	0.000861299
10251	9	protein_coding	4150666	4158771	+	ENSSSCG00000014631	CCKBR	ensembl	protein_coding	-0.692165	0.919109	0.000306388	0.00526434
18806	5	protein_coding	71177778	71230471	-	ENSSSCG00000026537	novel gene	ensembl	protein_coding	-0.6927	1.32905	8.7172e-05	0.00176085
7785	6	protein_coding	155337334	155345129	-	ENSSSCG00000003949	CDC20	ensembl	protein_coding	-0.692986	1.62062	3.39343e-05	0.000763307
6699	6	protein_coding	51877028	51883413	-	ENSSSCG00000003239	HAS1	ensembl	protein_coding	-0.69689	0.178554	0.000576075	0.00907779
6666	6	protein_coding	51195224	51271581	-	ENSSSCG00000029960	LRRC4B	ensembl	protein_coding	-0.697372	0.70664	0.000197071	0.00358016
12968	3	protein_coding	40948175	40948852	+	ENSSSCG00000007977	HBM	ensembl	protein_coding	-0.698883	0.360114	0.000518524	0.00834613
6668	6	protein_coding	51349098	51395726	-	ENSSSCG00000003215	SHANK1	ensembl	protein_coding	-0.699732	1.6325	2.52709e-05	0.000585046
12929	3	protein_coding	39862785	39865618	-	ENSSSCG00000007953	DNASE1	ensembl	protein_coding	-0.699772	2.39197	9.22405e-06	0.000234064
753	1	protein_coding	133087518	133181070	+	ENSSSCG00000004630	SCG3	ensembl	protein_coding	-0.699939	1.48577	6.47955e-05	0.00134114
16415	7	protein_coding	22544483	22547649	-	ENSSSCG00000027958	novel gene	ensembl	protein_coding	-0.701716	1.92661	1.26887e-05	0.000313068
6046	6	protein_coding	14548985	14612283	+	ENSSSCG00000002747	PMFBP1	ensembl	protein_coding	-0.70383	-0.171534	0.000777863	0.0117761
15220	4	protein_coding	36579490	36591411	-	ENSSSCG00000006051	novel gene	ensembl	protein_coding	-0.704066	3.79817	2.52676e-06	7.20683e-05
16134	4	protein_coding	126526446	126534670	-	ENSSSCG00000022983	novel gene	ensembl	protein_coding	-0.705235	0.199738	0.000320406	0.00548536
17614	7	protein_coding	104608351	104625059	-	ENSSSCG00000024255	FLVCR2	ensembl	protein_coding	-0.705848	-0.0629286	0.00124172	0.0176553
19496	11	protein_coding	87458288	87467999	+	ENSSSCG00000029486	novel gene	ensembl	protein_coding	-0.706026	-0.0991396	0.00141102	0.0197087
19923	16	protein_coding	82630444	82792519	-	ENSSSCG00000017109	ADAMTS16	ensembl	protein_coding	-0.70995	1.81893	3.5766e-05	0.000800504
4777	2	protein_coding	66437687	66447179	+	ENSSSCG00000013732	novel gene	ensembl	protein_coding	-0.710358	0.975024	8.71409e-05	0.00176085
10184	9	protein_coding	1497553	1516217	-	ENSSSCG00000014581	TUB	ensembl	protein_coding	-0.712708	0.321844	0.000273312	0.00478833
12161	8	protein_coding	99226396	99230428	-	ENSSSCG00000027494	novel gene	ensembl	protein_coding	-0.729224	-0.223252	0.00138196	0.0193978
12969	3	protein_coding	40950681	40951551	+	ENSSSCG00000007978	HBA	ensembl_havana	protein_coding	-0.730333	7.17709	5.54634e-07	1.76161e-05
6124	6	protein_coding	25151932	25170370	+	ENSSSCG00000002783	SLC9A5	ensembl	protein_coding	-0.732065	1.05833	3.05082e-05	0.000696125
6610	6	protein_coding	50142850	50151782	+	ENSSSCG00000003149	TULP2	ensembl	protein_coding	-0.736232	0.514396	0.000113562	0.00221841
16142	4	protein_coding	127267390	127408467	+	ENSSSCG00000006857	COL11A1	ensembl	protein_coding	-0.737657	1.73142	7.53965e-06	0.000194436
10635	9	protein_coding	36559113	36576174	-	ENSSSCG00000014978	ANGPTL5	ensembl	protein_coding	-0.737726	0.162082	0.00024274	0.00431636
2088	1	protein_coding	308751422	308841049	+	ENSSSCG00000005762	KCNT1	ensembl	protein_coding	-0.738341	1.03117	2.42016e-05	0.000561203
11464	9	protein_coding	135109023	135468520	+	ENSSSCG00000015543	CACNA1E	ensembl	protein_coding	-0.741083	0.370464	0.000143579	0.00272284
8057	15	protein_coding	59482758	59487306	+	ENSSSCG00000015835	DUSP26	ensembl	protein_coding	-0.743404	1.47774	9.32718e-06	0.000236261
6262	6	protein_coding	40381518	40382606	+	ENSSSCG00000002889	SBSN	ensembl	protein_coding	-0.74538	7.59699	3.07644e-07	1.0203e-05
18058	5	protein_coding	8196797	8203786	+	ENSSSCG00000030325	C1QTNF6	ensembl	protein_coding	-0.746765	4.95591	4.05522e-07	1.32035e-05
6833	6	protein_coding	56588397	56612552	-	ENSSSCG00000003325	novel gene	ensembl	protein_coding	-0.746973	3.1492	1.02593e-06	3.1123e-05
21152	17	protein_coding	69234796	69243438	-	ENSSSCG00000007538	GATA5	ensembl	protein_coding	-0.749018	1.7592	6.027e-06	0.000160656
20209	10	protein_coding	36360344	36392574	+	ENSSSCG00000010974	CNTFR	ensembl	protein_coding	-0.750775	2.38496	2.64278e-06	7.5077e-05
19813	16	protein_coding	60190379	60526928	-	ENSSSCG00000017018	TENM2	ensembl	protein_coding	-0.75147	2.97343	8.88683e-07	2.71381e-05
11243	9	protein_coding	105378496	105407313	-	ENSSSCG00000027856	SEMA6B	ensembl	protein_coding	-0.752201	0.433676	7.51291e-05	0.00154161
12578	3	protein_coding	8032726	8095772	+	ENSSSCG00000007674	ZAN	ensembl	protein_coding	-0.756345	4.04361	4.10004e-07	1.33191e-05
22513	18	protein_coding	19472689	19479095	-	ENSSSCG00000016557	CPA1	ensembl	protein_coding	-0.757315	1.34288	1.09753e-05	0.000274114
3113	13	protein_coding	117956576	117971437	+	ENSSSCG00000011747	CLDN11	ensembl	protein_coding	-0.76772	-0.102599	0.00065382	0.010146
21060	17	protein_coding	58865301	58884884	-	ENSSSCG00000007476	KCNG1	ensembl_havana	protein_coding	-0.769529	0.213736	6.56917e-05	0.00135772
22216	12	protein_coding	55962184	55971498	-	ENSSSCG00000022395	SLC25A35	ensembl	protein_coding	-0.770579	0.940614	2.6197e-05	0.000603546
10211	9	protein_coding	2724811	2875298	-	ENSSSCG00000014599	SYT9	ensembl	protein_coding	-0.771836	-0.120476	0.000557074	0.00886165
5676	2	protein_coding	149034326	149035971	+	ENSSSCG00000021414	novel gene	ensembl	protein_coding	-0.772373	-0.104173	0.000470359	0.00771897
3928	2	protein_coding	6208815	6213504	-	ENSSSCG00000013004	TM7SF2	ensembl	protein_coding	-0.772637	6.75242	1.1982e-07	4.26124e-06
17681	7	protein_coding	118431048	118546572	+	ENSSSCG00000002432	KCNK13	ensembl	protein_coding	-0.775342	1.29453	8.81008e-06	0.000225162
18132	5	protein_coding	15715140	15718334	-	ENSSSCG00000000197	C1QL4	ensembl	protein_coding	-0.776191	0.110687	0.000159216	0.00297977
24503	GL896526.1	protein_coding	2945	24436	-	ENSSSCG00000029443	TKTL1	ensembl	protein_coding	-0.780554	2.20794	1.1915e-06	3.56225e-05
24149	GL893264.1	protein_coding	54452	66203	-	ENSSSCG00000022846	SLC4A3	ensembl	protein_coding	-0.781017	2.35038	8.02549e-07	2.47196e-05
9783	14	protein_coding	111715049	111724029	-	ENSSSCG00000010461	ANKRD1	ensembl	protein_coding	-0.789216	4.83364	8.57479e-08	3.11158e-06
20493	17	protein_coding	5450598	5526272	-	ENSSSCG00000006985	MTMR7	ensembl	protein_coding	-0.794692	3.0355	2.1373e-07	7.30934e-06
14687	X	protein_coding	109822526	109826790	-	ENSSSCG00000012600	AGTR2	ensembl_havana	protein_coding	-0.795761	2.06158	5.23606e-07	1.6705e-05
15637	4	protein_coding	98754378	98757413	+	ENSSSCG00000021186	CRP	ensembl	protein_coding	-0.796586	0.441046	3.85177e-05	0.00085561
15157	4	protein_coding	20522556	20533993	-	ENSSSCG00000006002	NOV	ensembl_havana	protein_coding	-0.798623	8.50516	4.14285e-08	1.58395e-06
15839	4	protein_coding	105592346	105593438	-	ENSSSCG00000006595	IVL	ensembl	protein_coding	-0.805411	2.91399	1.71689e-07	6.03068e-06
6995	6	protein_coding	65724993	65740644	-	ENSSSCG00000003423	DRAXIN	ensembl	protein_coding	-0.805586	0.259935	0.000160122	0.0029928
18146	5	protein_coding	16146375	16179708	+	ENSSSCG00000000206	FAIM2	ensembl	protein_coding	-0.809544	0.665762	3.75689e-05	0.000838451
11982	8	protein_coding	71105942	71111905	+	ENSSSCG00000026944	novel gene	ensembl	protein_coding	-0.817019	4.10586	4.52501e-08	1.71041e-06
20611	17	protein_coding	25670664	25684519	-	ENSSSCG00000007079	FLRT3	ensembl_havana	protein_coding	-0.834742	2.17244	1.79685e-07	6.28061e-06
17894	7	protein_coding	134289617	134312033	-	ENSSSCG00000002623	novel gene	ensembl	protein_coding	-0.835203	3.11683	3.36632e-08	1.29749e-06
22640	18	protein_coding	37449572	37489340	-	ENSSSCG00000016652	LRRN3	ensembl_havana	protein_coding	-0.837535	0.334678	3.78147e-05	0.000842618
18398	5	protein_coding	24109993	24125342	-	ENSSSCG00000000415	SDR9C7	ensembl	protein_coding	-0.849245	0.782724	3.47467e-06	9.67818e-05
18	1	protein_coding	2230520	2365999	-	ENSSSCG00000004013	SMOC2	ensembl	protein_coding	-0.854252	2.93393	2.84459e-08	1.10838e-06
2110	1	protein_coding	311022067	311077835	+	ENSSSCG00000005781	TARSL2	ensembl	protein_coding	-0.860626	0.340297	7.41393e-06	0.00019154
11515	9	protein_coding	142428903	142469651	-	ENSSSCG00000015584	PROX1	ensembl	protein_coding	-0.864114	0.0221396	9.22845e-05	0.00185623
3712	13	protein_coding	216997925	217011817	-	ENSSSCG00000028741	DNMT3L	ensembl	protein_coding	-0.868728	0.54321	7.24544e-06	0.000187527
17849	7	protein_coding	132339547	132425665	+	ENSSSCG00000028773	DLK1	ensembl	protein_coding	-0.88088	0.404942	1.51516e-05	0.000364379
21976	12	protein_coding	47947667	47949200	-	ENSSSCG00000017792	novel gene	ensembl	protein_coding	-0.885802	0.920067	4.89154e-07	1.5676e-05
5778	2	protein_coding	158403663	158410068	-	ENSSSCG00000014448	novel gene	ensembl	protein_coding	-0.896518	0.684691	1.7216e-06	5.01055e-05
15712	4	protein_coding	101959961	101966042	+	ENSSSCG00000006472	CRABP2	ensembl_havana	protein_coding	-0.899474	-0.0816709	3.45755e-05	0.000775286
6603	6	protein_coding	50063956	50065003	+	ENSSSCG00000003151	LHB	ensembl	protein_coding	-0.911706	0.446257	3.32822e-06	9.3249e-05
4572	2	protein_coding	58306116	58314442	+	ENSSSCG00000013934	CILP2	ensembl	protein_coding	-0.924393	2.12236	7.76871e-09	3.29731e-07
22573	18	protein_coding	25187107	25195904	-	ENSSSCG00000016601	SPAM-1	ensembl	protein_coding	-0.92564	2.31904	6.55312e-09	2.85792e-07
13942	X	protein_coding	12853827	12894377	-	ENSSSCG00000012135	FIGF	ensembl_havana	protein_coding	-0.927338	0.105206	1.32451e-05	0.000323439
10085	14	protein_coding	144881645	145010683	-	ENSSSCG00000010728	CPXM2	ensembl	protein_coding	-0.932274	4.68845	3.51954e-10	1.80547e-08
15221	4	protein_coding	36617542	36624024	-	ENSSSCG00000022166	novel gene	ensembl	protein_coding	-0.932651	0.110024	3.18092e-06	8.96503e-05
20118	10	protein_coding	27935052	27999300	-	ENSSSCG00000024784	CACNA1S	ensembl	protein_coding	-0.945478	0.0504898	1.71077e-05	0.000405945
21865	12	protein_coding	41508324	41542495	-	ENSSSCG00000017717	UNC45B	ensembl	protein_coding	-0.947256	0.268187	2.70774e-06	7.67696e-05
10724	9	protein_coding	44724879	44767958	+	ENSSSCG00000015039	novel gene	ensembl	protein_coding	-0.954291	1.07658	2.43648e-07	8.23379e-06
20004	10	protein_coding	13425274	13444208	-	ENSSSCG00000010832	HHIPL2	ensembl	protein_coding	-0.966044	2.31648	1.22503e-09	5.82336e-08
9716	14	protein_coding	98115773	98140106	-	ENSSSCG00000010394	OGDHL	ensembl	protein_coding	-0.977603	0.147278	4.53788e-07	1.46083e-05
3470	13	protein_coding	167514212	167515102	-	ENSSSCG00000021687	ABI3BP	ensembl	protein_coding	-0.998165	-0.137765	3.33627e-06	9.32913e-05
21090	17	protein_coding	63734700	63743081	-	ENSSSCG00000007490	CBLN4	ensembl_havana	protein_coding	-1.00492	1.21551	1.91571e-08	7.67416e-07
4046	2	protein_coding	9314394	9332126	-	ENSSSCG00000013078	MYRF	ensembl	protein_coding	-1.02337	0.353491	2.18495e-07	7.43665e-06
8541	15	protein_coding	133828770	133831213	-	ENSSSCG00000016199	novel gene	ensembl	protein_coding	-1.03347	0.226606	3.05802e-07	1.01656e-05
3421	13	protein_coding	157419578	157429959	-	ENSSSCG00000028279	novel gene	ensembl	protein_coding	-1.03682	3.27162	1.50257e-11	9.19661e-10
3419	13	protein_coding	157376015	157391558	+	ENSSSCG00000025803	C3orf52	ensembl	protein_coding	-1.07691	1.17496	3.0022e-09	1.35061e-07
24723	GL894914.1	protein_coding	7964	23617	+	ENSSSCG00000023457	novel gene	ensembl	protein_coding	-1.08931	-0.219177	1.24396e-06	3.70356e-05
18144	5	protein_coding	16079293	16083026	-	ENSSSCG00000000211	AQP5	ensembl	protein_coding	-1.09613	5.11489	1.65535e-13	1.27462e-11
12588	3	protein_coding	8611164	8701539	+	ENSSSCG00000007678	COL26A1	ensembl	protein_coding	-1.11816	0.705663	3.80002e-09	1.69881e-07
14765	X	protein_coding	122008973	122015190	-	ENSSSCG00000030843	APLN	havana	protein_coding	-1.1298	0.355935	9.77793e-09	4.11337e-07
15787	4	protein_coding	104024700	104037091	-	ENSSSCG00000006545	CHRNB2	ensembl	protein_coding	-1.13	1.6116	5.29392e-12	3.44733e-10
16618	7	protein_coding	27291429	27293276	+	ENSSSCG00000001390	PSORS1C2	ensembl_havana	protein_coding	-1.15023	0.462664	2.39795e-09	1.08563e-07
12973	3	protein_coding	41030468	41033603	+	ENSSSCG00000007983	PDIA2	ensembl	protein_coding	-1.16561	1.84591	9.51007e-13	6.78116e-11
9674	14	protein_coding	95183009	95185230	-	ENSSSCG00000029058	novel gene	ensembl	protein_coding	-1.1927	3.8221	3.6204e-15	3.20687e-13
8267	15	protein_coding	91455220	91457433	+	ENSSSCG00000015986	HOXD1	ensembl	protein_coding	-1.20952	-0.197643	7.51997e-09	3.22049e-07
4509	2	protein_coding	53845171	53846469	-	ENSSSCG00000013989	GJC2	ensembl	protein_coding	-1.25825	-0.192739	5.4487e-08	2.03413e-06
10603	9	protein_coding	30106487	30130078	+	ENSSSCG00000030461	HEPHL1	ensembl	protein_coding	-1.27744	0.415036	6.92906e-11	3.83005e-09
12788	3	protein_coding	23699306	23809986	-	ENSSSCG00000007837	HS3ST2	ensembl	protein_coding	-1.29103	-0.0796654	9.53328e-10	4.59304e-08
276	1	protein_coding	43908784	43979047	-	ENSSSCG00000004232	CLVS2	ensembl	protein_coding	-1.2986	1.60212	1.24778e-14	1.07197e-12
20941	17	protein_coding	51634482	51646486	+	ENSSSCG00000024325	SGK2	ensembl	protein_coding	-1.57569	2.20752	9.02089e-23	1.26124e-20
13327	3	protein_coding	67957190	67973255	+	ENSSSCG00000021334	CH242-307A4.1	ensembl_havana	protein_coding	-1.62207	5.86658	1.49333e-27	2.80216e-25
13330	3	protein_coding	68078691	68081405	-	ENSSSCG00000023443	REG3G	ensembl_havana	protein_coding	-1.6391	5.54169	5.35237e-28	1.07507e-25
4034	2	protein_coding	8697657	8703590	-	ENSSSCG00000013067	PHEROC	ensembl	protein_coding	-1.66291	0.453502	2.81343e-18	3.15923e-16
346	1	protein_coding	59322090	59323218	-	ENSSSCG00000004283	DPPA5	ensembl	protein_coding	-2.0785	1.41793	7.55599e-29	1.6083e-26
21531	12	protein_coding	21475570	21479809	-	ENSSSCG00000017445	KRT13	ensembl	protein_coding	-2.17482	2.39669	5.09657e-38	1.45364e-35
18393	5	protein_coding	24048553	24056427	+	ENSSSCG00000000418	TAC3	ensembl	protein_coding	-3.11992	1.47029	5.96998e-58	3.40551e-55

## Sheet: Endo INF v UNINF
Number	Chromosome	Gene type	Start	End	Strand	Ensembl Gene ID	Gene Name	Gene Source	Gene Biotype	logFC	logCPM	PValue	FDR
23531	GL895967.2	protein_coding	58449	59139	+	ENSSSCG00000027982	ISG15	ensembl	protein_coding	3.22105	6.80391	1.91456e-92	2.73036e-88
21588	12	protein_coding	23071450	23079034	+	ENSSSCG00000017498	PPP1R1B	ensembl	protein_coding	3.09411	1.17783	2.74027e-52	5.58271e-49
13829	3	protein_coding	137667912	137683557	-	ENSSSCG00000008648	IRG6	ensembl_havana	protein_coding	3.09124	5.57838	3.42638e-85	2.44318e-81
9773	14	protein_coding	110179712	110190465	+	ENSSSCG00000010451	IFIT2	ensembl_havana	protein_coding	2.91079	5.53813	4.82296e-77	2.29268e-73
9774	14	protein_coding	110209344	110210870	+	ENSSSCG00000010452	IFIT3	ensembl	protein_coding	2.63478	6.03674	4.2201e-65	1.50457e-61
9775	14	protein_coding	110223576	110235651	+	ENSSSCG00000010453	IFIT1	ensembl_havana	protein_coding	2.41941	6.24734	3.49456e-56	9.96717e-53
18393	5	protein_coding	24048553	24056427	+	ENSSSCG00000000418	TAC3	ensembl	protein_coding	2.3855	1.47029	1.71251e-33	1.52638e-30
13770	3	protein_coding	126216875	126236879	+	ENSSSCG00000008603	MATN3	ensembl	protein_coding	2.34457	0.220331	3.66694e-26	1.93682e-23
12038	8	protein_coding	75829904	75882217	-	ENSSSCG00000008977	CXCL10	ensembl_havana	protein_coding	2.34307	7.72648	1.43308e-53	3.4062e-50
20239	10	protein_coding	38145074	38192181	+	ENSSSCG00000030408	novel gene	ensembl	protein_coding	2.31744	6.37402	3.81475e-52	6.80026e-49
20698	17	processed_transcript	36328314	36349591	+	ENSSSCG00000007146	SIGLEC1	ensembl_havana	processed_transcript	2.28809	4.39815	3.4851e-49	5.52233e-46
346	1	protein_coding	59322090	59323218	-	ENSSSCG00000004283	DPPA5	ensembl	protein_coding	2.18357	1.41793	6.83747e-32	5.13206e-29
12365	8	protein_coding	139945979	139974969	-	ENSSSCG00000030548	novel gene	ensembl	protein_coding	2.17515	4.88783	1.1245e-45	1.60364e-42
21509	12	protein_coding	20937868	20946850	+	ENSSSCG00000017416	DHX58	ensembl_havana	protein_coding	2.13484	4.80892	4.16297e-44	4.94735e-41
9178	14	protein_coding	43414434	43431814	-	ENSSSCG00000009921	OASL	ensembl	protein_coding	2.13464	1.53928	2.74999e-32	2.30692e-29
3683	13	protein_coding	214988891	215011264	-	ENSSSCG00000012077	MX1	ensembl_havana	protein_coding	2.11825	7.51544	9.83433e-45	1.27498e-41
18820	5	protein_coding	72536455	72596714	+	ENSSSCG00000000774	novel gene	ensembl	protein_coding	2.0692	5.09386	6.61506e-42	7.25672e-39
17791	7	protein_coding	130203790	130204302	-	ENSSSCG00000002543	novel gene	ensembl	protein_coding	2.00704	0.0919866	3.52544e-19	1.43647e-16
3684	13	protein_coding	215028064	215059085	-	ENSSSCG00000012076	MX2	ensembl_havana	protein_coding	1.99553	6.26346	6.43969e-40	6.55975e-37
17790	7	protein_coding	130203388	130203780	-	ENSSSCG00000002542	DIO3	ensembl	protein_coding	1.98917	0.751269	2.11814e-24	1.00689e-21
22083	12	protein_coding	52643901	52658713	-	ENSSSCG00000017887	XAF1	ensembl	protein_coding	1.91596	4.39993	4.89226e-36	4.65123e-33
21531	12	protein_coding	21475570	21479809	-	ENSSSCG00000017445	KRT13	ensembl	protein_coding	1.91375	2.39669	8.0181e-30	5.44505e-27
6593	6	protein_coding	49891578	49917064	-	ENSSSCG00000003137	PLEKHA4	ensembl	protein_coding	1.86822	2.71955	2.17501e-30	1.55089e-27
19869	16	protein_coding	72131565	72143485	-	ENSSSCG00000017062	TIMD4	ensembl	protein_coding	1.80773	2.03008	7.2757e-27	4.15035e-24
12415	8	protein_coding	146540275	146542690	+	ENSSSCG00000024095	novel gene	ensembl	protein_coding	1.80113	-0.253705	3.40604e-12	6.84134e-10
9132	14	protein_coding	41196286	41208970	+	ENSSSCG00000009881	OAS2	ensembl	protein_coding	1.76121	6.6699	4.88475e-32	3.87008e-29
21114	17	protein_coding	65136536	65146713	-	ENSSSCG00000007508	ZBP1	ensembl_havana	protein_coding	1.69837	3.88596	2.16907e-28	1.28888e-25
7543	6	protein_coding	124790063	124806819	-	ENSSSCG00000003763	IFI44	ensembl	protein_coding	1.58724	6.34479	1.60801e-26	8.81991e-24
20786	17	protein_coding	40347128	40350904	+	ENSSSCG00000022547	novel gene	ensembl	protein_coding	1.58049	0.975847	4.05402e-17	1.52143e-14
13830	3	protein_coding	137688568	137704282	+	ENSSSCG00000008647	CMPK2	ensembl	protein_coding	1.52705	5.06419	2.42194e-24	1.11417e-21
4168	2	protein_coding	12987517	13002993	+	ENSSSCG00000023379	UBE2L6	ensembl	protein_coding	1.52498	5.885	1.28571e-24	6.32258e-22
8954	14	protein_coding	22292407	22365368	-	ENSSSCG00000009720	DDX60	ensembl	protein_coding	1.51931	5.19963	2.92244e-24	1.3024e-21
22682	18	protein_coding	46637157	46641921	+	ENSSSCG00000016676	novel gene	ensembl	protein_coding	1.40703	-0.127579	2.8052e-10	4.93889e-08
2532	13	protein_coding	35509893	35520887	-	ENSSSCG00000011393	UBA7	ensembl_havana	protein_coding	1.38163	5.02685	1.95627e-20	8.45404e-18
11438	9	protein_coding	132390324	132407748	-	ENSSSCG00000015522	ANGPTL1	ensembl	protein_coding	1.3357	2.1395	1.05584e-15	3.27334e-13
8155	15	processed_transcript	76423089	76477401	-	ENSSSCG00000015897	IFIH1	ensembl_havana	processed_transcript	1.33221	5.11379	4.16746e-19	1.65089e-16
21036	17	protein_coding	57190145	57221225	+	ENSSSCG00000030108	ZNFX1	ensembl	protein_coding	1.30901	4.19599	4.32653e-18	1.66759e-15
15925	4	protein_coding	108759133	108782557	+	ENSSSCG00000006678	FCGR1A	ensembl_havana	protein_coding	1.29464	2.62991	4.3497e-16	1.44258e-13
7904	15	protein_coding	28139546	28177787	+	ENSSSCG00000015716	MARCO	ensembl_havana	protein_coding	1.26819	1.41868	4.79125e-13	1.1388e-10
11030	9	protein_coding	72145487	72173687	+	ENSSSCG00000015287	TMCC2	ensembl	protein_coding	1.26316	0.267745	2.50941e-09	4.06668e-07
21203	12	protein_coding	2375903	2387299	+	ENSSSCG00000022843	novel gene	ensembl	protein_coding	1.25823	1.56312	3.07054e-13	7.68226e-11
21365	12	protein_coding	15044352	15047832	+	ENSSSCG00000017283	CD79B	ensembl_havana	protein_coding	1.25817	1.42341	2.83022e-12	5.76596e-10
22441	18	protein_coding	10181401	10223526	+	ENSSSCG00000016502	novel gene	ensembl	protein_coding	1.2505	4.6919	6.30251e-17	2.30462e-14
9800	14	protein_coding	114202067	114205314	+	ENSSSCG00000010475	novel gene	ensembl	protein_coding	1.2316	-0.0396648	7.42153e-08	9.28408e-06
24316	GL896282.2	protein_coding	2203	27979	+	ENSSSCG00000024333	ZNFX1	ensembl	protein_coding	1.21918	5.23497	2.22105e-16	7.9186e-14
13624	3	processed_transcript	109622369	109667785	+	ENSSSCG00000008496	EIF2AK2	ensembl_havana	processed_transcript	1.21076	2.94855	1.37123e-14	3.99085e-12
3336	13	protein_coding	147430046	147483562	-	ENSSSCG00000011874	PARP14	ensembl	protein_coding	1.20647	5.57639	3.54069e-16	1.23156e-13
5873	2	protein_coding	162095326	162097509	+	ENSSSCG00000014565	novel gene	ensembl	protein_coding	1.20225	5.95272	3.94995e-16	1.3412e-13
9134	14	protein_coding	41260566	41268627	+	ENSSSCG00000009882	OAS1	ensembl	protein_coding	1.18934	6.44957	6.6933e-16	2.16939e-13
22124	12	protein_coding	54332090	54338827	-	ENSSSCG00000017916	TM4SF5	ensembl	protein_coding	1.18008	2.36224	1.81439e-13	4.79167e-11
12397	8	protein_coding	144545691	144573889	+	ENSSSCG00000009240	PLAC8	ensembl	protein_coding	1.16564	4.93924	4.09732e-15	1.24323e-12
6866	6	protein_coding	57945476	57946990	+	ENSSSCG00000024430	HES4	ensembl	protein_coding	1.16144	2.3379	9.04299e-13	2.11413e-10
5890	2	protein_coding	162339842	162340860	-	ENSSSCG00000028736	novel gene	ensembl	protein_coding	1.12577	3.84933	8.94996e-14	2.45453e-11
21191	12	protein_coding	1995858	2099373	-	ENSSSCG00000017146	RNF213	ensembl	protein_coding	1.11167	6.90648	3.74055e-14	1.06688e-11
4645	2	protein_coding	61050296	61057022	-	ENSSSCG00000013853	novel gene	ensembl	protein_coding	1.11055	2.18182	1.5202e-11	2.89062e-09
9776	14	protein_coding	110250795	110252240	+	ENSSSCG00000010454	IFIT5	ensembl	protein_coding	1.09053	5.2154	1.8969e-13	4.91848e-11
5874	2	protein_coding	162099157	162210447	-	ENSSSCG00000014564	IFITM1	ensembl_havana	protein_coding	1.08527	5.95255	1.75551e-13	4.72365e-11
24830	GL892728.1	protein_coding	2197	17710	+	ENSSSCG00000021712	HERC6	ensembl	protein_coding	1.07108	5.61026	3.93898e-13	9.52097e-11
9840	14	protein_coding	117385455	117419194	+	ENSSSCG00000010505	DNTT	ensembl_havana	protein_coding	1.06325	1.24708	3.70416e-09	5.80495e-07
3348	13	protein_coding	147907932	147935070	-	ENSSSCG00000011878	CASR	ensembl	protein_coding	1.06285	2.7155	1.33814e-11	2.57881e-09
24934	GL896000.1	protein_coding	6984	16745	-	ENSSSCG00000021766	novel gene	ensembl	protein_coding	1.06033	2.85517	1.28512e-11	2.51057e-09
10724	9	protein_coding	44724879	44767958	+	ENSSSCG00000015039	novel gene	ensembl	protein_coding	1.05437	1.07658	1.98227e-08	2.66087e-06
17156	7	protein_coding	64026831	64071479	-	ENSSSCG00000001912	PML	ensembl	protein_coding	1.05397	4.66908	1.57365e-12	3.50654e-10
11649	8	protein_coding	3671928	3673463	-	ENSSSCG00000008714	PSAPL1	ensembl	protein_coding	1.05099	1.21762	3.53454e-09	5.60068e-07
22571	18	protein_coding	24665364	24681275	-	ENSSSCG00000016599	GPR37	ensembl	protein_coding	1.04638	1.46272	8.23563e-10	1.38175e-07
18144	5	protein_coding	16079293	16083026	-	ENSSSCG00000000211	AQP5	ensembl	protein_coding	1.04381	5.11489	2.03689e-12	4.40124e-10
21192	12	protein_coding	2102369	2163107	-	ENSSSCG00000017148	novel gene	ensembl	protein_coding	1.04367	4.68814	2.40212e-12	5.11294e-10
7544	6	protein_coding	124816723	124835978	-	ENSSSCG00000027660	IFI44L	ensembl	protein_coding	1.0266	6.81522	2.57292e-12	5.39594e-10
16614	7	protein_coding	27223010	27233917	-	ENSSSCG00000001394	SUSC-MIC1	ensembl_havana	protein_coding	1.01989	4.2113	1.07593e-11	2.1311e-09
3339	13	protein_coding	147573124	147581225	-	ENSSSCG00000011876	DTX3L	ensembl	protein_coding	1.01213	3.29847	4.19493e-11	7.76934e-09
8656	15	protein_coding	146783645	146787111	-	ENSSSCG00000028816	novel gene	ensembl	protein_coding	0.987325	0.583825	4.60285e-07	5.04933e-05
9827	14	protein_coding	116344443	116346369	-	ENSSSCG00000010491	novel gene	ensembl	protein_coding	0.984454	0.840551	8.36209e-08	1.03697e-05
11114	9	protein_coding	79679836	79684587	-	ENSSSCG00000027372	SAMD9	ensembl	protein_coding	0.942637	6.05403	1.36202e-10	2.45871e-08
6658	6	protein_coding	51070034	51079245	-	ENSSSCG00000003212	NAPSA	ensembl	protein_coding	0.937028	1.22276	1.41209e-07	1.67815e-05
3048	13	protein_coding	105440738	105446892	+	ENSSSCG00000011727	PTX3	ensembl_havana	protein_coding	0.929716	7.21707	2.05936e-10	3.67107e-08
990	1	protein_coding	157470911	157522115	+	ENSSSCG00000004830	ATP10A	ensembl	protein_coding	0.928605	3.6052	9.90897e-10	1.64316e-07
568	1	protein_coding	103535849	103557331	+	ENSSSCG00000021383	MB21D1	ensembl	protein_coding	0.921099	1.77427	3.96747e-08	5.00709e-06
1325	1	protein_coding	212617012	212628410	-	ENSSSCG00000024867	ISG20	ensembl	protein_coding	0.913414	2.02457	1.31736e-08	1.87869e-06
1880	1	protein_coding	296330290	296332085	+	ENSSSCG00000026182	novel gene	ensembl	protein_coding	0.910714	5.22869	6.59662e-10	1.11993e-07
17273	7	protein_coding	80385995	80396581	-	ENSSSCG00000002001	REC8	ensembl	protein_coding	0.907444	2.00855	3.01805e-08	3.91277e-06
3419	13	protein_coding	157376015	157391558	+	ENSSSCG00000025803	C3orf52	ensembl	protein_coding	0.899271	1.17496	7.3705e-07	7.78598e-05
21439	12	protein_coding	19179152	19196571	-	ENSSSCG00000017358	SLC4A1	ensembl_havana	protein_coding	0.89758	0.444246	6.16151e-06	0.000545772
20118	10	protein_coding	27935052	27999300	-	ENSSSCG00000024784	CACNA1S	ensembl	protein_coding	0.886943	0.0504898	4.36186e-05	0.00327392
2530	13	protein_coding	35501374	35508389	-	ENSSSCG00000011391	CDHR4	ensembl	protein_coding	0.884674	2.78495	1.23024e-08	1.77216e-06
12396	8	protein_coding	144504872	144531061	+	ENSSSCG00000009239	novel gene	ensembl	protein_coding	0.883034	3.88389	4.16472e-09	6.45576e-07
4509	2	protein_coding	53845171	53846469	-	ENSSSCG00000013989	GJC2	ensembl	protein_coding	0.879966	-0.192739	0.000235121	0.0142079
19793	16	protein_coding	57959704	57971192	+	ENSSSCG00000017005	KCNMB1	ensembl	protein_coding	0.876079	-0.0678779	0.000238381	0.0142838
15786	4	protein_coding	104004654	104023302	+	ENSSSCG00000006543	ADAR	ensembl	protein_coding	0.871382	6.16079	2.83314e-09	4.53971e-07
4270	2	protein_coding	17145002	17170975	-	ENSSSCG00000013252	F2	ensembl	protein_coding	0.869425	2.26537	3.88584e-08	4.94786e-06
16225	4	protein_coding	139280329	139299776	+	ENSSSCG00000030801	GBP6	havana	protein_coding	0.86933	2.48273	2.90096e-08	3.79547e-06
12864	3	protein_coding	32671707	32672538	+	ENSSSCG00000027855	SOCS1	ensembl	protein_coding	0.86789	2.98115	1.99645e-08	2.66087e-06
18075	5	protein_coding	9275335	9276287	+	ENSSSCG00000000148	novel gene	ensembl	protein_coding	0.866679	3.1434	1.54229e-08	2.13539e-06
8620	15	protein_coding	143190624	143341643	-	ENSSSCG00000016256	SPHKAP	ensembl	protein_coding	0.865393	-0.109728	3.98939e-05	0.00303972
15839	4	protein_coding	105592346	105593438	-	ENSSSCG00000006595	IVL	ensembl	protein_coding	0.863626	2.91399	1.85489e-08	2.51929e-06
3819	2	protein_coding	3539587	3551073	+	ENSSSCG00000012893	novel gene	ensembl	protein_coding	0.846152	4.3029	1.49285e-08	2.08721e-06
11759	8	protein_coding	31792550	31822924	-	ENSSSCG00000023785	novel gene	ensembl	protein_coding	0.845478	-0.298759	0.000345153	0.0193029
25033	GL894265.1	protein_coding	7201	9183	+	ENSSSCG00000020798	NLRC5	ensembl	protein_coding	0.840338	0.359465	3.47644e-05	0.00267986
21514	12	protein_coding	21047673	21055845	-	ENSSSCG00000017420	CNP	ensembl	protein_coding	0.835076	4.90228	1.67183e-08	2.29249e-06
15055	4	protein_coding	1047605	1052341	+	ENSSSCG00000006948	MROH6	ensembl	protein_coding	0.832062	0.0408458	0.000136859	0.00907787
8823	14	protein_coding	6064459	6122961	-	ENSSSCG00000009605	GFRA2	ensembl	protein_coding	0.830206	0.337546	5.30845e-05	0.00388225
12270	8	protein_coding	123274617	123279223	+	ENSSSCG00000009153	DKK2	ensembl	protein_coding	0.827801	0.38785	0.00027632	0.0162165
2493	13	protein_coding	34561816	34563334	-	ENSSSCG00000011358	TREX1	ensembl	protein_coding	0.82759	2.18235	3.81926e-07	4.22221e-05
21832	12	protein_coding	39632792	39642292	+	ENSSSCG00000023186	CA4	ensembl	protein_coding	0.811462	8.65277	2.51475e-08	3.32064e-06
21050	17	protein_coding	57946112	57947682	+	ENSSSCG00000024816	CEBPB	ensembl	protein_coding	0.811026	2.38235	3.41197e-07	3.83134e-05
6671	6	protein_coding	51436400	51441327	+	ENSSSCG00000024736	ACPT	ensembl	protein_coding	0.810879	5.75094	3.25168e-08	4.17768e-06
16710	7	protein_coding	29412165	29423473	-	ENSSSCG00000025173	TAP	ensembl_havana	protein_coding	0.805714	1.98524	8.94437e-07	9.24316e-05
6902	6	protein_coding	58546768	58548863	+	ENSSSCG00000028530	TMEM52	ensembl	protein_coding	0.804994	0.250477	0.000181467	0.0115531
7720	6	protein_coding	152209605	152229959	-	ENSSSCG00000003894	CYP4B1	ensembl	protein_coding	0.803674	3.15715	1.35319e-07	1.6354e-05
3421	13	protein_coding	157419578	157429959	-	ENSSSCG00000028279	novel gene	ensembl	protein_coding	0.799226	3.27162	1.89442e-07	2.19644e-05
2315	13	protein_coding	23827615	23843363	+	ENSSSCG00000011239	novel gene	ensembl	protein_coding	0.774855	5.49866	1.37476e-07	1.64752e-05
19923	16	protein_coding	82630444	82792519	-	ENSSSCG00000017109	ADAMTS16	ensembl	protein_coding	0.771355	1.81893	6.32924e-06	0.000557169
8622	15	protein_coding	144455470	144588200	-	ENSSSCG00000016258	DNER	ensembl	protein_coding	0.768542	1.63615	1.28998e-05	0.00110158
10230	9	protein_coding	3718554	3725457	+	ENSSSCG00000014618	novel gene	ensembl	protein_coding	0.768488	5.91082	1.5341e-07	1.80808e-05
2318	13	protein_coding	23924271	23947082	+	ENSSSCG00000028912	novel gene	ensembl	protein_coding	0.767375	3.9176	3.37281e-07	3.81743e-05
16229	4	protein_coding	139582095	139601161	+	ENSSSCG00000006919	GBP4	havana	protein_coding	0.766426	4.26876	2.35716e-07	2.71092e-05
6661	6	protein_coding	51131458	51159087	+	ENSSSCG00000003218	novel gene	ensembl	protein_coding	0.756972	3.90991	4.85931e-07	5.28997e-05
520	1	protein_coding	92328266	92329935	-	ENSSSCG00000004444	FAM26F	ensembl	protein_coding	0.750469	0.939225	2.52173e-05	0.00203177
18146	5	protein_coding	16146375	16179708	+	ENSSSCG00000000206	FAIM2	ensembl	protein_coding	0.742082	0.665762	0.000125793	0.00842224
2618	13	protein_coding	38197433	38208928	+	ENSSSCG00000011453	ITIH4	ensembl	protein_coding	0.741822	1.76674	1.3085e-05	0.00111075
18238	5	protein_coding	19519313	19520932	-	ENSSSCG00000000281	HOXC12	ensembl	protein_coding	0.735716	0.00449026	0.000562916	0.0288768
20420	10	protein_coding	71777268	71778067	+	ENSSSCG00000023092	novel gene	ensembl	protein_coding	0.731159	0.916014	3.04211e-05	0.00239688
9294	14	IG_V_gene	52245939	52246423	+	ENSSSCG00000030868	IGLV-10	havana	IG_V_gene	0.725164	4.35891	9.71403e-07	9.96632e-05
10658	9	protein_coding	39189334	39207992	-	ENSSSCG00000014997	novel gene	ensembl	protein_coding	0.721253	5.74103	8.55527e-07	8.9056e-05
3340	13	protein_coding	147586921	147621804	+	ENSSSCG00000027709	PARP9	ensembl	protein_coding	0.717592	5.07053	1.10304e-06	0.000112361
10289	9	protein_coding	4724246	4737190	+	ENSSSCG00000014670	TRIM5	ensembl_havana	protein_coding	0.711179	5.87656	1.21004e-06	0.000121524
23529	GL895967.2	protein_coding	25398	33314	+	ENSSSCG00000030000	novel gene	ensembl	protein_coding	0.710005	0.426726	0.000303843	0.0173324
10388	9	protein_coding	6536121	6543906	+	ENSSSCG00000014780	TRIM21	ensembl_havana	protein_coding	0.70659	4.60106	1.87449e-06	0.000180622
16805	7	protein_coding	36990013	37008146	-	ENSSSCG00000001561	ETV7	ensembl	protein_coding	0.702489	3.19704	4.68575e-06	0.000431119
6943	6	protein_coding	62236434	62269978	+	ENSSSCG00000022884	novel gene	ensembl	protein_coding	0.699234	-0.065443	0.000797542	0.0393555
17274	7	protein_coding	80404983	80410952	-	ENSSSCG00000002002	IRF9	ensembl_havana	protein_coding	0.697995	5.6867	1.94854e-06	0.000186498
8563	15	protein_coding	134364671	134384701	-	ENSSSCG00000016218	PTPRN	ensembl	protein_coding	0.694232	0.709807	0.000364492	0.0201473
22297	12	protein_coding	63386243	63423896	+	ENSSSCG00000018056	SRCIN1	ensembl	protein_coding	0.691558	1.86166	2.64407e-05	0.00210654
21863	12	protein_coding	41461519	41507345	+	ENSSSCG00000024115	novel gene	ensembl	protein_coding	0.688369	3.15287	6.15118e-06	0.000545772
11758	8	protein_coding	31769682	31790270	-	ENSSSCG00000008786	novel gene	ensembl	protein_coding	0.683284	1.66474	4.5258e-05	0.00337919
4034	2	protein_coding	8697657	8703590	-	ENSSSCG00000013067	PHEROC	ensembl	protein_coding	0.67549	0.453502	0.00100323	0.0476903
16227	4	protein_coding	139458145	139473151	-	ENSSSCG00000022397	novel gene	ensembl	protein_coding	0.659291	0.199884	0.000926088	0.044618
17923	5	protein_coding	1324340	1373617	-	ENSSSCG00000000015	UPK3A	ensembl	protein_coding	0.657799	4.55303	8.17668e-06	0.000711023
12451	3	protein_coding	746182	751300	-	ENSSSCG00000007549	CYP2W1	ensembl	protein_coding	0.656684	1.60623	8.26719e-05	0.00586559
2805	13	protein_coding	75371790	75377519	-	ENSSSCG00000029587	TIMP4	ensembl	protein_coding	0.654172	1.72438	0.000111371	0.00752731
12745	3	protein_coding	18589508	18591847	-	ENSSSCG00000027454	novel gene	ensembl	protein_coding	0.651845	1.37831	0.000153775	0.0100045
8259	15	protein_coding	91361475	91364735	+	ENSSSCG00000015979	HOXD13	ensembl	protein_coding	0.648355	0.667272	0.000780594	0.038653
21511	12	protein_coding	20996626	21010797	+	ENSSSCG00000028051	ZNF385C	ensembl	protein_coding	0.634788	0.777121	0.000264582	0.0157217
7832	15	protein_coding	3600	29467	-	ENSSSCG00000022011	NMI	ensembl	protein_coding	0.633767	4.60653	1.80318e-05	0.00150381
145	1	protein_coding	23687363	23707500	+	ENSSSCG00000004127	PLAGL1	ensembl	protein_coding	0.630255	6.21515	1.60776e-05	0.0013567
18370	5	protein_coding	23280621	23294700	-	ENSSSCG00000000396	STAT2	ensembl	protein_coding	0.626837	6.12497	1.77448e-05	0.00148858
14558	X	protein_coding	95526193	95528142	+	ENSSSCG00000020695	novel gene	ensembl	protein_coding	0.625597	1.71477	0.000139261	0.00919442
8868	14	protein_coding	9426169	9481493	+	ENSSSCG00000009644	ADAM28	ensembl	protein_coding	0.618478	6.86189	2.16661e-05	0.00176561
11441	9	protein_coding	132634649	132660669	+	ENSSSCG00000015525	TOR3A	ensembl	protein_coding	0.613401	4.70844	3.36136e-05	0.00263386
19660	16	protein_coding	36432329	36436067	+	ENSSSCG00000026849	CCNO	ensembl	protein_coding	0.609666	1.77927	0.000283347	0.0165607
18771	5	protein_coding	68750885	68791407	+	ENSSSCG00000000728	PARP11	ensembl	protein_coding	0.609191	3.45791	6.18391e-05	0.00447658
16712	7	protein_coding	29429375	29438742	-	ENSSSCG00000020893	TAP	ensembl_havana	protein_coding	0.607684	4.05605	4.62557e-05	0.00343569
8627	15	protein_coding	144908676	144973706	+	ENSSSCG00000016262	SP140	ensembl	protein_coding	0.597281	6.12826	4.32794e-05	0.00326565
21467	12	protein_coding	19893847	19910598	-	ENSSSCG00000017379	ETV4	ensembl	protein_coding	0.597035	1.57204	0.000351662	0.0195901
2806	13	protein_coding	75395664	75435428	+	ENSSSCG00000023225	novel gene	ensembl	protein_coding	0.596313	2.11622	0.000222886	0.013642
355	1	protein_coding	60831750	60879526	+	ENSSSCG00000004291	NT5E	ensembl_havana	protein_coding	0.596102	2.22014	0.000222747	0.013642
16500	7	protein_coding	24795834	24820308	+	ENSSSCG00000001233	TRIM26	ensembl_havana	protein_coding	0.595654	5.45434	4.95163e-05	0.00364546
13141	3	protein_coding	48182700	48200742	+	ENSSSCG00000008115	MAL	ensembl_havana	protein_coding	0.593492	4.41591	5.61382e-05	0.00408463
6003	6	protein_coding	12797985	12853562	+	ENSSSCG00000002718	FA2H	ensembl	protein_coding	0.589376	1.00573	0.000981789	0.0469842
3650	13	protein_coding	210024234	210065080	+	ENSSSCG00000012055	MORC3	ensembl	protein_coding	0.588664	4.7606	6.86108e-05	0.00494171
9366	14	protein_coding	54210056	54220764	+	ENSSSCG00000010103	novel gene	ensembl	protein_coding	0.58749	1.01813	0.000752338	0.0375143
6993	6	protein_coding	65692628	65698152	-	ENSSSCG00000003419	novel gene	ensembl	protein_coding	0.586984	1.16407	0.000852154	0.0417614
24170	GL895825.2	protein_coding	17984	35455	-	ENSSSCG00000027269	novel gene	ensembl	protein_coding	0.586242	4.91656	6.94731e-05	0.00497868
22573	18	protein_coding	25187107	25195904	-	ENSSSCG00000016601	SPAM-1	ensembl	protein_coding	0.585898	2.31904	0.000236193	0.0142124
9300	14	IG_V_gene	52384768	52385271	+	ENSSSCG00000030830	IGLV-5	havana	IG_V_gene	-0.585389	0.786933	0.000829108	0.0407721
19572	16	protein_coding	22282647	22313804	+	ENSSSCG00000016832	IL7R	ensembl_havana	protein_coding	-0.587831	1.22263	0.000489381	0.0262371
5514	2	protein_coding	136503755	136602304	-	ENSSSCG00000014256	FBN2	ensembl	protein_coding	-0.590986	6.75161	4.95911e-05	0.00364546
19606	16	protein_coding	27161762	27171074	+	ENSSSCG00000024079	novel gene	ensembl	protein_coding	-0.591448	3.75982	9.10547e-05	0.00630355
12734	3	protein_coding	18376798	18379771	-	ENSSSCG00000007799	HUMMLC2B	ensembl	protein_coding	-0.593022	1.25126	0.000540382	0.0280232
13531	3	protein_coding	96468315	96661674	+	ENSSSCG00000026180	novel gene	ensembl	protein_coding	-0.599105	1.19645	0.000636936	0.0320966
25261	GL896422.1	protein_coding	1698	3396	+	ENSSSCG00000021006	novel gene	ensembl	protein_coding	-0.605654	5.54663	3.43317e-05	0.0026609
1472	1	protein_coding	241453676	241630720	-	ENSSSCG00000005203	IL33	ensembl_havana	protein_coding	-0.616919	5.53148	2.5925e-05	0.00207706
17995	5	protein_coding	5668592	5737551	-	ENSSSCG00000000080	GRAP2	ensembl	protein_coding	-0.62127	1.06777	0.000331715	0.0186244
5515	2	protein_coding	136696056	136712099	+	ENSSSCG00000028067	novel gene	ensembl	protein_coding	-0.622758	2.35221	8.56737e-05	0.00601869
24305	GL893359.2	protein_coding	3407	28692	-	ENSSSCG00000025523	COL2A1	ensembl	protein_coding	-0.622933	0.758328	0.000535898	0.0278921
14483	X	protein_coding	78329158	78402682	-	ENSSSCG00000012462	POF1B	ensembl	protein_coding	-0.626637	1.03966	0.000547317	0.028178
22822	Y	protein_coding	1324376	1383421	+	ENSSSCG00000012179	ZFY	ensembl	protein_coding	-0.628935	1.97697	0.000167262	0.0107933
15127	4	protein_coding	16450337	16485285	+	ENSSSCG00000005979	ANXA13	havana	protein_coding	-0.634526	3.06528	4.00721e-05	0.00303972
5564	2	protein_coding	142041628	142073804	-	ENSSSCG00000030680	TCF7	ensembl	protein_coding	-0.634611	4.32596	1.91429e-05	0.00158719
22815	Y	protein_coding	502882	660050	-	ENSSSCG00000027046	USP9Y	ensembl	protein_coding	-0.63553	3.454	3.3893e-05	0.00264125
15220	4	protein_coding	36579490	36591411	-	ENSSSCG00000006051	novel gene	ensembl	protein_coding	-0.637269	3.79817	2.31411e-05	0.00187508
3177	13	protein_coding	130828813	130850584	-	ENSSSCG00000022729	KLHL6	ensembl	protein_coding	-0.643194	1.63108	9.80087e-05	0.00668757
5463	2	protein_coding	125025065	125099681	+	ENSSSCG00000014221	novel gene	ensembl	protein_coding	-0.648626	1.00929	0.000297038	0.0170809
2382	13	protein_coding	28610211	28615330	-	ENSSSCG00000011277	CCK	ensembl	protein_coding	-0.650819	1.75051	0.000253803	0.0151443
14236	X	protein_coding	48812668	48822942	-	ENSSSCG00000012306	AKAP4	havana	protein_coding	-0.651571	0.836043	0.000532953	0.0278404
20231	10	protein_coding	37503364	37512778	-	ENSSSCG00000010997	SPINK4	ensembl_havana	protein_coding	-0.657696	1.53757	0.000226633	0.013812
13924	X	protein_coding	10924788	11250046	+	ENSSSCG00000012121	EGFL6	ensembl_havana	protein_coding	-0.667161	2.81069	2.03023e-05	0.00166397
11330	9	protein_coding	119612221	119635131	-	ENSSSCG00000026913	novel gene	ensembl	protein_coding	-0.679781	1.74362	2.77694e-05	0.00220011
14017	X	protein_coding	22084381	22221164	-	ENSSSCG00000012182	PCYT1B	ensembl_havana	protein_coding	-0.680542	0.892381	0.000154336	0.0100045
14746	X	protein_coding	116692484	116715686	+	ENSSSCG00000012643	SH2D1A	ensembl_havana	protein_coding	-0.681678	0.724599	0.00013031	0.00868391
9293	14	IG_V_gene	52228870	52229344	+	ENSSSCG00000030775	IGLV-11	havana	IG_V_gene	-0.690046	3.07181	4.7929e-06	0.000438151
15529	4	protein_coding	91170082	91259490	+	ENSSSCG00000006309	CD3Z	ensembl_havana	protein_coding	-0.702695	2.68385	5.06385e-06	0.000459972
24033	GL892833.1	protein_coding	326	1462	-	ENSSSCG00000029140	CCL24	ensembl	protein_coding	-0.70439	1.2183	7.79995e-05	0.00556175
17899	7	misc_RNA	134400749	134401079	+	ENSSSCG00000019556	7SK	ensembl	misc_RNA	-0.705314	3.35869	4.10206e-06	0.000379866
11418	9	protein_coding	128929460	128986770	+	ENSSSCG00000015506	novel gene	ensembl	protein_coding	-0.706656	1.86235	1.94149e-05	0.00160044
22821	Y	protein_coding	1277624	1297330	+	ENSSSCG00000012178	novel gene	ensembl	protein_coding	-0.709131	4.78038	1.856e-06	0.000180057
1601	1	protein_coding	264096731	264098460	-	ENSSSCG00000005312	SIT1	ensembl	protein_coding	-0.712501	2.10177	5.7146e-06	0.000512553
12020	8	protein_coding	74515115	74519617	+	ENSSSCG00000008962	EREG	ensembl	protein_coding	-0.71442	0.484005	0.000544108	0.0281142
16419	7	protein_coding	22742267	22750384	-	ENSSSCG00000025410	PRSS16	ensembl	protein_coding	-0.717405	3.28823	2.17793e-06	0.000205692
12065	8	protein_coding	78850721	78861385	+	ENSSSCG00000024314	novel gene	ensembl	protein_coding	-0.717722	0.324638	9.02098e-05	0.00627552
10781	9	protein_coding	50660810	50675098	+	ENSSSCG00000015092	CD3E	ensembl_havana	protein_coding	-0.72225	3.17991	1.79762e-06	0.000175588
10783	9	protein_coding	50686387	50696073	+	ENSSSCG00000015094	CD3G	ensembl_havana	protein_coding	-0.723218	2.39986	3.36547e-06	0.000313693
13249	3	protein_coding	59753693	59754231	-	ENSSSCG00000008205	novel gene	ensembl	protein_coding	-0.728745	4.61906	7.17759e-07	7.63877e-05
21003	17	protein_coding	53819788	53827092	+	ENSSSCG00000007436	MMP9	ensembl	protein_coding	-0.736398	1.0958	3.69808e-05	0.00283539
10782	9	protein_coding	50680925	50685383	-	ENSSSCG00000015093	CD3D	ensembl_havana	protein_coding	-0.73914	2.38473	2.04117e-06	0.00019406
13251	3	IG_C_gene	59880799	59881322	-	ENSSSCG00000008203	IGKC	ensembl_havana	IG_C_gene	-0.741844	6.79201	3.57044e-07	3.97797e-05
23497	GL895717.1	protein_coding	69562	112481	+	ENSSSCG00000014169	PCSK1	ensembl	protein_coding	-0.743329	4.9514	5.18673e-07	5.60364e-05
17733	7	protein_coding	123094888	123101407	-	ENSSSCG00000002486	novel gene	ensembl	protein_coding	-0.747603	3.35939	1.12964e-06	0.000114254
7481	6	protein_coding	107987898	108009075	+	ENSSSCG00000027160	DSG3	ensembl	protein_coding	-0.75741	0.484601	0.000175256	0.0112582
11047	9	protein_coding	72984449	73007285	+	ENSSSCG00000015638	C1orf186	ensembl	protein_coding	-0.765627	0.0888179	0.000274467	0.0161743
7281	6	protein_coding	82843255	82852669	+	ENSSSCG00000003608	LCK	ensembl	protein_coding	-0.774259	3.26001	2.95745e-07	3.3741e-05
21533	12	protein_coding	21499666	21500738	+	ENSSSCG00000017447	novel gene	ensembl	protein_coding	-0.78152	0.17268	0.000195306	0.0123241
19862	16	protein_coding	71808423	71816338	+	ENSSSCG00000017056	ITK	ensembl	protein_coding	-0.787726	-0.117862	0.00010017	0.00680247
17549	7	protein_coding	99955639	100109301	-	ENSSSCG00000002315	SLC8A3	ensembl	protein_coding	-0.788647	0.374802	8.47779e-05	0.00598524
9301	14	IG_V_gene	52392752	52393255	+	ENSSSCG00000030730	IGLV-4	havana	IG_V_gene	-0.794775	1.43815	1.29974e-06	0.000127831
14687	X	protein_coding	109822526	109826790	-	ENSSSCG00000012600	AGTR2	ensembl_havana	protein_coding	-0.808898	2.06158	1.27674e-06	0.000126941
5742	2	protein_coding	155959980	155998448	-	ENSSSCG00000014422	SPINK5	ensembl	protein_coding	-0.81327	1.17574	5.39573e-06	0.000487016
11327	9	protein_coding	119542539	119595213	-	ENSSSCG00000029596	novel gene	ensembl	protein_coding	-0.82692	1.18502	1.28179e-06	0.000126941
13269	3	protein_coding	60577395	60679564	+	ENSSSCG00000008213	CD8B	havana	protein_coding	-0.835851	1.84145	1.7256e-07	2.01711e-05
11964	8	protein_coding	70283693	70285804	-	ENSSSCG00000008933	novel gene	ensembl	protein_coding	-0.83648	-0.127221	0.000315099	0.017769
20505	17	protein_coding	8283107	8283991	-	ENSSSCG00000006999	ZFP42	ensembl	protein_coding	-0.846338	0.893262	3.16424e-06	0.000296877
20171	10	protein_coding	31837905	31900686	+	ENSSSCG00000010947	FBP2	ensembl	protein_coding	-0.859974	1.62742	7.4644e-07	7.82719e-05
11262	9	protein_coding	110040077	110106938	-	ENSSSCG00000015405	CD36	ensembl_havana	protein_coding	-0.861206	4.66653	6.62238e-09	9.83769e-07
2247	13	protein_coding	6017144	6115611	-	ENSSSCG00000011201	SATB1	ensembl	protein_coding	-0.865894	3.17394	1.34317e-08	1.89652e-06
22401	18	protein_coding	7722752	7744165	-	ENSSSCG00000016475	TRBC1	ensembl	protein_coding	-0.869738	4.08537	4.97934e-09	7.63552e-07
2309	13	protein_coding	22755570	22907688	+	ENSSSCG00000011238	ARPP21	ensembl	protein_coding	-0.90378	0.7968	5.36608e-07	5.75381e-05
11419	9	protein_coding	128940363	128959251	-	ENSSSCG00000015507	novel gene	ensembl	protein_coding	-0.911077	1.31848	1.25689e-07	1.53201e-05
17730	7	protein_coding	122961691	122969858	+	ENSSSCG00000030371	novel gene	ensembl	protein_coding	-0.927391	2.16633	1.11172e-08	1.61778e-06
9302	14	IG_V_gene	52398194	52398721	+	ENSSSCG00000030893	IGLV-3	havana	IG_V_gene	-0.931785	1.87508	9.49768e-09	1.39635e-06
22774	18	protein_coding	55920352	55922606	+	ENSSSCG00000016752	MYL7	ensembl	protein_coding	-0.949453	2.18476	6.09437e-09	9.14861e-07
22937	JH118667.1	protein_coding	57676	200708	-	ENSSSCG00000025888	novel gene	ensembl	protein_coding	-0.954775	0.0142695	8.78853e-06	0.000759595
5917	6	rRNA	872546	872698	-	ENSSSCG00000020149	5_8S_rRNA	ensembl	rRNA	-0.971307	7.13592	3.19861e-11	6.00203e-09
17326	7	protein_coding	81789654	81794217	-	ENSSSCG00000022512	TRDC	ensembl	protein_coding	-0.975108	0.63975	1.07004e-07	1.31551e-05
18954	5	pseudogene	88934086	88935462	+	ENSSSCG00000000883	novel gene	ensembl	pseudogene	-0.992903	0.101715	1.15451e-05	0.000991834
9297	14	IG_V_gene	52287647	52288129	+	ENSSSCG00000031037	IGLV-7	havana	IG_V_gene	-1.03238	5.09924	2.73924e-12	5.6615e-10
15833	4	protein_coding	105091816	105092868	-	ENSSSCG00000006590	S100A8	ensembl_havana	protein_coding	-1.03704	1.42777	1.83315e-09	3.00489e-07
4432	2	protein_coding	44078431	44082946	+	ENSSSCG00000028525	SAA4	ensembl	protein_coding	-1.04134	5.94923	1.30009e-12	2.99041e-10
7291	6	protein_coding	83190607	83198995	-	ENSSSCG00000025834	FNDC5	ensembl	protein_coding	-1.04755	-0.33842	8.01306e-06	0.000701069
15679	4	protein_coding	99905535	99909248	+	ENSSSCG00000025644	PCD1A	ensembl	protein_coding	-1.09793	2.63317	1.37512e-12	3.1128e-10
4522	2	protein_coding	55147428	55154564	+	ENSSSCG00000013976	novel gene	ensembl	protein_coding	-1.11738	1.89676	4.79972e-11	8.77548e-09
13260	3	IG_V_gene	59949725	59950469	-	ENSSSCG00000030738	IGKV-5	havana	IG_V_gene	-1.17884	0.395429	3.31834e-10	5.77108e-08
21523	12	protein_coding	21339399	21343741	+	ENSSSCG00000017433	KRT14	ensembl	protein_coding	-1.19479	2.6017	4.15959e-14	1.16313e-11
2920	13	protein_coding	85592269	85626043	+	ENSSSCG00000022500	IL20RB	ensembl	protein_coding	-1.20728	0.332159	5.44477e-10	9.35517e-08
192	1	protein_coding	32265811	32302481	-	ENSSSCG00000004167	MYB	ensembl	protein_coding	-1.21254	1.64158	3.44616e-13	8.47339e-11
12292	8	protein_coding	126512347	126568906	+	ENSSSCG00000009160	TACR3	ensembl	protein_coding	-1.22157	0.0284313	5.68214e-09	8.62053e-07
17396	7	misc_RNA	83579873	83580200	+	ENSSSCG00000020439	RNaseP_nuc	ensembl	misc_RNA	-1.27918	1.63972	2.12293e-13	5.40626e-11
13248	3	protein_coding	59749609	59750318	-	ENSSSCG00000029057	novel gene	ensembl	protein_coding	-1.33971	0.473126	1.92395e-12	4.22116e-10
15686	4	protein_coding	100355649	100361585	-	ENSSSCG00000006450	CD1E	ensembl_havana	protein_coding	-1.39529	0.953614	4.20398e-15	1.24902e-12
4312	2	protein_coding	26730010	26738216	-	ENSSSCG00000026145	RAG-1	ensembl_havana	protein_coding	-1.52697	0.488057	9.81044e-16	3.10904e-13
9849	14	protein_coding	118081765	118149543	-	ENSSSCG00000010512	SLIT1	ensembl	protein_coding	-1.59773	3.27788	1.11258e-24	5.66662e-22
12771	3	protein_coding	21902679	21913101	-	ENSSSCG00000024605	novel gene	ensembl	protein_coding	-1.81262	0.400685	1.52069e-19	6.37841e-17
13261	3	IG_V_gene	59958936	59959475	-	ENSSSCG00000027295	IGKV-6	havana	IG_V_gene	-2.00597	1.16864	4.79306e-29	3.10699e-26
9476	14	protein_coding	65236451	65239189	+	ENSSSCG00000010190	ACTA1	ensembl	protein_coding	-2.11424	0.72294	7.62634e-29	4.72866e-26

## Sheet: Endo MEC v INF
Number	Chromosome	Gene type	Start	End	Strand	Ensembl Gene ID	Gene Name	Gene Source	Gene Biotype	logFC	logCPM	PValue	FDR
12270	8	protein_coding	123274617	123279223	+	ENSSSCG00000009153	DKK2	ensembl	protein_coding	1.57951	0.38785	2.99583e-16	7.12059e-13
12134	8	protein_coding	88870162	88941208	-	ENSSSCG00000009045	HHIP	ensembl	protein_coding	1.27721	-0.0427875	6.66419e-10	6.78843e-07
6169	6	protein_coding	27666495	27671946	-	ENSSSCG00000002830	IRX6	ensembl	protein_coding	1.16252	-0.0873666	2.30294e-08	1.21638e-05
17396	7	misc_RNA	83579873	83580200	+	ENSSSCG00000020439	RNaseP_nuc	ensembl	misc_RNA	1.15534	1.63972	2.19377e-11	2.84413e-08
18954	5	pseudogene	88934086	88935462	+	ENSSSCG00000000883	novel gene	ensembl	pseudogene	1.05724	0.101715	2.24936e-06	0.000682513
8869	14	protein_coding	9497814	9512872	+	ENSSSCG00000009645	ADAMDEC1	ensembl	protein_coding	0.990581	5.28073	1.82928e-11	2.60874e-08
19646	16	protein_coding	34778435	34785305	+	ENSSSCG00000016892	FST	ensembl	protein_coding	0.98915	1.35493	2.62591e-09	2.20283e-06
13261	3	IG_V_gene	59958936	59959475	-	ENSSSCG00000027295	IGKV-6	havana	IG_V_gene	0.969021	1.16864	1.02501e-07	4.56804e-05
8622	15	protein_coding	144455470	144588200	-	ENSSSCG00000016258	DNER	ensembl	protein_coding	0.927573	1.63615	1.61469e-08	1.00118e-05
9302	14	IG_V_gene	52398194	52398721	+	ENSSSCG00000030893	IGLV-3	havana	IG_V_gene	0.913703	1.87508	2.01749e-08	1.15085e-05
12076	8	protein_coding	79743275	79751980	+	ENSSSCG00000009004	SFRP2	ensembl	protein_coding	0.900313	0.943742	3.18808e-07	0.000126292
22821	Y	protein_coding	1277624	1297330	+	ENSSSCG00000012178	novel gene	ensembl	protein_coding	0.881678	4.78038	3.05848e-09	2.42317e-06
9849	14	protein_coding	118081765	118149543	-	ENSSSCG00000010512	SLIT1	ensembl	protein_coding	0.85982	3.27788	1.86174e-08	1.10626e-05
21882	12	protein_coding	42514168	42516128	+	ENSSSCG00000017723	CCL2	ensembl	protein_coding	0.858817	3.86445	8.75324e-09	5.67409e-06
21853	12	protein_coding	41061351	41063253	+	ENSSSCG00000017700	CCL3L1	ensembl_havana	protein_coding	0.850947	0.958187	6.9765e-07	0.00024873
11209	9	protein_coding	98881828	99033248	+	ENSSSCG00000015377	ABCB5	ensembl	protein_coding	0.845688	-0.0389306	8.90493e-05	0.0145969
1067	1	protein_coding	175328930	175354354	-	ENSSSCG00000004889	SERPINB10	ensembl	protein_coding	0.83747	0.362581	1.07365e-05	0.00268619
5593	2	protein_coding	145543965	145546116	+	ENSSSCG00000014323	novel gene	ensembl	protein_coding	0.836894	-0.118969	0.000112365	0.0170134
18670	5	protein_coding	64347590	64352543	+	ENSSSCG00000000640	novel gene	ensembl	protein_coding	0.81783	0.143754	2.68827e-05	0.00563785
19606	16	protein_coding	27161762	27171074	+	ENSSSCG00000024079	novel gene	ensembl	protein_coding	0.800812	3.75982	8.55496e-08	4.06674e-05
12774	3	protein_coding	22088868	22099108	-	ENSSSCG00000025723	novel gene	ensembl	protein_coding	0.776077	0.191108	3.61783e-05	0.00706765
10844	9	protein_coding	55296131	55307793	+	ENSSSCG00000015142	novel gene	ensembl	protein_coding	0.764925	1.26841	1.00164e-05	0.00255078
9965	14	protein_coding	127831522	128359508	-	ENSSSCG00000030026	SORCS1	ensembl_havana	protein_coding	0.75878	0.275107	6.25491e-05	0.0111502
22815	Y	protein_coding	502882	660050	-	ENSSSCG00000027046	USP9Y	ensembl	protein_coding	0.748184	3.454	9.9361e-07	0.000337378
15833	4	protein_coding	105091816	105092868	-	ENSSSCG00000006590	S100A8	ensembl_havana	protein_coding	0.717791	1.42777	2.91075e-05	0.00593003
4522	2	protein_coding	55147428	55154564	+	ENSSSCG00000013976	novel gene	ensembl	protein_coding	0.690951	1.89676	5.44671e-05	0.0099584
22814	Y	protein_coding	388424	405535	-	ENSSSCG00000029864	EIF1AX	ensembl	protein_coding	0.688328	2.74603	1.18218e-05	0.00282265
22822	Y	protein_coding	1324376	1383421	+	ENSSSCG00000012179	ZFY	ensembl	protein_coding	0.683795	1.97697	3.99578e-05	0.00759785
7935	15	protein_coding	35970333	36021785	+	ENSSSCG00000029536	SCTR	ensembl	protein_coding	0.66887	1.5138	6.22971e-05	0.0111502
22819	Y	protein_coding	1115738	1132911	+	ENSSSCG00000026430	DDX3X	ensembl	protein_coding	0.653746	4.48538	1.10648e-05	0.00272061
21851	12	protein_coding	41048662	41049981	-	ENSSSCG00000017698	CCL4	ensembl_havana	protein_coding	0.64602	1.53257	8.46391e-05	0.0140956
17899	7	misc_RNA	134400749	134401079	+	ENSSSCG00000019556	7SK	ensembl	misc_RNA	0.643366	3.35869	2.40785e-05	0.00518061
2618	13	protein_coding	38197433	38208928	+	ENSSSCG00000011453	ITIH4	ensembl	protein_coding	0.621113	1.76674	9.72397e-05	0.0154082
21880	12	protein_coding	42456842	42458852	+	ENSSSCG00000017721	CCL8	ensembl_havana	protein_coding	0.609266	2.28681	0.00010054	0.015756
22589	18	protein_coding	27228163	27238130	-	ENSSSCG00000016617	WNT16	ensembl	protein_coding	0.597891	1.413	0.000378655	0.0490909
18678	5	protein_coding	64579163	64590512	-	ENSSSCG00000000647	OLR1	ensembl_havana	protein_coding	0.597101	3.42304	7.17246e-05	0.012474
20209	10	protein_coding	36360344	36392574	+	ENSSSCG00000010974	CNTFR	ensembl	protein_coding	-0.586871	2.38496	0.000262227	0.0359579
10935	9	protein_coding	58512597	58518525	+	ENSSSCG00000015217	SSLP1	ensembl	protein_coding	-0.59251	6.3082	4.79376e-05	0.00887841
17894	7	protein_coding	134289617	134312033	-	ENSSSCG00000002623	novel gene	ensembl	protein_coding	-0.606848	3.11683	7.53834e-05	0.0128505
16231	4	protein_coding	139650958	139667272	+	ENSSSCG00000006924	GBP1	ensembl_havana	protein_coding	-0.613961	6.71812	2.43392e-05	0.00518061
19933	16	protein_coding	85917096	85932895	+	ENSSSCG00000017118	TERT	ensembl	protein_coding	-0.614192	1.61613	0.000309217	0.0412125
16230	4	protein_coding	139612347	139633862	-	ENSSSCG00000006923	GBP2	ensembl_havana	protein_coding	-0.614997	4.56166	2.88013e-05	0.00593003
14640	X	protein_coding	104116662	104121675	+	ENSSSCG00000027981	RGAG1	ensembl	protein_coding	-0.617828	1.84324	0.000212231	0.0299667
22124	12	protein_coding	54332090	54338827	-	ENSSSCG00000017916	TM4SF5	ensembl	protein_coding	-0.621082	2.36224	6.54027e-05	0.0115149
7948	15	protein_coding	37654773	37746147	+	ENSSSCG00000015746	DLGAP2	ensembl	protein_coding	-0.632605	2.31514	8.50026e-05	0.0140956
6671	6	protein_coding	51436400	51441327	+	ENSSSCG00000024736	ACPT	ensembl	protein_coding	-0.632898	5.75094	1.50048e-05	0.00345134
16620	7	pseudogene	27309379	27312667	+	ENSSSCG00000030903	CDSN	havana	pseudogene	-0.635976	1.815	0.000113335	0.0170134
15021	4	protein_coding	464087	469224	+	ENSSSCG00000005905	ZIP4	ensembl_havana	protein_coding	-0.658876	1.82675	7.56919e-05	0.0128505
12948	3	protein_coding	40527338	40530975	-	ENSSSCG00000023743	CLDN6	ensembl	protein_coding	-0.660495	2.49104	3.10843e-05	0.00617375
10960	9	protein_coding	62607366	62620602	+	ENSSSCG00000015239	BARX2	ensembl	protein_coding	-0.668023	1.06551	0.000185051	0.0266566
21132	17	protein_coding	66846229	66869088	+	ENSSSCG00000007527	EDN3	ensembl_havana	protein_coding	-0.671901	3.96889	8.53672e-06	0.00221349
10085	14	protein_coding	144881645	145010683	-	ENSSSCG00000010728	CPXM2	ensembl	protein_coding	-0.677827	4.68845	4.82658e-06	0.00127466
19481	11	protein_coding	86550146	86574311	+	ENSSSCG00000009564	TMEM255B	ensembl	protein_coding	-0.685477	1.15445	0.000106414	0.016318
6270	6	protein_coding	40561492	40570005	+	ENSSSCG00000002901	UPK1A	ensembl	protein_coding	-0.696093	1.38651	0.000154488	0.0229495
1814	1	protein_coding	286732772	286813962	-	ENSSSCG00000005494	novel gene	ensembl	protein_coding	-0.705594	5.20284	1.78688e-06	0.000555274
23930	GL892404.2	protein_coding	37682	41138	-	ENSSSCG00000029257	novel gene	ensembl	protein_coding	-0.70629	5.52444	1.45619e-06	0.000482946
19813	16	protein_coding	60190379	60526928	-	ENSSSCG00000017018	TENM2	ensembl	protein_coding	-0.717474	2.97343	4.47354e-06	0.00120372
21452	12	protein_coding	19402214	19411777	-	ENSSSCG00000024179	NAGS	ensembl	protein_coding	-0.7195	1.7302	1.67799e-05	0.00379838
4606	2	protein_coding	59438591	59454314	-	ENSSSCG00000013890	SLC5A5	ensembl	protein_coding	-0.721107	0.763638	4.70256e-05	0.0088241
4806	2	protein_coding	67197696	67239468	+	ENSSSCG00000013714	MUC16	ensembl	protein_coding	-0.721798	3.59668	1.73665e-06	0.000555274
7720	6	protein_coding	152209605	152229959	-	ENSSSCG00000003894	CYP4B1	ensembl	protein_coding	-0.724936	3.15715	1.79108e-06	0.000555274
4270	2	protein_coding	17145002	17170975	-	ENSSSCG00000013252	F2	ensembl	protein_coding	-0.726944	2.26537	3.98138e-06	0.0011133
22571	18	protein_coding	24665364	24681275	-	ENSSSCG00000016599	GPR37	ensembl	protein_coding	-0.732387	1.46272	1.18757e-05	0.00282265
12973	3	protein_coding	41030468	41033603	+	ENSSSCG00000007983	PDIA2	ensembl	protein_coding	-0.733097	1.84591	2.3906e-05	0.00518061
3404	13	protein_coding	156187708	156215178	-	ENSSSCG00000021271	WDR52	ensembl	protein_coding	-0.735652	1.45479	3.11696e-05	0.00617375
9294	14	IG_V_gene	52245939	52246423	+	ENSSSCG00000030868	IGLV-10	havana	IG_V_gene	-0.746319	4.35891	5.15329e-07	0.000198625
20931	17	protein_coding	49452314	49457598	-	ENSSSCG00000007358	EMILIN3	ensembl	protein_coding	-0.759169	1.4794	1.47231e-05	0.00344206
5778	2	protein_coding	158403663	158410068	-	ENSSSCG00000014448	novel gene	ensembl	protein_coding	-0.761055	0.684691	0.000175077	0.0254772
4430	2	protein_coding	44036240	44039539	+	ENSSSCG00000013370	novel gene	ensembl	protein_coding	-0.761717	2.47889	5.99527e-07	0.000219227
21511	12	protein_coding	20996626	21010797	+	ENSSSCG00000028051	ZNF385C	ensembl	protein_coding	-0.772607	0.777121	2.01888e-05	0.00449864
4593	2	protein_coding	59069887	59075006	-	ENSSSCG00000013909	CRLF1	ensembl	protein_coding	-0.799421	2.43996	5.3446e-07	0.000200577
1812	1	protein_coding	286604311	286608866	-	ENSSSCG00000026492	novel gene	ensembl	protein_coding	-0.801931	3.37689	2.07779e-07	8.46609e-05
16727	7	protein_coding	30110131	30203270	+	ENSSSCG00000001479	HMGCLL1	ensembl	protein_coding	-0.804876	1.05417	3.43135e-06	0.000978688
12161	8	protein_coding	99226396	99230428	-	ENSSSCG00000027494	novel gene	ensembl	protein_coding	-0.808692	-0.223252	0.000274745	0.0373157
9901	14	protein_coding	121703008	121708344	-	ENSSSCG00000022429	KAZALD1	ensembl	protein_coding	-0.808734	1.11182	4.11378e-06	0.0011282
20515	17	protein_coding	10806299	10928870	-	ENSSSCG00000007007	IDO1	ensembl	protein_coding	-0.825789	2.37011	1.301e-07	5.45692e-05
18238	5	protein_coding	19519313	19520932	-	ENSSSCG00000000281	HOXC12	ensembl	protein_coding	-0.857633	0.00449026	3.93206e-05	0.00757772
7323	6	protein_coding	85537936	85541657	-	ENSSSCG00000003635	COL8A2	ensembl	protein_coding	-0.861293	2.99996	4.85627e-08	2.38811e-05
17710	7	protein_coding	121313116	121314327	+	ENSSSCG00000002462	COX8C	ensembl	protein_coding	-0.881677	1.35912	1.24471e-07	5.37903e-05
11964	8	protein_coding	70283693	70285804	-	ENSSSCG00000008933	novel gene	ensembl	protein_coding	-0.921255	-0.127221	0.000321069	0.0423959
14558	X	protein_coding	95526193	95528142	+	ENSSSCG00000020695	novel gene	ensembl	protein_coding	-0.925168	1.71477	2.14976e-08	1.17915e-05
18387	5	protein_coding	23775889	23798121	-	ENSSSCG00000027854	HSD17B6	ensembl	protein_coding	-0.938031	0.631253	9.00039e-07	0.00031306
4429	2	protein_coding	44024783	44025604	-	ENSSSCG00000013369	SAA1	havana	protein_coding	-0.96586	2.02602	1.96401e-09	1.75055e-06
10974	9	protein_coding	65219747	65420818	+	ENSSSCG00000015253	NTM	ensembl	protein_coding	-0.975249	1.07412	8.8746e-08	4.0826e-05
12600	3	protein_coding	9624541	9631106	+	ENSSSCG00000024796	UPK3B	ensembl	protein_coding	-0.992235	2.95929	3.68416e-10	4.04153e-07
20118	10	protein_coding	27935052	27999300	-	ENSSSCG00000024784	CACNA1S	ensembl	protein_coding	-0.993173	0.0504898	2.61449e-06	0.000776774
1813	1	protein_coding	286640943	286648888	+	ENSSSCG00000025956	novel gene	ensembl	protein_coding	-1.00267	2.0604	3.70164e-09	2.62775e-06
22287	12	protein_coding	62686585	62728885	+	ENSSSCG00000018046	SLC47A1	ensembl	protein_coding	-1.01413	5.42628	7.08118e-12	1.12205e-08
12213	8	protein_coding	112120800	112125861	+	ENSSSCG00000025543	FABP2	ensembl_havana	protein_coding	-1.01913	1.13513	4.54517e-08	2.31495e-05
20941	17	protein_coding	51634482	51646486	+	ENSSSCG00000024325	SGK2	ensembl	protein_coding	-1.02316	2.20752	3.57593e-09	2.62775e-06
17299	7	protein_coding	81036429	81061132	-	ENSSSCG00000030999	MYH6	havana	protein_coding	-1.02742	0.811214	3.86948e-09	2.62775e-06
15221	4	protein_coding	36617542	36624024	-	ENSSSCG00000022166	novel gene	ensembl	protein_coding	-1.0414	0.110024	2.70927e-06	0.000788509
4572	2	protein_coding	58306116	58314442	+	ENSSSCG00000013934	CILP2	ensembl	protein_coding	-1.04286	2.12236	7.87047e-10	7.48272e-07
19101	11	protein_coding	3039199	3045078	-	ENSSSCG00000030113	SHISA2	ensembl	protein_coding	-1.1282	2.56867	3.8031e-12	6.77951e-09
24305	GL893359.2	protein_coding	3407	28692	-	ENSSSCG00000025523	COL2A1	ensembl	protein_coding	-1.33394	0.758328	4.23749e-11	5.03591e-08
346	1	protein_coding	59322090	59323218	-	ENSSSCG00000004283	DPPA5	ensembl	protein_coding	-1.3609	1.41793	2.22206e-15	4.52696e-12
7091	6	protein_coding	72580427	72587136	-	ENSSSCG00000003497	PLA2G2D	ensembl	protein_coding	-1.40039	2.59226	6.16163e-19	1.75742e-15
21531	12	protein_coding	21475570	21479809	-	ENSSSCG00000017445	KRT13	ensembl	protein_coding	-1.98691	2.39669	9.82475e-33	4.67036e-29
276	1	protein_coding	43908784	43979047	-	ENSSSCG00000004232	CLVS2	ensembl	protein_coding	-2.11273	1.60212	2.64695e-29	9.43705e-26
4034	2	protein_coding	8697657	8703590	-	ENSSSCG00000013067	PHEROC	ensembl	protein_coding	-3.42705	0.453502	4.17598e-37	2.97768e-33
18393	5	protein_coding	24048553	24056427	+	ENSSSCG00000000418	TAC3	ensembl	protein_coding	-4.16333	1.47029	6.73491e-76	9.60465e-72

## Sheet: Thy UNINF v CON
Number	Chromosome	Gene type	Start	End	Strand	Ensembl Gene ID	Gene Name	Gene Source	Gene Biotype	logFC	logCPM	PValue	FDR
15087	4	protein_coding	8078824	8424733	-	ENSSSCG00000005948	TG	ensembl_havana	protein_coding	5.78613	9.15099	9.03479e-141	1.32549e-136
6999	6	protein_coding	65830302	65830859	-	ENSSSCG00000003430	NPPA	ensembl	protein_coding	3.03284	1.08943	5.81777e-38	4.26763e-34
22774	18	protein_coding	55920352	55922606	+	ENSSSCG00000016752	MYL7	ensembl	protein_coding	2.34388	1.13389	1.14556e-24	4.51174e-21
712	1	protein_coding	126092062	126105183	+	ENSSSCG00000025578	ALDH1A2	ensembl	protein_coding	2.22162	2.83599	1.23011e-24	4.51174e-21
713	1	protein_coding	126147027	126172480	-	ENSSSCG00000023356	novel gene	ensembl	protein_coding	2.1479	0.799706	1.78539e-15	2.61935e-12
12634	3	protein_coding	10929442	10935871	-	ENSSSCG00000025858	novel gene	ensembl	protein_coding	1.90149	5.98409	9.35324e-23	2.74443e-19
2364	13	protein_coding	26979074	27014358	+	ENSSSCG00000025783	ENTPD3	ensembl	protein_coding	1.57	1.08242	3.70549e-12	3.02018e-09
13373	3	protein_coding	72251856	72310387	-	ENSSSCG00000008294	ACTG2	ensembl	protein_coding	1.54891	0.979706	1.96203e-12	1.79906e-09
805	1	protein_coding	141218796	141241329	+	ENSSSCG00000004678	DUOX2	ensembl_havana	protein_coding	1.51253	2.32724	2.20636e-12	1.90409e-09
804	1	protein_coding	141206140	141216736	-	ENSSSCG00000004677	DUOXA1	ensembl	protein_coding	1.34159	1.33014	2.10826e-09	9.97751e-07
8958	14	protein_coding	23085504	23503718	+	ENSSSCG00000009722	SPOCK3	ensembl	protein_coding	1.3215	1.49778	1.09499e-08	4.20318e-06
330	1	protein_coding	56677556	56773097	-	ENSSSCG00000004274	COL9A1	ensembl	protein_coding	1.30352	0.0715573	1.15545e-07	3.60674e-05
11861	8	protein_coding	45395481	45592351	-	ENSSSCG00000008854	CPE	ensembl	protein_coding	1.29832	2.95601	3.54152e-11	2.1649e-08
17597	7	protein_coding	103590368	103694062	-	ENSSSCG00000002368	LTBP2	ensembl	protein_coding	1.28937	4.11932	2.10166e-11	1.34058e-08
15191	4	protein_coding	30267985	30406481	-	ENSSSCG00000006025	PKHD1L1	ensembl	protein_coding	1.27077	0.730847	2.01768e-07	5.92027e-05
9988	14	protein_coding	134049152	134096543	-	ENSSSCG00000029075	novel gene	ensembl	protein_coding	1.26461	1.82664	4.65928e-09	2.01048e-06
15377	4	protein_coding	66776708	66802989	-	ENSSSCG00000006172	PI15	ensembl	protein_coding	1.22022	3.59195	3.01585e-10	1.73413e-07
24295	GL896432.1	protein_coding	7591	16267	+	ENSSSCG00000022721	CDH16	ensembl	protein_coding	1.1834	1.75708	5.55737e-08	1.81183e-05
4254	2	protein_coding	16454602	16476415	+	ENSSSCG00000013236	MYBPC3	ensembl	protein_coding	1.17374	2.09255	1.11733e-08	4.20318e-06
267	1	protein_coding	41422505	41460997	-	ENSSSCG00000004225	TPD52L1	ensembl	protein_coding	1.17242	0.337164	4.23e-06	0.00106844
15578	4	protein_coding	97031559	97035783	+	ENSSSCG00000006352	MPZ	ensembl	protein_coding	1.16795	2.95454	3.1621e-09	1.44972e-06
2665	13	protein_coding	44287542	44300509	-	ENSSSCG00000011478	FAM107A	ensembl	protein_coding	1.16389	2.5383	3.34849e-08	1.14246e-05
23661	GL893210.2	protein_coding	69778	70488	-	ENSSSCG00000022592	FIBIN	ensembl	protein_coding	1.1619	0.669188	4.23e-06	0.00106844
20120	10	protein_coding	28159208	28169382	-	ENSSSCG00000023031	TNNT2	ensembl	protein_coding	1.16017	2.4298	6.40666e-09	2.61089e-06
6514	6	protein_coding	47607503	47631684	+	ENSSSCG00000003101	HIF3A	ensembl	protein_coding	1.15472	1.46646	2.66044e-07	7.65319e-05
14593	X	protein_coding	98647184	98665193	-	ENSSSCG00000012536	PLP1	ensembl_havana	protein_coding	1.13852	0.864449	1.38692e-06	0.000369956
9409	14	protein_coding	57572533	57938291	-	ENSSSCG00000010142	RYR2	ensembl	protein_coding	1.12805	1.37029	1.23668e-07	3.77986e-05
13773	3	protein_coding	126843692	126844327	+	ENSSSCG00000008606	novel gene	ensembl	protein_coding	1.0911	0.65763	4.71536e-06	0.00113408
19604	16	protein_coding	27054738	27112719	-	ENSSSCG00000016859	C7	ensembl	protein_coding	1.03728	5.46351	1.0033e-07	3.19986e-05
24008	GL893417.1	protein_coding	65462	67726	-	ENSSSCG00000027549	novel gene	ensembl	protein_coding	1.03112	0.252569	6.31101e-05	0.0112913
22307	18	protein_coding	164521	173424	-	ENSSSCG00000023383	novel gene	ensembl	protein_coding	1.01147	1.82037	4.56648e-07	0.000128836
22790	18	protein_coding	57997858	58009109	+	ENSSSCG00000021865	INHBA	ensembl_havana	protein_coding	0.993902	-0.102914	0.000162831	0.0236523
4325	2	protein_coding	28658521	28699570	-	ENSSSCG00000013300	EHF	ensembl	protein_coding	0.987398	1.76985	4.29676e-06	0.00106844
9996	14	protein_coding	135655133	135695806	+	ENSSSCG00000021075	TDRD1	ensembl	protein_coding	0.983337	1.20104	4.50631e-05	0.00858598
8937	14	protein_coding	17528447	17531529	-	ENSSSCG00000009703	HAND2	ensembl	protein_coding	0.965059	0.417124	0.000227555	0.0314546
15350	4	protein_coding	60164031	60169582	+	ENSSSCG00000006152	PMP2	ensembl	protein_coding	0.96167	0.82917	1.42457e-05	0.00307351
8839	14	protein_coding	6930006	6940575	-	ENSSSCG00000009621	PHYHIP	ensembl	protein_coding	0.957067	0.382142	0.000229408	0.0314546
9857	14	protein_coding	118448761	118462197	+	ENSSSCG00000010522	ANKRD2	ensembl	protein_coding	0.946565	1.06667	5.11481e-06	0.00121031
1552	1	protein_coding	252793170	252808540	+	ENSSSCG00000028996	ALDH1A1	ensembl	protein_coding	0.935364	2.86343	4.68764e-06	0.00113408
747	1	protein_coding	132514137	132624890	+	ENSSSCG00000004621	MYO5C	ensembl	protein_coding	0.933036	0.800616	0.000148307	0.0222022
24718	GL893688.1	protein_coding	21662	31651	-	ENSSSCG00000029399	novel gene	ensembl	protein_coding	0.930246	0.150415	7.72502e-05	0.0131783
21390	12	protein_coding	16799291	16813119	-	ENSSSCG00000017307	MYL4	ensembl	protein_coding	0.925057	1.82987	5.56878e-06	0.00129682
13141	3	protein_coding	48182700	48200742	+	ENSSSCG00000008115	MAL	ensembl_havana	protein_coding	0.921348	0.536673	0.000309124	0.0404925
10085	14	protein_coding	144881645	145010683	-	ENSSSCG00000010728	CPXM2	ensembl	protein_coding	0.92052	2.86638	6.26753e-06	0.00142359
19190	11	protein_coding	13275420	13486078	-	ENSSSCG00000009362	TRPC4	ensembl	protein_coding	0.918291	1.37457	1.6852e-05	0.00353193
24209	GL893077.1	protein_coding	10937	50415	-	ENSSSCG00000000146	MYH11	ensembl	protein_coding	0.907575	2.68963	4.25888e-06	0.00106844
3584	13	protein_coding	200326440	200332110	+	ENSSSCG00000029488	ADAMTS1	ensembl_havana	protein_coding	0.904727	2.3642	2.46213e-05	0.00494821
11145	9	protein_coding	82625077	82638263	-	ENSSSCG00000015334	PDK4	ensembl_havana	protein_coding	0.899607	3.65456	6.30725e-06	0.00142359
4429	2	protein_coding	44024783	44025604	-	ENSSSCG00000013369	SAA1	havana	protein_coding	0.8986	3.41275	8.15096e-05	0.0137451
10570	9	protein_coding	25630149	25687747	+	ENSSSCG00000027093	FOLH1	ensembl	protein_coding	0.894429	2.02495	2.96738e-05	0.00580459
14540	X	protein_coding	90904330	90958270	+	ENSSSCG00000012492	DRP2	ensembl_havana	protein_coding	0.871693	0.721425	0.00020809	0.0296397
16725	7	protein_coding	29873202	29939215	+	ENSSSCG00000001478	BMP5	ensembl	protein_coding	0.860393	1.77239	0.000100344	0.0163572
573	1	protein_coding	105418612	105444533	+	ENSSSCG00000004492	SLC14A1	ensembl	protein_coding	0.858872	1.01063	7.16134e-05	0.0123605
10642	9	protein_coding	37133037	37143584	-	ENSSSCG00000014982	MMP7	ensembl	protein_coding	0.857595	0.449616	0.000405901	0.0492147
4909	2	protein_coding	70359228	70372384	+	ENSSSCG00000013625	RGL3	ensembl	protein_coding	0.848505	1.48725	0.000121609	0.0189801
19281	11	protein_coding	26648207	26665877	-	ENSSSCG00000009442	LECT1	ensembl	protein_coding	0.839989	1.21635	0.000343607	0.0434574
4920	2	protein_coding	70536387	70544292	+	ENSSSCG00000013614	CNN1	ensembl	protein_coding	0.833151	1.69067	5.02322e-05	0.00921196
16707	7	pseudogene	29358811	29366982	+	ENSSSCG00000001464	SLA-DRB5	ensembl_havana	pseudogene	0.832713	2.73329	4.83252e-05	0.00897441
22818	Y	protein_coding	1045257	1191353	-	ENSSSCG00000025253	UTY	ensembl	protein_coding	0.823438	1.42652	0.000117602	0.0186986
11834	8	protein_coding	41829636	41834420	+	ENSSSCG00000008835	RASL11B	ensembl	protein_coding	0.816611	1.60027	9.52076e-05	0.0157846
11724	8	protein_coding	19832502	19848016	+	ENSSSCG00000008758	SLC34A2	ensembl	protein_coding	0.810976	1.37783	0.000318796	0.0411912
1288	1	protein_coding	208103923	208149922	+	ENSSSCG00000005071	C14orf37	ensembl	protein_coding	0.808085	1.70411	0.000139902	0.0211598
17694	7	protein_coding	120031685	120114530	-	ENSSSCG00000002444	FBLN5	ensembl	protein_coding	0.795793	4.45578	2.96063e-05	0.00580459
1529	1	protein_coding	248928515	248994992	+	ENSSSCG00000005249	FAM189A2	ensembl	protein_coding	0.789175	3.48464	6.29698e-05	0.0112913
10741	9	protein_coding	46458177	46459448	+	ENSSSCG00000030095	ZBTB16	ensembl	protein_coding	0.779901	2.03645	0.0003801	0.047662
25044	GL895804.2	protein_coding	21	5135	+	ENSSSCG00000026992	novel gene	ensembl	protein_coding	0.773748	1.3986	0.000150798	0.0223169
792	1	protein_coding	140423061	140435915	+	ENSSSCG00000004665	novel gene	ensembl	protein_coding	0.759809	2.95768	0.000139326	0.0211598
19038	5	protein_coding	105853485	106003580	-	ENSSSCG00000000943	OTOGL	ensembl	protein_coding	0.756795	1.16533	0.00021893	0.0308838
5484	2	protein_coding	130891092	130900428	-	ENSSSCG00000014232	LOX	ensembl	protein_coding	0.754117	3.05536	0.000118531	0.0186986
9735	14	protein_coding	99566737	99612051	-	ENSSSCG00000010411	novel gene	ensembl	protein_coding	0.739951	2.90514	0.000127233	0.0196487
3532	13	protein_coding	177406602	177810115	-	ENSSSCG00000026130	EPHA3	ensembl	protein_coding	0.734069	1.77296	0.000392648	0.0484079
24312	GL894163.1	protein_coding	33891	46630	-	ENSSSCG00000022679	COCH	ensembl	protein_coding	0.730271	2.39757	0.000234693	0.0318814
21003	17	protein_coding	53819788	53827092	+	ENSSSCG00000007436	MMP9	ensembl	protein_coding	0.710963	4.93259	0.000185592	0.0266943
17510	7	protein_coding	95193213	95335426	-	ENSSSCG00000002277	SPTB	ensembl	protein_coding	0.68575	4.89996	0.000305135	0.0403301
19804	16	protein_coding	59626376	59790441	+	ENSSSCG00000017012	SLIT3	ensembl	protein_coding	0.683075	3.81119	0.000399061	0.0487886
1106	1	protein_coding	180762060	180777585	-	ENSSSCG00000004928	CILP	ensembl	protein_coding	0.678957	5.64792	0.000320073	0.0411912
16488	7	processed_transcript	24626856	24627344	-	ENSSSCG00000030790	TMP-CH242-74M17.6	havana	processed_transcript	0.667237	7.43937	0.000387444	0.0481711
20974	17	protein_coding	53365363	53366692	-	ENSSSCG00000007405	WFDC2	ensembl	protein_coding	-0.683332	4.15554	0.000339307	0.0432867
4962	2	protein_coding	71917405	71931695	+	ENSSSCG00000013579	CD209	ensembl_havana	protein_coding	-0.738079	4.76367	9.57557e-05	0.0157846
12370	8	protein_coding	140307938	140315415	-	ENSSSCG00000009216	SPP1	ensembl_havana	protein_coding	-0.751078	8.43029	6.39774e-05	0.0113086
22373	18	protein_coding	6719117	6725583	-	ENSSSCG00000016448	KCNH2	ensembl_havana	protein_coding	-0.773529	1.81375	0.000152116	0.0223169
16507	7	protein_coding	24991268	24994355	-	ENSSSCG00000024259	PPP1R11	ensembl	protein_coding	-0.823755	1.94165	6.70896e-05	0.0117175
12482	3	protein_coding	4380339	4397405	-	ENSSSCG00000007578	MMD2	ensembl	protein_coding	-0.854329	0.153284	0.00026518	0.0356266
11324	9	protein_coding	119182003	119182887	+	ENSSSCG00000015447	novel gene	ensembl	protein_coding	-0.856539	1.10227	4.16063e-05	0.00803166
15660	4	protein_coding	99515826	99516770	+	ENSSSCG00000006426	novel gene	ensembl	protein_coding	-0.877372	2.1774	1.7717e-05	0.00366093
4064	2	protein_coding	10007625	10016547	+	ENSSSCG00000027430	novel gene	ensembl	protein_coding	-0.890966	0.121006	0.000116293	0.0186986
7526	6	protein_coding	119141320	119158451	+	ENSSSCG00000003754	novel gene	ensembl	protein_coding	-0.928824	5.39243	8.75069e-07	0.000237743
24259	JH118786.1	protein_coding	43717	54337	+	ENSSSCG00000024992	novel gene	ensembl	protein_coding	-0.930074	-0.0704932	0.000227852	0.0314546
20968	17	protein_coding	53167238	53169798	+	ENSSSCG00000022913	SLPI	ensembl	protein_coding	-0.951028	6.43532	4.85966e-07	0.000134521
4242	2	protein_coding	16202335	16203297	+	ENSSSCG00000013231	C1QTNF4	ensembl	protein_coding	-0.977015	0.408323	1.81644e-05	0.00370126
9294	14	IG_V_gene	52245939	52246423	+	ENSSSCG00000030868	IGLV-10	havana	IG_V_gene	-0.977892	1.86865	6.68544e-06	0.00148609
5872	2	protein_coding	162076800	162077818	-	ENSSSCG00000021903	novel gene	ensembl	protein_coding	-1.00879	1.61862	0.000267121	0.0356266
16495	7	processed_transcript	24721026	24724165	-	ENSSSCG00000030767	TMP-SLA-5	havana	processed_transcript	-1.01257	4.8244	1.48251e-07	4.43875e-05
770	1	protein_coding	135172999	135221869	-	ENSSSCG00000004643	SLC27A2	ensembl	protein_coding	-1.0324	0.123553	1.10029e-05	0.0024093
13034	3	protein_coding	42223887	42224637	+	ENSSSCG00000008037	NPW	ensembl	protein_coding	-1.03264	0.281283	4.67385e-05	0.00879103
23290	JH118887.1	protein_coding	62024	76104	-	ENSSSCG00000024279	novel gene	ensembl	protein_coding	-1.069	0.00771341	1.59985e-05	0.00340166
16415	7	protein_coding	22544483	22547649	-	ENSSSCG00000027958	novel gene	ensembl	protein_coding	-1.06906	2.80603	3.45962e-08	1.15355e-05
2266	13	protein_coding	12164826	12166863	+	ENSSSCG00000008882	novel gene	ensembl	protein_coding	-1.0959	5.62461	8.56152e-09	3.39476e-06
7904	15	protein_coding	28139546	28177787	+	ENSSSCG00000015716	MARCO	ensembl_havana	protein_coding	-1.16741	2.93178	2.03753e-09	9.9642e-07
6552	6	protein_coding	49108567	49119941	-	ENSSSCG00000003130	SULT2A1	ensembl	protein_coding	-1.17842	2.13804	5.82392e-09	2.44122e-06
4963	2	protein_coding	71967718	71970832	+	ENSSSCG00000013578	CLEC4G	ensembl_havana	protein_coding	-1.17972	2.31353	1.78294e-09	9.01983e-07
11074	9	protein_coding	74225545	74235549	+	ENSSSCG00000022701	novel gene	ensembl	protein_coding	-1.18959	2.93344	7.17096e-10	3.89649e-07
21766	12	snoRNA	35845117	35845331	+	ENSSSCG00000023855	U3	ensembl	snoRNA	-1.22386	0.487403	1.67084e-08	5.87713e-06
2086	1	protein_coding	308712994	308716167	+	ENSSSCG00000005756	novel gene	ensembl	protein_coding	-1.23581	3.2624	3.07324e-10	1.73413e-07
14226	X	protein_coding	48525547	48528303	-	ENSSSCG00000012303	PAGE4	ensembl	protein_coding	-1.27511	0.591119	1.6825e-08	5.87713e-06
10418	9	protein_coding	7515002	7521922	+	ENSSSCG00000014810	FOLR1	ensembl	protein_coding	-1.29452	1.09341	1.58217e-09	8.29002e-07
7531	6	protein_coding	119602580	119617174	+	ENSSSCG00000003758	CTBS	ensembl	protein_coding	-1.30076	0.769908	4.56963e-09	2.01048e-06
12261	8	protein_coding	121603073	121621976	+	ENSSSCG00000009144	ETNPPL	ensembl	protein_coding	-1.32489	0.346248	1.21425e-08	4.45355e-06
20908	17	protein_coding	46797709	46828347	+	ENSSSCG00000026605	BPI	ensembl	protein_coding	-1.33201	2.92926	1.77468e-11	1.23982e-08
10726	9	protein_coding	44791567	44797729	-	ENSSSCG00000015041	PLET1	ensembl	protein_coding	-1.34017	3.19525	7.63609e-12	5.60146e-09
17724	7	protein_coding	122688927	122699697	-	ENSSSCG00000022251	UABP-2	ensembl	protein_coding	-1.3706	4.09341	1.42907e-12	1.39773e-09
9806	14	protein_coding	114769059	114776317	-	ENSSSCG00000010479	RBP4	ensembl	protein_coding	-1.40518	3.02149	1.36997e-12	1.39773e-09
9364	14	protein_coding	54082608	54086092	-	ENSSSCG00000010102	SLC7A4	ensembl	protein_coding	-1.41312	1.52237	1.88123e-11	1.25453e-08
4066	2	protein_coding	10026356	10034436	+	ENSSSCG00000013096	novel gene	ensembl	protein_coding	-1.48855	1.27096	5.36828e-12	4.14516e-09
4067	2	protein_coding	10047755	10056384	+	ENSSSCG00000013090	novel gene	ensembl	protein_coding	-1.50383	1.92894	3.18547e-13	3.59493e-10
19865	16	protein_coding	71949487	71963257	-	ENSSSCG00000017061	HAVCR1	ensembl	protein_coding	-1.58292	1.53073	9.97683e-14	1.21975e-10
4060	2	protein_coding	9828894	9838021	-	ENSSSCG00000013091	novel gene	ensembl	protein_coding	-1.59973	3.46023	3.69522e-16	6.02362e-13
4130	2	protein_coding	12110928	12113060	+	ENSSSCG00000013152	novel gene	ensembl	protein_coding	-1.60317	1.44297	6.35811e-14	8.47999e-11
9303	14	IG_V_gene	52404075	52404828	+	ENSSSCG00000030834	IGLV-2	havana	IG_V_gene	-1.75161	3.13447	1.23057e-17	2.5791e-14
5550	2	protein_coding	140608193	140609920	+	ENSSSCG00000014286	SOWAHA	ensembl	protein_coding	-1.86616	1.64724	3.42885e-18	8.38411e-15
16508	7	protein_coding	24996695	25001111	-	ENSSSCG00000001239	ZNRD1	ensembl	protein_coding	-2.15223	-0.200408	2.8552e-17	5.23608e-14

## Sheet: Thy INF v UNINF
Number	Chromosome	Gene type	Start	End	Strand	Ensembl Gene ID	Gene Name	Gene Source	Gene Biotype	logFC	logCPM	PValue	FDR
4456	2	protein_coding	47248412	47253878	-	ENSSSCG00000026512	CALCA	ensembl	protein_coding	7.97657	6.3823	1.45795e-207	2.13896e-203
13829	3	protein_coding	137667912	137683557	-	ENSSSCG00000008648	IRG6	ensembl_havana	protein_coding	6.02106	7.92004	2.1377e-148	1.56811e-144
23531	GL895967.2	protein_coding	58449	59139	+	ENSSSCG00000027982	ISG15	ensembl	protein_coding	5.76442	9.25231	1.41249e-139	6.90755e-136
9178	14	protein_coding	43414434	43431814	-	ENSSSCG00000009921	OASL	ensembl	protein_coding	5.55354	5.74338	1.10688e-124	4.05976e-121
12365	8	protein_coding	139945979	139974969	-	ENSSSCG00000030548	novel gene	ensembl	protein_coding	5.29828	8.14794	2.60203e-123	7.63486e-120
9774	14	protein_coding	110209344	110210870	+	ENSSSCG00000010452	IFIT3	ensembl	protein_coding	5.1406	7.72382	6.85257e-118	1.67557e-114
4378	2	protein_coding	36290469	36301756	+	ENSSSCG00000013340	MUC15	ensembl	protein_coding	5.0911	2.14445	1.73412e-93	1.95702e-90
3684	13	protein_coding	215028064	215059085	-	ENSSSCG00000012076	MX2	ensembl_havana	protein_coding	4.93755	9.01844	3.77331e-111	7.90831e-108
9773	14	protein_coding	110179712	110190465	+	ENSSSCG00000010451	IFIT2	ensembl_havana	protein_coding	4.89371	7.43461	1.87605e-109	3.44044e-106
9775	14	protein_coding	110223576	110235651	+	ENSSSCG00000010453	IFIT1	ensembl_havana	protein_coding	4.78188	8.4105	7.36881e-106	1.2012e-102
20239	10	protein_coding	38145074	38192181	+	ENSSSCG00000030408	novel gene	ensembl	protein_coding	4.71525	8.19955	1.33201e-103	1.95419e-100
1325	1	protein_coding	212617012	212628410	-	ENSSSCG00000024867	ISG20	ensembl	protein_coding	4.47826	4.80717	1.12082e-89	1.02772e-86
3683	13	protein_coding	214988891	215011264	-	ENSSSCG00000012077	MX1	ensembl_havana	protein_coding	4.45356	10.7476	4.53189e-95	6.0443e-92
21509	12	protein_coding	20937868	20946850	+	ENSSSCG00000017416	DHX58	ensembl_havana	protein_coding	4.42715	8.20055	4.60911e-94	5.63502e-91
21114	17	protein_coding	65136536	65146713	-	ENSSSCG00000007508	ZBP1	ensembl_havana	protein_coding	4.40145	6.46953	8.12127e-93	8.51051e-90
22083	12	protein_coding	52643901	52658713	-	ENSSSCG00000017887	XAF1	ensembl	protein_coding	4.31239	6.73861	5.19849e-90	5.08447e-87
5890	2	protein_coding	162339842	162340860	-	ENSSSCG00000028736	novel gene	ensembl	protein_coding	4.30396	5.00018	2.7479e-85	2.12182e-82
8954	14	protein_coding	22292407	22365368	-	ENSSSCG00000009720	DDX60	ensembl	protein_coding	4.23677	7.75604	8.59097e-88	7.41401e-85
9134	14	protein_coding	41260566	41268627	+	ENSSSCG00000009882	OAS1	ensembl	protein_coding	4.2054	7.44618	9.77621e-87	7.96815e-84
12038	8	protein_coding	75829904	75882217	-	ENSSSCG00000008977	CXCL10	ensembl_havana	protein_coding	4.08584	9.42098	4.5114e-83	3.30934e-80
5873	2	protein_coding	162095326	162097509	+	ENSSSCG00000014565	novel gene	ensembl	protein_coding	4.02822	7.25355	5.65639e-81	3.95166e-78
13830	3	protein_coding	137688568	137704282	+	ENSSSCG00000008647	CMPK2	ensembl	protein_coding	4.02187	7.32659	8.24342e-81	5.49723e-78
12040	8	protein_coding	75909585	75911491	-	ENSSSCG00000008978	CXCL11	ensembl_havana	protein_coding	3.99746	6.49762	1.22499e-79	7.81384e-77
24830	GL892728.1	protein_coding	2197	17710	+	ENSSSCG00000021712	HERC6	ensembl	protein_coding	3.92256	7.94262	9.22379e-78	5.63842e-75
12415	8	protein_coding	146540275	146542690	+	ENSSSCG00000024095	novel gene	ensembl	protein_coding	3.9018	2.69379	2.54823e-64	1.09956e-61
5872	2	protein_coding	162076800	162077818	-	ENSSSCG00000021903	novel gene	ensembl	protein_coding	3.89994	1.61862	2.12399e-57	8.20027e-55
3937	2	protein_coding	6312310	6321081	+	ENSSSCG00000023178	BATF2	ensembl	protein_coding	3.89757	3.65891	1.182e-69	5.97968e-67
21918	12	protein_coding	46002258	46021360	+	ENSSSCG00000017754	novel gene	ensembl	protein_coding	3.87723	7.78127	2.72698e-76	1.6003e-73
15767	4	protein_coding	103409755	103413841	+	ENSSSCG00000006525	MUC1	ensembl_havana	protein_coding	3.85209	2.69931	4.71597e-68	2.23187e-65
24934	GL896000.1	protein_coding	6984	16745	-	ENSSSCG00000021766	novel gene	ensembl	protein_coding	3.79498	5.12843	3.3313e-71	1.87975e-68
17716	7	protein_coding	122215478	122220545	+	ENSSSCG00000002471	ISG12(A)	ensembl	protein_coding	3.68942	8.60559	1.54502e-70	8.39519e-68
7543	6	protein_coding	124790063	124806819	-	ENSSSCG00000003763	IFI44	ensembl	protein_coding	3.66698	8.71126	7.40405e-70	3.87946e-67
1880	1	protein_coding	296330290	296332085	+	ENSSSCG00000026182	novel gene	ensembl	protein_coding	3.66098	6.47177	3.40085e-69	1.66313e-66
23649	GL894621.1	protein_coding	55135	98208	-	ENSSSCG00000026791	novel gene	ensembl	protein_coding	3.61381	1.11185	7.16612e-40	1.69571e-37
25229	GL896035.2	protein_coding	9048	9559	+	ENSSSCG00000022403	AHSP	ensembl	protein_coding	3.54277	2.81379	1.30308e-53	4.44593e-51
11114	9	protein_coding	79679836	79684587	-	ENSSSCG00000027372	SAMD9	ensembl	protein_coding	3.53864	9.03856	6.03451e-66	2.76663e-63
9132	14	protein_coding	41196286	41208970	+	ENSSSCG00000009881	OAS2	ensembl	protein_coding	3.53024	8.85518	1.16329e-65	5.17169e-63
3404	13	protein_coding	156187708	156215178	-	ENSSSCG00000021271	WDR52	ensembl	protein_coding	3.5254	2.48014	1.60401e-52	5.3483e-50
24106	JH118761.1	protein_coding	55795	61865	+	ENSSSCG00000025716	novel gene	ensembl	protein_coding	3.40157	0.34203	1.8897e-33	3.60049e-31
12135	8	protein_coding	89194321	89223827	+	ENSSSCG00000009046	CH242-197H16.1	ensembl_havana	protein_coding	3.37205	3.01706	8.9603e-52	2.79695e-49
11888	8	protein_coding	49914550	50005946	+	ENSSSCG00000008875	RXFP1	ensembl	protein_coding	3.33816	0.717365	1.9074e-37	3.99764e-35
990	1	protein_coding	157470911	157522115	+	ENSSSCG00000004830	ATP10A	ensembl	protein_coding	3.32354	5.27455	1.29956e-58	5.29608e-56
20698	17	processed_transcript	36328314	36349591	+	ENSSSCG00000007146	SIGLEC1	ensembl_havana	processed_transcript	3.29491	5.70782	4.23229e-58	1.67816e-55
5874	2	protein_coding	162099157	162210447	-	ENSSSCG00000014564	IFITM1	ensembl_havana	protein_coding	3.24015	8.31984	5.20939e-57	1.95967e-54
3336	13	protein_coding	147430046	147483562	-	ENSSSCG00000011874	PARP14	ensembl	protein_coding	3.22785	8.43456	1.16017e-56	4.25521e-54
16651	7	protein_coding	27729058	27744181	-	ENSSSCG00000001427	C4A	ensembl_havana	protein_coding	3.1563	7.77746	1.65454e-54	5.92042e-52
20173	10	protein_coding	31907424	31913492	-	ENSSSCG00000010948	CTSL	ensembl	protein_coding	3.15557	6.08336	7.77314e-54	2.71523e-51
16966	7	protein_coding	50018692	50043897	-	ENSSSCG00000001735	RHAG	ensembl_havana	protein_coding	3.11862	0.708354	6.35497e-30	1.00251e-27
12036	8	protein_coding	75801204	75806186	-	ENSSSCG00000023489	CXCL9	ensembl_havana	protein_coding	3.08654	5.97398	3.0716e-52	1.00141e-49
2532	13	protein_coding	35509893	35520887	-	ENSSSCG00000011393	UBA7	ensembl_havana	protein_coding	3.06522	7.96865	5.95073e-52	1.89789e-49
9251	14	protein_coding	50263722	50266807	-	ENSSSCG00000009996	LIF	ensembl	protein_coding	3.06487	1.03609	2.18058e-32	3.99892e-30
24272	GL892871.2	protein_coding	40844	49188	+	ENSSSCG00000021949	novel gene	ensembl	protein_coding	3.06134	1.161	4.42429e-27	5.59559e-25
8155	15	processed_transcript	76423089	76477401	-	ENSSSCG00000015897	IFIH1	ensembl_havana	processed_transcript	2.99087	7.0717	9.35863e-50	2.86043e-47
21439	12	protein_coding	19179152	19196571	-	ENSSSCG00000017358	SLC4A1	ensembl_havana	protein_coding	2.98902	3.89704	1.19374e-45	3.36795e-43
13624	3	processed_transcript	109622369	109667785	+	ENSSSCG00000008496	EIF2AK2	ensembl_havana	processed_transcript	2.98224	5.46648	4.27404e-49	1.27968e-46
2078	1	protein_coding	308216807	308223959	-	ENSSSCG00000029414	novel gene	ensembl	protein_coding	2.90787	4.85522	1.08882e-44	2.90439e-42
4168	2	protein_coding	12987517	13002993	+	ENSSSCG00000023379	UBE2L6	ensembl	protein_coding	2.89597	8.11894	3.11357e-47	9.13582e-45
1973	1	protein_coding	302600679	302605199	+	ENSSSCG00000005638	LCN2	ensembl	protein_coding	2.86083	5.66412	1.00575e-45	2.89321e-43
6593	6	protein_coding	49891578	49917064	-	ENSSSCG00000003137	PLEKHA4	ensembl	protein_coding	2.84924	3.85366	2.68854e-43	7.04348e-41
9776	14	protein_coding	110250795	110252240	+	ENSSSCG00000010454	IFIT5	ensembl	protein_coding	2.84908	6.26324	1.2266e-45	3.39536e-43
22441	18	protein_coding	10181401	10223526	+	ENSSSCG00000016502	novel gene	ensembl	protein_coding	2.83989	6.61498	1.67102e-45	4.53992e-43
20786	17	protein_coding	40347128	40350904	+	ENSSSCG00000022547	novel gene	ensembl	protein_coding	2.83375	3.47996	7.42276e-42	1.84575e-39
211	1	protein_coding	34501161	34513006	+	ENSSSCG00000004180	VNN3	ensembl	protein_coding	2.80841	0.472586	3.61146e-26	4.37882e-24
6157	6	protein_coding	26383677	26385350	+	ENSSSCG00000023684	novel gene	ensembl	protein_coding	2.78064	0.569721	7.23146e-29	1.04013e-26
3125	13	protein_coding	119874407	119883953	+	ENSSSCG00000020906	TNFSF10	ensembl_havana	protein_coding	2.74351	8.17756	4.28247e-43	1.10225e-40
24316	GL896282.2	protein_coding	2203	27979	+	ENSSSCG00000024333	ZNFX1	ensembl	protein_coding	2.73157	7.0791	1.13929e-42	2.88182e-40
11238	9	protein_coding	103019596	103204485	+	ENSSSCG00000015394	KIAA1324L	ensembl	protein_coding	2.72056	1.92437	5.78983e-37	1.1636e-34
3339	13	protein_coding	147573124	147581225	-	ENSSSCG00000011876	DTX3L	ensembl	protein_coding	2.70901	5.49634	1.04244e-41	2.54895e-39
12968	3	protein_coding	40948175	40948852	+	ENSSSCG00000007977	HBM	ensembl	protein_coding	2.70159	2.51412	1.16675e-32	2.16675e-30
22082	12	protein_coding	52636412	52639252	-	ENSSSCG00000017886	FBXO39	ensembl	protein_coding	2.69744	3.01814	2.328e-37	4.81044e-35
4429	2	protein_coding	44024783	44025604	-	ENSSSCG00000013369	SAA1	havana	protein_coding	2.68742	3.41275	6.30974e-38	1.36133e-35
11744	8	protein_coding	30512257	30515528	+	ENSSSCG00000008771	C4orf19	ensembl	protein_coding	2.64827	1.23488	2.33428e-31	4.02897e-29
23987	JH118988.1	protein_coding	49556	62322	+	ENSSSCG00000029712	novel gene	ensembl	protein_coding	2.64732	0.107141	4.51779e-22	4.30393e-20
18820	5	protein_coding	72536455	72596714	+	ENSSSCG00000000774	novel gene	ensembl	protein_coding	2.63721	8.01158	2.84583e-40	6.84445e-38
16805	7	protein_coding	36990013	37008146	-	ENSSSCG00000001561	ETV7	ensembl	protein_coding	2.63255	4.50719	3.31906e-39	7.72919e-37
2530	13	protein_coding	35501374	35508389	-	ENSSSCG00000011391	CDHR4	ensembl	protein_coding	2.61951	4.70573	4.90652e-39	1.12474e-36
11472	9	processed_transcript	136210073	136224410	-	ENSSSCG00000015549	RNASEL	ensembl_havana	processed_transcript	2.60899	4.61173	8.52299e-39	1.92371e-36
13290	3	protein_coding	61952962	61957608	+	ENSSSCG00000008228	GNLY	ensembl	protein_coding	2.58107	2.85698	9.52699e-32	1.66393e-29
22985	JH118453.1	protein_coding	11095	44463	+	ENSSSCG00000022216	novel gene	ensembl	protein_coding	2.58104	-0.0444107	4.68238e-20	3.97082e-18
11375	9	protein_coding	125386398	125399889	-	ENSSSCG00000015477	CHIT1	ensembl	protein_coding	2.57725	1.57381	1.69621e-19	1.38251e-17
7544	6	protein_coding	124816723	124835978	-	ENSSSCG00000027660	IFI44L	ensembl	protein_coding	2.56633	9.06255	1.75246e-38	3.89552e-36
17244	7	protein_coding	79831197	79834605	-	ENSSSCG00000001978	GZMB	ensembl	protein_coding	2.55452	2.82674	1.76858e-28	2.3588e-26
21191	12	protein_coding	1995858	2099373	-	ENSSSCG00000017146	RNF213	ensembl	protein_coding	2.5542	9.35618	3.52453e-38	7.71766e-36
21036	17	protein_coding	57190145	57221225	+	ENSSSCG00000030108	ZNFX1	ensembl	protein_coding	2.54374	5.93294	1.41724e-37	3.01338e-35
25126	GL895962.1	miRNA	14515	14595	-	ENSSSCG00000023168	novel gene	ensembl	miRNA	2.53325	-0.0241123	5.80275e-15	3.23696e-13
17156	7	protein_coding	64026831	64071479	-	ENSSSCG00000001912	PML	ensembl	protein_coding	2.5191	7.12948	3.78564e-37	7.71377e-35
15925	4	protein_coding	108759133	108782557	+	ENSSSCG00000006678	FCGR1A	ensembl_havana	protein_coding	2.50781	3.24381	6.25863e-33	1.17718e-30
16231	4	protein_coding	139650958	139667272	+	ENSSSCG00000006924	GBP1	ensembl_havana	protein_coding	2.48804	8.09435	1.85804e-36	3.68369e-34
24170	GL895825.2	protein_coding	17984	35455	-	ENSSSCG00000027269	novel gene	ensembl	protein_coding	2.44998	5.82084	3.32168e-35	6.49764e-33
12784	3	protein_coding	23444854	23480156	-	ENSSSCG00000007836	SCNN1G	ensembl	protein_coding	2.41895	3.38027	3.68589e-32	6.51514e-30
16783	7	protein_coding	35783270	35807767	-	ENSSSCG00000001535	TCP11	ensembl	protein_coding	2.40523	0.501944	1.80744e-22	1.77966e-20
23945	GL894246.2	protein_coding	7851	18701	-	ENSSSCG00000000675	C1R	ensembl	protein_coding	2.38572	7.57109	7.3243e-34	1.41388e-31
17719	7	protein_coding	122462185	122531214	+	ENSSSCG00000002474	PPP4R4	ensembl	protein_coding	2.36665	3.18723	9.98129e-31	1.62706e-28
23714	GL893195.1	protein_coding	8917	17477	-	ENSSSCG00000022237	SUSD3	ensembl	protein_coding	2.3362	5.11952	3.06097e-32	5.54414e-30
21192	12	protein_coding	2102369	2163107	-	ENSSSCG00000017148	novel gene	ensembl	protein_coding	2.31887	6.95936	3.36019e-32	6.01187e-30
21203	12	protein_coding	2375903	2387299	+	ENSSSCG00000022843	novel gene	ensembl	protein_coding	2.31711	3.85987	4.76068e-31	8.12139e-29
9303	14	IG_V_gene	52404075	52404828	+	ENSSSCG00000030834	IGLV-2	havana	IG_V_gene	2.30628	3.13447	3.94057e-29	5.7812e-27
24998	GL896271.1	protein_coding	4376	6247	-	ENSSSCG00000030377	IL27	ensembl	protein_coding	2.29695	-0.201097	1.11844e-15	6.56342e-14
3048	13	protein_coding	105440738	105446892	+	ENSSSCG00000011727	PTX3	ensembl_havana	protein_coding	2.28041	3.77758	4.07047e-29	5.91266e-27
12396	8	protein_coding	144504872	144531061	+	ENSSSCG00000009239	novel gene	ensembl	protein_coding	2.27753	5.58949	6.00527e-31	1.00117e-28
6049	6	protein_coding	14643378	14648241	+	ENSSSCG00000002749	HP	ensembl_havana	protein_coding	2.26761	7.21879	5.46156e-31	9.20995e-29
9827	14	protein_coding	116344443	116346369	-	ENSSSCG00000010491	novel gene	ensembl	protein_coding	2.26327	2.36581	1.68019e-26	2.07144e-24
23278	JH118841.1	protein_coding	95634	132917	+	ENSSSCG00000016057	novel gene	ensembl	protein_coding	2.26113	8.58576	6.42032e-31	1.05834e-28
19604	16	protein_coding	27054738	27112719	-	ENSSSCG00000016859	C7	ensembl	protein_coding	2.24204	5.46351	4.19404e-30	6.76163e-28
3819	2	protein_coding	3539587	3551073	+	ENSSSCG00000012893	novel gene	ensembl	protein_coding	2.24049	5.07186	6.94236e-30	1.08353e-27
21882	12	protein_coding	42514168	42516128	+	ENSSSCG00000017723	CCL2	ensembl	protein_coding	2.23627	5.24489	1.33338e-29	2.03771e-27
15665	4	protein_coding	99616066	99633840	+	ENSSSCG00000006431	novel gene	ensembl	protein_coding	2.22383	1.05971	7.75191e-21	6.97719e-19
10289	9	protein_coding	4724246	4737190	+	ENSSSCG00000014670	TRIM5	ensembl_havana	protein_coding	2.22283	8.30119	5.26988e-30	8.40374e-28
16230	4	protein_coding	139612347	139633862	-	ENSSSCG00000006923	GBP2	ensembl_havana	protein_coding	2.21511	6.3873	1.1128e-29	1.71852e-27
4432	2	protein_coding	44078431	44082946	+	ENSSSCG00000028525	SAA4	ensembl	protein_coding	2.20155	8.83609	1.6174e-29	2.44628e-27
4645	2	protein_coding	61050296	61057022	-	ENSSSCG00000013853	novel gene	ensembl	protein_coding	2.19428	6.67945	3.12432e-29	4.67723e-27
5118	2	protein_coding	77474233	77477177	+	ENSSSCG00000013417	PRTN3	ensembl	protein_coding	2.19354	5.70638	8.31347e-29	1.13988e-26
17931	5	protein_coding	1710174	1745856	-	ENSSSCG00000000021	novel gene	ensembl	protein_coding	2.1926	2.12955	2.00461e-25	2.37174e-23
8349	15	protein_coding	106888873	106901999	-	ENSSSCG00000027918	STAT1	ensembl_havana	protein_coding	2.19113	5.14457	7.42272e-29	1.0471e-26
12397	8	protein_coding	144545691	144573889	+	ENSSSCG00000009240	PLAC8	ensembl	protein_coding	2.18648	8.78428	3.53703e-29	5.2416e-27
21784	12	protein_coding	36245448	36257293	+	ENSSSCG00000017637	MPO	ensembl_havana	protein_coding	2.18491	6.60999	7.49809e-29	1.04766e-26
10288	9	protein_coding	4689735	4720219	+	ENSSSCG00000014672	TRIM6	ensembl_havana	protein_coding	2.18103	5.5193	1.11691e-28	1.51724e-26
1660	1	protein_coding	267908093	267913331	+	ENSSSCG00000005371	HEMGN	ensembl	protein_coding	2.17725	3.14368	3.36074e-26	4.10878e-24
3340	13	protein_coding	147586921	147621804	+	ENSSSCG00000027709	PARP9	ensembl	protein_coding	2.17658	7.07905	7.37154e-29	1.0471e-26
10230	9	protein_coding	3718554	3725457	+	ENSSSCG00000014618	novel gene	ensembl	protein_coding	2.17272	8.4872	7.62746e-29	1.05568e-26
5160	2	protein_coding	78284635	78287017	-	ENSSSCG00000013415	AZU1	ensembl	protein_coding	2.17203	6.3297	1.54423e-28	2.07848e-26
2881	13	protein_coding	81344050	81349274	+	ENSSSCG00000011630	CCRL1	ensembl_havana	protein_coding	2.16197	3.0267	9.07991e-26	1.08302e-23
4449	2	protein_coding	45136143	45412705	+	ENSSSCG00000013382	PLEKHA7	ensembl	protein_coding	2.15687	3.99006	1.65017e-27	2.12365e-25
1652	1	protein_coding	267342110	267425086	+	ENSSSCG00000005364	TDRD7	ensembl	protein_coding	2.15173	5.89991	3.90418e-28	5.11413e-26
16657	7	protein_coding	27778160	27819252	-	ENSSSCG00000001422	C2	ensembl_havana	protein_coding	2.14534	5.44243	7.30937e-28	9.48989e-26
21588	12	protein_coding	23071450	23079034	+	ENSSSCG00000017498	PPP1R1B	ensembl	protein_coding	2.13576	1.5172	9.70134e-23	9.88392e-21
8867	14	protein_coding	8805561	8816800	-	ENSSSCG00000009642	STC1	ensembl	protein_coding	2.1107	2.54718	5.66333e-24	6.2005e-22
17069	7	protein_coding	58791315	58820798	+	ENSSSCG00000001826	CCDC37	ensembl	protein_coding	2.10356	2.28557	1.71193e-23	1.83326e-21
2478	13	protein_coding	34149668	34151512	-	ENSSSCG00000023733	novel gene	ensembl	protein_coding	2.10264	8.04491	3.42872e-27	4.37415e-25
8448	15	protein_coding	120074562	120087651	+	ENSSSCG00000026799	novel gene	ensembl	protein_coding	2.10135	1.98808	1.15527e-22	1.16889e-20
15061	4	protein_coding	1359707	1361950	+	ENSSSCG00000006961	LY6H	ensembl	protein_coding	2.09114	0.44065	1.97618e-17	1.35479e-15
21863	12	protein_coding	41461519	41507345	+	ENSSSCG00000024115	novel gene	ensembl	protein_coding	2.08119	6.53316	1.18373e-26	1.47174e-24
17254	7	protein_coding	80136164	80140367	+	ENSSSCG00000001985	CBLN3	ensembl	protein_coding	2.08048	0.919364	3.10445e-19	2.48882e-17
8629	15	protein_coding	145104683	145130125	-	ENSSSCG00000016265	novel gene	ensembl	protein_coding	2.07799	4.70019	4.15949e-26	5.00196e-24
10659	9	protein_coding	39209731	39222235	-	ENSSSCG00000028711	CASP1	ensembl	protein_coding	2.06055	3.96817	8.11352e-25	9.37271e-23
12223	8	protein_coding	112936929	113071813	-	ENSSSCG00000009115	NDST3	ensembl	protein_coding	2.05186	2.6741	3.40032e-24	3.77925e-22
16241	4	protein_coding	142139235	142173420	-	ENSSSCG00000006933	CLCA1	ensembl	protein_coding	2.04078	0.321428	2.57114e-16	1.60515e-14
2618	13	protein_coding	38197433	38208928	+	ENSSSCG00000011453	ITIH4	ensembl	protein_coding	2.02123	3.06602	1.15197e-21	1.07646e-19
8018	15	protein_coding	53840783	53852536	-	ENSSSCG00000015801	TLR3	ensembl_havana	protein_coding	2.01498	4.31973	1.1277e-24	1.29254e-22
11501	9	protein_coding	139907717	139933040	+	ENSSSCG00000029449	PRG4	ensembl	protein_coding	2.01075	7.10707	4.12566e-25	4.8422e-23
22586	18	protein_coding	26651197	26737925	-	ENSSSCG00000016614	PTPRZ1	ensembl	protein_coding	2.00859	4.34255	2.41339e-24	2.72361e-22
23532	GL895967.2	protein_coding	73280	94000	+	ENSSSCG00000027173	novel gene	ensembl	protein_coding	1.99997	1.63795	3.67589e-20	3.15375e-18
12969	3	protein_coding	40950681	40951551	+	ENSSSCG00000007978	HBA	ensembl_havana	protein_coding	1.99703	8.51522	7.03418e-25	8.19035e-23
6518	6	protein_coding	47709049	47713550	-	ENSSSCG00000003099	PGLYRP	ensembl	protein_coding	1.98413	5.45989	3.62541e-24	3.99913e-22
851	1	protein_coding	143112249	143129438	+	ENSSSCG00000004714	EPB42	ensembl	protein_coding	1.98216	1.36693	1.54369e-17	1.08184e-15
15087	4	protein_coding	8078824	8424733	-	ENSSSCG00000005948	TG	ensembl_havana	protein_coding	1.97407	9.15099	1.93531e-24	2.201e-22
18688	5	protein_coding	64938961	64956629	+	ENSSSCG00000000654	CLECL1	ensembl_havana	protein_coding	1.9732	4.83263	7.53308e-24	8.18651e-22
23986	JH118988.1	protein_coding	19744	44970	+	ENSSSCG00000027645	novel gene	ensembl	protein_coding	1.96974	1.35078	5.29719e-18	3.90528e-16
4956	2	protein_coding	71871225	71872652	+	ENSSSCG00000013575	RETN	ensembl_havana	protein_coding	1.96608	4.17061	1.54683e-22	1.54378e-20
7636	6	protein_coding	141453750	141454721	+	ENSSSCG00000003832	TACSTD2	ensembl	protein_coding	1.95354	4.57571	1.79681e-23	1.91022e-21
805	1	protein_coding	141218796	141241329	+	ENSSSCG00000004678	DUOX2	ensembl_havana	protein_coding	1.93753	2.32724	8.71916e-22	8.19992e-20
22613	18	protein_coding	32208623	32286915	+	ENSSSCG00000016637	TFEC	ensembl	protein_coding	1.92818	4.38768	1.2114e-22	1.21729e-20
18658	5	protein_coding	63690799	63713753	-	ENSSSCG00000000623	BCL2L14	ensembl	protein_coding	1.92794	4.05008	9.51411e-23	9.76095e-21
25033	GL894265.1	protein_coding	7201	9183	+	ENSSSCG00000020798	NLRC5	ensembl	protein_coding	1.9266	2.76053	2.51068e-21	2.31661e-19
4084	2	protein_coding	10855774	10878566	-	ENSSSCG00000013102	MS4A7	ensembl	protein_coding	1.92649	2.57494	2.45872e-19	1.98197e-17
2445	13	protein_coding	32577739	32609442	-	ENSSSCG00000029879	LTF	ensembl	protein_coding	1.9261	7.05292	3.03834e-23	3.20687e-21
4167	2	protein_coding	12957679	12972235	-	ENSSSCG00000013181	C1-INH	ensembl_havana	protein_coding	1.91285	7.86845	4.40197e-23	4.61295e-21
2315	13	protein_coding	23827615	23843363	+	ENSSSCG00000011239	novel gene	ensembl	protein_coding	1.90939	7.21526	5.52535e-23	5.74911e-21
10658	9	protein_coding	39189334	39207992	-	ENSSSCG00000014997	novel gene	ensembl	protein_coding	1.90617	6.86355	6.92735e-23	7.15712e-21
5235	2	protein_coding	82651078	82669061	+	ENSSSCG00000014048	HK3	ensembl_havana	protein_coding	1.89251	6.65983	1.69409e-22	1.67933e-20
11758	8	protein_coding	31769682	31790270	-	ENSSSCG00000008786	novel gene	ensembl	protein_coding	1.89024	5.12173	2.84439e-22	2.76358e-20
9767	14	protein_coding	109732654	109744247	-	ENSSSCG00000010445	ANKRD22	ensembl	protein_coding	1.888	2.16657	3.80839e-18	2.85065e-16
11441	9	protein_coding	132634649	132660669	+	ENSSSCG00000015525	TOR3A	ensembl	protein_coding	1.88718	4.60835	4.43034e-22	4.2482e-20
6862	6	protein_coding	57851225	57880810	-	ENSSSCG00000022204	novel gene	ensembl	protein_coding	1.884	6.01574	2.43692e-22	2.38347e-20
236	1	protein_coding	35580461	35594611	-	ENSSSCG00000004195	ARG1	ensembl	protein_coding	1.87936	1.90205	2.68685e-17	1.8082e-15
16227	4	protein_coding	139458145	139473151	-	ENSSSCG00000022397	novel gene	ensembl	protein_coding	1.87932	3.07868	1.06123e-20	9.32293e-19
9468	14	protein_coding	64380784	64389549	-	ENSSSCG00000010184	AGT	ensembl_havana	protein_coding	1.87528	1.66755	4.70351e-18	3.48511e-16
15786	4	protein_coding	104004654	104023302	+	ENSSSCG00000006543	ADAR	ensembl	protein_coding	1.8646	8.17341	4.30689e-22	4.157e-20
17306	7	protein_coding	81266199	81267897	+	ENSSSCG00000002033	CEBPE	havana	protein_coding	1.86308	2.26981	5.55302e-18	4.07342e-16
7710	6	protein_coding	151830155	151846185	+	ENSSSCG00000026460	TAL1	ensembl	protein_coding	1.85486	3.7974	5.58595e-21	5.09016e-19
3011	13	protein_coding	99455568	99459646	-	ENSSSCG00000011712	P2RY14	ensembl	protein_coding	1.85301	2.10733	7.44307e-19	5.77764e-17
4377	2	protein_coding	36225783	36430350	-	ENSSSCG00000013339	ANO3	ensembl	protein_coding	1.84089	1.05156	6.78516e-17	4.38524e-15
21738	12	protein_coding	34135241	34135387	-	ENSSSCG00000017616	novel gene	ensembl	protein_coding	1.8311	4.19175	7.63685e-21	6.91607e-19
22128	12	protein_coding	54502074	54510831	+	ENSSSCG00000017923	ALOX15	ensembl_havana	protein_coding	1.83019	4.28621	9.44645e-21	8.39932e-19
6866	6	protein_coding	57945476	57946990	+	ENSSSCG00000024430	HES4	ensembl	protein_coding	1.82614	2.88838	1.96953e-19	1.59641e-17
22667	18	protein_coding	44383495	44425983	+	ENSSSCG00000022912	NT5C3A	ensembl	protein_coding	1.81871	7.11972	4.16216e-21	3.81644e-19
2443	13	protein_coding	32547168	32551732	+	ENSSSCG00000024344	CCR5	ensembl	protein_coding	1.81435	5.23162	9.60612e-21	8.48984e-19
4658	2	protein_coding	61344295	61358739	-	ENSSSCG00000013842	novel gene	ensembl	protein_coding	1.81082	1.21448	2.3994e-14	1.28944e-12
16494	7	processed_transcript	24704564	24708270	-	ENSSSCG00000001397	TMP-CH242-74M17.4	ensembl_havana	processed_transcript	1.80756	5.6438	1.10819e-20	9.67756e-19
5778	2	protein_coding	158403663	158410068	-	ENSSSCG00000014448	novel gene	ensembl	protein_coding	1.80678	1.13784	7.83228e-14	4.00374e-12
2480	13	protein_coding	34208689	34210393	-	ENSSSCG00000021877	novel gene	ensembl	protein_coding	1.80634	4.52142	3.97218e-20	3.38813e-18
24996	GL894571.1	protein_coding	2663	4960	+	ENSSSCG00000023032	SCG2	ensembl	protein_coding	1.79909	2.17804	7.83513e-19	6.01828e-17
21739	12	protein_coding	34136167	34138282	-	ENSSSCG00000029475	novel gene	ensembl	protein_coding	1.79886	5.31689	1.65901e-20	1.43172e-18
16491	7	processed_transcript	24655720	24659039	-	ENSSSCG00000001228	TMP-CH242-74M17.5	ensembl_havana	processed_transcript	1.79832	5.77416	1.65327e-20	1.43172e-18
16613	7	pseudogene	27212111	27213963	+	ENSSSCG00000001395	MIC-1	ensembl_havana	pseudogene	1.79267	0.941477	3.8966e-14	2.049e-12
21297	12	protein_coding	6609317	6619163	+	ENSSSCG00000020967	novel gene	ensembl	protein_coding	1.77896	3.39568	7.60384e-19	5.87136e-17
20976	17	protein_coding	53401274	53408962	+	ENSSSCG00000007410	CH242-15E11.1	ensembl_havana	protein_coding	1.77167	2.74207	9.91396e-18	7.02646e-16
21736	12	protein_coding	34080929	34087929	+	ENSSSCG00000017614	novel gene	ensembl_havana	protein_coding	1.76674	4.4954	1.20224e-19	9.90904e-18
18256	5	protein_coding	20354013	20356814	-	ENSSSCG00000000289	NFE2	ensembl	protein_coding	1.76053	2.87891	1.62677e-17	1.12577e-15
7968	15	protein_coding	43346318	43357071	+	ENSSSCG00000029990	PBD-2	ensembl	protein_coding	1.76053	3.62797	9.76643e-19	7.46267e-17
16229	4	protein_coding	139582095	139601161	+	ENSSSCG00000006919	GBP4	havana	protein_coding	1.76052	7.83422	5.56762e-20	4.6944e-18
16225	4	protein_coding	139280329	139299776	+	ENSSSCG00000030801	GBP6	havana	protein_coding	1.76051	4.92209	1.10349e-19	9.1465e-18
8628	15	protein_coding	144981352	145019301	+	ENSSSCG00000016263	SP100	ensembl	protein_coding	1.76008	6.66331	6.60459e-20	5.53691e-18
16500	7	protein_coding	24795834	24820308	+	ENSSSCG00000001233	TRIM26	ensembl_havana	protein_coding	1.74903	7.1896	1.00452e-19	8.37349e-18
6221	6	protein_coding	38328023	38417716	-	ENSSSCG00000022312	RHPN2	ensembl	protein_coding	1.74884	4.10647	3.62848e-19	2.89312e-17
22487	18	protein_coding	14940691	14955817	-	ENSSSCG00000016530	TMEM140	ensembl	protein_coding	1.74709	5.40809	1.63498e-19	1.34004e-17
9297	14	IG_V_gene	52287647	52288129	+	ENSSSCG00000031037	IGLV-7	havana	IG_V_gene	1.74603	4.09952	7.40718e-19	5.77764e-17
11759	8	protein_coding	31792550	31822924	-	ENSSSCG00000023785	novel gene	ensembl	protein_coding	1.74238	2.95964	6.5089e-18	4.72733e-16
16495	7	processed_transcript	24721026	24724165	-	ENSSSCG00000030767	TMP-SLA-5	havana	processed_transcript	1.73305	4.8244	5.99241e-19	4.72659e-17
20730	17	protein_coding	37610108	37611677	-	ENSSSCG00000026043	TGM3	ensembl	protein_coding	1.73175	2.39142	1.9857e-14	1.07499e-12
6158	6	protein_coding	26420805	26421708	+	ENSSSCG00000030300	MT2A	ensembl	protein_coding	1.7306	2.83426	2.52894e-17	1.70977e-15
19453	11	protein_coding	83014418	83046597	+	ENSSSCG00000009542	TNFSF13B	ensembl_havana	protein_coding	1.72856	3.16255	6.92661e-18	5.00593e-16
2318	13	protein_coding	23924271	23947082	+	ENSSSCG00000028912	novel gene	ensembl	protein_coding	1.72006	5.55011	5.25649e-19	4.16854e-17
3648	13	protein_coding	209842576	209852620	+	ENSSSCG00000012053	CBR3	ensembl	protein_coding	1.71782	1.45347	2.62931e-15	1.51273e-13
10388	9	protein_coding	6536121	6543906	+	ENSSSCG00000014780	TRIM21	ensembl_havana	protein_coding	1.71353	5.94852	6.23818e-19	4.89414e-17
19742	16	protein_coding	51547447	51598581	+	ENSSSCG00000021514	novel gene	ensembl	protein_coding	1.71134	2.84814	7.53909e-18	5.42186e-16
18768	5	protein_coding	68250561	68261760	+	ENSSSCG00000029028	FGF23	ensembl	protein_coding	1.70716	2.26284	1.99377e-16	1.2608e-14
5119	2	protein_coding	77481640	77483778	+	ENSSSCG00000029130	ELANE	ensembl	protein_coding	1.70531	4.96744	2.08775e-18	1.57883e-16
4058	2	protein_coding	9754129	9786173	+	ENSSSCG00000013093	VWCE	ensembl	protein_coding	1.70497	1.58024	2.83567e-15	1.62508e-13
18684	5	protein_coding	64755375	64769738	+	ENSSSCG00000000652	CLEC12A	ensembl_havana	protein_coding	1.70332	3.19754	2.41593e-17	1.64093e-15
19725	16	protein_coding	49212321	49229137	+	ENSSSCG00000016957	LY64	ensembl_havana	protein_coding	1.68603	3.76428	8.96446e-18	6.38435e-16
18370	5	protein_coding	23280621	23294700	-	ENSSSCG00000000396	STAT2	ensembl	protein_coding	1.68532	7.96031	1.60094e-18	1.21697e-16
1067	1	protein_coding	175328930	175354354	-	ENSSSCG00000004889	SERPINB10	ensembl	protein_coding	1.68461	4.38794	7.7925e-18	5.57677e-16
18771	5	protein_coding	68750885	68791407	+	ENSSSCG00000000728	PARP11	ensembl	protein_coding	1.68075	6.49461	2.37803e-18	1.78913e-16
8446	15	protein_coding	119988739	120488321	+	ENSSSCG00000016123	novel gene	ensembl	protein_coding	1.67532	3.73293	1.65378e-17	1.13909e-15
14301	X	protein_coding	53807665	53832133	-	ENSSSCG00000012347	ALAS2	ensembl_havana	protein_coding	1.67344	4.04335	2.16401e-17	1.47666e-15
15831	4	protein_coding	105063477	105066298	+	ENSSSCG00000006588	S100A9	ensembl_havana	protein_coding	1.66613	7.53754	4.27783e-18	3.18579e-16
16712	7	protein_coding	29429375	29438742	-	ENSSSCG00000020893	TAP	ensembl_havana	protein_coding	1.65937	6.25739	6.20982e-18	4.53255e-16
18167	5	protein_coding	17309510	17311690	-	ENSSSCG00000000224	SMAGP	ensembl	protein_coding	1.65481	3.47931	4.26655e-17	2.80693e-15
19330	11	protein_coding	53715642	53726372	+	ENSSSCG00000009469	novel gene	ensembl	protein_coding	1.65286	0.657258	2.52635e-09	8.1103e-08
23776	GL896137.1	protein_coding	31880	89417	+	ENSSSCG00000025188	LEPR	ensembl	protein_coding	1.65036	1.4936	9.27513e-15	5.09646e-13
12306	8	protein_coding	127755061	127826415	-	ENSSSCG00000009169	SLC39A8	ensembl	protein_coding	1.64595	3.9681	3.49365e-17	2.34043e-15
10731	9	protein_coding	45883079	45897704	+	ENSSSCG00000015048	DRD2	ensembl	protein_coding	1.64463	0.616386	1.95845e-12	8.89547e-11
2467	13	protein_coding	33401322	33405518	-	ENSSSCG00000011334	novel gene	ensembl	protein_coding	1.64111	2.76354	2.08947e-15	1.21645e-13
8627	15	protein_coding	144908676	144973706	+	ENSSSCG00000016262	SP140	ensembl	protein_coding	1.63905	7.96963	1.20281e-17	8.48384e-16
3650	13	protein_coding	210024234	210065080	+	ENSSSCG00000012055	MORC3	ensembl	protein_coding	1.63656	6.5922	1.55592e-17	1.08184e-15
24491	GL894048.1	protein_coding	9383	33099	-	ENSSSCG00000027219	AKAP7	ensembl	protein_coding	1.63582	2.42269	9.11484e-16	5.39209e-14
2492	13	protein_coding	34558569	34561740	+	ENSSSCG00000011357	SHISA5	ensembl	protein_coding	1.63384	7.52209	1.54907e-17	1.08184e-15
6462	6	protein_coding	46102444	46115835	+	ENSSSCG00000003051	CD177	ensembl_havana	protein_coding	1.63233	5.01451	4.47007e-17	2.9277e-15
2493	13	protein_coding	34561816	34563334	-	ENSSSCG00000011358	TREX1	ensembl	protein_coding	1.62908	3.41831	2.05128e-16	1.2916e-14
9688	14	protein_coding	95804112	95825709	-	ENSSSCG00000010370	ANXA8	ensembl_havana	protein_coding	1.62873	5.17261	3.67391e-17	2.43891e-15
17704	7	protein_coding	120954018	120966278	+	ENSSSCG00000002456	CHGA	ensembl	protein_coding	1.62832	3.45491	1.29683e-16	8.23627e-15
4079	2	protein_coding	10572887	10573067	-	ENSSSCG00000030879	MS4A8B	havana	protein_coding	1.62812	0.855861	8.75634e-11	3.30242e-09
18924	5	protein_coding	86272186	86308016	-	ENSSSCG00000023972	DRAM1	ensembl_havana	protein_coding	1.62708	5.25646	3.59915e-17	2.40014e-15
19004	5	protein_coding	96275119	96280110	+	ENSSSCG00000000917	KERA	ensembl	protein_coding	1.62584	1.53426	2.54052e-13	1.23827e-11
9877	14	protein_coding	120241402	120251848	-	ENSSSCG00000010539	SLC25A28	ensembl	protein_coding	1.62209	5.19891	4.22069e-17	2.78927e-15
4123	2	protein_coding	11881575	11892422	-	ENSSSCG00000013147	FAM111B	ensembl	protein_coding	1.61798	5.16678	5.36515e-17	3.49832e-15
16810	7	protein_coding	37291881	37305207	+	ENSSSCG00000001566	RAB44	ensembl	protein_coding	1.61682	1.24158	2.23858e-12	1.01053e-10
2580	13	protein_coding	37272323	37280834	+	ENSSSCG00000023033	PARP3	ensembl	protein_coding	1.60915	5.96079	5.68063e-17	3.68763e-15
9679	14	protein_coding	95309373	95314251	+	ENSSSCG00000021391	SNCG	ensembl	protein_coding	1.60879	-0.182925	8.41971e-09	2.51068e-07
23966	GL895498.2	protein_coding	47502	48356	-	ENSSSCG00000023791	TMEM229B	ensembl	protein_coding	1.60862	1.75054	3.02458e-14	1.60774e-12
3346	13	protein_coding	147854304	147864827	-	ENSSSCG00000027867	novel gene	ensembl	protein_coding	1.60805	3.86207	5.34277e-16	3.22567e-14
14185	X	protein_coding	47372592	47376668	-	ENSSSCG00000012277	TIMP1	ensembl_havana	protein_coding	1.60691	5.30614	7.99495e-17	5.09974e-15
15833	4	protein_coding	105091816	105092868	-	ENSSSCG00000006590	S100A8	ensembl_havana	protein_coding	1.60105	6.98223	7.54167e-17	4.83161e-15
202	1	protein_coding	33477167	33478283	-	ENSSSCG00000004174	TCF21	ensembl	protein_coding	1.59897	0.0517255	7.61861e-10	2.64864e-08
16486	7	protein_coding	24603748	24604965	+	ENSSSCG00000030731	TMP-SLA-2	havana	protein_coding	1.59538	9.77625	7.26947e-17	4.67765e-15
18685	5	protein_coding	64827997	64857595	+	ENSSSCG00000000656	CLEC2B	ensembl_havana	protein_coding	1.59422	3.72567	4.46568e-16	2.72983e-14
503	1	protein_coding	87674779	87686903	+	ENSSSCG00000004422	WISP3	ensembl	protein_coding	1.59419	2.55653	2.62446e-15	1.51273e-13
11724	8	protein_coding	19832502	19848016	+	ENSSSCG00000008758	SLC34A2	ensembl	protein_coding	1.59275	1.37783	1.94686e-14	1.05787e-12
18076	5	protein_coding	9296018	9301607	-	ENSSSCG00000000150	novel gene	ensembl	protein_coding	1.58964	0.157068	3.85457e-10	1.38604e-08
18678	5	protein_coding	64579163	64590512	-	ENSSSCG00000000647	OLR1	ensembl_havana	protein_coding	1.58856	3.88773	5.44654e-16	3.27485e-14
1529	1	protein_coding	248928515	248994992	+	ENSSSCG00000005249	FAM189A2	ensembl	protein_coding	1.58387	3.48464	4.90273e-16	2.97223e-14
16656	7	protein_coding	27771732	27777630	-	ENSSSCG00000024914	BF	ensembl_havana	protein_coding	1.57619	3.78906	9.01887e-16	5.35692e-14
3816	2	protein_coding	3476378	3488420	-	ENSSSCG00000012890	TCIRG1	ensembl	protein_coding	1.57483	6.03208	2.38503e-16	1.49533e-14
6644	6	protein_coding	50635545	50645232	-	ENSSSCG00000003192	IL4I1	havana	protein_coding	1.57378	4.2253	4.7672e-16	2.90206e-14
23529	GL895967.2	protein_coding	25398	33314	+	ENSSSCG00000030000	novel gene	ensembl	protein_coding	1.57222	1.26837	1.3061e-12	6.0257e-11
7063	6	protein_coding	70279767	70310350	+	ENSSSCG00000003483	PADI4	ensembl_havana	protein_coding	1.57209	2.44008	1.93792e-13	9.54066e-12
19898	16	protein_coding	77974389	77987649	-	ENSSSCG00000017087	GM2A	ensembl	protein_coding	1.56575	8.37026	2.61154e-16	1.62347e-14
22608	18	protein_coding	31473079	31507710	-	ENSSSCG00000024351	novel gene	ensembl	protein_coding	1.56288	4.20164	8.71653e-16	5.19838e-14
17274	7	protein_coding	80404983	80410952	-	ENSSSCG00000002002	IRF9	ensembl_havana	protein_coding	1.55813	7.02652	3.96502e-16	2.45446e-14
2044	1	protein_coding	306154772	306228908	-	ENSSSCG00000005724	SETX	ensembl	protein_coding	1.55305	9.13918	4.30526e-16	2.64278e-14
16614	7	protein_coding	27223010	27233917	-	ENSSSCG00000001394	SUSC-MIC1	ensembl_havana	protein_coding	1.54064	5.61789	1.0395e-15	6.12471e-14
22724	18	protein_coding	50840315	50858704	-	ENSSSCG00000016709	SNX10	ensembl	protein_coding	1.54007	4.31624	2.25271e-15	1.3063e-13
16496	7	protein_coding	24748105	24751642	-	ENSSSCG00000001231	SLA-1	havana	protein_coding	1.53789	10.0966	7.87026e-16	4.71284e-14
4085	2	protein_coding	10915161	10927118	+	ENSSSCG00000013101	MS4A4A	ensembl	protein_coding	1.53593	2.58517	3.36594e-14	1.77632e-12
6865	6	protein_coding	57934193	57942570	+	ENSSSCG00000030505	novel gene	ensembl	protein_coding	1.53475	2.00849	1.83857e-13	9.11452e-12
24834	GL894117.1	protein_coding	2759	20486	+	ENSSSCG00000025086	ARSF	ensembl	protein_coding	1.5299	-0.118142	6.26706e-09	1.89967e-07
2439	13	protein_coding	32323642	32330286	-	ENSSSCG00000011322	CCR1	ensembl	protein_coding	1.52329	4.5098	4.96903e-15	2.79313e-13
24576	GL896371.1	protein_coding	25480	26910	+	ENSSSCG00000023868	C3AR1	ensembl	protein_coding	1.52187	3.14268	2.97308e-14	1.58611e-12
4861	2	protein_coding	69270348	69277173	+	ENSSSCG00000013664	C19orf66	ensembl	protein_coding	1.51257	4.92734	4.15997e-15	2.35641e-13
24949	GL892341.1	protein_coding	10859	20204	+	ENSSSCG00000021713	novel gene	ensembl	protein_coding	1.50711	2.38598	2.76085e-13	1.34121e-11
3016	13	protein_coding	99747655	99753855	-	ENSSSCG00000011715	GPR87	ensembl	protein_coding	1.50559	1.08392	1.73439e-11	7.0878e-10
11696	8	protein_coding	12414030	12417520	+	ENSSSCG00000028448	LAP3	ensembl	protein_coding	1.50483	6.31489	3.8606e-15	2.19531e-13
10884	9	protein_coding	56523868	56556158	+	ENSSSCG00000015175	VWA5A	ensembl	protein_coding	1.50431	5.29049	4.91847e-15	2.77534e-13
16489	7	processed_transcript	24641581	24645324	-	ENSSSCG00000001227	TMP-SLA-3	ensembl_havana	processed_transcript	1.50014	9.74812	3.67757e-15	2.09936e-13
10348	9	protein_coding	5632715	5634344	-	ENSSSCG00000014725	HBB	ensembl_havana	protein_coding	1.49296	9.18832	5.07557e-15	2.84212e-13
2477	13	protein_coding	34137326	34140850	-	ENSSSCG00000028664	novel gene	ensembl	protein_coding	1.49098	6.74178	7.10788e-15	3.93508e-13
12561	3	protein_coding	7660715	7666842	+	ENSSSCG00000026653	novel gene	ensembl	protein_coding	1.48979	2.30633	1.05985e-12	4.9362e-11
352	1	protein_coding	59586283	59648531	+	ENSSSCG00000026943	MRAP2	ensembl	protein_coding	1.48858	3.4999	2.86535e-14	1.53422e-12
4176	2	protein_coding	13320727	13324337	-	ENSSSCG00000022042	novel gene	ensembl	protein_coding	1.48349	7.91768	7.63392e-15	4.21042e-13
15832	4	protein_coding	105075280	105076728	-	ENSSSCG00000006589	S100A12	havana	protein_coding	1.47675	7.12018	1.1668e-14	6.38734e-13
16710	7	protein_coding	29412165	29423473	-	ENSSSCG00000025173	TAP	ensembl_havana	protein_coding	1.47656	3.93095	3.10045e-14	1.64212e-12
18676	5	protein_coding	64542869	64556408	-	ENSSSCG00000000648	CLEC7A	ensembl_havana	protein_coding	1.47508	2.96584	1.63656e-13	8.16666e-12
20132	10	protein_coding	28662046	28666264	-	ENSSSCG00000010922	ELF3	ensembl	protein_coding	1.47316	2.1838	3.03047e-13	1.4625e-11
16700	7	protein_coding	29257059	29268365	-	ENSSSCG00000025593	TAP	ensembl	protein_coding	1.45794	3.25553	1.54767e-13	7.74947e-12
3281	13	protein_coding	142076176	142094955	+	ENSSSCG00000011831	APOD	havana	protein_coding	1.45571	3.76544	1.22383e-13	6.19131e-12
21557	12	protein_coding	22235316	22260304	+	ENSSSCG00000017470	TNS4	ensembl	protein_coding	1.45333	1.42535	3.60111e-11	1.42404e-09
4981	2	protein_coding	72699548	72739564	+	ENSSSCG00000013556	EMR1	ensembl	protein_coding	1.45186	3.05897	7.60786e-13	3.5774e-11
14053	X	protein_coding	28635266	28651197	-	ENSSSCG00000012201	CXorf21	ensembl_havana	protein_coding	1.4463	4.01588	9.66395e-14	4.90588e-12
19592	16	protein_coding	25306092	25348992	+	ENSSSCG00000016851	OSMR	ensembl	protein_coding	1.44325	5.38341	5.48639e-14	2.85428e-12
11695	8	protein_coding	12379655	12387902	-	ENSSSCG00000023604	novel gene	ensembl	protein_coding	1.44246	5.91789	4.76787e-14	2.49819e-12
7091	6	protein_coding	72580427	72587136	-	ENSSSCG00000003497	PLA2G2D	ensembl	protein_coding	1.44193	4.63208	7.09899e-14	3.64158e-12
15660	4	protein_coding	99515826	99516770	+	ENSSSCG00000006426	novel gene	ensembl	protein_coding	1.44039	2.1774	1.44311e-12	6.6162e-11
458	1	protein_coding	83164992	83172271	-	ENSSSCG00000004381	SCML4	ensembl	protein_coding	1.43916	3.24334	3.31537e-13	1.59475e-11
712	1	protein_coding	126092062	126105183	+	ENSSSCG00000025578	ALDH1A2	ensembl	protein_coding	1.43806	2.83599	2.09732e-13	1.02566e-11
2536	13	protein_coding	35590568	35603228	-	ENSSSCG00000027992	MST1R	ensembl	protein_coding	1.43799	3.95931	1.51406e-13	7.60711e-12
12630	3	protein_coding	10715626	10716249	-	ENSSSCG00000021536	novel gene	ensembl	protein_coding	1.43495	1.36166	6.53034e-12	2.81784e-10
20404	10	protein_coding	71094382	71108500	-	ENSSSCG00000021815	IL15RA	ensembl	protein_coding	1.43451	2.55994	1.81055e-12	8.24925e-11
20891	17	protein_coding	45585068	45600629	+	ENSSSCG00000007327	novel gene	ensembl	protein_coding	1.43183	1.89418	9.4594e-12	4.02257e-10
7854	15	protein_coding	9609578	9821863	-	ENSSSCG00000015673	KYNU	ensembl	protein_coding	1.43173	3.88536	1.97758e-13	9.70339e-12
20458	10	protein_coding	77690723	77740523	-	ENSSSCG00000023247	OPTN	ensembl	protein_coding	1.42954	6.88512	6.76013e-14	3.47992e-12
812	1	protein_coding	141532505	141538781	-	ENSSSCG00000004682	B2M	ensembl	protein_coding	1.42893	10.5311	6.0149e-14	3.11819e-12
8199	15	protein_coding	84397378	84450536	+	ENSSSCG00000015923	NOSTRIN	ensembl	protein_coding	1.42886	3.06942	6.31936e-13	2.99069e-11
1663	1	protein_coding	268088218	268114635	-	ENSSSCG00000005374	TRIM14	ensembl_havana	protein_coding	1.42282	3.789	2.78214e-13	1.34709e-11
16492	7	protein_coding	24683605	24687412	-	ENSSSCG00000001229	SLA-5	ensembl_havana	protein_coding	1.42012	10.472	8.4523e-14	4.30568e-12
14135	X	protein_coding	41555034	41560256	+	ENSSSCG00000012254	GPR82	ensembl_havana	protein_coding	1.41978	2.81217	1.41105e-12	6.48951e-11
15438	4	protein_coding	77278490	77303727	+	ENSSSCG00000006227	GGH	ensembl	protein_coding	1.41789	5.39384	1.38689e-13	6.99214e-12
5162	2	protein_coding	78314795	78317910	-	ENSSSCG00000013425	MISP	ensembl	protein_coding	1.41297	1.68984	1.61111e-11	6.63948e-10
568	1	protein_coding	103535849	103557331	+	ENSSSCG00000021383	MB21D1	ensembl	protein_coding	1.41284	5.12707	1.83893e-13	9.11452e-12
21855	12	protein_coding	41160877	41165234	+	ENSSSCG00000017702	CCL23	ensembl_havana	protein_coding	1.41214	2.37011	1.1099e-11	4.6926e-10
13572	3	protein_coding	102783581	102846430	-	ENSSSCG00000008456	novel gene	ensembl	protein_coding	1.41211	1.62773	2.37422e-11	9.5693e-10
5050	2	protein_coding	75072172	75082234	-	ENSSSCG00000013501	CREB3L3	ensembl	protein_coding	1.39936	0.220538	2.17846e-07	5.17155e-06
21787	12	protein_coding	36313038	36325668	-	ENSSSCG00000017630	EPX	ensembl_havana	protein_coding	1.39419	5.62943	3.32996e-13	1.59653e-11
6694	6	protein_coding	51831633	51835159	-	ENSSSCG00000024518	novel gene	ensembl	protein_coding	1.39347	1.12901	1.28907e-09	4.32768e-08
6658	6	protein_coding	51070034	51079245	-	ENSSSCG00000003212	NAPSA	ensembl	protein_coding	1.39214	2.72342	4.17959e-12	1.84141e-10
22266	12	protein_coding	61886697	61893453	+	ENSSSCG00000018026	novel gene	ensembl	protein_coding	1.39108	0.235483	1.07203e-08	3.13927e-07
17592	7	protein_coding	103411781	103428283	-	ENSSSCG00000002362	novel gene	ensembl	protein_coding	1.38728	2.17879	1.20107e-11	5.03455e-10
18259	5	pseudogene	20410225	20411195	-	ENSSSCG00000000291	novel gene	ensembl	pseudogene	1.38506	1.96658	8.18123e-11	3.10147e-09
19869	16	protein_coding	72131565	72143485	-	ENSSSCG00000017062	TIMD4	ensembl	protein_coding	1.38307	3.73208	1.00633e-12	4.70185e-11
1787	1	protein_coding	284757652	284772840	+	ENSSSCG00000021173	BSPRY	ensembl	protein_coding	1.3793	1.36053	6.14011e-11	2.36434e-09
15614	4	protein_coding	97870920	97893024	+	ENSSSCG00000006382	SLAMF6	havana	protein_coding	1.3715	5.27569	8.55878e-13	4.01169e-11
7832	15	protein_coding	3600	29467	-	ENSSSCG00000022011	NMI	ensembl	protein_coding	1.37056	6.86733	6.22464e-13	2.9554e-11
7575	6	protein_coding	128400155	128476446	+	ENSSSCG00000003781	C1orf173	ensembl	protein_coding	1.36806	0.199618	1.14082e-08	3.32744e-07
24367	GL893322.2	protein_coding	24976	29983	-	ENSSSCG00000026459	novel gene	ensembl	protein_coding	1.36792	-0.597746	6.9516e-07	1.49541e-05
18731	5	protein_coding	66364052	66369815	-	ENSSSCG00000000688	LAG3	ensembl_havana	protein_coding	1.36311	2.09104	9.84272e-11	3.70263e-09
16314	7	protein_coding	7795050	7844390	-	ENSSSCG00000001042	MAK	ensembl	protein_coding	1.36229	1.7572	7.81517e-11	2.97809e-09
500	1	protein_coding	87048040	87102035	-	ENSSSCG00000004420	TRAF3IP2	havana	protein_coding	1.36059	3.85136	2.65138e-12	1.18593e-10
18791	5	protein_coding	69838027	69860663	-	ENSSSCG00000000749	SLC6A12	ensembl	protein_coding	1.36003	1.55277	2.18461e-10	8.07316e-09
23835	GL894448.1	protein_coding	1202	33120	+	ENSSSCG00000029531	novel gene	ensembl	protein_coding	1.35715	3.20144	6.45242e-12	2.79243e-10
4091	2	protein_coding	11135823	11136343	-	ENSSSCG00000013116	TCN1	havana	protein_coding	1.3559	0.761134	2.52941e-08	7.05494e-07
7256	6	protein_coding	81806755	81821191	+	ENSSSCG00000003600	TINAGL1	ensembl	protein_coding	1.35466	4.72278	2.00671e-12	9.08656e-11
16488	7	processed_transcript	24626856	24627344	-	ENSSSCG00000030790	TMP-CH242-74M17.6	havana	processed_transcript	1.35224	7.43937	1.19161e-12	5.53232e-11
3371	13	protein_coding	149969016	149996425	-	ENSSSCG00000011895	PLA1A	ensembl	protein_coding	1.34858	2.77102	1.41522e-11	5.8818e-10
17396	7	misc_RNA	83579873	83580200	+	ENSSSCG00000020439	RNaseP_nuc	ensembl	misc_RNA	1.34721	3.18094	6.09301e-12	2.66646e-10
4177	2	protein_coding	13338510	13342016	+	ENSSSCG00000027553	novel gene	ensembl	protein_coding	1.34331	5.39021	2.30989e-12	1.03952e-10
15158	4	protein_coding	20613479	20637618	-	ENSSSCG00000006003	MAL2	ensembl	protein_coding	1.34295	4.6947	2.7687e-12	1.23464e-10
22609	18	protein_coding	31617220	31693966	+	ENSSSCG00000016633	MET	ensembl_havana	protein_coding	1.34258	3.12289	1.11692e-11	4.70873e-10
713	1	protein_coding	126147027	126172480	-	ENSSSCG00000023356	novel gene	ensembl	protein_coding	1.3414	0.799706	3.25455e-10	1.17895e-08
16587	7	protein_coding	26674362	26716913	-	ENSSSCG00000001341	SLA-11	havana	protein_coding	1.33958	9.62383	1.74948e-12	7.99584e-11
6415	6	protein_coding	44980555	44989676	-	ENSSSCG00000003005	AXL	ensembl	protein_coding	1.33867	4.50796	3.54519e-12	1.57134e-10
9675	14	protein_coding	95191839	95196686	-	ENSSSCG00000021159	SNCG	ensembl	protein_coding	1.33682	0.980341	2.64287e-08	7.3574e-07
19866	16	protein_coding	71986890	72008135	-	ENSSSCG00000028875	HAVCR2	ensembl	protein_coding	1.33626	4.44457	3.88053e-12	1.71479e-10
13172	3	protein_coding	49934277	49946446	-	ENSSSCG00000025836	SULT1C4	ensembl	protein_coding	1.33558	4.89387	3.33052e-12	1.48067e-10
3401	13	protein_coding	155885416	155981611	-	ENSSSCG00000024429	SIDT1	ensembl	protein_coding	1.3314	0.89016	2.42666e-09	7.8245e-08
12043	8	protein_coding	76034114	76105880	-	ENSSSCG00000008980	SCARB2	ensembl	protein_coding	1.33129	7.24521	2.58556e-12	1.16002e-10
10645	9	protein_coding	37332088	37343577	-	ENSSSCG00000029675	MMP8	ensembl	protein_coding	1.3312	3.25976	4.67318e-11	1.81376e-09
237	1	protein_coding	35795801	35851239	-	ENSSSCG00000022533	novel gene	ensembl	protein_coding	1.32818	4.07454	6.17255e-12	2.68717e-10
16673	7	protein_coding	28038954	28042004	-	ENSSSCG00000001437	AGER	ensembl_havana	protein_coding	1.32759	2.34516	2.69565e-11	1.0776e-09
11374	9	protein_coding	125344018	125353610	-	ENSSSCG00000015476	CHI3L1	ensembl_havana	protein_coding	1.3267	4.53283	7.77426e-12	3.32525e-10
9771	14	protein_coding	110108612	110109424	-	ENSSSCG00000010449	CH25H	ensembl	protein_coding	1.32638	3.84669	9.37763e-12	3.9994e-10
2393	13	protein_coding	28991359	28992704	+	ENSSSCG00000011289	ACKR2	ensembl_havana	protein_coding	1.3259	1.42449	5.63224e-10	1.98631e-08
8860	14	protein_coding	8111572	8120119	-	ENSSSCG00000030644	novel gene	ensembl	protein_coding	1.32391	-0.319521	1.93793e-06	3.86296e-05
9300	14	IG_V_gene	52384768	52385271	+	ENSSSCG00000030830	IGLV-5	havana	IG_V_gene	1.32253	3.2813	3.95427e-11	1.54702e-09
6767	6	protein_coding	53966606	53970154	+	ENSSSCG00000003282	PigE-108A11.3	ensembl_havana	protein_coding	1.31905	-0.172239	2.64269e-06	5.1149e-05
22379	18	protein_coding	6894511	6906676	-	ENSSSCG00000016452	GIMAP8	ensembl	protein_coding	1.31735	5.10177	6.22679e-12	2.70276e-10
9252	14	protein_coding	50281701	50286188	-	ENSSSCG00000009997	OSM	ensembl	protein_coding	1.3136	2.2498	1.06588e-10	3.979e-09
520	1	protein_coding	92328266	92329935	-	ENSSSCG00000004444	FAM26F	ensembl	protein_coding	1.31031	2.08499	2.14344e-10	7.941e-09
8626	15	protein_coding	144854821	144909327	-	ENSSSCG00000016261	SP110	ensembl	protein_coding	1.30974	6.37167	6.10682e-12	2.66646e-10
2665	13	protein_coding	44287542	44300509	-	ENSSSCG00000011478	FAM107A	ensembl	protein_coding	1.30926	2.5383	3.89481e-11	1.52783e-09
20890	17	protein_coding	45556581	45611771	-	ENSSSCG00000027806	SAMHD1	ensembl_havana	protein_coding	1.30837	2.61917	7.37114e-11	2.8162e-09
9302	14	IG_V_gene	52398194	52398721	+	ENSSSCG00000030893	IGLV-3	havana	IG_V_gene	1.3063	5.98911	7.45843e-12	3.20881e-10
15348	4	protein_coding	60005444	60016407	+	ENSSSCG00000025980	CHMP4C	ensembl	protein_coding	1.30442	0.998721	1.29895e-09	4.35088e-08
4332	2	protein_coding	29411332	29422818	+	ENSSSCG00000013307	LMO2	ensembl	protein_coding	1.29928	4.27262	1.76676e-11	7.20002e-10
22589	18	protein_coding	27228163	27238130	-	ENSSSCG00000016617	WNT16	ensembl	protein_coding	1.29622	1.47036	3.54472e-09	1.11359e-07
5403	2	protein_coding	107342452	107363745	+	ENSSSCG00000027860	novel gene	ensembl	protein_coding	1.29259	7.15404	1.03869e-11	4.40424e-10
12244	8	protein_coding	119968858	120061196	-	ENSSSCG00000009132	ENPEP	ensembl_havana	protein_coding	1.2914	4.04549	2.68747e-11	1.07726e-09
18631	5	protein_coding	60302944	60373121	-	ENSSSCG00000000600	novel gene	ensembl	protein_coding	1.29087	4.66952	1.68901e-11	6.94103e-10
2444	13	protein_coding	32566384	32568453	+	ENSSSCG00000023557	CCRL2	ensembl	protein_coding	1.29013	3.37082	5.10027e-11	1.9743e-09
6379	6	protein_coding	43943595	43948406	+	ENSSSCG00000002983	LGALS13	ensembl	protein_coding	1.28863	1.57124	1.43814e-09	4.77353e-08
19728	16	protein_coding	50367103	50379440	-	ENSSSCG00000016958	PIK3R1	ensembl_havana	protein_coding	1.28835	-0.130995	7.75224e-07	1.65792e-05
16523	7	protein_coding	25330261	25332807	+	ENSSSCG00000001252	UBD	ensembl_havana	protein_coding	1.28754	6.21289	1.36158e-11	5.67492e-10
3350	13	protein_coding	148057108	148104960	-	ENSSSCG00000011877	CD86	ensembl_havana	protein_coding	1.2861	4.68668	2.13852e-11	8.64303e-10
4900	2	protein_coding	70020224	70035675	+	ENSSSCG00000013632	C19orf38	ensembl	protein_coding	1.28574	2.36073	4.54602e-10	1.6267e-08
11776	8	protein_coding	33109939	33123280	+	ENSSSCG00000024428	CHRNA9	ensembl	protein_coding	1.28503	-0.188039	2.19651e-06	4.33715e-05
8859	14	protein_coding	8076243	8084520	-	ENSSSCG00000009636	novel gene	ensembl	protein_coding	1.28095	1.35808	2.76253e-09	8.81067e-08
21853	12	protein_coding	41061351	41063253	+	ENSSSCG00000017700	CCL3L1	ensembl_havana	protein_coding	1.27698	2.35702	1.33239e-09	4.44262e-08
13248	3	protein_coding	59749609	59750318	-	ENSSSCG00000029057	novel gene	ensembl	protein_coding	1.27574	4.1907	4.51752e-11	1.758e-09
23209	GL892933.2	protein_coding	153642	154106	+	ENSSSCG00000023578	ANG	ensembl	protein_coding	1.27552	3.21815	8.2093e-11	3.10409e-09
16824	7	protein_coding	37905566	37968899	+	ENSSSCG00000001579	novel gene	ensembl	protein_coding	1.27501	6.21164	2.11099e-11	8.55536e-10
6384	6	protein_coding	44123697	44154834	+	ENSSSCG00000027515	FCGBP	ensembl	protein_coding	1.2743	1.31388	1.50744e-09	4.98102e-08
1797	1	protein_coding	285739269	285746973	-	ENSSSCG00000005486	KIF12	ensembl	protein_coding	1.27367	1.63342	3.41241e-09	1.07432e-07
22344	18	protein_coding	5661558	5723817	-	ENSSSCG00000016431	GALNTL5	ensembl	protein_coding	1.27035	0.644866	7.64792e-08	1.97193e-06
5633	2	protein_coding	147169469	147177252	-	ENSSSCG00000014349	TMEM173	ensembl_havana	protein_coding	1.26835	4.85814	3.78387e-11	1.49229e-09
14625	X	protein_coding	102611634	102614919	-	ENSSSCG00000030241	TSC22D3	ensembl	protein_coding	1.26716	7.31456	2.5105e-11	1.00908e-09
2541	13	protein_coding	35852148	35855393	+	ENSSSCG00000024609	GNAT1	ensembl	protein_coding	1.26659	1.68568	2.9274e-09	9.29607e-08
16365	7	protein_coding	20197882	20368697	-	ENSSSCG00000001085	DCDC2	ensembl_havana	protein_coding	1.26523	0.118504	1.93095e-07	4.64409e-06
935	1	protein_coding	146905998	146923333	-	ENSSSCG00000004789	THBS1	ensembl_havana	protein_coding	1.26298	6.19201	3.32998e-11	1.32038e-09
11747	8	protein_coding	30793179	30793670	+	ENSSSCG00000027836	TBC1D1	ensembl	protein_coding	1.26252	2.61243	2.69948e-10	9.87633e-09
17724	7	protein_coding	122688927	122699697	-	ENSSSCG00000022251	UABP-2	ensembl	protein_coding	1.26218	4.09341	6.68677e-11	2.5614e-09
4074	2	protein_coding	10348266	10366728	-	ENSSSCG00000013114	SLC15A3	ensembl	protein_coding	1.26174	5.39211	4.01674e-11	1.56728e-09
25050	GL894769.1	protein_coding	185	1314	+	ENSSSCG00000027787	SLC2A5	ensembl	protein_coding	1.26173	0.269115	3.7376e-07	8.44905e-06
22116	12	protein_coding	54264906	54269592	+	ENSSSCG00000017920	CXCL16	ensembl_havana	protein_coding	1.26092	5.3824	3.87194e-11	1.52293e-09
7653	6	protein_coding	145620012	145643859	+	ENSSSCG00000003842	TTC22	ensembl	protein_coding	1.25983	0.972545	9.18841e-09	2.7233e-07
1553	1	protein_coding	252989614	253007803	+	ENSSSCG00000005267	ANXA1	ensembl_havana	protein_coding	1.25885	8.35328	3.22606e-11	1.28264e-09
8345	15	protein_coding	106492811	106519614	-	ENSSSCG00000016053	TMEM194B	ensembl	protein_coding	1.25362	4.55363	6.60047e-11	2.53496e-09
15829	4	protein_coding	104969375	104971615	-	ENSSSCG00000006582	S100A14	ensembl_havana	protein_coding	1.25147	4.36675	7.89239e-11	2.99972e-09
18749	5	protein_coding	66749072	66773949	+	ENSSSCG00000000707	SCNN1A	ensembl	protein_coding	1.25145	2.1256	9.74012e-10	3.32319e-08
12552	3	protein_coding	7421162	7430979	+	ENSSSCG00000007644	novel gene	ensembl	protein_coding	1.24986	0.261606	6.65098e-07	1.43706e-05
2442	13	protein_coding	32532565	32538394	+	ENSSSCG00000024311	CCR2	ensembl	protein_coding	1.24885	2.34789	1.5792e-09	5.19472e-08
4979	2	protein_coding	72673675	72685556	+	ENSSSCG00000022380	novel gene	ensembl	protein_coding	1.24791	0.805255	2.8906e-08	7.98645e-07
13519	3	protein_coding	92035879	92043667	+	ENSSSCG00000023591	GPR111	ensembl	protein_coding	1.24784	1.78577	5.6558e-09	1.72867e-07
21851	12	protein_coding	41048662	41049981	-	ENSSSCG00000017698	CCL4	ensembl_havana	protein_coding	1.2477	2.67086	9.74012e-10	3.32319e-08
19657	16	protein_coding	36385658	36393941	+	ENSSSCG00000016903	GZMA	ensembl	protein_coding	1.24759	2.77584	1.43097e-09	4.76048e-08
17734	7	protein_coding	123110533	123119625	-	ENSSSCG00000002487	SERPINA3-2	ensembl	protein_coding	1.23908	0.383046	6.88363e-08	1.78112e-06
2221	13	protein_coding	1791733	1881007	-	ENSSSCG00000011186	COL6A5	ensembl	protein_coding	1.2386	2.01281	2.93828e-09	9.31047e-08
22470	18	protein_coding	12892533	12981639	+	ENSSSCG00000016522	PTN	ensembl_havana	protein_coding	1.23796	5.03141	1.03806e-10	3.88504e-09
6918	6	protein_coding	59773507	59795001	+	ENSSSCG00000024223	ARHGEF16	ensembl	protein_coding	1.23308	5.46919	1.02814e-10	3.85776e-09
12996	3	protein_coding	41448662	41452015	+	ENSSSCG00000008001	MSLN	ensembl	protein_coding	1.23206	0.76913	4.18949e-08	1.12778e-06
19218	11	protein_coding	18412947	18413495	-	ENSSSCG00000009394	ARL11	ensembl	protein_coding	1.23125	1.86351	6.15687e-09	1.87791e-07
11171	9	protein_coding	90083319	90143924	-	ENSSSCG00000022543	VWDE	ensembl	protein_coding	1.23037	-0.128259	2.61608e-06	5.07008e-05
1602	1	misc_RNA	264105054	264105311	-	ENSSSCG00000018700	RNase_MRP	ensembl	misc_RNA	1.23018	1.15705	1.1142e-08	3.25627e-07
1552	1	protein_coding	252793170	252808540	+	ENSSSCG00000028996	ALDH1A1	ensembl	protein_coding	1.2279	2.86343	3.28692e-10	1.18774e-08
17259	7	protein_coding	80245248	80246303	-	ENSSSCG00000027911	LTB4R	ensembl	protein_coding	1.22555	0.860921	2.28335e-07	5.38569e-06
200	1	protein_coding	33338288	33400551	+	ENSSSCG00000004172	SLC2A12	ensembl	protein_coding	1.22335	1.99371	2.60372e-09	8.32226e-08
15108	4	protein_coding	13883560	13888797	+	ENSSSCG00000005967	FAM84B	ensembl_havana	protein_coding	1.22122	2.13105	1.46433e-09	4.84949e-08
18748	5	protein_coding	66732882	66739987	-	ENSSSCG00000000706	LTBR	ensembl_havana	protein_coding	1.22029	4.89342	1.91671e-10	7.11901e-09
5953	6	protein_coding	4754998	4789463	-	ENSSSCG00000023837	WFDC1	ensembl	protein_coding	1.21537	2.60376	1.14233e-09	3.87943e-08
22374	18	protein_coding	6731369	6733669	-	ENSSSCG00000016449	GIMAP2	ensembl	protein_coding	1.21436	0.752312	2.04888e-07	4.89563e-06
16621	7	pseudogene	27316802	27317942	+	ENSSSCG00000001388	C7H6orf15	ensembl_havana	pseudogene	1.21305	3.24766	5.71385e-10	2.01026e-08
6661	6	protein_coding	51131458	51159087	+	ENSSSCG00000003218	novel gene	ensembl	protein_coding	1.20884	5.12967	2.66597e-10	9.7781e-09
18671	5	protein_coding	64370014	64378469	+	ENSSSCG00000000641	KLRK1	ensembl_havana	protein_coding	1.20704	2.44927	3.70041e-09	1.15754e-07
22375	18	protein_coding	6741254	6749392	+	ENSSSCG00000016442	AOC1	havana	protein_coding	1.20543	2.13123	3.75107e-09	1.17089e-07
19950	10	protein_coding	309239	337906	+	ENSSSCG00000028923	novel gene	ensembl	protein_coding	1.20485	0.668664	7.8558e-08	2.0149e-06
24459	GL894259.1	protein_coding	31965	32685	+	ENSSSCG00000024726	RNASE1	ensembl	protein_coding	1.20477	0.697072	1.19806e-07	2.99432e-06
17260	7	protein_coding	80250316	80251392	-	ENSSSCG00000020941	novel gene	ensembl	protein_coding	1.20465	-0.0359804	4.90836e-06	9.00133e-05
11145	9	protein_coding	82625077	82638263	-	ENSSSCG00000015334	PDK4	ensembl_havana	protein_coding	1.20463	3.65456	5.01118e-10	1.78444e-08
12545	3	protein_coding	7284978	7296937	+	ENSSSCG00000025271	novel gene	ensembl	protein_coding	1.20028	1.45891	2.28805e-08	6.43064e-07
12562	3	protein_coding	7666296	7699029	-	ENSSSCG00000007659	ZCWPW1	ensembl	protein_coding	1.19976	2.04374	6.45636e-09	1.94499e-07
17273	7	protein_coding	80385995	80396581	-	ENSSSCG00000002001	REC8	ensembl	protein_coding	1.19928	3.42238	8.07282e-10	2.79331e-08
11059	9	protein_coding	73757704	73762351	-	ENSSSCG00000015652	IL10	ensembl_havana	protein_coding	1.19716	1.03547	1.29765e-07	3.22129e-06
21535	12	protein_coding	21536799	21540282	+	ENSSSCG00000017448	KRT19	ensembl	protein_coding	1.19651	6.25324	3.01868e-10	1.09621e-08
4493	2	protein_coding	52576215	52578540	-	ENSSSCG00000013408	ADM	ensembl	protein_coding	1.19314	3.13751	1.92778e-09	6.27106e-08
810	1	protein_coding	141436332	141517774	-	ENSSSCG00000004687	B2M	ensembl	protein_coding	1.1926	9.71822	2.95639e-10	1.07626e-08
12554	3	protein_coding	7503104	7504271	-	ENSSSCG00000007655	novel gene	ensembl	protein_coding	1.18888	1.57574	4.08298e-08	1.10316e-06
1712	1	protein_coding	275474265	275507927	+	ENSSSCG00000026173	ABCA1	ensembl_havana	protein_coding	1.18803	6.82076	3.82011e-10	1.37702e-08
10436	9	protein_coding	8545065	8554097	+	ENSSSCG00000014823	P2Y6R	ensembl	protein_coding	1.18793	2.29961	7.34174e-09	2.19818e-07
4165	2	protein_coding	12922587	12927632	+	ENSSSCG00000013180	YPEL4	ensembl	protein_coding	1.18764	1.3117	5.35684e-08	1.41096e-06
24796	GL896412.1	protein_coding	17775	22847	+	ENSSSCG00000020780	PRSS57	ensembl	protein_coding	1.18413	1.84638	3.59454e-08	9.82038e-07
16090	4	protein_coding	120592959	120605764	-	ENSSSCG00000026832	novel gene	ensembl	protein_coding	1.18338	2.10205	8.0638e-09	2.40945e-07
20515	17	protein_coding	10806299	10928870	-	ENSSSCG00000007007	IDO1	ensembl	protein_coding	1.18204	4.98531	6.02804e-10	2.11068e-08
16046	4	protein_coding	117822828	117848382	+	ENSSSCG00000006776	MOV10	ensembl	protein_coding	1.18063	8.42388	4.48304e-10	1.60808e-08
21474	12	protein_coding	20126594	20135051	+	ENSSSCG00000025856	TMEM106A	ensembl	protein_coding	1.17852	5.7609	5.85708e-10	2.05572e-08
6084	6	protein_coding	17679847	17699546	+	ENSSSCG00000002814	GPR97	ensembl	protein_coding	1.17834	1.60641	6.62468e-08	1.7263e-06
20094	10	protein_coding	24337266	24406910	+	ENSSSCG00000010893	CFH	ensembl_havana	protein_coding	1.17792	6.50694	5.5146e-10	1.94951e-08
17298	7	protein_coding	81031051	81033746	+	ENSSSCG00000002028	CMTM5	ensembl_havana	protein_coding	1.17646	-0.520351	4.29346e-05	0.000649375
2352	13	protein_coding	26127754	26137301	-	ENSSSCG00000011265	XIRP1	ensembl	protein_coding	1.17619	3.7646	1.16236e-09	3.93834e-08
15206	4	protein_coding	33354419	33361711	+	ENSSSCG00000006036	ABRA	ensembl	protein_coding	1.1737	1.33086	3.34114e-08	9.19659e-07
8958	14	protein_coding	23085504	23503718	+	ENSSSCG00000009722	SPOCK3	ensembl	protein_coding	1.1717	1.49778	1.27025e-08	3.64692e-07
16091	4	protein_coding	120713221	120724469	+	ENSSSCG00000030191	novel gene	ensembl	protein_coding	1.17061	0.903566	1.13502e-07	2.84162e-06
4909	2	protein_coding	70359228	70372384	+	ENSSSCG00000013625	RGL3	ensembl	protein_coding	1.17038	1.48725	1.27666e-08	3.65819e-07
10447	9	protein_coding	9166711	9179299	-	ENSSSCG00000014834	UCP3	ensembl	protein_coding	1.16744	-0.128917	4.71593e-06	8.71378e-05
16648	7	protein_coding	27613957	27617558	+	ENSSSCG00000024161	SLA-7	ensembl_havana	protein_coding	1.16702	5.78252	8.43115e-10	2.91043e-08
21295	12	protein_coding	6490149	6509578	+	ENSSSCG00000017234	CD300LF	ensembl_havana	protein_coding	1.1662	3.94071	1.78138e-09	5.82064e-08
17944	5	protein_coding	3145792	3157669	-	ENSSSCG00000000033	TSPO	ensembl	protein_coding	1.16549	5.57839	9.59485e-10	3.28893e-08
1043	1	protein_coding	165529517	165548510	+	ENSSSCG00000004870	novel gene	ensembl	protein_coding	1.16509	7.84085	7.60837e-10	2.64864e-08
144	1	protein_coding	23480022	23510485	-	ENSSSCG00000004125	STX11	ensembl	protein_coding	1.16498	4.41033	1.30247e-09	4.35273e-08
5402	2	protein_coding	107271123	107294215	-	ENSSSCG00000014172	novel gene	ensembl	protein_coding	1.16387	5.89588	9.15633e-10	3.14596e-08
18895	5	protein_coding	82894882	82958376	+	ENSSSCG00000000839	ALDH1L2	ensembl	protein_coding	1.16251	5.69875	1.02349e-09	3.48391e-08
12107	8	protein_coding	83284579	83285658	-	ENSSSCG00000009022	MAB21L2	ensembl	protein_coding	1.1619	0.853363	2.88227e-07	6.6175e-06
23210	GL892933.2	protein_coding	157544	158192	+	ENSSSCG00000026721	RNASE4	ensembl	protein_coding	1.1602	5.10479	1.173e-09	3.96502e-08
8687	15	protein_coding	148259662	148289653	+	ENSSSCG00000016312	novel gene	ensembl	protein_coding	1.15679	2.86622	6.18918e-09	1.87995e-07
18130	5	protein_coding	15691969	15695232	+	ENSSSCG00000000195	PRPH	ensembl	protein_coding	1.15625	2.46238	6.55133e-09	1.96956e-07
488	1	protein_coding	86038181	86064050	+	ENSSSCG00000004399	SLC22A16	ensembl	protein_coding	1.15609	0.421174	1.14258e-06	2.35432e-05
11713	8	protein_coding	19289181	19294039	+	ENSSSCG00000028814	SOD3	ensembl	protein_coding	1.15558	1.95406	3.37103e-08	9.26148e-07
16725	7	protein_coding	29873202	29939215	+	ENSSSCG00000001478	BMP5	ensembl	protein_coding	1.15512	1.77239	1.16535e-08	3.37882e-07
6685	6	protein_coding	51692516	51695384	-	ENSSSCG00000003231	NKG7	ensembl_havana	protein_coding	1.1532	5.01729	1.59798e-09	5.24472e-08
18491	5	protein_coding	36179190	36185575	-	ENSSSCG00000000492	LYZ	ensembl_havana	protein_coding	1.15195	6.72951	1.28087e-09	4.31001e-08
9806	14	protein_coding	114769059	114776317	-	ENSSSCG00000010479	RBP4	ensembl	protein_coding	1.15087	3.02149	6.36662e-09	1.92587e-07
7163	6	protein_coding	77097065	77111217	+	ENSSSCG00000029558	EXTL1	ensembl	protein_coding	1.15082	0.63174	9.85038e-07	2.0645e-05
12864	3	protein_coding	32671707	32672538	+	ENSSSCG00000027855	SOCS1	ensembl	protein_coding	1.14809	4.08372	2.53909e-09	8.13341e-08
12017	8	protein_coding	74206843	74311988	+	ENSSSCG00000008959	CXCL2	ensembl_havana	protein_coding	1.14593	1.00825	2.55123e-07	5.96004e-06
22535	18	protein_coding	20747732	20760161	-	ENSSSCG00000016573	IRF5	ensembl_havana	protein_coding	1.14569	5.06902	2.01018e-09	6.51025e-08
23217	GL893363.2	protein_coding	70766	157233	+	ENSSSCG00000001908	CCDC33	ensembl	protein_coding	1.14552	1.9989	2.75897e-08	7.66608e-07
18822	5	protein_coding	72799795	73101239	-	ENSSSCG00000000778	CPNE8	ensembl	protein_coding	1.14458	3.63085	3.29439e-09	1.0394e-07
14150	X	protein_coding	44109888	44121368	-	ENSSSCG00000012258	FUNDC1	ensembl_havana	protein_coding	1.14138	7.60596	1.64127e-09	5.37478e-08
9674	14	protein_coding	95183009	95185230	-	ENSSSCG00000029058	novel gene	ensembl	protein_coding	1.13813	1.28926	1.88593e-07	4.55712e-06
14368	X	protein_coding	63666726	63724412	+	ENSSSCG00000012375	DLG3	ensembl	protein_coding	1.1364	4.65798	2.82014e-09	8.97489e-08
10730	9	protein_coding	45823535	45867317	+	ENSSSCG00000015047	TTC12	ensembl	protein_coding	1.13596	2.51546	1.50075e-08	4.27524e-07
16759	7	protein_coding	34180626	34184970	-	ENSSSCG00000001509	DAXX	ensembl	protein_coding	1.1352	7.55313	2.00573e-09	6.51019e-08
6356	6	protein_coding	43341649	43344900	-	ENSSSCG00000026407	NCCRP1	ensembl	protein_coding	1.13477	1.03123	1.96018e-07	4.69899e-06
15045	4	protein_coding	790065	797030	-	ENSSSCG00000005926	PARP10	ensembl	protein_coding	1.13371	6.17207	2.33775e-09	7.55443e-08
14641	X	protein_coding	104266414	104398296	+	ENSSSCG00000012576	CHRDL1	ensembl_havana	protein_coding	1.13351	4.38124	3.63964e-09	1.14096e-07
210	1	protein_coding	34481248	34490749	+	ENSSSCG00000004179	VNN2	ensembl	protein_coding	1.13334	2.46479	2.47546e-08	6.93081e-07
12389	8	protein_coding	143439802	143519675	-	ENSSSCG00000009231	CDS1	ensembl	protein_coding	1.13183	2.79261	9.96064e-09	2.94029e-07
1361	1	protein_coding	223545107	223549119	-	ENSSSCG00000005131	DMRTA1	ensembl	protein_coding	1.13138	0.0883629	4.88615e-06	8.98304e-05
1440	1	protein_coding	229662567	230108309	+	ENSSSCG00000025613	novel gene	ensembl	protein_coding	1.12262	2.73236	1.58013e-08	4.49267e-07
16240	4	protein_coding	142080450	142110266	-	ENSSSCG00000006932	novel gene	ensembl	protein_coding	1.12177	1.71817	6.09797e-08	1.59187e-06
7158	6	protein_coding	76874370	76881068	-	ENSSSCG00000003551	PAQR7	ensembl	protein_coding	1.12078	0.667453	1.60324e-06	3.23093e-05
6271	6	protein_coding	40597686	40601339	+	ENSSSCG00000002908	ZBTB32	ensembl	protein_coding	1.12041	0.294767	2.23737e-05	0.000354476
2790	13	protein_coding	73509523	73515894	-	ENSSSCG00000011570	IRAK2	ensembl_havana	protein_coding	1.12017	3.15069	1.16159e-08	3.37461e-07
11959	8	protein_coding	70060374	70093017	-	ENSSSCG00000008927	TMPRSS11A	ensembl	protein_coding	1.11717	0.481249	3.2901e-06	6.26057e-05
598	1	protein_coding	108638412	108667299	+	ENSSSCG00000004509	LIPG	ensembl	protein_coding	1.11699	3.38048	1.18192e-08	3.42011e-07
3203	13	protein_coding	131879883	131880770	-	ENSSSCG00000027025	novel gene	ensembl	protein_coding	1.1148	0.049265	9.62031e-06	0.000167029
11814	8	protein_coding	40100493	40231264	-	ENSSSCG00000008820	TEC	ensembl_havana	protein_coding	1.11445	2.91399	1.63706e-08	4.6455e-07
15844	4	protein_coding	105931636	105935014	+	ENSSSCG00000006604	CRNN	ensembl	protein_coding	1.11415	2.13081	4.84435e-08	1.29221e-06
4806	2	protein_coding	67197696	67239468	+	ENSSSCG00000013714	MUC16	ensembl	protein_coding	1.11388	1.72868	1.2394e-07	3.09239e-06
3818	2	protein_coding	3518994	3536523	+	ENSSSCG00000028501	ALDH3B1	ensembl	protein_coding	1.11318	1.75196	1.38676e-07	3.43669e-06
21880	12	protein_coding	42456842	42458852	+	ENSSSCG00000017721	CCL8	ensembl_havana	protein_coding	1.11267	2.90638	2.48222e-08	6.9365e-07
7737	6	protein_coding	152704065	152709056	-	ENSSSCG00000003908	TSPAN1	ensembl	protein_coding	1.11257	2.27758	2.77549e-08	7.69739e-07
12109	8	protein_coding	83617785	83721850	-	ENSSSCG00000009023	DCLK2	ensembl	protein_coding	1.11252	0.355965	2.96086e-06	5.67827e-05
13263	3	IG_V_gene	59985851	59986608	+	ENSSSCG00000027332	IGKV-11	havana	IG_V_gene	1.11184	5.01986	6.4202e-09	1.93808e-07
13151	3	protein_coding	48894887	48897474	+	ENSSSCG00000008124	novel gene	ensembl	protein_coding	1.11183	0.94917	6.51442e-07	1.40963e-05
11127	9	protein_coding	80762598	80767739	+	ENSSSCG00000015324	GNG11	ensembl	protein_coding	1.11077	5.87105	4.85366e-09	1.50228e-07
19684	16	protein_coding	40115255	40115716	+	ENSSSCG00000016926	GAPT	ensembl	protein_coding	1.10956	0.633187	3.59094e-06	6.78901e-05
17153	7	protein_coding	63942642	63965635	+	ENSSSCG00000001909	novel gene	ensembl	protein_coding	1.10776	2.36554	7.47613e-08	1.93103e-06
22585	18	protein_coding	26579424	26641256	+	ENSSSCG00000016613	AASS	ensembl	protein_coding	1.10706	1.91922	6.75206e-08	1.75017e-06
2086	1	protein_coding	308712994	308716167	+	ENSSSCG00000005756	novel gene	ensembl	protein_coding	1.10613	3.2624	1.82215e-08	5.14092e-07
7270	6	protein_coding	82690529	82692173	-	ENSSSCG00000003616	FAM167B	ensembl	protein_coding	1.10603	3.30143	2.09427e-08	5.89731e-07
9294	14	IG_V_gene	52245939	52246423	+	ENSSSCG00000030868	IGLV-10	havana	IG_V_gene	1.10598	1.86865	2.24585e-07	5.31434e-06
5917	6	rRNA	872546	872698	-	ENSSSCG00000020149	5_8S_rRNA	ensembl	rRNA	1.10485	7.94724	5.08896e-09	1.56193e-07
16068	4	protein_coding	119457085	119474711	-	ENSSSCG00000006796	CHI3L2	ensembl	protein_coding	1.10416	2.58165	3.94198e-08	1.07098e-06
16001	4	protein_coding	113657784	113699309	-	ENSSSCG00000006734	CD101	ensembl_havana	protein_coding	1.10385	2.22572	8.79924e-08	2.24511e-06
17253	7	protein_coding	80123012	80136152	-	ENSSSCG00000001984	KHNYN	ensembl	protein_coding	1.10379	7.65652	5.33229e-09	1.6332e-07
17491	7	protein_coding	92211761	92247931	+	ENSSSCG00000002265	FAM174B	ensembl	protein_coding	1.10379	3.53087	1.26708e-08	3.64497e-07
12150	8	protein_coding	92874698	92878708	-	ENSSSCG00000009059	MGST2	ensembl	protein_coding	1.1029	-0.217954	9.25558e-06	0.000160887
16009	4	protein_coding	114691058	114716240	-	ENSSSCG00000006742	MAB21L3	ensembl	protein_coding	1.10289	1.11051	5.17273e-07	1.13777e-05
16269	7	protein_coding	1784203	1792444	-	ENSSSCG00000001011	SERPINB1	ensembl	protein_coding	1.10243	6.39415	6.18634e-09	1.87995e-07
12902	3	protein_coding	38466497	38516974	+	ENSSSCG00000007927	PPL	ensembl	protein_coding	1.10191	3.91991	1.15893e-08	3.37355e-07
9731	14	protein_coding	99354180	99354806	+	ENSSSCG00000022256	C10orf10	ensembl	protein_coding	1.10121	2.18952	5.24648e-08	1.38937e-06
21454	12	protein_coding	19442755	19444987	+	ENSSSCG00000025414	PYY	ensembl	protein_coding	1.09938	1.24144	1.13552e-06	2.34307e-05
6020	6	protein_coding	13511296	13513055	-	ENSSSCG00000002727	IL34	ensembl	protein_coding	1.09927	1.62249	2.51351e-07	5.88129e-06
5090	2	protein_coding	76659058	76661492	-	ENSSSCG00000022689	GADD45B	ensembl	protein_coding	1.09885	4.89235	8.44697e-09	2.5137e-07
11649	8	protein_coding	3671928	3673463	-	ENSSSCG00000008714	PSAPL1	ensembl	protein_coding	1.0968	-0.257209	6.35014e-05	0.000914258
9770	14	protein_coding	109911958	109939489	+	ENSSSCG00000010448	FAS	ensembl_havana	protein_coding	1.09666	3.71221	1.40677e-08	4.01533e-07
8526	15	protein_coding	133425398	133432043	-	ENSSSCG00000016186	novel gene	ensembl	protein_coding	1.09416	5.1488	9.3344e-09	2.76099e-07
1079	1	protein_coding	176374032	176410884	+	ENSSSCG00000004897	ZCCHC2	ensembl	protein_coding	1.09084	5.13977	1.02929e-08	3.02619e-07
19931	16	protein_coding	85855452	85883358	+	ENSSSCG00000017121	SLC6A3	ensembl	protein_coding	1.08803	1.55025	2.41235e-07	5.66267e-06
21053	17	protein_coding	58476081	58509813	-	ENSSSCG00000007470	FAM65C	ensembl_havana	protein_coding	1.08228	1.89945	2.91364e-07	6.66864e-06
15830	4	protein_coding	105043616	105058184	-	ENSSSCG00000006587	PGLYRP4	ensembl	protein_coding	1.07996	0.103316	7.90428e-06	0.000138879
16757	7	protein_coding	34167701	34176411	-	ENSSSCG00000001507	TAPBP	ensembl	protein_coding	1.07638	7.51852	1.24398e-08	3.58556e-07
22369	18	protein_coding	6618395	6619630	+	ENSSSCG00000027826	GIMAP4	ensembl	protein_coding	1.07607	7.10153	1.29328e-08	3.69859e-07
6765	6	protein_coding	53902904	53909080	+	ENSSSCG00000029231	PigE-108A11.6	ensembl_havana	protein_coding	1.07527	2.73101	1.0111e-07	2.57086e-06
6337	6	protein_coding	42804352	42812440	+	ENSSSCG00000024751	SPRED3	ensembl	protein_coding	1.07505	0.672073	2.50219e-06	4.86864e-05
326	1	protein_coding	55298662	55774196	+	ENSSSCG00000004270	BAI3	ensembl	protein_coding	1.07283	0.260497	5.66931e-06	0.000102939
457	1	protein_coding	83109165	83124404	+	ENSSSCG00000004380	novel gene	ensembl	protein_coding	1.06963	3.1732	4.4064e-08	1.17753e-06
6762	6	protein_coding	53768201	53774819	+	ENSSSCG00000003278	novel gene	ensembl	protein_coding	1.06921	2.50212	1.12353e-07	2.81766e-06
19072	5	protein_coding	110869571	110906353	+	ENSSSCG00000000982	TTLL8	ensembl	protein_coding	1.069	-0.043112	4.71207e-05	0.000703264
6693	6	protein_coding	51805504	51825376	-	ENSSSCG00000003236	SIGLEC5	ensembl_havana	protein_coding	1.06666	2.77761	1.03945e-07	2.62928e-06
3632	13	protein_coding	207205351	207267685	-	ENSSSCG00000024614	ITSN1	ensembl	protein_coding	1.0649	3.87459	3.47219e-08	9.51697e-07
18681	5	protein_coding	64658538	64659791	+	ENSSSCG00000026217	novel gene	ensembl	protein_coding	1.06434	0.042981	5.64935e-05	0.000825514
17899	7	misc_RNA	134400749	134401079	+	ENSSSCG00000019556	7SK	ensembl	misc_RNA	1.06339	4.97013	2.40731e-08	6.7529e-07
19865	16	protein_coding	71949487	71963257	-	ENSSSCG00000017061	HAVCR1	ensembl	protein_coding	1.06187	1.53073	7.38263e-07	1.58349e-05
8855	14	protein_coding	7872814	7883551	-	ENSSSCG00000025094	novel gene	ensembl	protein_coding	1.06144	0.841599	2.12827e-06	4.22514e-05
538	1	protein_coding	95104353	95109056	+	ENSSSCG00000004464	FAM46A	ensembl	protein_coding	1.0598	4.76814	2.87968e-08	7.97129e-07
10754	9	protein_coding	49273815	49276432	-	ENSSSCG00000015068	APOA4	ensembl	protein_coding	1.05926	1.85137	3.07845e-07	7.02394e-06
16709	7	protein_coding	29396910	29404502	-	ENSSSCG00000001465	SLA-DOB	ensembl_havana	protein_coding	1.05847	2.32071	1.42879e-07	3.53487e-06
16970	7	protein_coding	50169197	50196740	-	ENSSSCG00000024347	CRISP3	ensembl_havana	protein_coding	1.05716	2.59281	1.69677e-07	4.16973e-06
6166	6	protein_coding	27466765	27524179	-	ENSSSCG00000002828	LPCAT2	ensembl	protein_coding	1.05706	3.98333	4.04011e-08	1.09547e-06
22687	18	protein_coding	46956599	47012335	+	ENSSSCG00000016678	NOD1	ensembl_havana	protein_coding	1.05495	2.79395	1.05012e-07	2.65169e-06
7976	15	protein_coding	44346307	44394307	+	ENSSSCG00000015766	novel gene	ensembl	protein_coding	1.05279	1.34097	7.80102e-07	1.66162e-05
8584	15	protein_coding	137861024	137905123	-	ENSSSCG00000025993	SGPP2	ensembl	protein_coding	1.05248	3.17056	6.72423e-08	1.74604e-06
9839	14	protein_coding	117265094	117349965	-	ENSSSCG00000010504	BLNK	ensembl_havana	protein_coding	1.05241	4.2996	4.1886e-08	1.12778e-06
21469	12	protein_coding	19999639	20002311	+	ENSSSCG00000029763	IFI35	ensembl	protein_coding	1.05018	6.12851	2.98797e-08	8.23994e-07
20493	17	protein_coding	5450598	5526272	-	ENSSSCG00000006985	MTMR7	ensembl	protein_coding	1.05015	0.939827	1.0529e-06	2.18798e-05
24295	GL896432.1	protein_coding	7591	16267	+	ENSSSCG00000022721	CDH16	ensembl	protein_coding	1.04839	1.75708	1.81903e-07	4.4257e-06
1721	1	protein_coding	275740052	275862912	-	ENSSSCG00000005423	novel gene	ensembl	protein_coding	1.04801	5.5007	3.47699e-08	9.51697e-07
6521	6	protein_coding	47840098	47847138	-	ENSSSCG00000026602	PTGIR	ensembl	protein_coding	1.04616	2.46674	1.96364e-07	4.69961e-06
11663	8	protein_coding	5246772	5250746	-	ENSSSCG00000008727	MSX1	ensembl	protein_coding	1.04565	0.248912	1.76493e-05	0.000286747
20002	10	protein_coding	12516053	12519074	-	ENSSSCG00000010830	HLX	ensembl	protein_coding	1.0435	2.26991	3.84727e-07	8.67024e-06
6397	6	protein_coding	44447547	44448266	-	ENSSSCG00000026931	SERTAD1	ensembl	protein_coding	1.04208	4.63798	4.91196e-08	1.3055e-06
11083	9	protein_coding	74983719	75005883	-	ENSSSCG00000015299	STEAP4	ensembl	protein_coding	1.04179	3.14606	1.03188e-07	2.61462e-06
17157	7	protein_coding	64073607	64082630	+	ENSSSCG00000001913	STOML1	ensembl	protein_coding	1.04126	4.64663	4.98151e-08	1.32159e-06
23735	JH118558.1	protein_coding	22943	34814	+	ENSSSCG00000016178	novel gene	ensembl	protein_coding	1.04108	0.128601	2.01698e-05	0.000323047
8683	15	protein_coding	148087403	148163653	+	ENSSSCG00000016308	novel gene	ensembl	protein_coding	1.04065	-0.0570485	6.20454e-05	0.000896815
15574	4	protein_coding	96888986	96908203	-	ENSSSCG00000006350	CD32	ensembl_havana	protein_coding	1.03994	2.40573	2.60913e-07	6.08563e-06
15726	4	protein_coding	102463018	102467485	-	ENSSSCG00000006489	TMEM79	ensembl	protein_coding	1.03849	0.670109	3.73297e-06	7.03939e-05
8167	15	protein_coding	79412981	79434415	+	ENSSSCG00000025598	novel gene	ensembl	protein_coding	1.03825	3.60173	7.85241e-08	2.0149e-06
19220	11	protein_coding	18519921	18566731	-	ENSSSCG00000009396	PHF11	ensembl	protein_coding	1.03706	7.39539	4.04706e-08	1.09547e-06
18188	5	protein_coding	18200542	18205776	+	ENSSSCG00000000245	novel gene	ensembl	protein_coding	1.03541	7.28848	4.31706e-08	1.15576e-06
9972	14	protein_coding	131791153	131804261	+	ENSSSCG00000010624	DUSP5	ensembl	protein_coding	1.03459	4.69089	6.01205e-08	1.57224e-06
24527	GL894011.1	protein_coding	15205	25273	-	ENSSSCG00000021626	novel gene	ensembl	protein_coding	1.03401	4.91354	5.83807e-08	1.52947e-06
5721	2	protein_coding	153801404	153932628	+	ENSSSCG00000014410	novel gene	ensembl	protein_coding	1.03354	5.10482	5.78095e-08	1.51721e-06
25065	MT	Mt_tRNA	1176	1245	+	ENSSSCG00000018060	novel gene	insdc	Mt_tRNA	1.03105	2.42042	2.42528e-07	5.68391e-06
7514	6	protein_coding	112471604	112544365	+	ENSSSCG00000003744	MOCOS	ensembl	protein_coding	1.02956	0.515467	1.58735e-05	0.000261957
16292	7	protein_coding	3952949	4100229	-	ENSSSCG00000024310	F13A1	ensembl_havana	protein_coding	1.02755	4.51848	1.07314e-07	2.70517e-06
22371	18	protein_coding	6647497	6650873	-	ENSSSCG00000016443	TMEM176A	ensembl	protein_coding	1.0269	3.61506	1.03083e-07	2.61462e-06
2330	13	protein_coding	24848154	24867896	-	ENSSSCG00000011246	VILL	ensembl	protein_coding	1.02655	0.602177	5.94217e-06	0.00010723
5949	6	protein_coding	4412902	4460433	+	ENSSSCG00000002669	CRISPLD2	ensembl_havana	protein_coding	1.02633	1.88906	7.81485e-07	1.66162e-05
9032	14	protein_coding	31807454	31858571	+	ENSSSCG00000021261	novel gene	ensembl	protein_coding	1.02402	1.35453	1.75066e-06	3.50874e-05
8607	15	protein_coding	142019659	142047248	-	ENSSSCG00000016243	RHBDD1	ensembl	protein_coding	1.0234	2.83366	2.06997e-07	4.92196e-06
12050	8	protein_coding	76447262	76642506	+	ENSSSCG00000008984	SHROOM3	ensembl	protein_coding	1.02209	2.039	3.54127e-07	8.04242e-06
21726	12	protein_coding	32675130	32678191	-	ENSSSCG00000017607	TMEM100	ensembl	protein_coding	1.01988	3.73278	1.47578e-07	3.64499e-06
9305	14	IG_C_gene	52423079	52423532	-	ENSSSCG00000010044	IGLC	havana	IG_C_gene	1.01964	8.00941	6.63677e-08	1.72638e-06
22253	12	protein_coding	59181797	59247567	+	ENSSSCG00000018015	novel gene	ensembl	protein_coding	1.01879	2.48814	3.02598e-07	6.91498e-06
12251	8	protein_coding	120517217	120554337	+	ENSSSCG00000009138	CFI	ensembl_havana	protein_coding	1.01733	6.25373	7.74563e-08	1.99362e-06
17276	7	protein_coding	80425840	80429278	+	ENSSSCG00000002004	PSME2	ensembl	protein_coding	1.01258	7.50258	8.18752e-08	2.09632e-06
11919	8	protein_coding	57628888	57634389	+	ENSSSCG00000008898	HOPX	ensembl	protein_coding	1.01218	5.32712	1.00517e-07	2.56022e-06
7196	6	protein_coding	78326491	78358088	-	ENSSSCG00000003578	FGR	ensembl	protein_coding	1.01194	4.15063	1.78947e-07	4.36295e-06
5767	2	protein_coding	158042394	158052075	+	ENSSSCG00000025399	novel gene	ensembl	protein_coding	1.01179	2.16815	5.11542e-07	1.12685e-05
2417	13	protein_coding	31136842	31197290	-	ENSSSCG00000011298	CDCP1	ensembl_havana	protein_coding	1.01063	3.64215	1.60927e-07	3.96134e-06
21367	12	protein_coding	15065867	15073324	-	ENSSSCG00000017285	novel gene	ensembl	protein_coding	1.01039	0.438389	3.67317e-05	0.000563104
2791	13	protein_coding	73524440	73528650	+	ENSSSCG00000023808	novel gene	ensembl	protein_coding	1.00986	1.10426	5.87194e-06	0.000106093
21514	12	protein_coding	21047673	21055845	-	ENSSSCG00000017420	CNP	ensembl	protein_coding	1.00975	8.25876	8.69758e-08	2.22304e-06
10570	9	protein_coding	25630149	25687747	+	ENSSSCG00000027093	FOLH1	ensembl	protein_coding	1.00974	2.02495	5.19111e-07	1.1401e-05
14099	X	protein_coding	37303174	37392877	+	ENSSSCG00000012229	CYBB	ensembl_havana	protein_coding	1.00853	5.79391	1.09809e-07	2.75858e-06
24175	JH118751.1	protein_coding	7490	18877	+	ENSSSCG00000004153	PERP	ensembl	protein_coding	1.00641	3.82809	1.88783e-07	4.55712e-06
20930	17	protein_coding	49437977	49450480	+	ENSSSCG00000007359	LPIN3	ensembl	protein_coding	1.00507	2.5374	5.34092e-07	1.1695e-05
13503	3	protein_coding	90413973	90422822	+	ENSSSCG00000008399	novel gene	ensembl	protein_coding	1.00464	4.41712	1.47887e-07	3.64647e-06
6336	6	protein_coding	42798072	42800981	-	ENSSSCG00000002957	GGN	ensembl	protein_coding	1.003	0.381766	2.28593e-05	0.000361779
1953	1	protein_coding	302057983	302090174	+	ENSSSCG00000005617	STXBP1	ensembl	protein_coding	1.00292	3.28297	2.87115e-07	6.61267e-06
19457	11	protein_coding	84681239	84703333	-	ENSSSCG00000022719	RAB20	ensembl	protein_coding	1.00188	2.25068	1.03961e-06	2.16341e-05
3682	13	protein_coding	214974391	214983055	+	ENSSSCG00000024336	TMPRSS2	ensembl	protein_coding	1.00076	0.482687	1.17397e-05	0.000200271
11252	9	protein_coding	107332049	107726486	+	ENSSSCG00000015401	PCLO	ensembl	protein_coding	1.00022	1.65993	1.63677e-06	3.29397e-05
24006	GL894781.2	protein_coding	4124	8096	-	ENSSSCG00000020872	novel gene	ensembl	protein_coding	0.999826	1.02315	4.34156e-06	8.0934e-05
5541	2	protein_coding	140229794	140252687	-	ENSSSCG00000014277	IRF1	ensembl_havana	protein_coding	0.997469	7.44715	1.26141e-07	3.14195e-06
25261	GL896422.1	protein_coding	1698	3396	+	ENSSSCG00000021006	novel gene	ensembl	protein_coding	0.996291	7.86171	1.29516e-07	3.22056e-06
804	1	protein_coding	141206140	141216736	-	ENSSSCG00000004677	DUOXA1	ensembl	protein_coding	0.995788	1.33014	1.34224e-06	2.73881e-05
24680	GL893393.2	protein_coding	11834	20477	+	ENSSSCG00000006815	novel gene	ensembl	protein_coding	0.995007	3.32637	3.295e-07	7.50635e-06
15584	4	protein_coding	97099150	97103132	-	ENSSSCG00000006357	FCER1G	ensembl_havana	protein_coding	0.993582	5.09313	1.8266e-07	4.43676e-06
22502	18	protein_coding	18531185	18581935	+	ENSSSCG00000016548	PODXL	ensembl	protein_coding	0.992292	5.29668	1.79026e-07	4.36295e-06
9978	14	protein_coding	132403894	132405246	+	ENSSSCG00000010629	ADRA2A	ensembl	protein_coding	0.992233	2.45606	8.2412e-07	1.74973e-05
18116	5	protein_coding	15325817	15333222	-	ENSSSCG00000000181	RND1	ensembl_havana	protein_coding	0.990607	3.94481	2.84168e-07	6.57574e-06
7192	6	protein_coding	78144530	78156593	-	ENSSSCG00000003573	MAP3K6	ensembl_havana	protein_coding	0.99051	2.34936	9.5807e-07	2.01085e-05
4060	2	protein_coding	9828894	9838021	-	ENSSSCG00000013091	novel gene	ensembl	protein_coding	0.990144	3.46023	4.00848e-07	9.01969e-06
21887	12	protein_coding	43758792	43771796	-	ENSSSCG00000017727	TMEM98	ensembl	protein_coding	0.988661	5.31189	1.90883e-07	4.59843e-06
1482	1	protein_coding	242396225	242416185	-	ENSSSCG00000005211	PDL1	ensembl_havana	protein_coding	0.988358	4.82264	2.05432e-07	4.90064e-06
9417	14	protein_coding	58841260	58871583	-	ENSSSCG00000010146	LGALS8	ensembl_havana	protein_coding	0.988358	6.26607	1.77137e-07	4.33129e-06
20889	17	protein_coding	45549110	45561280	+	ENSSSCG00000030008	novel gene	ensembl	protein_coding	0.987803	1.10769	6.51663e-06	0.000116734
17072	7	protein_coding	59043062	59043553	+	ENSSSCG00000023794	novel gene	ensembl	protein_coding	0.986789	1.60957	2.48445e-06	4.84054e-05
20969	17	protein_coding	53182912	53185808	-	ENSSSCG00000022258	novel gene	ensembl	protein_coding	0.986277	6.35947	1.88857e-07	4.55712e-06
22625	18	protein_coding	34430772	34468824	+	ENSSSCG00000016640	PPP1R3A	ensembl	protein_coding	0.984907	3.02915	6.05578e-07	1.32012e-05
11617	8	protein_coding	1182434	1201738	+	ENSSSCG00000022004	SH3BP2	ensembl	protein_coding	0.984772	4.38246	2.8252e-07	6.56616e-06
19940	16	protein_coding	86462056	86467847	-	ENSSSCG00000020913	novel gene	ensembl	protein_coding	0.983775	1.39973	1.6228e-05	0.000266907
7294	6	protein_coding	83253110	83277474	-	ENSSSCG00000025206	RNF19B	ensembl	protein_coding	0.982608	6.13359	2.06454e-07	4.91701e-06
5534	2	protein_coding	139569016	139615029	-	ENSSSCG00000014272	ACSL6	ensembl	protein_coding	0.982271	1.42375	6.45139e-06	0.000115707
20908	17	protein_coding	46797709	46828347	+	ENSSSCG00000026605	BPI	ensembl	protein_coding	0.981807	2.92926	7.30478e-07	1.56908e-05
789	1	protein_coding	138044833	138096757	-	ENSSSCG00000004663	SEMA6D	ensembl	protein_coding	0.981675	4.60437	2.86422e-07	6.60708e-06
9017	14	protein_coding	31187805	31211475	+	ENSSSCG00000009778	RILPL2	ensembl	protein_coding	0.980963	5.69138	2.30466e-07	5.42724e-06
11887	8	protein_coding	49361034	49430751	+	ENSSSCG00000008874	TMEM144	ensembl	protein_coding	0.980804	3.18349	6.37932e-07	1.38653e-05
9116	14	protein_coding	40012557	40026334	+	ENSSSCG00000009865	TBX3	ensembl	protein_coding	0.978525	3.00976	5.03404e-07	1.11059e-05
23609	JH118716.1	protein_coding	673	56823	+	ENSSSCG00000025992	novel gene	ensembl	protein_coding	0.978376	2.7584	8.86915e-07	1.86953e-05
879	1	protein_coding	144621556	144641473	-	ENSSSCG00000020666	EHD4	ensembl	protein_coding	0.978038	6.67889	2.2684e-07	5.35906e-06
6399	6	protein_coding	44463596	44476850	-	ENSSSCG00000021067	BLVRB	ensembl	protein_coding	0.976953	3.35523	5.2538e-07	1.15215e-05
11255	9	protein_coding	108773026	108839094	+	ENSSSCG00000015403	HGF	ensembl	protein_coding	0.976514	1.62389	3.5871e-06	6.78901e-05
19903	16	processed_transcript	78282294	78290916	+	ENSSSCG00000017092	GPX3	ensembl_havana	processed_transcript	0.976366	5.22401	2.7618e-07	6.43149e-06
19320	11	protein_coding	49869696	49870148	+	ENSSSCG00000028760	KLF5	ensembl	protein_coding	0.975689	1.43135	5.55902e-06	0.000101061
6745	6	protein_coding	53299112	53303684	-	ENSSSCG00000028802	novel gene	ensembl	protein_coding	0.975519	2.72841	1.38008e-06	2.8121e-05
6716	6	pseudogene	52521629	52522566	+	ENSSSCG00000026519	novel gene	ensembl	pseudogene	0.975216	0.587915	1.33285e-05	0.000224503
4467	2	protein_coding	48089156	48609204	-	ENSSSCG00000013393	novel gene	ensembl	protein_coding	0.973996	4.57875	3.51111e-07	7.98628e-06
15903	4	protein_coding	107904738	107909631	-	ENSSSCG00000029230	ECM1	ensembl	protein_coding	0.973858	5.62213	2.83268e-07	6.56616e-06
13120	3	protein_coding	45947043	45962952	+	ENSSSCG00000022493	novel gene	ensembl	protein_coding	0.973001	3.1549	6.44678e-07	1.39912e-05
4952	2	protein_coding	71710923	71714762	-	ENSSSCG00000013586	LRRC8E	ensembl	protein_coding	0.972396	0.8555	1.57086e-05	0.000259528
15725	4	protein_coding	102459048	102461635	+	ENSSSCG00000006488	C1orf85	ensembl	protein_coding	0.972009	5.86497	2.85297e-07	6.59148e-06
10085	14	protein_coding	144881645	145010683	-	ENSSSCG00000010728	CPXM2	ensembl	protein_coding	0.971973	2.86638	6.72735e-07	1.45142e-05
9989	14	protein_coding	134586336	134788242	+	ENSSSCG00000010638	TCF7L2	ensembl	protein_coding	0.970206	2.81783	1.00975e-06	2.11326e-05
20467	17	protein_coding	151830	152699	-	ENSSSCG00000006966	CLDN23	ensembl	protein_coding	0.969313	0.0383399	4.42059e-05	0.000665456
24030	GL894408.2	protein_coding	9428	14327	-	ENSSSCG00000023184	IRF8	ensembl	protein_coding	0.96912	3.92307	4.78609e-07	1.06389e-05
10448	9	protein_coding	9183639	9349502	-	ENSSSCG00000014835	C2CD3	ensembl	protein_coding	0.969061	6.82145	2.87959e-07	6.6175e-06
16318	7	protein_coding	8268049	8314905	-	ENSSSCG00000001046	NEDD9	ensembl	protein_coding	0.969018	2.82189	7.81343e-07	1.66162e-05
4618	2	protein_coding	59791916	59799844	+	ENSSSCG00000027848	novel gene	ensembl	protein_coding	0.968716	-0.179358	0.000108575	0.00148454
8529	15	protein_coding	133452329	133456736	+	ENSSSCG00000025058	NRAMP1	ensembl	protein_coding	0.967115	0.943678	6.72387e-05	0.000960525
9364	14	protein_coding	54082608	54086092	-	ENSSSCG00000010102	SLC7A4	ensembl	protein_coding	0.966619	1.52237	4.89789e-06	8.99335e-05
716	1	protein_coding	126609775	126611419	+	ENSSSCG00000026445	novel gene	ensembl	protein_coding	0.965292	2.3664	1.16677e-06	2.39744e-05
21585	12	protein_coding	23031760	23036590	-	ENSSSCG00000017495	GRB7	ensembl	protein_coding	0.964757	2.02719	2.02421e-06	4.02518e-05
13403	3	protein_coding	74949400	74959068	-	ENSSSCG00000008316	NAGK	ensembl	protein_coding	0.963467	6.15344	3.55254e-07	8.05552e-06
6476	6	protein_coding	46349481	46365407	-	ENSSSCG00000003065	PLAUR	ensembl_havana	protein_coding	0.962748	3.38489	8.80864e-07	1.85945e-05
8169	15	protein_coding	79683636	79795742	-	ENSSSCG00000015902	novel gene	ensembl	protein_coding	0.962166	1.8244	2.75711e-06	5.30834e-05
22378	18	protein_coding	6872941	6875292	+	ENSSSCG00000016451	GIMAP1	ensembl	protein_coding	0.9606	6.7414	3.69876e-07	8.37415e-06
16713	7	protein_coding	29437937	29444130	+	ENSSSCG00000001468	LMP2	ensembl_havana	protein_coding	0.960188	4.47645	4.94877e-07	1.09507e-05
12268	8	protein_coding	122315432	122406939	-	ENSSSCG00000009152	SGMS2	ensembl	protein_coding	0.960147	1.75193	2.28437e-06	4.49248e-05
853	1	protein_coding	143187620	143198162	+	ENSSSCG00000004716	novel gene	ensembl	protein_coding	0.959921	1.26627	6.33027e-06	0.000113674
16612	7	processed_transcript	27209603	27630394	-	ENSSSCG00000001396	SLA-8	ensembl_havana	processed_transcript	0.957095	6.31731	4.16662e-07	9.34686e-06
12825	3	protein_coding	26734480	26751349	-	ENSSSCG00000007864	GPRC5B	ensembl	protein_coding	0.956023	5.85059	4.47961e-07	1.00031e-05
16941	7	protein_coding	46947785	47070503	-	ENSSSCG00000001711	CLIC5	ensembl	protein_coding	0.954335	3.63425	8.73863e-07	1.84733e-05
18573	5	protein_coding	49898643	49972779	-	ENSSSCG00000000551	ARNTL2	ensembl	protein_coding	0.954092	1.2691	1.27612e-05	0.000215939
11359	9	protein_coding	124684453	124703547	-	ENSSSCG00000022525	novel gene	ensembl	protein_coding	0.9535	1.53498	6.1834e-06	0.000111172
20808	17	protein_coding	41397611	41405057	+	ENSSSCG00000029351	novel gene	ensembl	protein_coding	0.953433	0.149895	0.000118302	0.00159817
11424	9	protein_coding	130015440	130283638	+	ENSSSCG00000015512	PAPPA2	ensembl	protein_coding	0.951624	0.804255	9.77058e-06	0.000168839
21523	12	protein_coding	21339399	21343741	+	ENSSSCG00000017433	KRT14	ensembl	protein_coding	0.950872	7.74358	4.6119e-07	1.02672e-05
17075	7	protein_coding	59210448	59211359	+	ENSSSCG00000023021	novel gene	ensembl	protein_coding	0.950661	2.63044	1.81792e-06	3.63858e-05
25066	MT	Mt_rRNA	1246	2205	+	ENSSSCG00000018061	novel gene	insdc	Mt_rRNA	0.948828	7.49764	4.87403e-07	1.08016e-05
13246	3	protein_coding	59648030	59648796	+	ENSSSCG00000020750	novel gene	ensembl	protein_coding	0.947707	3.11727	1.6403e-06	3.29656e-05
14004	X	protein_coding	21278048	21281095	+	ENSSSCG00000012173	SAT1	ensembl_havana	protein_coding	0.946785	9.08777	4.99702e-07	1.10409e-05
18751	5	protein_coding	66793345	66811338	-	ENSSSCG00000000709	PLEKHG6	ensembl	protein_coding	0.946707	0.881973	1.92481e-05	0.000309977
2893	13	protein_coding	82342695	82405428	+	ENSSSCG00000028203	novel gene	ensembl	protein_coding	0.946169	1.38452	8.22601e-06	0.000144014
4122	2	protein_coding	11866314	11871396	-	ENSSSCG00000013146	FAM111A	ensembl	protein_coding	0.945624	5.73347	5.95562e-07	1.30022e-05
15420	4	protein_coding	74259677	74275186	+	ENSSSCG00000024133	VCPIP1	ensembl	protein_coding	0.944998	5.6477	6.07468e-07	1.32228e-05
17702	7	protein_coding	120780129	120811703	-	ENSSSCG00000002452	novel gene	ensembl	protein_coding	0.94481	7.34077	5.48375e-07	1.19899e-05
7790	6	protein_coding	155409066	155412295	-	ENSSSCG00000024697	TMEM125	ensembl	protein_coding	0.943949	0.679428	1.47643e-05	0.000245864
3583	13	protein_coding	200127201	200135726	-	ENSSSCG00000012026	novel gene	ensembl	protein_coding	0.943407	3.13667	1.57047e-06	3.1736e-05
17061	7	protein_coding	58504885	58516272	+	ENSSSCG00000001818	FES	ensembl	protein_coding	0.942137	4.96575	7.73565e-07	1.65679e-05
2236	13	protein_coding	3520516	3559242	+	ENSSSCG00000011195	GALNT15	ensembl	protein_coding	0.941896	2.64371	2.34567e-06	4.60071e-05
792	1	protein_coding	140423061	140435915	+	ENSSSCG00000004665	novel gene	ensembl	protein_coding	0.941485	2.95768	2.17124e-06	4.29303e-05
5720	2	protein_coding	153719677	153720096	+	ENSSSCG00000024112	novel gene	ensembl	protein_coding	0.938913	2.04192	4.35817e-06	8.11404e-05
11949	8	protein_coding	67246449	67540672	-	ENSSSCG00000008919	EPHA5	ensembl	protein_coding	0.937662	0.0124239	0.000118302	0.00159817
23218	GL893363.2	protein_coding	159079	165974	-	ENSSSCG00000025273	CYP11A1	ensembl	protein_coding	0.93755	1.01233	1.94064e-05	0.000311842
20602	17	protein_coding	24519068	24603663	+	ENSSSCG00000007073	ISM1	ensembl	protein_coding	0.933076	0.468515	5.10893e-05	0.000754055
3552	13	protein_coding	189414690	189546760	+	ENSSSCG00000012006	novel gene	ensembl	protein_coding	0.930735	4.7274	1.05601e-06	2.18823e-05
9293	14	IG_V_gene	52228870	52229344	+	ENSSSCG00000030775	IGLV-11	havana	IG_V_gene	0.930638	0.684579	0.00014915	0.00194852
21533	12	protein_coding	21499666	21500738	+	ENSSSCG00000017447	novel gene	ensembl	protein_coding	0.929987	5.21203	1.01559e-06	2.12247e-05
20968	17	protein_coding	53167238	53169798	+	ENSSSCG00000022913	SLPI	ensembl	protein_coding	0.929571	6.43532	8.73541e-07	1.84733e-05
20198	10	protein_coding	36103404	36158745	+	ENSSSCG00000010964	RASEF	ensembl	protein_coding	0.929204	0.410443	8.35099e-05	0.00117579
12077	8	protein_coding	79824541	79834592	-	ENSSSCG00000009002	TLR2	ensembl_havana	protein_coding	0.927148	4.16561	1.46351e-06	2.97797e-05
5952	6	protein_coding	4664857	4737861	-	ENSSSCG00000002671	ATP2C2	ensembl	protein_coding	0.92714	0.812745	2.98483e-05	0.000464867
18599	5	protein_coding	54978968	54986811	+	ENSSSCG00000000573	KCNJ8	ensembl	protein_coding	0.926197	3.1665	2.20284e-06	4.34379e-05
9700	14	protein_coding	96946551	97088876	-	ENSSSCG00000010381	novel gene	ensembl	protein_coding	0.926193	1.76115	6.81405e-06	0.000121708
6771	6	protein_coding	54138563	54142405	+	ENSSSCG00000029500	novel gene	ensembl	protein_coding	0.924786	0.311598	0.00016834	0.00214945
8390	15	protein_coding	115266549	115332003	+	ENSSSCG00000016090	SPATS2L	ensembl	protein_coding	0.924577	4.77384	1.17876e-06	2.41867e-05
15280	4	protein_coding	42482319	43087779	-	ENSSSCG00000006087	novel gene	ensembl	protein_coding	0.924478	2.40502	2.6847e-06	5.18269e-05
578	1	protein_coding	105810352	105870759	-	ENSSSCG00000004497	PSTPIP2	ensembl	protein_coding	0.923909	4.13441	1.51588e-06	3.07174e-05
6766	6	protein_coding	53920942	53924731	+	ENSSSCG00000030433	PigE-108A11.5	ensembl_havana	protein_coding	0.923251	0.755959	0.000156522	0.00203216
19335	11	protein_coding	54305548	54352177	+	ENSSSCG00000009474	SCEL	ensembl	protein_coding	0.922813	-0.145165	0.000280031	0.00336198
229	1	protein_coding	35385075	35410213	-	ENSSSCG00000004194	ENPP3	ensembl_havana	protein_coding	0.92142	2.75299	3.49643e-06	6.62741e-05
20410	10	protein_coding	71403808	71417802	+	ENSSSCG00000011145	ASB13	ensembl	protein_coding	0.920788	7.35454	1.03947e-06	2.16341e-05
16732	7	protein_coding	31068529	31142923	-	ENSSSCG00000001485	novel gene	ensembl	protein_coding	0.920431	0.527757	6.68022e-05	0.00095522
14688	X	protein_coding	110086481	110139744	+	ENSSSCG00000022372	SLC6A14	ensembl_havana	protein_coding	0.920211	0.28989	6.44862e-05	0.000926304
12370	8	protein_coding	140307938	140315415	-	ENSSSCG00000009216	SPP1	ensembl_havana	protein_coding	0.919331	8.43029	1.0638e-06	2.19818e-05
2616	13	protein_coding	38106334	38120182	+	ENSSSCG00000011451	ITIH3	ensembl	protein_coding	0.918845	1.89534	1.1164e-05	0.000190894
2355	13	protein_coding	26291237	26304508	+	ENSSSCG00000029708	SLC25A38	ensembl	protein_coding	0.917661	5.48571	1.28839e-06	2.63258e-05
14966	X	protein_coding	142871696	142886058	-	ENSSSCG00000012808	CLIC2	ensembl	protein_coding	0.916522	4.67979	1.48656e-06	3.02068e-05
25128	GL893208.1	protein_coding	228	14259	+	ENSSSCG00000030264	novel gene	ensembl	protein_coding	0.91619	1.44099	1.50525e-05	0.00025038
22600	18	protein_coding	30396465	30566740	-	ENSSSCG00000016626	CFTR	ensembl	protein_coding	0.916104	3.48402	2.27002e-06	4.47026e-05
21127	17	protein_coding	66511905	66519788	-	ENSSSCG00000007522	CTSZ	ensembl_havana	protein_coding	0.913804	7.40449	1.25237e-06	2.56614e-05
15862	4	protein_coding	106609490	106637147	+	ENSSSCG00000006620	TUFT1	ensembl	protein_coding	0.912536	3.55196	2.15206e-06	4.26086e-05
5551	2	protein_coding	140617550	140626147	-	ENSSSCG00000014287	SHROOM1	ensembl	protein_coding	0.911858	2.52519	4.10095e-06	7.67411e-05
18819	5	protein_coding	72507680	72527225	+	ENSSSCG00000000773	TUBA8	ensembl	protein_coding	0.911458	1.19386	3.21125e-05	0.000498016
12384	8	protein_coding	141369845	141583918	-	ENSSSCG00000026655	PTPN13	ensembl	protein_coding	0.910323	5.86547	1.48878e-06	3.021e-05
2649	13	protein_coding	43027223	43200076	+	ENSSSCG00000020990	novel gene	ensembl	protein_coding	0.910104	-0.159038	0.000411737	0.00471553
771	1	protein_coding	135295131	135636501	+	ENSSSCG00000004646	ATP8B4	ensembl	protein_coding	0.910067	2.48873	7.61319e-06	0.000134408
11595	8	protein_coding	158047	163748	-	ENSSSCG00000026084	MFSD7	ensembl	protein_coding	0.909952	4.22542	2.0248e-06	4.02518e-05
25001	GL896325.1	protein_coding	15464	17424	+	ENSSSCG00000027596	IGHE	ensembl	protein_coding	0.909788	4.02442	2.33555e-06	4.587e-05
11551	9	protein_coding	146240313	146259066	+	ENSSSCG00000015612	IRF6	ensembl_havana	protein_coding	0.908958	4.99513	1.73065e-06	3.47337e-05
10724	9	protein_coding	44724879	44767958	+	ENSSSCG00000015039	novel gene	ensembl	protein_coding	0.908851	1.39306	1.73106e-05	0.000282495
19433	11	protein_coding	77342232	77451329	+	ENSSSCG00000009526	ITGBL1	ensembl	protein_coding	0.908094	0.837496	3.53996e-05	0.000545532
8785	15	protein_coding	157132380	157151740	-	ENSSSCG00000016396	TNFAIP6	ensembl	protein_coding	0.906785	1.70861	1.76358e-05	0.000286747
5407	2	protein_coding	108896622	108921552	+	ENSSSCG00000014176	novel gene	ensembl	protein_coding	0.904693	2.29742	7.85486e-06	0.000138176
6741	6	protein_coding	53248509	53263198	-	ENSSSCG00000003266	TMC4	ensembl	protein_coding	0.902839	3.07392	3.82623e-06	7.19674e-05
24300	GL893592.2	protein_coding	34539	51784	+	ENSSSCG00000025932	AP1S3	ensembl	protein_coding	0.900347	2.84414	5.09858e-06	9.32684e-05
19936	16	protein_coding	86015929	86038151	+	ENSSSCG00000021251	SLC12A7	ensembl	protein_coding	0.898883	3.21055	3.84464e-06	7.22211e-05
13251	3	IG_C_gene	59880799	59881322	-	ENSSSCG00000008203	IGKC	ensembl_havana	IG_C_gene	0.897807	7.89127	1.88272e-06	3.75801e-05
12791	3	protein_coding	24156864	24167914	-	ENSSSCG00000027967	IGSF6	ensembl	protein_coding	0.897718	3.1193	5.20246e-06	9.50502e-05
3459	13	protein_coding	166744538	166776678	-	ENSSSCG00000011951	NFKBIZ	ensembl_havana	protein_coding	0.897606	3.902	3.06596e-06	5.85686e-05
20906	17	protein_coding	46592136	46629982	+	ENSSSCG00000023522	TGM2	ensembl_havana	protein_coding	0.89367	7.13915	2.14235e-06	4.24735e-05
22372	18	protein_coding	6650912	6657271	+	ENSSSCG00000016444	TMEM176B	ensembl	protein_coding	0.892076	4.72604	2.74504e-06	5.29205e-05
1239	1	protein_coding	201010807	201116301	-	ENSSSCG00000005025	TRIM9	ensembl	protein_coding	0.890766	0.158708	0.000187779	0.00237902
10496	9	protein_coding	12345556	12430927	+	ENSSSCG00000014876	MYO7A	ensembl	protein_coding	0.889228	2.93489	6.06268e-06	0.00010927
20084	10	protein_coding	21886309	21905776	-	ENSSSCG00000010885	TLR5	ensembl_havana	protein_coding	0.889032	2.70877	7.05426e-06	0.000125446
19939	16	protein_coding	86160232	86165995	+	ENSSSCG00000017122	CH242-128B1.2	ensembl_havana	protein_coding	0.888978	1.36612	0.000117838	0.00159483
23860	GL895950.1	protein_coding	27093	42362	-	ENSSSCG00000025795	CSF3R	ensembl	protein_coding	0.887845	4.0293	4.2927e-06	8.01249e-05
12644	3	protein_coding	11538893	11553097	+	ENSSSCG00000007722	NCF1	ensembl	protein_coding	0.88743	4.16255	3.81794e-06	7.19037e-05
903	1	protein_coding	145616937	145631573	-	ENSSSCG00000004759	novel gene	ensembl	protein_coding	0.886015	4.17949	3.68942e-06	6.96622e-05
15937	4	protein_coding	108991306	108995645	+	ENSSSCG00000006681	TXNIP	ensembl	protein_coding	0.885898	10.2786	2.48035e-06	4.84054e-05
4067	2	protein_coding	10047755	10056384	+	ENSSSCG00000013090	novel gene	ensembl	protein_coding	0.885234	1.92894	1.9751e-05	0.000317031
16714	7	protein_coding	29485890	29491702	-	ENSSSCG00000001469	DMB	ensembl_havana	protein_coding	0.885143	6.71287	2.68478e-06	5.18269e-05
7341	6	protein_coding	87871031	87912911	-	ENSSSCG00000003651	RHBDL2	ensembl	protein_coding	0.885089	2.80942	7.34522e-06	0.000130147
20170	10	protein_coding	31712488	31830025	+	ENSSSCG00000010944	FBP1	ensembl	protein_coding	0.883409	1.89194	1.69293e-05	0.000277508
18034	5	protein_coding	7384570	7390994	+	ENSSSCG00000000117	novel gene	ensembl	protein_coding	0.883233	1.07604	4.92648e-05	0.000727858
12368	8	protein_coding	140152454	140173698	+	ENSSSCG00000009215	CH242-113D13.1	ensembl_havana	protein_coding	0.882908	3.47909	5.72938e-06	0.000103901
5847	2	protein_coding	159560626	159577201	-	ENSSSCG00000028567	BTNL9	ensembl	protein_coding	0.882829	3.98193	4.80073e-06	8.84818e-05
7545	6	protein_coding	124886505	124931498	-	ENSSSCG00000003764	FP	ensembl	protein_coding	0.881635	1.83017	2.04065e-05	0.000325771
3883	2	protein_coding	5395320	5396971	-	ENSSSCG00000012960	CST6	ensembl	protein_coding	0.881147	3.71998	4.8378e-06	8.90532e-05
2598	13	protein_coding	37647229	37652020	+	ENSSSCG00000011436	TLR9	ensembl_havana	protein_coding	0.881124	3.067	7.44513e-06	0.000131758
18928	5	protein_coding	86457216	86497240	-	ENSSSCG00000000864	CHPT1	ensembl	protein_coding	0.880007	3.94656	4.70003e-06	8.69535e-05
11687	8	protein_coding	10731289	10781193	+	ENSSSCG00000008742	CD38	ensembl_havana	protein_coding	0.879462	5.71249	3.35875e-06	6.38293e-05
3257	13	protein_coding	137315798	137369721	+	ENSSSCG00000021206	IL1RAP	ensembl	protein_coding	0.87923	2.72687	1.07542e-05	0.000184316
9439	14	protein_coding	61442843	61548448	-	ENSSSCG00000010163	KCNK1	ensembl	protein_coding	0.878361	2.92738	8.69385e-06	0.000151662
13778	3	pseudogene	128168981	128169366	+	ENSSSCG00000008611	novel gene	ensembl	pseudogene	0.87706	-0.2519	0.000603032	0.00652921
18436	5	protein_coding	25903243	25952748	-	ENSSSCG00000000455	LRIG3	ensembl	protein_coding	0.870815	5.52071	4.26503e-06	7.97099e-05
21511	12	protein_coding	20996626	21010797	+	ENSSSCG00000028051	ZNF385C	ensembl	protein_coding	0.870215	0.820183	9.92225e-05	0.00137595
3144	13	protein_coding	126270158	126274030	+	ENSSSCG00000028230	novel gene	ensembl	protein_coding	0.869583	3.37394	7.64802e-06	0.000134861
5397	2	protein_coding	106310503	106321615	-	ENSSSCG00000014167	GLRX	ensembl	protein_coding	0.868621	5.48977	4.53357e-06	8.41924e-05
17020	7	protein_coding	54395231	54406136	-	ENSSSCG00000001778	BCL2A1	ensembl	protein_coding	0.868189	5.33856	4.58953e-06	8.50165e-05
3760	2	protein_coding	220370	238887	-	ENSSSCG00000012848	EPS8L2	ensembl	protein_coding	0.867822	3.01577	8.26266e-06	0.000144483
11482	9	protein_coding	137106911	137137467	-	ENSSSCG00000015559	NCF2	ensembl	protein_coding	0.86758	5.26071	4.94236e-06	9.05236e-05
2792	13	protein_coding	73534352	73541195	+	ENSSSCG00000020719	novel gene	ensembl	protein_coding	0.866973	1.36128	5.24818e-05	0.000773052
3984	2	protein_coding	7653511	7681456	+	ENSSSCG00000026914	PLA2G16	havana	protein_coding	0.866541	3.53941	7.31418e-06	0.000129754
16730	7	protein_coding	30525284	30609643	-	ENSSSCG00000001483	FAM83B	ensembl	protein_coding	0.865925	3.97645	6.69251e-06	0.000119739
4066	2	protein_coding	10026356	10034436	+	ENSSSCG00000013096	novel gene	ensembl	protein_coding	0.865114	1.27096	8.20574e-05	0.00115979
12366	8	protein_coding	140102457	140228767	+	ENSSSCG00000009213	ABCG2	ensembl_havana	protein_coding	0.864913	3.46281	8.1562e-06	0.000143134
23948	GL894246.2	protein_coding	51575	56159	-	ENSSSCG00000029400	RBP5	ensembl	protein_coding	0.8644	2.38437	2.02687e-05	0.000324276
14731	X	protein_coding	114331216	114386491	-	ENSSSCG00000012633	IL13RA1	ensembl_havana	protein_coding	0.864389	7.0479	4.53101e-06	8.41924e-05
13239	3	protein_coding	59262148	59348054	-	ENSSSCG00000008196	FAM178B	ensembl	protein_coding	0.864205	1.01841	0.000120198	0.00161931
19765	16	protein_coding	55326947	55342003	-	ENSSSCG00000016983	STC2	ensembl	protein_coding	0.863976	2.64465	1.25075e-05	0.000211891
14772	X	protein_coding	122386179	122429826	-	ENSSSCG00000012656	ELF4	ensembl_havana	protein_coding	0.863269	5.10904	5.42739e-06	9.89134e-05
24207	GL895778.1	protein_coding	50915	57287	+	ENSSSCG00000022361	novel gene	ensembl	protein_coding	0.862972	2.39038	1.54691e-05	0.000256148
5047	2	protein_coding	75025654	75034201	-	ENSSSCG00000013498	EBI3	ensembl	protein_coding	0.862492	2.97075	1.23074e-05	0.000208984
18025	5	protein_coding	6966174	6978549	-	ENSSSCG00000030165	MAFF	ensembl_havana	protein_coding	0.862441	3.18081	9.76229e-06	0.000168839
849	1	protein_coding	143086579	143095094	+	ENSSSCG00000028721	novel gene	ensembl	protein_coding	0.86183	1.53892	3.75115e-05	0.000574459
5066	2	protein_coding	75722686	75725053	-	ENSSSCG00000013480	C19orf77	ensembl	protein_coding	0.861332	-0.0453192	0.000729658	0.00766821
9698	14	protein_coding	96808153	96817027	-	ENSSSCG00000025840	novel gene	ensembl	protein_coding	0.860905	2.09938	2.10557e-05	0.000335194
10741	9	protein_coding	46458177	46459448	+	ENSSSCG00000030095	ZBTB16	ensembl	protein_coding	0.860261	2.03645	2.53705e-05	0.000398513
11479	9	protein_coding	136765797	136807245	+	ENSSSCG00000015556	novel gene	ensembl	protein_coding	0.85982	5.39091	5.76462e-06	0.000104411
18686	5	protein_coding	64864441	64875859	-	ENSSSCG00000000655	KLRF1	ensembl_havana	protein_coding	0.858892	-0.0909102	0.000908851	0.00925955
19739	16	protein_coding	51405117	51423921	-	ENSSSCG00000016959	novel gene	ensembl	protein_coding	0.858779	0.285745	0.000166698	0.00213405
13469	3	protein_coding	83444205	83445398	-	ENSSSCG00000008374	novel gene	ensembl	protein_coding	0.858196	1.39	6.7457e-05	0.000962706
2484	13	protein_coding	34385462	34387778	-	ENSSSCG00000011349	CAMP	ensembl_havana	protein_coding	0.855552	4.33079	8.91143e-06	0.000155273
4291	2	protein_coding	18179200	18180435	-	ENSSSCG00000013273	CHST1	ensembl	protein_coding	0.855345	3.07818	1.33069e-05	0.000224503
16059	4	protein_coding	119057620	119064131	-	ENSSSCG00000025485	C1orf162	ensembl	protein_coding	0.853723	0.956751	0.000189883	0.00239739
25057	GL896293.1	protein_coding	10040	10729	-	ENSSSCG00000029772	SOCS3	ensembl	protein_coding	0.853164	2.76432	1.85017e-05	0.000298941
9501	14	protein_coding	68153446	68274345	-	ENSSSCG00000010211	CCDC6	ensembl	protein_coding	0.850651	5.54158	6.92294e-06	0.00012341
13260	3	IG_V_gene	59949725	59950469	-	ENSSSCG00000030738	IGKV-5	havana	IG_V_gene	0.849712	3.53739	1.22469e-05	0.000208197
3764	2	protein_coding	291757	299047	+	ENSSSCG00000012852	CDHR5	ensembl	protein_coding	0.849178	1.94125	3.38082e-05	0.000522655
15449	4	protein_coding	79510026	79581189	+	ENSSSCG00000006233	CA8	ensembl	protein_coding	0.848082	0.218215	0.000491134	0.00550032
15823	4	protein_coding	104900202	104900536	-	ENSSSCG00000031053	S100A1	havana	protein_coding	0.847892	2.9941	1.45847e-05	0.000243151
7207	6	protein_coding	78819640	78820461	-	ENSSSCG00000003585	GJB5	ensembl	protein_coding	0.846737	0.14708	0.000471229	0.00528952
15607	4	protein_coding	97546370	97579395	-	ENSSSCG00000006374	CD244	ensembl_havana	protein_coding	0.845622	2.1575	4.0994e-05	0.000623116
20925	17	protein_coding	48698399	48701183	-	ENSSSCG00000030898	MAFB	havana	protein_coding	0.845209	5.54311	8.42637e-06	0.000147171
1066	1	protein_coding	175308396	175324323	-	ENSSSCG00000004888	SERPINB8	ensembl	protein_coding	0.845075	3.34969	1.4317e-05	0.000239231
655	1	protein_coding	118993358	119044819	-	ENSSSCG00000021588	novel gene	ensembl	protein_coding	0.843849	0.910579	0.00015723	0.00203415
5999	6	protein_coding	12295491	12298450	-	ENSSSCG00000002712	LDHD	ensembl	protein_coding	0.843794	1.8145	4.10285e-05	0.000623116
8440	15	protein_coding	118627515	118633798	+	ENSSSCG00000016122	CTLA4	ensembl_havana	protein_coding	0.84371	2.88274	1.8543e-05	0.000299279
7297	6	protein_coding	83490857	83529154	-	ENSSSCG00000003619	ADC	ensembl	protein_coding	0.843488	1.09747	9.63206e-05	0.00134072
16647	7	protein_coding	27602782	27606824	+	ENSSSCG00000001398	SLA-6	ensembl_havana	protein_coding	0.841761	7.47075	7.80004e-06	0.000137376
12261	8	protein_coding	121603073	121621976	+	ENSSSCG00000009144	ETNPPL	ensembl	protein_coding	0.841643	0.346248	0.000453466	0.00511361
12600	3	protein_coding	9624541	9631106	+	ENSSSCG00000024796	UPK3B	ensembl	protein_coding	0.841435	2.50775	2.36855e-05	0.000373646
5287	2	protein_coding	87181041	87191025	+	ENSSSCG00000014089	F2RL2	ensembl_havana	protein_coding	0.836371	5.21291	1.03473e-05	0.000177967
17093	7	protein_coding	60240145	60262914	-	ENSSSCG00000001849	APN	ensembl_havana	protein_coding	0.836252	4.12309	1.18798e-05	0.000202426
13333	3	protein_coding	69438902	69444379	+	ENSSSCG00000008259	LRRTM4	ensembl	protein_coding	0.836056	-0.0247712	0.000779717	0.00814759
20487	17	protein_coding	4110396	4191497	-	ENSSSCG00000006979	MSR1	ensembl_havana	protein_coding	0.834948	3.68338	1.41884e-05	0.000237353
14183	X	protein_coding	47326119	47335184	+	ENSSSCG00000012278	CFP	ensembl_havana	protein_coding	0.834434	4.5156	1.15165e-05	0.000196692
19073	5	protein_coding	110908366	110919494	+	ENSSSCG00000000983	IL17REL	ensembl_havana	protein_coding	0.834069	2.17103	3.91967e-05	0.000597149
3676	13	protein_coding	213446785	213480182	-	ENSSSCG00000012071	IGSF5	ensembl	protein_coding	0.833403	0.0702063	0.000428011	0.00486394
12307	8	protein_coding	128097096	128129034	-	ENSSSCG00000009170	novel gene	ensembl	protein_coding	0.833368	3.2466	1.73776e-05	0.000283274
4987	2	protein_coding	72950402	72957974	-	ENSSSCG00000030385	novel gene	ensembl	protein_coding	0.832914	7.33429	9.72046e-06	0.000168568
7630	6	protein_coding	140117181	140190970	+	ENSSSCG00000003826	HOOK1	ensembl	protein_coding	0.831501	2.00968	3.5262e-05	0.000543984
17700	7	protein_coding	120438867	120614498	+	ENSSSCG00000002450	SLC24A4	ensembl	protein_coding	0.831131	0.377335	0.000627842	0.00673333
19121	11	protein_coding	4980957	5039856	-	ENSSSCG00000009314	FLT3	havana	protein_coding	0.830197	3.77534	1.56911e-05	0.000259528
18439	5	protein_coding	29581112	29800775	+	ENSSSCG00000000457	novel gene	ensembl	protein_coding	0.830192	6.53669	1.06666e-05	0.000183029
22848	JH118868.1	protein_coding	140163	141180	-	ENSSSCG00000021515	HS3ST1	ensembl	protein_coding	0.830128	1.40591	7.07525e-05	0.00100876
6987	6	protein_coding	65255362	65260791	+	ENSSSCG00000003414	ANGPTL7	ensembl	protein_coding	0.829944	1.2942	6.64732e-05	0.000951442
25214	GL896119.1	protein_coding	1090	4981	+	ENSSSCG00000022409	DNASE1L1	ensembl	protein_coding	0.829927	4.03212	1.54641e-05	0.000256148
13110	3	protein_coding	45319296	45326307	-	ENSSSCG00000008088	IL1B	ensembl_havana	protein_coding	0.829903	1.04439	0.000249102	0.00304548
11456	9	protein_coding	133595707	133637533	+	ENSSSCG00000015535	QSOX1	ensembl	protein_coding	0.829754	3.66924	1.65129e-05	0.000271288
18423	5	protein_coding	24734078	24820598	-	ENSSSCG00000000449	novel gene	ensembl	protein_coding	0.82933	4.32539	1.41084e-05	0.000236283
13938	X	protein_coding	12761112	12788609	-	ENSSSCG00000012132	ASB9	ensembl_havana	protein_coding	0.827895	3.15136	2.22134e-05	0.000352316
18488	5	protein_coding	35954423	35958343	-	ENSSSCG00000027797	novel gene	ensembl	protein_coding	0.827839	0.711106	0.000407115	0.00467354
15375	4	protein_coding	64863417	65030338	-	ENSSSCG00000006169	ZFHX4	ensembl	protein_coding	0.827652	2.53791	3.26843e-05	0.000506347
26	1	protein_coding	3289751	3306795	+	ENSSSCG00000004024	novel gene	ensembl	protein_coding	0.826788	5.74333	1.217e-05	0.000207129
5290	2	protein_coding	87348863	87364248	+	ENSSSCG00000014091	F2RL1	ensembl_havana	protein_coding	0.82627	3.71876	1.72631e-05	0.000282034
1952	1	protein_coding	301920985	301940945	-	ENSSSCG00000005614	FAM129B	ensembl	protein_coding	0.826264	5.04331	1.33276e-05	0.000224503
18769	5	protein_coding	68266578	68280421	-	ENSSSCG00000024219	C12orf5	ensembl	protein_coding	0.824948	5.23659	1.33657e-05	0.000224872
10715	9	protein_coding	44438433	44445766	+	ENSSSCG00000015035	C11orf52	ensembl	protein_coding	0.82486	0.653916	0.000235582	0.00289951
17154	7	protein_coding	63967907	63971166	-	ENSSSCG00000001910	ISLR	ensembl_havana	protein_coding	0.824356	4.60311	1.52332e-05	0.000253099
287	1	protein_coding	45615048	45819794	+	ENSSSCG00000004242	TBC1D32	ensembl	protein_coding	0.823481	1.36734	0.000100002	0.00138278
16608	7	protein_coding	27096033	27113809	+	ENSSSCG00000001382	DDR	ensembl_havana	protein_coding	0.823168	5.57584	1.35048e-05	0.000226951
15892	4	protein_coding	107486090	107496114	-	ENSSSCG00000006643	ANXA9	ensembl	protein_coding	0.822791	0.842818	0.000226231	0.00279615
20974	17	protein_coding	53365363	53366692	-	ENSSSCG00000007405	WFDC2	ensembl	protein_coding	0.822267	4.15554	1.70923e-05	0.000279556
16711	7	protein_coding	29425067	29428872	-	ENSSSCG00000028872	PSMB8	ensembl_havana	protein_coding	0.819653	6.14214	1.3918e-05	0.000233361
3379	13	protein_coding	150294290	150320054	-	ENSSSCG00000011904	UPK1B	ensembl	protein_coding	0.818348	3.69803	2.21954e-05	0.000352316
4130	2	protein_coding	12110928	12113060	+	ENSSSCG00000013152	novel gene	ensembl	protein_coding	0.817508	1.44297	0.00016811	0.00214945
2489	13	protein_coding	34507197	34539117	-	ENSSSCG00000011355	COL7A1	ensembl	protein_coding	0.817236	5.40364	1.59152e-05	0.00026235
7455	6	protein_coding	101420993	101498019	-	ENSSSCG00000003709	LAMA3	ensembl	protein_coding	0.816808	6.1259	1.53253e-05	0.000254342
6720	6	protein_coding	52741952	52763479	-	ENSSSCG00000003251	NLRP12	ensembl	protein_coding	0.816626	1.01989	0.000519872	0.00576496
11031	9	protein_coding	72201212	72222934	-	ENSSSCG00000027243	NUAK2	ensembl	protein_coding	0.814321	4.81219	1.80902e-05	0.000293586
6552	6	protein_coding	49108567	49119941	-	ENSSSCG00000003130	SULT2A1	ensembl	protein_coding	0.813682	2.13804	6.45275e-05	0.000926304
1749	1	protein_coding	280758467	280845533	-	ENSSSCG00000005446	EPB41L4B	ensembl	protein_coding	0.81286	0.662547	0.00024646	0.00302078
15587	4	protein_coding	97136072	97145070	+	ENSSSCG00000006360	B4GALT3	ensembl	protein_coding	0.812379	5.92109	1.69555e-05	0.000277627
1288	1	protein_coding	208103923	208149922	+	ENSSSCG00000005071	C14orf37	ensembl	protein_coding	0.811401	1.70411	5.21451e-05	0.000768865
2266	13	protein_coding	12164826	12166863	+	ENSSSCG00000008882	novel gene	ensembl	protein_coding	0.811268	5.62461	1.84017e-05	0.000297653
13502	3	protein_coding	90359457	90371028	-	ENSSSCG00000022880	novel gene	ensembl	protein_coding	0.811209	3.36331	2.70799e-05	0.000424001
514	1	protein_coding	91721730	91829805	-	ENSSSCG00000004434	FRK	ensembl	protein_coding	0.811131	0.528569	0.000407565	0.00467505
9758	14	protein_coding	108795830	108866478	-	ENSSSCG00000010438	ATAD1	ensembl	protein_coding	0.810179	7.37378	1.6663e-05	0.000273448
15197	4	protein_coding	31062936	31067473	+	ENSSSCG00000006031	TMEM74	ensembl_havana	protein_coding	0.809807	2.24601	5.43434e-05	0.000798069
15316	4	protein_coding	51264095	51283502	+	ENSSSCG00000006127	NBN	ensembl_havana	protein_coding	0.809486	4.7494	2.04013e-05	0.000325771
19076	5	protein_coding	111031426	111032812	-	ENSSSCG00000023949	PIM3	ensembl	protein_coding	0.809242	3.12545	3.62069e-05	0.000556805
8970	14	protein_coding	24390332	24393064	+	ENSSSCG00000009735	P2RX2	ensembl	protein_coding	0.808491	1.94664	7.36523e-05	0.00104908
5876	2	protein_coding	162119619	162125406	-	ENSSSCG00000014562	novel gene	ensembl	protein_coding	0.807726	2.6103	4.72078e-05	0.000703847
6589	6	protein_coding	49824783	49827868	-	ENSSSCG00000003141	FUT1	ensembl	protein_coding	0.806217	2.68941	4.68725e-05	0.000700271
9321	14	protein_coding	53116080	53125864	-	ENSSSCG00000025393	SUSD2	ensembl	protein_coding	0.80508	3.57399	3.15506e-05	0.000490338
6250	6	protein_coding	40182989	40192935	+	ENSSSCG00000002884	LSR	ensembl	protein_coding	0.804891	2.14578	6.47036e-05	0.000927925
17265	7	protein_coding	80300797	80316080	+	ENSSSCG00000001993	TGM1	ensembl_havana	protein_coding	0.804888	2.34138	6.34248e-05	0.000914258
15205	4	protein_coding	32646874	32751649	+	ENSSSCG00000006035	ANGPT1	havana	protein_coding	0.804042	0.667471	0.000290503	0.0034721
19281	11	protein_coding	26648207	26665877	-	ENSSSCG00000009442	LECT1	ensembl	protein_coding	0.803154	1.21635	0.000330535	0.00388565
12951	3	protein_coding	40538890	40545834	-	ENSSSCG00000020895	CCDC64B	ensembl	protein_coding	0.802758	1.31098	0.000149751	0.00195288
22370	18	protein_coding	6629467	6635745	-	ENSSSCG00000027196	GIMAP6	ensembl	protein_coding	0.802678	7.23027	2.00233e-05	0.000321051
5400	2	protein_coding	107133359	107167934	-	ENSSSCG00000014171	ERAP1	ensembl_havana	protein_coding	0.801143	6.75403	2.10653e-05	0.000335194
21558	12	protein_coding	22275243	22290067	-	ENSSSCG00000017472	IGFBP4	ensembl	protein_coding	0.801129	6.85004	2.10375e-05	0.000335194
13113	3	protein_coding	45453545	45466239	-	ENSSSCG00000008090	IL1A	ensembl_havana	protein_coding	0.800088	1.55472	0.000166217	0.00213161
6437	6	protein_coding	45464528	45466783	+	ENSSSCG00000027022	CNFN	ensembl	protein_coding	0.799796	1.78794	9.61382e-05	0.00133945
5396	2	protein_coding	106220121	106277340	+	ENSSSCG00000029805	RHOBTB3	ensembl	protein_coding	0.799623	2.76107	4.17418e-05	0.000632639
17612	7	protein_coding	104424137	104479243	+	ENSSSCG00000021606	novel gene	ensembl	protein_coding	0.798975	3.11633	4.42246e-05	0.000665456
22202	12	protein_coding	55768239	55778257	-	ENSSSCG00000017980	ALOX12B	ensembl	protein_coding	0.798684	2.05024	8.82935e-05	0.00123414
7003	6	protein_coding	65903637	65929582	+	ENSSSCG00000003433	PLOD1	ensembl	protein_coding	0.798435	5.63721	2.44878e-05	0.000385887
16809	7	protein_coding	37258053	37267163	+	ENSSSCG00000022111	novel gene	ensembl	protein_coding	0.797982	5.62306	2.47728e-05	0.000389959
13782	3	protein_coding	128326292	128396035	-	ENSSSCG00000008615	VSNL1	ensembl	protein_coding	0.796281	2.10548	0.000132795	0.00175834
17185	7	protein_coding	68179437	68236422	+	ENSSSCG00000001942	SLC25A21	ensembl	protein_coding	0.79578	0.74491	0.000351702	0.00409835
10726	9	protein_coding	44791567	44797729	-	ENSSSCG00000015041	PLET1	ensembl	protein_coding	0.795619	3.19525	4.7301e-05	0.000704521
16336	7	protein_coding	12713074	12733740	+	ENSSSCG00000001063	MYLIP	ensembl_havana	protein_coding	0.794982	5.96683	2.54761e-05	0.000399744
8006	15	protein_coding	53105367	53186182	+	ENSSSCG00000015789	SNX25	ensembl	protein_coding	0.794879	5.59093	2.59646e-05	0.000406972
13261	3	IG_V_gene	59958936	59959475	-	ENSSSCG00000027295	IGKV-6	havana	IG_V_gene	0.793652	1.27382	0.000787131	0.00821337
16316	7	protein_coding	8135083	8145214	+	ENSSSCG00000023956	NEDD9	ensembl	protein_coding	0.793148	2.85195	4.8409e-05	0.000718107
16634	7	protein_coding	27520797	27523556	-	ENSSSCG00000001408	AIF1	ensembl_havana	protein_coding	0.792922	5.26005	2.83991e-05	0.000443709
20737	17	protein_coding	38203938	38213983	-	ENSSSCG00000007185	SIRPB2	havana	protein_coding	0.79235	0.964774	0.000254041	0.0031007
23885	GL893900.2	protein_coding	67546	79009	+	ENSSSCG00000021332	PAX8	ensembl	protein_coding	0.791668	1.60994	9.22189e-05	0.00128607
24335	GL896018.1	protein_coding	1859	35531	+	ENSSSCG00000026305	novel gene	ensembl	protein_coding	0.791144	1.98538	0.000101719	0.00140422
5762	2	protein_coding	157856239	157882290	-	ENSSSCG00000014441	CSF1R	ensembl	protein_coding	0.789167	5.28908	3.11451e-05	0.000484549
12458	3	protein_coding	1066675	1085568	-	ENSSSCG00000007557	MICALL2	ensembl	protein_coding	0.788223	4.46553	3.63219e-05	0.000557404
12277	8	protein_coding	124183415	124185439	+	ENSSSCG00000030240	NPNT	ensembl	protein_coding	0.788128	1.79093	9.92269e-05	0.00137595
21889	12	protein_coding	43936628	44131499	+	ENSSSCG00000017728	MYO1D	ensembl	protein_coding	0.787525	3.49471	4.4644e-05	0.000671078
18646	5	protein_coding	61337116	61373313	-	ENSSSCG00000027602	PLBD1	ensembl	protein_coding	0.78743	3.54729	5.62161e-05	0.00082228
18834	5	protein_coding	74904120	75021260	-	ENSSSCG00000000787	novel gene	ensembl	protein_coding	0.786883	0.119291	0.00143704	0.0136997
24402	GL894377.1	protein_coding	8431	25833	-	ENSSSCG00000023630	CPM	ensembl	protein_coding	0.785734	1.31111	0.000348658	0.00406934
24519	GL892813.1	protein_coding	29783	36771	-	ENSSSCG00000027015	FAM57B	ensembl	protein_coding	0.7836	0.0869932	0.00197845	0.0178841
13629	3	protein_coding	109958565	110020036	-	ENSSSCG00000008501	VIT	ensembl	protein_coding	0.783252	0.0215833	0.00197845	0.0178841
18860	5	protein_coding	80803505	80804803	+	ENSSSCG00000000811	novel gene	ensembl	protein_coding	0.78283	4.0401	4.58406e-05	0.00068836
15694	4	protein_coding	100799185	100839573	+	ENSSSCG00000006457	FCRL3	ensembl	protein_coding	0.782351	3.38828	5.26183e-05	0.000774286
6245	6	protein_coding	40095731	40101161	+	ENSSSCG00000021867	HPN	ensembl	protein_coding	0.782018	0.52561	0.000809061	0.0084079
10489	9	protein_coding	11913097	11926467	-	ENSSSCG00000014869	LRRC32	ensembl	protein_coding	0.781728	4.10151	4.77104e-05	0.000709898
8205	15	protein_coding	84798248	84823208	-	ENSSSCG00000029042	novel gene	ensembl	protein_coding	0.781679	2.51608	8.77188e-05	0.00122915
13438	3	protein_coding	77362286	77369555	+	ENSSSCG00000008347	FBXO48	ensembl	protein_coding	0.780612	3.41779	5.46221e-05	0.000800561
24038	GL896208.1	protein_coding	2172	5317	-	ENSSSCG00000026856	ARSA	ensembl	protein_coding	0.780387	4.49994	4.23631e-05	0.000641392
11302	9	protein_coding	116890800	116931198	-	ENSSSCG00000015435	NAMPT	ensembl	protein_coding	0.780092	6.38335	3.47707e-05	0.000536969
11236	9	protein_coding	102873679	102900245	+	ENSSSCG00000025326	TMEM243	ensembl	protein_coding	0.780049	3.28608	5.80392e-05	0.000843898
3403	13	protein_coding	156163781	156182288	+	ENSSSCG00000025826	BOC	ensembl	protein_coding	0.779616	5.2759	3.86988e-05	0.000590177
11558	9	protein_coding	146585180	146616210	-	ENSSSCG00000015618	LAMB3	ensembl	protein_coding	0.779281	5.12039	4.13916e-05	0.00062798
4253	2	protein_coding	16421197	16452507	+	ENSSSCG00000013237	SPI1	ensembl_havana	protein_coding	0.77855	5.42053	3.98243e-05	0.000606081
6056	6	protein_coding	16238853	16248810	+	ENSSSCG00000002754	NQO1	ensembl	protein_coding	0.778543	2.77836	7.47358e-05	0.00106245
7726	6	protein_coding	152367938	152371234	+	ENSSSCG00000003897	MOB3C	ensembl	protein_coding	0.778377	2.0237	0.0001317	0.001747
19231	11	protein_coding	19681033	19682094	+	ENSSSCG00000009402	LPAR6	ensembl	protein_coding	0.777807	4.24797	4.60286e-05	0.000690475
7998	15	protein_coding	52135059	52233016	-	ENSSSCG00000015782	IRF2	ensembl_havana	protein_coding	0.777657	7.13886	3.57395e-05	0.000550193
12340	8	protein_coding	133740991	134040905	-	ENSSSCG00000029621	BMPR1B	ensembl_havana	protein_coding	0.776761	1.12387	0.00031941	0.00376089
5405	2	protein_coding	107545792	107624525	-	ENSSSCG00000023396	LIX1	ensembl	protein_coding	0.776397	2.23372	0.000119323	0.00161047
19321	11	protein_coding	50017839	50031402	-	ENSSSCG00000009462	KLF5	ensembl	protein_coding	0.776304	2.20159	0.000141698	0.00186277
3405	13	protein_coding	156229052	156230160	-	ENSSSCG00000011922	novel gene	ensembl	protein_coding	0.776287	2.13778	0.000130426	0.0017348
6071	6	protein_coding	17207506	17232216	-	ENSSSCG00000002818	PLLP	ensembl	protein_coding	0.776239	2.23672	0.000130378	0.0017348
25196	GL896253.1	snoRNA	3008	3091	+	ENSSSCG00000023870	SNORD12	ensembl	snoRNA	0.775587	0.402178	0.000863576	0.0088909
8514	15	protein_coding	131680310	131684630	-	ENSSSCG00000025924	IGFBP5	ensembl_havana	protein_coding	0.775477	4.24313	4.87333e-05	0.000722188
1081	1	protein_coding	176595774	176650046	-	ENSSSCG00000004898	TNFRSF11A	ensembl_havana	protein_coding	0.774951	3.34858	6.16212e-05	0.000891563
16794	7	protein_coding	36518830	36529646	+	ENSSSCG00000001550	ARMC12	ensembl	protein_coding	0.774903	1.12714	0.000492873	0.00551138
11954	8	protein_coding	69756947	69789077	+	ENSSSCG00000008923	STAP1	ensembl	protein_coding	0.774258	2.10031	0.00014137	0.00186013
23767	GL894090.2	protein_coding	22035	38629	-	ENSSSCG00000021035	novel gene	ensembl	protein_coding	0.774083	3.76241	5.70253e-05	0.000831628
18542	5	protein_coding	44933727	44959700	+	ENSSSCG00000000530	FGD4	ensembl_havana	protein_coding	0.773101	2.25426	0.000161604	0.00208338
18090	5	protein_coding	12321735	12364875	+	ENSSSCG00000000157	BPIFC	ensembl_havana	protein_coding	0.772628	1.50859	0.00025595	0.00311363
16816	7	protein_coding	37551887	37578005	+	ENSSSCG00000001572	FGD2	ensembl	protein_coding	0.772429	4.94902	4.64469e-05	0.000694921
23452	GL896183.1	protein_coding	33491	64821	-	ENSSSCG00000026742	novel gene	ensembl	protein_coding	0.77226	2.78232	9.9523e-05	0.00137746
15030	4	protein_coding	588150	590286	+	ENSSSCG00000005922	novel gene	ensembl	protein_coding	0.772167	1.68248	0.000199726	0.00250229
3678	13	protein_coding	213656818	214029116	-	ENSSSCG00000012072	DSCAM	ensembl	protein_coding	0.770379	0.168101	0.00181624	0.0167165
13719	3	protein_coding	119279961	119296228	-	ENSSSCG00000008562	SLC35F6	ensembl	protein_coding	0.770277	5.16955	4.79878e-05	0.000713302
5034	2	protein_coding	74792835	74794961	+	ENSSSCG00000013514	LRG1	ensembl	protein_coding	0.769917	2.23837	0.00015755	0.00203649
13262	3	IG_V_gene	59962485	59963229	-	ENSSSCG00000030927	IGKV-7	havana	IG_V_gene	0.767557	5.46938	4.92126e-05	0.00072782
23432	JH118996.1	protein_coding	12321	13737	-	ENSSSCG00000020934	novel gene	ensembl	protein_coding	0.76708	1.45978	0.000301847	0.00358284
14089	X	protein_coding	36740729	36882358	+	ENSSSCG00000027777	PRRG1	ensembl_havana	protein_coding	0.767053	2.71896	0.000111123	0.00151372
12868	3	protein_coding	33040131	33044134	+	ENSSSCG00000027101	novel gene	ensembl	protein_coding	0.766356	0.448483	0.0012515	0.0122242
11269	9	protein_coding	113110878	113115957	-	ENSSSCG00000015413	FGL2	ensembl	protein_coding	0.766159	6.37391	4.80799e-05	0.000713948
9315	14	protein_coding	52974996	53004470	+	ENSSSCG00000010060	UPB1	ensembl	protein_coding	0.766002	1.9415	0.000144887	0.00189959
18226	5	protein_coding	19079089	19086099	+	ENSSSCG00000000271	AMHR2	ensembl	protein_coding	0.765183	1.51633	0.000217304	0.0026949
13856	3	protein_coding	140528018	140553421	+	ENSSSCG00000025629	COLEC11	ensembl	protein_coding	0.764068	1.54368	0.000299287	0.00355821
25195	GL896253.1	snoRNA	2712	2801	+	ENSSSCG00000027476	SNORD12	ensembl	snoRNA	0.763935	1.25448	0.000344111	0.00402267
16958	7	protein_coding	48301660	48428872	-	ENSSSCG00000001725	GPR116	ensembl	protein_coding	0.76312	5.11568	5.66008e-05	0.000826259
9295	14	IG_V_gene	52258921	52259418	+	ENSSSCG00000030825	IGLV-9	havana	IG_V_gene	0.76199	2.57924	0.000126894	0.0016955
4933	2	protein_coding	71128768	71158974	+	ENSSSCG00000013604	MYO1F	ensembl	protein_coding	0.761932	5.41454	5.78956e-05	0.000842646
14262	X	protein_coding	51511352	51566563	-	ENSSSCG00000012324	IQSEC2	ensembl_havana	protein_coding	0.761591	3.34215	8.34326e-05	0.00117579
2013	1	protein_coding	303779651	303792393	-	ENSSSCG00000005688	PTGES	ensembl	protein_coding	0.760978	3.00567	9.73306e-05	0.00135349
12385	8	protein_coding	141997575	142137195	+	ENSSSCG00000009228	MAPK10	ensembl_havana	protein_coding	0.760247	1.58225	0.000392755	0.00453709
16370	7	protein_coding	20444077	20496615	-	ENSSSCG00000001089	GPLD1	ensembl	protein_coding	0.759509	1.33109	0.000330987	0.00388783
2900	13	protein_coding	83024710	83040145	-	ENSSSCG00000011643	novel gene	ensembl	protein_coding	0.759451	2.49397	0.000134364	0.0017759
21234	12	protein_coding	4861484	4888174	+	ENSSSCG00000023362	RHBDF2	ensembl	protein_coding	0.759105	5.49021	5.94446e-05	0.00086177
23751	GL896204.1	protein_coding	72113	74185	-	ENSSSCG00000023849	CTRL	ensembl	protein_coding	0.75869	1.74067	0.000244427	0.00300283
15775	4	protein_coding	103518217	103529707	-	ENSSSCG00000006533	novel gene	ensembl	protein_coding	0.75841	3.71039	8.43972e-05	0.00118714
18705	5	protein_coding	65800934	65810886	+	ENSSSCG00000022925	SLC2A3	ensembl	protein_coding	0.758106	7.5206	5.55362e-05	0.000813145
3173	13	protein_coding	130594772	130621312	+	ENSSSCG00000026097	LAMP3	ensembl	protein_coding	0.757452	5.01883	6.34722e-05	0.000914258
4594	2	protein_coding	59129440	59136641	+	ENSSSCG00000013898	PDE4C	ensembl	protein_coding	0.757142	0.739224	0.000704347	0.00742881
22054	12	protein_coding	51468686	51493212	+	ENSSSCG00000017861	ASPA	ensembl	protein_coding	0.756733	4.03243	8.04597e-05	0.00114036
7771	6	protein_coding	154739381	154749499	+	ENSSSCG00000024191	KLF17	ensembl	protein_coding	0.756715	0.237391	0.00195174	0.0177081
21834	12	protein_coding	39732508	39741854	+	ENSSSCG00000017690	DHRS11	ensembl	protein_coding	0.756203	5.08975	6.63513e-05	0.000950625
4016	2	pseudogene	8411982	8412908	+	ENSSSCG00000024917	novel gene	ensembl	pseudogene	0.755936	2.53283	0.000165684	0.00212851
21891	12	protein_coding	44252752	44253675	-	ENSSSCG00000017730	CDK5R1	ensembl	protein_coding	0.755016	2.07275	0.000198032	0.00248803
4983	2	protein_coding	72761363	72787995	+	ENSSSCG00000013551	novel gene	ensembl	protein_coding	0.754818	7.70657	5.9282e-05	0.000860263
20785	17	protein_coding	40338462	40456280	+	ENSSSCG00000007232	DUSP15	ensembl	protein_coding	0.754456	1.86439	0.000251136	0.00306779
16499	7	protein_coding	24770594	24781751	-	ENSSSCG00000001232	CH242-196B23.2	ensembl_havana	protein_coding	0.754434	1.33636	0.000419936	0.00479605
15236	4	protein_coding	38266585	38413078	-	ENSSSCG00000006060	GRHL2	ensembl	protein_coding	0.753804	3.20892	0.00010455	0.00143754
9206	14	protein_coding	44964240	45118925	+	ENSSSCG00000009947	CMLKR1	ensembl	protein_coding	0.753618	2.94568	0.000119736	0.00161456
5993	6	protein_coding	12027190	12028377	+	ENSSSCG00000002709	novel gene	ensembl	protein_coding	0.753462	0.482081	0.00108202	0.0107623
25278	GL895912.1	protein_coding	1927	5522	-	ENSSSCG00000029067	CCDC24	ensembl	protein_coding	0.753404	3.17068	0.000109945	0.00150047
7997	15	protein_coding	51972058	52015097	-	ENSSSCG00000015781	novel gene	ensembl	protein_coding	0.753349	1.28068	0.000392755	0.00453709
14068	X	protein_coding	33945786	33976585	-	ENSSSCG00000024132	TMEM47	ensembl_havana	protein_coding	0.753141	4.30189	8.05271e-05	0.00114036
5627	2	protein_coding	147107912	147110247	-	ENSSSCG00000029239	MZB1	ensembl	protein_coding	0.752888	3.92294	8.67794e-05	0.00121948
14714	X	protein_coding	113453594	113455236	-	ENSSSCG00000012618	SOWAHD	ensembl_havana	protein_coding	0.752867	1.22891	0.000564401	0.00618442
19580	16	protein_coding	22924578	23007450	+	ENSSSCG00000016841	SLC1A3	ensembl	protein_coding	0.752617	1.45927	0.00034553	0.00403604
6496	6	protein_coding	47155210	47168053	+	ENSSSCG00000027426	BCL3	ensembl_havana	protein_coding	0.752564	4.94431	7.38535e-05	0.00105093
355	1	protein_coding	60831750	60879526	+	ENSSSCG00000004291	NT5E	ensembl_havana	protein_coding	0.752194	1.85574	0.000187693	0.00237902
11984	8	protein_coding	71288922	71302169	+	ENSSSCG00000008937	AMBN	ensembl	protein_coding	0.751931	3.31266	0.000108565	0.00148454
9826	14	protein_coding	116299374	116337991	+	ENSSSCG00000026798	CYP2C42	ensembl	protein_coding	0.75071	2.86483	0.000130242	0.0017348
18897	5	protein_coding	83018171	83117985	+	ENSSSCG00000000838	SLC41A2	ensembl	protein_coding	0.750094	3.10652	0.000108957	0.00148837
13271	3	protein_coding	60622626	60627147	-	ENSSSCG00000008214	FABP1	ensembl	protein_coding	0.749778	1.22233	0.000578728	0.00630328
7446	6	protein_coding	100634610	100795673	+	ENSSSCG00000003705	CABLES1	ensembl	protein_coding	0.748966	3.07669	0.000124887	0.00167325
241	1	protein_coding	36583232	36629478	+	ENSSSCG00000004202	SAMD3	ensembl	protein_coding	0.748238	0.637435	0.0011164	0.0110252
22097	12	protein_coding	53805701	53826275	-	ENSSSCG00000017896	SCIMP	ensembl	protein_coding	0.747907	4.19468	8.70231e-05	0.00122174
20023	10	protein_coding	14889942	14937373	+	ENSSSCG00000025686	KMO	ensembl	protein_coding	0.747652	4.43983	8.82247e-05	0.00123414
13920	X	protein_coding	10450659	10476655	+	ENSSSCG00000012117	TLR7	ensembl_havana	protein_coding	0.746331	5.79836	7.55457e-05	0.00107292
8014	15	protein_coding	53434185	53445203	-	ENSSSCG00000015797	SORBS2	ensembl	protein_coding	0.746258	2.23713	0.000173963	0.00221354
7185	6	protein_coding	77824697	77828961	-	ENSSSCG00000003567	C1orf172	ensembl	protein_coding	0.745738	1.83172	0.000275599	0.00331691
15418	4	protein_coding	74186319	74189139	-	ENSSSCG00000006209	novel gene	ensembl	protein_coding	0.744743	5.28331	8.24057e-05	0.00116359
25252	GL895133.1	protein_coding	3093	5464	+	ENSSSCG00000028651	EXOC3L4	ensembl	protein_coding	0.744064	2.68242	0.000205049	0.00256241
7202	6	protein_coding	78550595	78568631	+	ENSSSCG00000003584	THEMIS2	ensembl	protein_coding	0.743637	4.16595	0.000105048	0.00144304
6285	6	protein_coding	40711873	40715184	-	ENSSSCG00000002919	TYROBP	ensembl	protein_coding	0.742845	5.30681	8.76813e-05	0.00122915
25133	GL896454.1	protein_coding	40	8386	+	ENSSSCG00000029692	novel gene	ensembl	protein_coding	0.742557	0.364736	0.00158466	0.0148934
872	1	protein_coding	144360847	144382433	+	ENSSSCG00000004735	novel gene	ensembl	protein_coding	0.742409	2.74	0.000163478	0.00210529
25182	GL896316.1	protein_coding	21	12375	+	ENSSSCG00000030088	CSF2RA	ensembl	protein_coding	0.741484	3.56717	0.000126755	0.00169519
13123	3	protein_coding	46170011	46374407	-	ENSSSCG00000008103	novel gene	ensembl	protein_coding	0.741235	3.20441	0.000144402	0.00189492
8706	15	protein_coding	150857312	150858400	+	ENSSSCG00000016322	ACKR3	ensembl_havana	protein_coding	0.741128	3.57244	0.000123905	0.00166162
22066	12	protein_coding	51863183	51882044	-	ENSSSCG00000022405	novel gene	ensembl	protein_coding	0.740703	2.13251	0.000273984	0.00330017
19741	16	protein_coding	51499065	51507622	+	ENSSSCG00000027784	novel gene	ensembl	protein_coding	0.740496	0.890372	0.000560529	0.00615072
15897	4	protein_coding	107666299	107691564	+	ENSSSCG00000006648	CTSS	ensembl	protein_coding	0.740415	8.27138	8.06945e-05	0.00114163
965	1	protein_coding	154058346	154169686	-	ENSSSCG00000004813	TTC23	ensembl	protein_coding	0.739375	0.802892	0.00114267	0.0112586
18175	5	protein_coding	17855279	17871426	+	ENSSSCG00000000232	ACVRL1	ensembl_havana	protein_coding	0.738038	4.96084	0.000103641	0.00142906
8520	15	protein_coding	133283961	133285230	+	ENSSSCG00000016183	novel gene	ensembl	protein_coding	0.73786	1.34764	0.000901696	0.00919304
24984	GL893791.1	protein_coding	9910	12263	-	ENSSSCG00000021534	SLC30A3	ensembl	protein_coding	0.737654	0.235747	0.00102785	0.0103073
15392	4	protein_coding	69416951	69419896	+	ENSSSCG00000006187	MSC	ensembl	protein_coding	0.736882	3.04672	0.000166402	0.00213213
8632	15	protein_coding	145336992	145337954	-	ENSSSCG00000016268	GPR55	ensembl	protein_coding	0.735514	1.30849	0.000700715	0.00740115
11528	9	protein_coding	143690556	143703872	+	ENSSSCG00000015595	ATF3	ensembl_havana	protein_coding	0.735193	4.87652	0.000105314	0.00144533
18165	5	protein_coding	17277106	17463911	-	ENSSSCG00000026890	novel gene	ensembl	protein_coding	0.735077	4.55634	0.000110365	0.0015048
9296	14	IG_V_gene	52274437	52274927	+	ENSSSCG00000031054	IGLV-8	havana	IG_V_gene	0.734129	3.8535	0.000132007	0.00174948
15464	4	protein_coding	82710960	82765981	-	ENSSSCG00000006250	LYN	ensembl	protein_coding	0.734093	5.47913	0.000104025	0.001433
8843	14	protein_coding	7073529	7120390	+	ENSSSCG00000009623	SLC39A14	havana	protein_coding	0.733946	3.90361	0.000133607	0.0017675
14922	X	protein_coding	141526031	141536696	-	ENSSSCG00000026657	novel gene	ensembl	protein_coding	0.733918	1.71331	0.000375085	0.00434666
24247	GL896290.2	protein_coding	8488	16818	+	ENSSSCG00000026149	PKLR	ensembl	protein_coding	0.733331	0.702184	0.00109517	0.0108653
19893	16	protein_coding	77707042	77759843	+	ENSSSCG00000017084	FAT2	ensembl	protein_coding	0.733031	3.13887	0.000168229	0.00214945
4872	2	protein_coding	69431300	69556700	+	ENSSSCG00000013655	ICAM-1	ensembl_havana	protein_coding	0.732964	6.50309	9.94289e-05	0.00137745
15612	4	miRNA	97801183	97801273	-	ENSSSCG00000019113	novel gene	ensembl	miRNA	0.732539	1.06362	0.000872959	0.00896823
6262	6	protein_coding	40381518	40382606	+	ENSSSCG00000002889	SBSN	ensembl	protein_coding	0.732278	4.75054	0.000113972	0.00154967
4611	2	protein_coding	59504347	59522322	-	ENSSSCG00000013886	B3GNT3	ensembl	protein_coding	0.731526	4.3359	0.000129244	0.00172532
9982	14	protein_coding	133693391	133751509	+	ENSSSCG00000030645	novel gene	ensembl	protein_coding	0.731157	4.44192	0.000125177	0.00167562
5885	2	protein_coding	162275727	162284660	+	ENSSSCG00000027302	PKP3	ensembl	protein_coding	0.730804	2.95885	0.000188475	0.00238578
17515	7	protein_coding	95520600	95544268	-	ENSSSCG00000002282	MAX	ensembl	protein_coding	0.730657	5.86411	0.000107224	0.00147017
21698	12	protein_coding	27060902	27116379	+	ENSSSCG00000017561	ABCC3	ensembl	protein_coding	0.730366	4.77062	0.000122785	0.00165112
14226	X	protein_coding	48525547	48528303	-	ENSSSCG00000012303	PAGE4	ensembl	protein_coding	0.729418	0.591119	0.00163946	0.0153298
3012	13	protein_coding	99605566	99606582	-	ENSSSCG00000011713	P2Y12R	ensembl	protein_coding	0.728688	1.16831	0.000661216	0.00703506
4969	2	protein_coding	72166845	72175445	+	ENSSSCG00000013569	PEX11G	ensembl	protein_coding	0.728023	1.47544	0.000530531	0.00586985
16703	7	protein_coding	29283699	29288735	+	ENSSSCG00000001463	LMP2	ensembl	protein_coding	0.727935	2.64016	0.000230434	0.00284093
977	1	protein_coding	155637550	155853766	+	ENSSSCG00000004823	novel gene	ensembl	protein_coding	0.727909	5.53698	0.000115953	0.00157222
4934	2	protein_coding	71172276	71179649	+	ENSSSCG00000024810	PRAM1	ensembl	protein_coding	0.727369	3.94558	0.000155789	0.00202442
25186	GL896276.1	protein_coding	2135	6910	+	ENSSSCG00000024771	TICAM1	ensembl	protein_coding	0.726837	3.46059	0.000172533	0.00219726
22124	12	protein_coding	54332090	54338827	-	ENSSSCG00000017916	TM4SF5	ensembl	protein_coding	0.726826	0.109866	0.00231189	0.0204078
7010	6	protein_coding	66685215	66695554	-	ENSSSCG00000003439	DHRS3	ensembl	protein_coding	0.726361	4.57314	0.000136336	0.00180035
11812	8	protein_coding	40026238	40096735	-	ENSSSCG00000026803	novel gene	ensembl	protein_coding	0.726158	3.18424	0.000198201	0.00248803
18706	5	protein_coding	65897893	66089156	-	ENSSSCG00000030876	RBP5	havana	protein_coding	0.724863	0.320094	0.00414623	0.0330954
9063	14	protein_coding	33279227	33340456	-	ENSSSCG00000009817	P2X7R	ensembl_havana	protein_coding	0.724724	3.20617	0.000188996	0.00238826
21555	12	protein_coding	22140214	22152154	+	ENSSSCG00000017466	CCR7	ensembl_havana	protein_coding	0.724468	6.93234	0.000116999	0.00158494
22722	18	protein_coding	50270647	50372766	+	ENSSSCG00000016708	novel gene	ensembl	protein_coding	0.724467	1.67211	0.000518659	0.00575586
1429	1	protein_coding	227035726	227065829	-	ENSSSCG00000026955	ACER2	ensembl	protein_coding	0.724003	4.56532	0.000140689	0.00185327
20977	17	protein_coding	53413637	53417513	+	ENSSSCG00000025317	novel gene	ensembl	protein_coding	0.723985	0.14483	0.00418919	0.0333114
22275	12	protein_coding	62262038	62277466	-	ENSSSCG00000018032	TRPV2	ensembl	protein_coding	0.722504	4.16456	0.000158155	0.00204252
4277	2	protein_coding	17476851	17478911	-	ENSSSCG00000013260	MDK	ensembl	protein_coding	0.72236	7.42442	0.000121188	0.00163115
8464	15	protein_coding	122425805	122428979	+	ENSSSCG00000016140	FZD5	ensembl	protein_coding	0.721159	1.85662	0.000353262	0.00411325
2752	13	protein_coding	67693317	67702977	+	ENSSSCG00000011533	novel gene	ensembl	protein_coding	0.720886	3.45664	0.000186762	0.00237023
8831	14	protein_coding	6766728	6788321	+	ENSSSCG00000009613	DMTN	ensembl	protein_coding	0.720805	2.56533	0.000273277	0.00329437
16690	7	protein_coding	29036552	29042147	+	ENSSSCG00000001453	SLA-DRA1	ensembl_havana	protein_coding	0.720429	10.0562	0.000123081	0.00165359
11683	8	protein_coding	10399765	10545919	+	ENSSSCG00000008738	CC2D2A	ensembl	protein_coding	0.720047	3.01375	0.000216439	0.00268644
16127	4	protein_coding	122938281	122967693	+	ENSSSCG00000023187	VAV3	ensembl_havana	protein_coding	0.719482	4.99315	0.000146613	0.00191879
22452	18	protein_coding	11014953	11070159	+	ENSSSCG00000016512	ZAP	ensembl	protein_coding	0.719246	7.41179	0.000129451	0.00172652
15841	4	protein_coding	105686596	105688199	-	ENSSSCG00000006598	KPRP	ensembl	protein_coding	0.719022	-0.0184595	0.00492106	0.0379584
17358	7	protein_coding	82511135	82512175	-	ENSSSCG00000002077	novel gene	ensembl	protein_coding	0.719014	2.56629	0.000231982	0.0028576
5769	2	protein_coding	158079948	158087303	-	ENSSSCG00000021886	novel gene	ensembl	protein_coding	0.718897	2.62687	0.000277503	0.00333709
15388	4	protein_coding	68314290	68336217	+	ENSSSCG00000006183	SBSPON	ensembl	protein_coding	0.718192	3.58034	0.000194865	0.00245408
20123	10	protein_coding	28233388	28235940	-	ENSSSCG00000029359	PHLDA3	ensembl	protein_coding	0.717756	3.97293	0.000191278	0.00241293
13921	X	protein_coding	10500862	10512940	+	ENSSSCG00000012118	TLR8	ensembl_havana	protein_coding	0.717597	3.24254	0.000227421	0.0028085
10962	9	protein_coding	62797348	62803102	+	ENSSSCG00000015241	TMEM45B	ensembl	protein_coding	0.717201	1.11035	0.00121374	0.0118871
11207	9	protein_coding	98323811	98345393	+	ENSSSCG00000024802	MACC1	ensembl	protein_coding	0.716743	1.89697	0.000420732	0.00479609
25307	GL896214.1	protein_coding	21	1926	+	ENSSSCG00000024677	CECR1	ensembl	protein_coding	0.716725	1.5193	0.000678276	0.00719826
2525	13	protein_coding	35394134	35399154	-	ENSSSCG00000011386	MST1	ensembl_havana	protein_coding	0.716712	1.10379	0.000807574	0.00840278
13686	3	protein_coding	117487534	117490549	+	ENSSSCG00000027396	novel gene	ensembl	protein_coding	0.716711	3.00395	0.000257835	0.00313137
1765	1	protein_coding	283259091	283266590	+	ENSSSCG00000005462	GNG10	ensembl_havana	protein_coding	0.716272	6.38036	0.000143101	0.00187954
9797	14	protein_coding	113794196	113800161	+	ENSSSCG00000010472	HHEX	ensembl	protein_coding	0.715315	3.4351	0.00021416	0.00266266
21649	12	protein_coding	25368698	25383610	+	ENSSSCG00000027677	ABI3	ensembl	protein_coding	0.713974	5.62958	0.000156873	0.00203339
10418	9	protein_coding	7515002	7521922	+	ENSSSCG00000014810	FOLR1	ensembl	protein_coding	0.713963	1.09341	0.00107807	0.0107302
1012	1	protein_coding	159292514	159363442	+	ENSSSCG00000004840	OTUD7A	ensembl	protein_coding	0.713041	0.958359	0.00140131	0.0134458
12236	8	protein_coding	116955005	117260328	+	ENSSSCG00000009123	CAMK2D	ensembl	protein_coding	0.712889	6.47624	0.000152139	0.00197875
17991	5	protein_coding	5208978	5250358	-	ENSSSCG00000000076	SGSM3	ensembl	protein_coding	0.712289	4.01657	0.000198249	0.00248803
9644	14	protein_coding	88988037	89072555	+	ENSSSCG00000010342	SH2D4B	ensembl	protein_coding	0.71201	0.150868	0.00349736	0.0288419
454	1	protein_coding	82268709	82273291	+	ENSSSCG00000031023	CD24	havana	protein_coding	0.710418	4.97666	0.000171414	0.00218489
12320	8	protein_coding	129881481	129908979	+	ENSSSCG00000026779	novel gene	ensembl	protein_coding	0.710132	1.9667	0.000436503	0.00494895
16010	4	protein_coding	114752826	114845145	-	ENSSSCG00000006743	SLC22A15	ensembl	protein_coding	0.709985	4.95544	0.00018063	0.0022944
770	1	protein_coding	135172999	135221869	-	ENSSSCG00000004643	SLC27A2	ensembl	protein_coding	0.709907	0.123553	0.00337485	0.0280048
19561	16	protein_coding	20792525	20819543	-	ENSSSCG00000016823	C1QTNF3	ensembl	protein_coding	0.709505	0.498538	0.00243675	0.0212795
878	1	protein_coding	144568555	144618110	-	ENSSSCG00000004736	SPTBN5	ensembl	protein_coding	0.708179	1.44765	0.000733779	0.00770339
16620	7	pseudogene	27309379	27312667	+	ENSSSCG00000030903	CDSN	havana	pseudogene	0.707859	2.61234	0.000350923	0.00409252
13768	3	protein_coding	126064142	126073957	+	ENSSSCG00000030648	novel gene	ensembl	protein_coding	0.707772	4.07897	0.000214518	0.00266486
5264	2	protein_coding	84716270	84747831	+	ENSSSCG00000024586	novel gene	ensembl	protein_coding	0.707691	0.492602	0.00241372	0.0211449
5375	2	protein_coding	101426555	101439229	+	ENSSSCG00000023192	GPR98	ensembl	protein_coding	0.707069	0.0205207	0.00489573	0.0378426
3918	2	protein_coding	6030298	6036364	-	ENSSSCG00000012996	CDC42EP2	ensembl	protein_coding	0.706936	2.38209	0.000465387	0.0052282
7626	6	protein_coding	139902194	139929805	-	ENSSSCG00000021940	novel gene	ensembl	protein_coding	0.706823	1.21115	0.00110303	0.0109194
19516	16	protein_coding	4446886	4611009	-	ENSSSCG00000016784	ANKH	ensembl	protein_coding	0.706796	4.63634	0.000203971	0.0025533
16112	4	snoRNA	121458137	121458546	-	ENSSSCG00000018682	SCARNA2	ensembl	snoRNA	0.70669	1.442	0.000846894	0.00874369
16150	4	protein_coding	129040262	129054592	-	ENSSSCG00000006862	VCAM1	ensembl_havana	protein_coding	0.70627	7.42198	0.000170813	0.00217913
5655	2	protein_coding	148291451	148293622	-	ENSSSCG00000014369	CD14	ensembl_havana	protein_coding	0.706232	4.46971	0.000220626	0.00273148
23615	GL896227.2	protein_coding	46622	52812	+	ENSSSCG00000026755	KLF15	ensembl	protein_coding	0.703711	1.7705	0.000643443	0.00687542
23899	GL894574.1	protein_coding	59737	66674	-	ENSSSCG00000028879	PLOD3	ensembl	protein_coding	0.703184	5.04462	0.000206398	0.00257707
4086	2	protein_coding	10932468	10942839	+	ENSSSCG00000013100	novel gene	ensembl	protein_coding	0.703036	3.26178	0.000264437	0.00320521
5297	2	protein_coding	87819368	87934195	+	ENSSSCG00000014097	PDE8B	ensembl	protein_coding	0.70205	2.08503	0.000450325	0.00508209
11143	9	protein_coding	82405279	82429666	-	ENSSSCG00000027073	novel gene	ensembl	protein_coding	0.701734	1.19855	0.00100738	0.0101366
6497	6	protein_coding	47176024	47191785	+	ENSSSCG00000003083	novel gene	ensembl	protein_coding	0.701648	0.592426	0.00187473	0.0172009
20229	10	protein_coding	37475289	37484532	-	ENSSSCG00000010995	CHMP5	ensembl	protein_coding	0.701615	5.77725	0.000199392	0.00250024
21501	12	protein_coding	20711742	20775571	-	ENSSSCG00000017403	STAT3	ensembl	protein_coding	0.70136	7.47147	0.000188967	0.00238826
19425	11	protein_coding	76549455	76549907	-	ENSSSCG00000009523	GGACT	ensembl	protein_coding	0.700684	2.70265	0.000400881	0.00461536
159	1	protein_coding	25290207	25409275	+	ENSSSCG00000004139	GPR126	ensembl	protein_coding	0.699636	2.48761	0.000417387	0.00477278
2540	13	protein_coding	35820305	35849844	+	ENSSSCG00000011398	SEMA3F	ensembl	protein_coding	0.699388	5.21961	0.00022	0.00272603
1811	1	protein_coding	286544943	286571421	-	ENSSSCG00000026633	TNFRSF8	ensembl	protein_coding	0.699145	3.43535	0.000296359	0.00352627
17120	7	protein_coding	62693089	62702703	-	ENSSSCG00000001875	novel gene	ensembl	protein_coding	0.698092	1.6428	0.000820942	0.00851169
5906	6	protein_coding	487986	493066	-	ENSSSCG00000021971	DPEP1	ensembl	protein_coding	0.697914	0.117014	0.00315031	0.0263953
10918	9	protein_coding	57498520	57507892	-	ENSSSCG00000015200	novel gene	ensembl	protein_coding	0.696596	2.38365	0.000538586	0.00594552
3145	13	protein_coding	126312487	126312831	-	ENSSSCG00000026125	novel gene	ensembl	protein_coding	0.69651	1.50424	0.000973346	0.00982115
10755	9	protein_coding	49283446	49285806	+	ENSSSCG00000015069	APOC3	ensembl	protein_coding	0.695587	2.34667	0.000501482	0.00558636
13209	3	protein_coding	55777081	55834903	+	ENSSSCG00000008169	TBC1D8	ensembl	protein_coding	0.695278	3.42037	0.000309666	0.0036638
3933	2	protein_coding	6259685	6269977	+	ENSSSCG00000013010	NAALADL1	ensembl	protein_coding	0.694706	2.529	0.000459591	0.00517472
693	1	protein_coding	124393189	124394511	-	ENSSSCG00000004584	GCNT3	ensembl	protein_coding	0.694405	0.43867	0.00363725	0.0297779
4346	2	protein_coding	30550076	30569173	-	ENSSSCG00000013313	PRRG4	ensembl	protein_coding	0.694198	5.43506	0.00023755	0.00292128
18927	5	protein_coding	86445888	86455618	+	ENSSSCG00000000863	SYCP3	ensembl	protein_coding	0.694055	1.86956	0.000710896	0.00748712
19482	11	protein_coding	86582119	86614652	-	ENSSSCG00000009565	GAS6	ensembl_havana	protein_coding	0.693913	5.07806	0.00024459	0.00300283
11986	8	protein_coding	71347284	71358511	-	ENSSSCG00000008939	IGJ	ensembl_havana	protein_coding	0.693745	7.19937	0.000223262	0.00276179
17179	7	protein_coding	66529031	66532065	+	ENSSSCG00000023760	CLEC14A	ensembl_havana	protein_coding	0.693587	5.18705	0.000247066	0.0030231
4334	2	protein_coding	29617747	29746715	+	ENSSSCG00000013311	KIAA1549L	ensembl	protein_coding	0.693378	2.16711	0.000621719	0.00668712
16050	4	protein_coding	118026418	118081234	-	ENSSSCG00000006781	CTTNBP2NL	ensembl	protein_coding	0.693037	5.24674	0.000247	0.0030231
9275	14	protein_coding	51025169	51034345	+	ENSSSCG00000030345	INPP5J	ensembl	protein_coding	0.692743	0.521946	0.00223724	0.0198684
2650	13	protein_coding	43327041	43332915	+	ENSSSCG00000011465	PDE12	ensembl	protein_coding	0.691759	5.60264	0.000246464	0.00302078
129	1	protein_coding	18745774	18749865	-	ENSSSCG00000030067	GINM1	ensembl	protein_coding	0.690872	4.21043	0.000290624	0.0034721
13150	3	protein_coding	48848334	48860885	-	ENSSSCG00000008123	ARID5A	ensembl	protein_coding	0.69024	5.66034	0.000255379	0.00310926
231	1	protein_coding	35443502	35461217	+	ENSSSCG00000023740	novel gene	ensembl	protein_coding	0.690136	2.19603	0.000625371	0.00672148
798	1	protein_coding	140915692	140919335	+	ENSSSCG00000004670	C15orf48	ensembl	protein_coding	0.68969	2.58096	0.000566495	0.00619765
21168	12	protein_coding	554562	562054	+	ENSSSCG00000017137	METRNL	ensembl	protein_coding	0.689564	3.3018	0.000398935	0.00459762
1088	1	protein_coding	178852779	178857414	-	ENSSSCG00000026454	PMAIP1	ensembl	protein_coding	0.689377	5.19561	0.000267292	0.00323551
1317	1	protein_coding	211526244	211527305	-	ENSSSCG00000005094	TMEM30B	ensembl	protein_coding	0.689129	3.38862	0.000361871	0.00420349
20971	17	protein_coding	53254492	53270748	-	ENSSSCG00000007401	SDC4	ensembl	protein_coding	0.688843	3.13932	0.000402196	0.00462431
20495	17	protein_coding	5737478	5792714	+	ENSSSCG00000006988	PDGFRL	ensembl	protein_coding	0.688802	2.78479	0.00046541	0.0052282
21490	12	protein_coding	20376605	20378599	-	ENSSSCG00000017392	CCR10	ensembl_havana	protein_coding	0.687225	0.905157	0.00196031	0.0177749
12701	3	protein_coding	17652411	17668230	-	ENSSSCG00000007754	ITGAM	havana	protein_coding	0.687177	1.61553	0.00118882	0.0116507
17022	7	protein_coding	54556147	54596334	+	ENSSSCG00000001780	FAH	ensembl	protein_coding	0.68683	3.22607	0.000443463	0.00501236
63	1	protein_coding	10042142	10052624	+	ENSSSCG00000004053	TAGAP	ensembl	protein_coding	0.686499	4.51312	0.000309597	0.0036638
2967	13	protein_coding	91167191	91246263	+	ENSSSCG00000011680	PLS1	ensembl	protein_coding	0.686452	4.57441	0.00029277	0.00349489
16715	7	protein_coding	29500107	29504539	-	ENSSSCG00000001470	SLA-DMA	ensembl_havana	protein_coding	0.686347	6.12486	0.000268459	0.00324429
16058	4	protein_coding	119036031	119039695	+	ENSSSCG00000006788	ADORA3	ensembl	protein_coding	0.685177	3.97536	0.000338467	0.003963
6005	6	protein_coding	12932915	12938179	-	ENSSSCG00000002716	MLKL	ensembl	protein_coding	0.685107	0.417581	0.00386607	0.031233
20007	10	protein_coding	13586602	13621298	-	ENSSSCG00000010835	AIDA	ensembl	protein_coding	0.685022	5.40667	0.000286995	0.00343995
8085	15	protein_coding	62906029	62923416	+	ENSSSCG00000015850	DUSP4	ensembl	protein_coding	0.683262	4.93716	0.000319402	0.00376089
7092	6	protein_coding	72604092	72613962	+	ENSSSCG00000003496	PLA2G2F	ensembl	protein_coding	0.683182	1.48836	0.00116236	0.0114297
7401	6	protein_coding	92351814	92436829	-	ENSSSCG00000003684	SOGA2	ensembl	protein_coding	0.682555	1.60719	0.000851048	0.0087804
8811	14	protein_coding	3602843	3643321	-	ENSSSCG00000009593	ROR2	ensembl	protein_coding	0.681933	3.87124	0.00037239	0.00431884
7481	6	protein_coding	107987898	108009075	+	ENSSSCG00000027160	DSG3	ensembl	protein_coding	0.681509	2.35819	0.000618055	0.00666727
12645	3	protein_coding	11560411	11617352	-	ENSSSCG00000028635	novel gene	ensembl	protein_coding	0.681469	3.60131	0.000393485	0.00453838
4336	2	protein_coding	29777110	29797698	-	ENSSSCG00000024791	CD59	ensembl_havana	protein_coding	0.680814	6.50954	0.000296302	0.00352627
17767	7	protein_coding	128677827	128702925	-	ENSSSCG00000002516	WARS	ensembl	protein_coding	0.680623	6.74901	0.000294497	0.00351265
7211	6	protein_coding	79067103	79087543	+	ENSSSCG00000029438	novel gene	ensembl	protein_coding	0.680122	3.7009	0.000412455	0.00472007
17337	7	protein_coding	82181004	82181590	-	ENSSSCG00000028680	TRADV15-1	ensembl	protein_coding	0.679431	1.56407	0.00107503	0.0107073
8064	15	protein_coding	59917447	60041096	-	ENSSSCG00000025008	novel gene	ensembl	protein_coding	0.679413	1.34754	0.0019202	0.0175086
6690	6	protein_coding	51783772	51789236	-	ENSSSCG00000003234	novel gene	ensembl	protein_coding	0.679252	0.104051	0.00639036	0.0463665
979	1	protein_coding	155732315	155751077	-	ENSSSCG00000004822	novel gene	ensembl	protein_coding	0.679078	0.240176	0.00632629	0.0460839
19938	16	protein_coding	86105823	86131331	+	ENSSSCG00000028070	CH242-128B1.1	ensembl_havana	protein_coding	0.678485	1.84046	0.00160856	0.0150793
10791	9	protein_coding	50918843	50924246	+	ENSSSCG00000028204	novel gene	ensembl	protein_coding	0.678266	1.44035	0.00128739	0.0124834
10042	14	protein_coding	141034618	141058597	+	ENSSSCG00000010686	BAG3	ensembl	protein_coding	0.678143	5.4942	0.00033174	0.00389046
8927	14	protein_coding	16202844	16223503	-	ENSSSCG00000023666	CTSB	ensembl	protein_coding	0.677985	8.88035	0.000301392	0.00358034
19501	16	protein_coding	242225	482153	-	ENSSSCG00000016780	CTNND2	ensembl	protein_coding	0.675774	0.875938	0.0014173	0.0135814
11462	9	protein_coding	134637147	134643117	+	ENSSSCG00000015540	MR1	ensembl	protein_coding	0.675055	2.85681	0.000552211	0.00607308
13225	3	protein_coding	58021313	58040774	+	ENSSSCG00000008187	KIAA1211L	ensembl	protein_coding	0.674858	2.62792	0.000738408	0.00774352
8631	15	protein_coding	145293291	145307234	+	ENSSSCG00000016267	ITM2C	ensembl	protein_coding	0.674656	7.04982	0.000331251	0.00388783
3394	13	protein_coding	155530844	155568016	+	ENSSSCG00000011913	novel gene	ensembl	protein_coding	0.674412	3.25618	0.000509709	0.0056694
1736	1	protein_coding	279056681	279061593	-	ENSSSCG00000005437	KLF4	ensembl_havana	protein_coding	0.674064	4.0626	0.000422336	0.0048069
16761	7	protein_coding	34273783	34278594	-	ENSSSCG00000001517	GGNBP1	ensembl	protein_coding	0.673456	1.0943	0.00213577	0.0191023
15755	4	protein_coding	103281417	103290671	-	ENSSSCG00000006511	RUSC1	ensembl	protein_coding	0.67236	4.48866	0.000404469	0.0046468
17272	7	protein_coding	80381676	80389841	+	ENSSSCG00000002000	IPO4	ensembl	protein_coding	0.6722	4.87745	0.000393064	0.00453709
6993	6	protein_coding	65692628	65698152	-	ENSSSCG00000003419	novel gene	ensembl	protein_coding	0.671973	3.11554	0.00053391	0.00590278
16639	7	protein_coding	27549596	27552338	-	ENSSSCG00000001404	TNF	ensembl_havana	protein_coding	0.671823	2.34969	0.000823415	0.0085313
602	1	protein_coding	109020804	109331777	-	ENSSSCG00000004511	MYO5B	ensembl	protein_coding	0.6712	5.35339	0.00037608	0.00435475
4443	2	protein_coding	44840131	44888595	-	ENSSSCG00000013380	NUCB2	ensembl	protein_coding	0.670178	4.88057	0.000421623	0.00480251
7204	6	protein_coding	78600672	78624777	+	ENSSSCG00000003582	SMPDL3B	ensembl	protein_coding	0.669867	3.44979	0.000540735	0.00596476
10625	9	protein_coding	31963174	31982581	-	ENSSSCG00000026385	novel gene	ensembl	protein_coding	0.669766	1.90939	0.000960877	0.00971538
4388	2	protein_coding	39931759	39931977	+	ENSSSCG00000022254	novel gene	ensembl	protein_coding	0.669622	0.394547	0.00415372	0.0331372
5995	6	protein_coding	12235319	12247078	+	ENSSSCG00000028878	BCAR1	ensembl	protein_coding	0.668983	3.83283	0.000511703	0.00568727
7187	6	protein_coding	77873689	77881717	-	ENSSSCG00000003568	FAM46B	ensembl	protein_coding	0.667626	1.41214	0.00197762	0.0178841
15838	4	protein_coding	105524805	105526512	-	ENSSSCG00000022269	SPRR3	ensembl	protein_coding	0.667606	2.97344	0.000597499	0.00647599
17764	7	protein_coding	128642764	128656947	-	ENSSSCG00000002520	SLC25A29	ensembl	protein_coding	0.667498	5.05902	0.000420402	0.00479605
12140	8	protein_coding	90961967	91021377	-	ENSSSCG00000009051	IL15	ensembl_havana	protein_coding	0.666686	2.7943	0.000659791	0.00702963
17914	5	protein_coding	654961	679412	-	ENSSSCG00000027365	WNT7B	ensembl	protein_coding	0.665389	1.18203	0.00213666	0.0191023
22349	18	protein_coding	6247053	6274899	+	ENSSSCG00000016438	NUB1	ensembl	protein_coding	0.66511	6.9247	0.000401103	0.00461536
19957	10	protein_coding	2731389	2735645	-	ENSSSCG00000022427	RGS1	ensembl	protein_coding	0.665068	6.2725	0.00040933	0.00469162
12185	8	protein_coding	108489471	108503367	-	ENSSSCG00000009086	FGF2	ensembl	protein_coding	0.664026	1.24969	0.00202665	0.0182748
12383	8	protein_coding	141308462	141333319	+	ENSSSCG00000028952	SLC10A6	ensembl	protein_coding	0.66347	0.447215	0.00445555	0.0350872
22928	GL892911.1	protein_coding	274866	276565	-	ENSSSCG00000023594	RARRES2	ensembl	protein_coding	0.66332	3.07528	0.000650467	0.00694037
18089	5	protein_coding	12291435	12312996	-	ENSSSCG00000000156	FBXO7	ensembl	protein_coding	0.663247	6.09153	0.000427628	0.00486336
18645	5	protein_coding	61255167	61329426	+	ENSSSCG00000000613	novel gene	ensembl	protein_coding	0.66194	0.0914714	0.00652333	0.0471447
13249	3	protein_coding	59753693	59754231	-	ENSSSCG00000008205	novel gene	ensembl	protein_coding	0.661784	2.92849	0.000734056	0.00770339
11777	8	protein_coding	33176871	33190523	-	ENSSSCG00000008796	RBM47	ensembl	protein_coding	0.661758	2.57862	0.000835306	0.0086423
19591	16	protein_coding	24923878	25016513	-	ENSSSCG00000016850	LIFR	ensembl_havana	protein_coding	0.661481	6.28318	0.000441592	0.00499892
11843	8	protein_coding	43067823	43081688	-	ENSSSCG00000028873	novel gene	ensembl	protein_coding	0.661207	4.78114	0.000499762	0.00557144
9582	14	protein_coding	80897948	80907523	-	ENSSSCG00000010283	novel gene	ensembl	protein_coding	0.661203	6.30847	0.000443092	0.00501203
2065	1	protein_coding	307041086	307049206	-	ENSSSCG00000024166	SLC2A6	ensembl	protein_coding	0.661161	3.70023	0.000609001	0.00658412
13439	3	protein_coding	77408777	77439119	-	ENSSSCG00000008348	PLEK	ensembl	protein_coding	0.661121	5.27692	0.000480692	0.00538749
8658	15	protein_coding	146868803	146872481	+	ENSSSCG00000016284	novel gene	ensembl	protein_coding	0.660858	0.957852	0.00285002	0.0242392
3098	13	protein_coding	116467997	116654117	-	ENSSSCG00000011743	MECOM	ensembl	protein_coding	0.660612	3.00046	0.000617654	0.00666727
2751	13	protein_coding	67554829	67604679	+	ENSSSCG00000023437	novel gene	ensembl	protein_coding	0.659889	3.35881	0.000631205	0.00675942
9143	14	protein_coding	42040200	42069113	-	ENSSSCG00000009886	TRAFD1	havana	protein_coding	0.659376	7.03265	0.000448816	0.00506896
6227	6	protein_coding	38633643	38634707	-	ENSSSCG00000002866	CEBPA	ensembl	protein_coding	0.65915	2.8549	0.000870524	0.00895614
6781	6	protein_coding	54343313	54352789	-	ENSSSCG00000026417	EPS8L1	ensembl	protein_coding	0.658835	0.766477	0.00294471	0.0249145
17525	7	protein_coding	97416416	97442681	-	ENSSSCG00000002290	PLEK2	ensembl	protein_coding	0.658592	1.28995	0.00168163	0.0156643
12737	3	protein_coding	18470478	18492518	+	ENSSSCG00000029186	SEZ6L2	ensembl	protein_coding	0.658515	1.07417	0.00188842	0.0172833
3044	13	protein_coding	104603430	104630494	+	ENSSSCG00000027646	TIPARP	ensembl	protein_coding	0.658301	4.95712	0.000507846	0.00565297
519	1	protein_coding	92246149	92286933	-	ENSSSCG00000004441	DSE	ensembl	protein_coding	0.657556	5.01041	0.000516213	0.00573306
8297	15	protein_coding	97838123	97882305	-	ENSSSCG00000016018	FRZB	ensembl	protein_coding	0.657461	3.31209	0.000619124	0.0066739
18263	5	protein_coding	20584668	20612211	+	ENSSSCG00000000297	novel gene	ensembl	protein_coding	0.656861	3.39946	0.000678563	0.00719826
7103	6	protein_coding	73184410	73207260	+	ENSSSCG00000003508	KIF17	ensembl	protein_coding	0.656245	0.223741	0.00656139	0.0473731
15380	4	protein_coding	67612435	67656172	-	ENSSSCG00000006175	MD-2	ensembl_havana	protein_coding	0.655853	3.81092	0.000627338	0.00673333
3717	13	protein_coding	217096222	217136916	-	ENSSSCG00000023762	TRPM2	ensembl	protein_coding	0.65541	2.98996	0.000881221	0.00903451
23992	GL896267.1	protein_coding	46047	50431	-	ENSSSCG00000023053	LRP10	ensembl	protein_coding	0.654285	7.35385	0.00049335	0.00551252
21857	12	protein_coding	41217457	41228604	+	ENSSSCG00000017705	CCL5	ensembl_havana	protein_coding	0.653872	6.10752	0.000522291	0.00578741
12180	8	protein_coding	108000816	108196659	-	ENSSSCG00000009083	SPRY1	ensembl	protein_coding	0.653845	4.65518	0.000581828	0.00632765
18670	5	protein_coding	64347590	64352543	+	ENSSSCG00000000640	novel gene	ensembl	protein_coding	0.652511	2.49552	0.00125907	0.0122899
8408	15	protein_coding	116127712	116207636	+	ENSSSCG00000026940	CASP10	ensembl	protein_coding	0.65236	2.66795	0.000933994	0.00947623
7775	6	protein_coding	154969943	154990226	+	ENSSSCG00000029430	novel gene	ensembl	protein_coding	0.65125	3.54426	0.000715219	0.00752724
6752	6	protein_coding	53541982	53550066	+	ENSSSCG00000003275	novel gene	ensembl	protein_coding	0.650802	3.91708	0.000689776	0.00729611
6330	6	protein_coding	42701293	42710420	+	ENSSSCG00000002954	SPINT2	ensembl	protein_coding	0.650798	5.53279	0.000555684	0.0061067
13413	3	protein_coding	75476749	75494660	-	ENSSSCG00000029790	PCYOX1	ensembl	protein_coding	0.650639	4.82124	0.000597675	0.00647599
2750	13	protein_coding	67545542	67552060	+	ENSSSCG00000030107	novel gene	ensembl	protein_coding	0.649907	1.103	0.00228451	0.0202025
13501	3	protein_coding	90333168	90336056	+	ENSSSCG00000025233	novel gene	ensembl	protein_coding	0.649208	2.79065	0.000910529	0.00927021
21298	12	protein_coding	6621092	6624938	+	ENSSSCG00000017236	CD300C	ensembl_havana	protein_coding	0.648549	4.18456	0.000708312	0.00746526
9253	14	protein_coding	50300848	50305714	-	ENSSSCG00000009998	GATSL3	ensembl	protein_coding	0.648456	5.18652	0.000603718	0.00653182
21734	12	protein_coding	33995010	34027375	-	ENSSSCG00000017617	SCPEP1	ensembl	protein_coding	0.647482	7.1075	0.000565559	0.00619203
1678	1	protein_coding	269817145	269852707	+	ENSSSCG00000005385	NOR-1	ensembl_havana	protein_coding	0.647237	4.61816	0.000642044	0.00686547
17611	7	protein_coding	104293657	104297121	+	ENSSSCG00000002383	FOS	ensembl	protein_coding	0.646484	4.49739	0.000681061	0.00721612
11467	9	protein_coding	135908577	135968462	-	ENSSSCG00000015545	GLUL	ensembl	protein_coding	0.646475	7.18341	0.000576504	0.0062884
11750	8	protein_coding	31012140	31054062	+	ENSSSCG00000008774	TBC1D1	ensembl	protein_coding	0.646417	6.1641	0.000594736	0.00645846
15282	4	protein_coding	43122710	43138586	-	ENSSSCG00000006088	SDC2	ensembl	protein_coding	0.646399	4.68999	0.000633408	0.00677807
11434	9	protein_coding	132017348	132017503	-	ENSSSCG00000015520	novel gene	ensembl	protein_coding	0.646217	1.22136	0.00272836	0.0234217
18752	5	protein_coding	66879695	66919340	-	ENSSSCG00000022230	CD9	ensembl_havana	protein_coding	0.646077	5.24941	0.00062785	0.00673333
16786	7	protein_coding	36085701	36100686	+	ENSSSCG00000001544	TEAD3	ensembl	protein_coding	0.646026	3.35842	0.000891294	0.00911867
13636	3	protein_coding	112970344	113064849	-	ENSSSCG00000008509	RASGRP3	ensembl	protein_coding	0.645229	4.69174	0.00068123	0.00721612
2161	1	protein_coding	313737208	313740538	-	ENSSSCG00000005829	AGPAT2	ensembl	protein_coding	0.644865	1.56513	0.00252224	0.0219216
13769	3	protein_coding	126183576	126201158	+	ENSSSCG00000008602	LAPTM4A	ensembl	protein_coding	0.644746	7.25317	0.000596167	0.0064692
9902	14	protein_coding	121737039	121739569	+	ENSSSCG00000021798	LZTS2	ensembl	protein_coding	0.644701	3.11404	0.000934862	0.00947848
7574	6	protein_coding	128304889	128327585	+	ENSSSCG00000003780	CRYZ	ensembl	protein_coding	0.644628	4.0567	0.000741771	0.00776769
16699	7	protein_coding	29241940	29249407	-	ENSSSCG00000001459	novel gene	ensembl	protein_coding	0.644502	3.82504	0.000773291	0.00808621
7180	6	protein_coding	77758724	77760027	+	ENSSSCG00000003562	SFN	ensembl	protein_coding	0.644127	4.19478	0.000729052	0.00766733
10713	9	protein_coding	44428187	44432883	-	ENSSSCG00000015025	CRYAB	ensembl	protein_coding	0.644005	5.28137	0.000658917	0.00702541
14197	X	protein_coding	47745337	47752876	+	ENSSSCG00000027237	GATA1	ensembl	protein_coding	0.643512	2.04377	0.00147622	0.0140176
1693	1	protein_coding	271726903	271735567	-	ENSSSCG00000005394	ALDOB	ensembl	protein_coding	0.642888	1.76767	0.00174974	0.0161959
18214	5	protein_coding	18830224	18839919	-	ENSSSCG00000000257	ITGB7	ensembl	protein_coding	0.642542	7.34516	0.000621334	0.00668712
8892	14	protein_coding	12516232	12531189	-	ENSSSCG00000009668	CLU	ensembl_havana	protein_coding	0.642279	7.53238	0.000621048	0.00668712
19791	16	protein_coding	57477086	57495797	-	ENSSSCG00000021902	GABRP	ensembl	protein_coding	0.642195	3.06265	0.000953275	0.00965183
1343	1	protein_coding	216775633	216799044	+	ENSSSCG00000022804	RHOJ	ensembl	protein_coding	0.641631	4.18573	0.000789336	0.00823053
19612	16	protein_coding	28693711	28855126	-	ENSSSCG00000016866	GHR	ensembl	protein_coding	0.640563	2.74254	0.00108713	0.0108058
3901	2	protein_coding	5630671	5642984	-	ENSSSCG00000027361	OVOL1	ensembl	protein_coding	0.639063	1.19789	0.00287947	0.0244291
18203	5	protein_coding	18585175	18592477	-	ENSSSCG00000024610	KRT4	ensembl	protein_coding	0.637479	2.70093	0.00111832	0.0110335
12308	8	protein_coding	128229409	128321167	-	ENSSSCG00000009171	novel gene	ensembl	protein_coding	0.634741	2.40775	0.00139628	0.0134063
3693	13	protein_coding	215898402	215958339	+	ENSSSCG00000027745	ABCG1	ensembl	protein_coding	0.634084	5.30536	0.000786971	0.00821337
13224	3	protein_coding	58000333	58021275	+	ENSSSCG00000030232	novel gene	ensembl	protein_coding	0.633155	1.30609	0.00341753	0.0283109
17269	7	protein_coding	80354934	80356216	+	ENSSSCG00000001997	novel gene	ensembl	protein_coding	0.633142	2.92331	0.00117819	0.0115543
20342	10	protein_coding	56044599	56132190	+	ENSSSCG00000011074	ARHGAP21	ensembl	protein_coding	0.633132	5.44931	0.000799396	0.00832951
10823	9	protein_coding	52347183	52374426	+	ENSSSCG00000015126	TRIM29	ensembl	protein_coding	0.632686	5.22767	0.000818095	0.00848817
24691	GL896304.2	protein_coding	10965	21478	+	ENSSSCG00000028299	ACAA	ensembl	protein_coding	0.6322	2.05512	0.00188706	0.0172815
793	1	protein_coding	140670863	140706384	+	ENSSSCG00000004666	novel gene	ensembl	protein_coding	0.631472	4.59521	0.000893479	0.00913465
128	1	protein_coding	18690551	18702876	+	ENSSSCG00000004108	novel gene	ensembl	protein_coding	0.631392	3.64249	0.00101502	0.0101995
18776	5	protein_coding	69417021	69481222	-	ENSSSCG00000000736	TEAD4	ensembl	protein_coding	0.631233	2.31095	0.0019271	0.0175497
8343	15	protein_coding	106358846	106371914	+	ENSSSCG00000016050	INPP1	ensembl	protein_coding	0.631213	4.43657	0.000898375	0.00917192
5745	2	protein_coding	156314474	156318997	+	ENSSSCG00000014426	SPINK9	ensembl	protein_coding	0.631194	3.44532	0.00105567	0.010543
921	1	protein_coding	146145932	146149765	+	ENSSSCG00000004781	PAK6	ensembl	protein_coding	0.630278	1.5281	0.00327818	0.0273418
15457	4	protein_coding	82448788	82449354	+	ENSSSCG00000006243	PENK	ensembl	protein_coding	0.630267	2.35852	0.00169331	0.0157631
1037	1	protein_coding	163898659	163953127	+	ENSSSCG00000004859	ZNF516	ensembl	protein_coding	0.629413	2.97153	0.00127779	0.0124149
5288	2	protein_coding	87279785	87296140	-	ENSSSCG00000020672	F2R	ensembl_havana	protein_coding	0.629321	5.86995	0.000837977	0.00866382
17717	7	protein_coding	122228313	122229025	-	ENSSSCG00000002472	IFI27L2	ensembl	protein_coding	0.628268	4.05445	0.00100204	0.0100898
18218	5	protein_coding	18901806	18908225	-	ENSSSCG00000000263	novel gene	ensembl	protein_coding	0.628209	4.76917	0.000933003	0.00947273
24695	GL893552.1	protein_coding	488	31050	+	ENSSSCG00000015823	RAB11FIP1	ensembl	protein_coding	0.628036	4.14856	0.000977402	0.0098553
80	1	protein_coding	11253580	11319029	-	ENSSSCG00000030535	SNX9	ensembl	protein_coding	0.627814	5.52897	0.00088263	0.00904264
18422	5	protein_coding	24727031	24733675	-	ENSSSCG00000000435	novel gene	ensembl	protein_coding	0.627512	1.83915	0.00203859	0.0183711
13406	3	protein_coding	75019946	75029803	+	ENSSSCG00000008314	ATP6V1B1	ensembl	protein_coding	0.627279	0.418141	0.00629689	0.0459153
1808	1	protein_coding	286220699	286241331	-	ENSSSCG00000005492	C9orf91	ensembl	protein_coding	0.627098	3.0538	0.00127276	0.0123824
5646	2	protein_coding	148046706	148058378	-	ENSSSCG00000014362	HBEGF	ensembl	protein_coding	0.626909	1.72783	0.00244536	0.021342
24035	GL894576.1	protein_coding	9642	24761	+	ENSSSCG00000028000	ZNF677	ensembl	protein_coding	0.626483	2.98544	0.00135424	0.0130539
6171	6	protein_coding	28168074	28170875	+	ENSSSCG00000002831	IRX3	ensembl	protein_coding	0.6263	2.85299	0.00143711	0.0136997
15898	4	protein_coding	107698514	107718272	+	ENSSSCG00000006649	HORMAD1	ensembl	protein_coding	0.626294	0.622544	0.00620812	0.0453808
21079	17	processed_transcript	61578040	61587461	-	ENSSSCG00000030861	CH242-271L5.2	havana	processed_transcript	0.625141	1.09537	0.00510691	0.039145
24939	GL894763.1	protein_coding	6321	17326	-	ENSSSCG00000030388	UPP1	ensembl	protein_coding	0.624957	3.16068	0.0013541	0.0130539
2749	13	protein_coding	67535156	67544832	+	ENSSSCG00000023721	novel gene	ensembl	protein_coding	0.62401	2.11818	0.00193359	0.017576
15696	4	protein_coding	100938177	100965944	+	ENSSSCG00000026210	FCRL5	ensembl	protein_coding	0.623515	3.00241	0.00155554	0.0146666
5458	2	protein_coding	124610898	124613028	+	ENSSSCG00000014216	TICAM2	ensembl_havana	protein_coding	0.623121	4.02132	0.00110052	0.0109085
15872	4	protein_coding	107086235	107095113	+	ENSSSCG00000006624	SELENBP1	ensembl	protein_coding	0.622468	4.8469	0.00101583	0.0102007
8846	14	protein_coding	7282749	7311001	+	ENSSSCG00000009626	SORBS3	ensembl	protein_coding	0.622359	5.03766	0.00101346	0.0101909
24309	GL895271.1	protein_coding	18666	38160	+	ENSSSCG00000023386	novel gene	ensembl	protein_coding	0.62191	1.41052	0.00286434	0.0243328
21006	17	protein_coding	53931894	53943334	+	ENSSSCG00000007440	CD40	ensembl_havana	protein_coding	0.621664	5.90823	0.000964198	0.00974225
16924	7	protein_coding	44459903	44474467	+	ENSSSCG00000001695	VEGFA	ensembl	protein_coding	0.620955	4.80948	0.0010485	0.0105001
2997	13	protein_coding	97596565	97603486	-	ENSSSCG00000011702	TM4SF1	ensembl	protein_coding	0.620711	5.16455	0.00101767	0.0102122
9756	14	protein_coding	108701140	108789588	+	ENSSSCG00000010437	PAPSS2	ensembl_havana	protein_coding	0.620673	4.73675	0.0010603	0.0105821
12871	3	protein_coding	33125172	33145562	+	ENSSSCG00000007901	CIITA	ensembl_havana	protein_coding	0.620008	4.89638	0.00105457	0.0105393
5898	6	protein_coding	285352	369193	-	ENSSSCG00000002635	SPIRE2	ensembl	protein_coding	0.61947	1.41688	0.00351494	0.0289706
11842	8	processed_transcript	43008336	43046215	+	ENSSSCG00000008841	PDGFRA	ensembl_havana	processed_transcript	0.619186	3.98488	0.00124053	0.0121413
6616	6	protein_coding	50281970	50292760	+	ENSSSCG00000003167	FLT3LG	ensembl	protein_coding	0.619081	4.52873	0.00111558	0.0110252
21308	12	protein_coding	7918389	7939265	+	ENSSSCG00000017245	CDC42EP4	ensembl	protein_coding	0.618924	4.66082	0.00111611	0.0110252
17652	7	protein_coding	109298356	109308540	-	ENSSSCG00000027643	DIO2	ensembl	protein_coding	0.618728	2.09922	0.00209677	0.0188491
13898	X	protein_coding	6541513	6575981	-	ENSSSCG00000012103	GPR143	havana	protein_coding	0.618397	1.92355	0.00240321	0.021087
24589	GL896335.1	protein_coding	19202	34925	-	ENSSSCG00000027575	RELB	ensembl	protein_coding	0.61766	5.04902	0.00110119	0.0109085
7498	6	protein_coding	110933228	111005312	+	ENSSSCG00000029762	novel gene	ensembl	protein_coding	0.617427	2.68344	0.00175508	0.016235
22311	18	protein_coding	663352	732192	+	ENSSSCG00000016403	VIPR2	ensembl	protein_coding	0.617356	2.08787	0.00221396	0.0197093
2461	13	protein_coding	33138728	33140286	+	ENSSSCG00000011333	novel gene	ensembl	protein_coding	0.617011	3.2163	0.00143981	0.0137151
9920	14	protein_coding	122709355	122726483	-	ENSSSCG00000010570	KCNIP2	ensembl	protein_coding	0.616716	1.81847	0.00279817	0.0238428
6899	6	protein_coding	58385685	58462055	-	ENSSSCG00000030361	PRKCZ	ensembl	protein_coding	0.61664	3.18904	0.00147715	0.0140176
18170	5	protein_coding	17387339	17404765	-	ENSSSCG00000025755	novel gene	ensembl	protein_coding	0.616484	2.90232	0.00159182	0.0149511
4380	2	protein_coding	37564854	37914465	-	ENSSSCG00000013341	LUZP2	ensembl	protein_coding	0.615666	1.28909	0.0033295	0.0276754
5182	2	protein_coding	79770223	79812473	+	ENSSSCG00000014012	GFPT2	ensembl	protein_coding	0.614729	2.43074	0.00216307	0.0193032
14003	X	protein_coding	21205274	21232216	-	ENSSSCG00000012172	ACOT9	ensembl_havana	protein_coding	0.614705	4.80022	0.0011721	0.0115022
11911	8	protein_coding	55506936	55661305	-	ENSSSCG00000008891	MARCH1	ensembl	protein_coding	0.613989	2.05786	0.00266043	0.0229326
4178	2	protein_coding	13348699	13380731	-	ENSSSCG00000029468	P2X3R	ensembl	protein_coding	0.613888	1.38692	0.00362474	0.0296949
23626	GL893138.2	protein_coding	62079	67605	-	ENSSSCG00000030148	novel gene	ensembl	protein_coding	0.613821	1.22755	0.00420005	0.0333783
3688	13	protein_coding	215452667	215478472	-	ENSSSCG00000012083	RIPK4	ensembl	protein_coding	0.61376	3.15825	0.00156797	0.0147744
3064	13	protein_coding	107835948	107966178	+	ENSSSCG00000011729	IQCJ-SCHIP1	ensembl	protein_coding	0.61373	3.97636	0.00136249	0.0131076
9766	14	protein_coding	109711438	109731791	+	ENSSSCG00000010444	LIPM	ensembl	protein_coding	0.61304	0.910886	0.00579372	0.0430815
21508	12	protein_coding	20928724	20937631	+	ENSSSCG00000017414	KAT2A	ensembl	protein_coding	0.613008	6.16727	0.00112017	0.0110444
19227	11	protein_coding	19465520	19487745	+	ENSSSCG00000009399	CYSLTR2	ensembl	protein_coding	0.612428	2.4509	0.00213438	0.0191023
21503	12	protein_coding	20871711	20875742	+	ENSSSCG00000017407	GHDC	ensembl	protein_coding	0.612094	2.11639	0.00247236	0.021552
17701	7	protein_coding	120684113	120771331	+	ENSSSCG00000002451	novel gene	ensembl	protein_coding	0.611945	4.93926	0.00125117	0.0122242
6493	6	protein_coding	47025630	47036912	-	ENSSSCG00000003079	PVR	ensembl_havana	protein_coding	0.611152	1.3686	0.00361921	0.0296949
1795	1	protein_coding	285628676	285700029	+	ENSSSCG00000005484	ZNF618	ensembl	protein_coding	0.61091	3.40044	0.00154455	0.0145916
11505	9	processed_transcript	140251518	140260362	-	ENSSSCG00000015579	PTGS2	ensembl_havana	processed_transcript	0.609527	2.87221	0.00190355	0.0174
16182	4	protein_coding	134474325	134479725	+	ENSSSCG00000022447	F3	ensembl	protein_coding	0.608772	3.57824	0.00157922	0.0148518
10774	9	protein_coding	50364900	50379299	+	ENSSSCG00000015085	IL10RA	ensembl_havana	protein_coding	0.608645	5.3758	0.00126684	0.0123576
5412	2	protein_coding	111910757	111981781	-	ENSSSCG00000014182	SLCO4C1	ensembl	protein_coding	0.60775	3.34951	0.00178957	0.0165021
16717	7	protein_coding	29545479	29549278	-	ENSSSCG00000001472	SLA	ensembl_havana	protein_coding	0.607113	4.79557	0.00134561	0.0130049
5505	2	protein_coding	135176966	135323481	-	ENSSSCG00000014249	MARCH3	ensembl	protein_coding	0.606788	1.59168	0.00332462	0.0276505
25253	GL896258.1	protein_coding	1742	3865	+	ENSSSCG00000026872	TNFSF13	ensembl	protein_coding	0.605687	2.21563	0.00250387	0.0217878
20765	17	protein_coding	39672741	39696190	+	ENSSSCG00000007212	C20orf96	ensembl	protein_coding	0.605384	2.074	0.0029054	0.0246142
18261	5	protein_coding	20442128	20465312	-	ENSSSCG00000000293	ITGA5	havana	protein_coding	0.604509	5.67097	0.00135067	0.0130452
14615	X	protein_coding	101558757	101619401	+	ENSSSCG00000012551	RNF128	ensembl_havana	protein_coding	0.604484	3.41295	0.00161461	0.0151167
20848	17	protein_coding	43559553	43582499	+	ENSSSCG00000007288	MYH7B	ensembl	protein_coding	0.604095	5.03377	0.00141922	0.013591
13762	3	protein_coding	125569521	125607938	+	ENSSSCG00000030115	novel gene	ensembl	protein_coding	0.603884	2.36989	0.00254569	0.0221124
14936	X	protein_coding	142049785	142065526	+	ENSSSCG00000012779	ABCD1	ensembl_havana	protein_coding	0.603883	3.81369	0.00165049	0.0154232
9335	14	protein_coding	53368927	53371894	+	ENSSSCG00000010075	VPREB3	ensembl	protein_coding	0.603721	2.06952	0.00261502	0.0226342
8013	15	protein_coding	53346645	53349699	-	ENSSSCG00000015798	ANKRD37	ensembl	protein_coding	0.603112	3.75002	0.00166284	0.015509
18707	5	protein_coding	65899679	65927193	+	ENSSSCG00000000672	novel gene	ensembl	protein_coding	0.603078	2.54304	0.00274957	0.0235212
12739	3	protein_coding	18509112	18533958	-	ENSSSCG00000027946	MVP	ensembl	protein_coding	0.602783	6.96749	0.00132781	0.0128498
22345	18	protein_coding	5784460	6014120	+	ENSSSCG00000026023	novel gene	ensembl	protein_coding	0.602271	1.49684	0.00429639	0.0340531
5416	2	protein_coding	112397803	112553942	+	ENSSSCG00000014184	PAM	ensembl	protein_coding	0.602238	6.2615	0.00135905	0.0130917
16179	4	protein_coding	134245518	134269264	-	ENSSSCG00000006887	CNN3	ensembl	protein_coding	0.601985	6.14202	0.00137058	0.0131768
7419	6	protein_coding	96830848	96891401	-	ENSSSCG00000023052	novel gene	ensembl	protein_coding	0.601128	6.48305	0.00138073	0.0132657
18055	5	protein_coding	8072167	8104676	-	ENSSSCG00000000130	CYTH4	ensembl	protein_coding	0.599729	5.66108	0.00147103	0.0139776
12633	3	protein_coding	10776892	10780656	-	ENSSSCG00000007718	CLDN4	ensembl_havana	protein_coding	0.599021	4.02505	0.00169611	0.0157791
4660	2	protein_coding	61491874	61503948	-	ENSSSCG00000028753	novel gene	ensembl	protein_coding	0.597876	1.85246	0.00388658	0.0313641
11244	9	protein_coding	105474523	105523996	+	ENSSSCG00000015396	SEMA3D	ensembl	protein_coding	0.596702	2.29608	0.00244741	0.0213472
20898	17	protein_coding	45918877	45940163	+	ENSSSCG00000007334	SRC	ensembl_havana	protein_coding	0.596671	4.07562	0.00180153	0.0165915
11271	9	protein_coding	113148164	113180465	-	ENSSSCG00000025166	novel gene	ensembl	protein_coding	0.596654	3.50406	0.0019403	0.0176261
16839	7	protein_coding	40416828	40451199	-	ENSSSCG00000001596	MOCS1	ensembl	protein_coding	0.596631	3.34501	0.00206788	0.0186122
802	1	protein_coding	141171519	141201365	-	ENSSSCG00000004675	DUOX1	ensembl_havana	protein_coding	0.59602	1.33804	0.0039745	0.0319156
3847	2	protein_coding	4233085	4238597	+	ENSSSCG00000022726	RHOD	ensembl	protein_coding	0.596011	2.14175	0.00342383	0.0283471
5888	2	protein_coding	162310113	162315342	+	ENSSSCG00000025023	novel gene	ensembl	protein_coding	0.595989	2.55809	0.00301397	0.0254273
164	1	protein_coding	28295773	28296594	+	ENSSSCG00000004142	CITED2	ensembl	protein_coding	0.595944	4.75639	0.00166705	0.0155383
20397	10	protein_coding	70147454	70193875	-	ENSSSCG00000024480	SFMBT2	ensembl	protein_coding	0.595355	6.16267	0.00155177	0.0146405
22854	JH118582.1	protein_coding	134596	135994	-	ENSSSCG00000021165	ADRB2	ensembl	protein_coding	0.593549	1.49067	0.00505252	0.0387889
13022	3	protein_coding	41977519	41985898	+	ENSSSCG00000008029	BAIAP3	ensembl	protein_coding	0.593082	2.51594	0.00274825	0.0235212
2422	13	protein_coding	31679126	31716582	+	ENSSSCG00000011313	novel gene	ensembl	protein_coding	0.592323	2.82105	0.00271693	0.023351
12698	3	protein_coding	17564758	17566365	-	ENSSSCG00000007758	PYCARD	ensembl_havana	protein_coding	0.591344	2.61323	0.00288067	0.0244291
3373	13	protein_coding	150034412	150044259	-	ENSSSCG00000011899	CD80/B7	havana	protein_coding	0.591153	1.94564	0.00348292	0.028739
15858	4	protein_coding	106463085	106466845	-	ENSSSCG00000027091	OAZ3	ensembl	protein_coding	0.590874	1.73127	0.00369242	0.0301455
15651	4	protein_coding	99221386	99222907	-	ENSSSCG00000006416	DARC	ensembl_havana	protein_coding	0.590564	2.78705	0.0027334	0.0234513
16092	4	protein_coding	120751436	120784586	-	ENSSSCG00000006822	novel gene	ensembl	protein_coding	0.590547	2.85032	0.00256379	0.0222305
12319	8	protein_coding	129822230	129850879	-	ENSSSCG00000028367	novel gene	ensembl	protein_coding	0.590073	5.5657	0.00174722	0.0161828
7121	6	protein_coding	74609912	74612993	+	ENSSSCG00000003524	C1QA	ensembl	protein_coding	0.589976	7.13581	0.00166102	0.0155018
14337	X	protein_coding	58756065	58763172	-	ENSSSCG00000028241	novel gene	ensembl	protein_coding	0.589298	3.01037	0.0024205	0.0211829
13420	3	protein_coding	76060039	76128752	-	ENSSSCG00000008336	ANXA4	ensembl	protein_coding	0.58757	5.03874	0.00188682	0.0172815
21551	12	protein_coding	21940976	21959124	-	ENSSSCG00000024067	KRT23	ensembl	protein_coding	0.587513	3.33076	0.00235836	0.020768
24372	GL892708.2	protein_coding	17885	46745	-	ENSSSCG00000022402	novel gene	ensembl	protein_coding	0.587232	3.57363	0.00224865	0.0199215
7167	6	protein_coding	77200943	77208170	+	ENSSSCG00000028387	CNKSR1	ensembl	protein_coding	0.587039	1.737	0.00527148	0.0401816
10639	9	protein_coding	36957941	36969067	+	ENSSSCG00000023589	PIAP	ensembl	protein_coding	0.586367	8.10234	0.00176175	0.0162865
25208	GL894671.1	protein_coding	1506	10484	+	ENSSSCG00000027367	novel gene	ensembl	protein_coding	0.586274	2.60939	0.00317924	0.0266225
15738	4	protein_coding	102703922	102713495	-	ENSSSCG00000006498	RAB25	ensembl	protein_coding	0.586169	2.44819	0.00311874	0.0261607
15545	4	protein_coding	92685722	92713628	+	ENSSSCG00000006324	ALDH9A1	ensembl	protein_coding	0.585845	7.6286	0.00178414	0.0164623
15839	4	protein_coding	105592346	105593438	-	ENSSSCG00000006595	IVL	ensembl	protein_coding	0.585706	0.936571	0.00699753	0.0499001
15148	4	protein_coding	19423081	19550493	+	ENSSSCG00000005994	SNTB1	ensembl	protein_coding	0.58555	4.98552	0.0019635	0.0177928
15763	4	protein_coding	103366817	103389293	+	ENSSSCG00000006522	GBA	ensembl	protein_coding	0.585438	6.12136	0.0018667	0.0171379
16606	7	protein_coding	26987521	26988891	-	ENSSSCG00000027607	IER3	ensembl_havana	protein_coding	0.585035	1.6133	0.00550813	0.0413772
21549	12	protein_coding	21864632	21902686	-	ENSSSCG00000017459	KRT20	ensembl	protein_coding	0.584721	3.81289	0.00221155	0.0197093
21717	12	protein_coding	31684057	31742721	+	ENSSSCG00000017601	TOM1L1	ensembl	protein_coding	0.584433	1.35197	0.00513308	0.039325
8037	15	protein_coding	55274276	55294333	-	ENSSSCG00000015816	LETM2	ensembl	protein_coding	0.584331	2.13212	0.00379114	0.0307972
12960	3	protein_coding	40699431	40704008	-	ENSSSCG00000022744	PRSS21	ensembl	protein_coding	-0.584087	1.86122	0.00379028	0.0307972
9796	14	protein_coding	113726041	113777308	+	ENSSSCG00000010471	KIF11	ensembl	protein_coding	-0.584144	8.12341	0.00183242	0.0168442
21208	12	protein_coding	2640102	2648346	-	ENSSSCG00000024261	CBX2	ensembl	protein_coding	-0.584178	6.31474	0.00188257	0.017262
10932	9	protein_coding	58412542	58443926	+	ENSSSCG00000015215	CHEK1	ensembl	protein_coding	-0.584654	5.15799	0.00197402	0.017877
24777	GL893072.1	protein_coding	2146	20259	-	ENSSSCG00000021519	CPNE2	ensembl	protein_coding	-0.584792	3.35303	0.00238675	0.0209702
12279	8	protein_coding	124317963	124437200	+	ENSSSCG00000023548	novel gene	ensembl	protein_coding	-0.584989	4.15603	0.00221342	0.0197093
5583	2	protein_coding	143856230	143907415	+	ENSSSCG00000014316	TGFBI	ensembl	protein_coding	-0.585304	6.76637	0.00182922	0.0168254
59	1	protein_coding	9399577	9411773	-	ENSSSCG00000004049	ACAT2	ensembl	protein_coding	-0.585709	4.29111	0.00210466	0.0189084
13182	3	protein_coding	51610400	51640594	-	ENSSSCG00000008147	FHL2	ensembl	protein_coding	-0.587466	4.59388	0.00192459	0.0175376
13979	X	protein_coding	16964418	17117904	-	ENSSSCG00000020735	MAP3K15	ensembl_havana	protein_coding	-0.587482	1.20264	0.00604376	0.0444897
11510	9	protein_coding	141697204	141740052	-	ENSSSCG00000015581	CENPF	ensembl	protein_coding	-0.587502	8.14863	0.00172452	0.0160028
8193	15	protein_coding	82491704	82597617	+	ENSSSCG00000015917	XIRP2	ensembl_havana	protein_coding	-0.587531	4.79241	0.00193287	0.017576
24479	GL892316.1	protein_coding	25774	31862	-	ENSSSCG00000021742	novel gene	ensembl	protein_coding	-0.587837	7.69559	0.00172187	0.0159985
12853	3	protein_coding	31472169	31614165	-	ENSSSCG00000007885	SNX29	ensembl	protein_coding	-0.587954	3.46716	0.00223625	0.0198684
99	1	protein_coding	15717419	15728499	+	ENSSSCG00000004077	FBXO5	ensembl	protein_coding	-0.588212	6.09049	0.00177212	0.016372
19205	11	protein_coding	16075401	16089519	+	ENSSSCG00000009378	CKAP2	ensembl	protein_coding	-0.588785	7.0011	0.00171174	0.0159144
13212	3	protein_coding	56449363	56485211	+	ENSSSCG00000008175	CHST10	ensembl	protein_coding	-0.590133	5.99967	0.00172987	0.0160423
9506	14	protein_coding	69262319	69277262	+	ENSSSCG00000010214	CDC2	ensembl	protein_coding	-0.590899	6.75918	0.00165463	0.015452
642	1	protein_coding	118029532	118033717	-	ENSSSCG00000004548	PIF1	ensembl	protein_coding	-0.590902	3.21815	0.00224538	0.0199165
15486	4	protein_coding	87134012	87185073	-	ENSSSCG00000006273	MCM4	ensembl	protein_coding	-0.592545	8.02455	0.00157528	0.0148337
2255	13	protein_coding	8092439	8106544	-	ENSSSCG00000011207	SGOL1	ensembl	protein_coding	-0.594149	5.66698	0.00162037	0.015161
2892	13	protein_coding	82312067	82326444	-	ENSSSCG00000030540	novel gene	ensembl	protein_coding	-0.594536	5.60539	0.00160807	0.0150793
17119	7	protein_coding	62658015	62678673	+	ENSSSCG00000001873	novel gene	ensembl	protein_coding	-0.595633	1.4334	0.0038985	0.031443
16677	7	protein_coding	28093234	28108144	+	ENSSSCG00000001441	BTNL5	havana	protein_coding	-0.596574	0.957429	0.00671735	0.0482271
13134	3	protein_coding	47568863	47584190	+	ENSSSCG00000030469	novel gene	ensembl	protein_coding	-0.596582	5.69431	0.0015446	0.0145916
12217	8	protein_coding	112415522	112556423	-	ENSSSCG00000009111	SYNPO2	ensembl	protein_coding	-0.596763	4.94438	0.00159706	0.0149907
7529	6	protein_coding	119296618	119374200	+	ENSSSCG00000003756	EDG7	ensembl	protein_coding	-0.598271	4.54278	0.00161337	0.0151147
3932	2	protein_coding	6235700	6251633	+	ENSSSCG00000013008	CDCA5	ensembl	protein_coding	-0.598323	6.99944	0.00143705	0.0136997
21865	12	protein_coding	41508324	41542495	-	ENSSSCG00000017717	UNC45B	ensembl	protein_coding	-0.598465	2.85022	0.00210794	0.0189263
19962	10	protein_coding	3286932	3305931	-	ENSSSCG00000010808	RGS18	ensembl	protein_coding	-0.598674	5.91825	0.00147079	0.0139776
15556	4	protein_coding	94999826	95053682	+	ENSSSCG00000006334	RGS5	ensembl	protein_coding	-0.600464	5.09963	0.00152579	0.0144439
15298	4	protein_coding	45690145	45730412	+	ENSSSCG00000006101	RAD54B	ensembl	protein_coding	-0.600958	3.7548	0.00172299	0.0159987
4295	2	protein_coding	19002630	19021138	-	ENSSSCG00000013278	TSPAN18	ensembl	protein_coding	-0.602489	0.847688	0.00691673	0.049476
4499	2	protein_coding	53229780	53244088	-	ENSSSCG00000013411	WEE1	ensembl	protein_coding	-0.602937	6.88899	0.00132452	0.0128265
11575	9	protein_coding	150065706	150067733	-	ENSSSCG00000023303	FIGNL1	ensembl	protein_coding	-0.60363	4.77815	0.0014406	0.0137151
11834	8	protein_coding	41829636	41834420	+	ENSSSCG00000008835	RASL11B	ensembl	protein_coding	-0.604182	1.60027	0.00383913	0.0311182
23236	GL892685.2	protein_coding	110442	156598	+	ENSSSCG00000005404	novel gene	ensembl	protein_coding	-0.604479	4.11531	0.00154746	0.0146092
22105	12	protein_coding	54023317	54028701	-	ENSSSCG00000017904	ENO3	ensembl	protein_coding	-0.604545	6.78321	0.00128113	0.0124391
12734	3	protein_coding	18376798	18379771	-	ENSSSCG00000007799	HUMMLC2B	ensembl	protein_coding	-0.605114	7.85192	0.00124715	0.012198
7597	6	protein_coding	134374824	134382782	-	ENSSSCG00000003802	SLC35D1	ensembl	protein_coding	-0.607151	2.41267	0.00213374	0.0191023
2067	1	protein_coding	307095608	307128748	+	ENSSSCG00000026425	novel gene	ensembl	protein_coding	-0.607574	1.57202	0.00356343	0.029288
7609	6	protein_coding	135984034	136062365	-	ENSSSCG00000025672	RAVER2	ensembl	protein_coding	-0.607997	3.71098	0.00150161	0.0142314
7353	6	protein_coding	88530827	88547931	-	ENSSSCG00000024651	HEYL	ensembl	protein_coding	-0.608787	3.75996	0.00152601	0.0144439
22263	12	protein_coding	61093362	61148384	+	ENSSSCG00000030136	novel gene	ensembl	protein_coding	-0.610494	6.37342	0.001164	0.0114346
274	1	protein_coding	43484628	43531456	+	ENSSSCG00000027613	TRDN	ensembl	protein_coding	-0.610899	1.79122	0.00257955	0.0223535
4962	2	protein_coding	71917405	71931695	+	ENSSSCG00000013579	CD209	ensembl_havana	protein_coding	-0.611204	4.76367	0.00128524	0.0124708
1734	1	protein_coding	278643318	278648916	+	ENSSSCG00000026467	novel gene	ensembl	protein_coding	-0.614716	2.28123	0.00191009	0.0174489
8895	14	protein_coding	12674865	12711239	+	ENSSSCG00000009670	ESCO2	ensembl	protein_coding	-0.615093	5.45719	0.00111673	0.0110252
21816	12	protein_coding	37871327	37948031	+	ENSSSCG00000021384	BRIP1	ensembl	protein_coding	-0.615358	3.74772	0.00133396	0.0129008
12948	3	protein_coding	40527338	40530975	-	ENSSSCG00000023743	CLDN6	ensembl	protein_coding	-0.615379	2.03094	0.00256383	0.0222305
23654	GL896394.2	protein_coding	81094	92235	+	ENSSSCG00000020816	novel gene	ensembl	protein_coding	-0.615382	2.20566	0.00212241	0.0190213
17662	7	protein_coding	112194045	112195994	+	ENSSSCG00000023038	novel gene	ensembl	protein_coding	-0.615459	1.09008	0.00664026	0.0478719
25153	GL895346.1	protein_coding	6744	13396	-	ENSSSCG00000026649	MTHFD1L	ensembl	protein_coding	-0.615544	1.15667	0.0046578	0.0363675
15114	4	protein_coding	15248863	15279282	-	ENSSSCG00000005970	SQLE	ensembl_havana	protein_coding	-0.616439	5.45993	0.00109534	0.0108653
5007	2	protein_coding	73514645	73577363	+	ENSSSCG00000026403	RFX2	ensembl	protein_coding	-0.616852	0.444825	0.00686109	0.0491259
18779	5	protein_coding	69526435	69532789	-	ENSSSCG00000000738	RHNO1	ensembl	protein_coding	-0.617183	6.05958	0.00104308	0.0104529
20562	17	protein_coding	15127107	15132926	-	ENSSSCG00000030642	PCNA	ensembl	protein_coding	-0.617432	9.1935	0.00098619	0.00993709
25063	GL894667.1	protein_coding	6618	7248	-	ENSSSCG00000021622	novel gene	ensembl	protein_coding	-0.618525	2.21208	0.00198772	0.0179458
15325	4	protein_coding	53437527	53598063	+	ENSSSCG00000006132	MMP16	ensembl	protein_coding	-0.619148	0.742321	0.00587384	0.0435937
23254	GL895006.2	protein_coding	107677	108216	+	ENSSSCG00000026468	DACT1	ensembl	protein_coding	-0.620713	2.83892	0.00149585	0.0141859
19366	11	protein_coding	69660260	69718918	-	ENSSSCG00000009490	DCT	ensembl	protein_coding	-0.623784	4.16591	0.00106761	0.0106405
19293	11	protein_coding	34543349	34558438	+	ENSSSCG00000021058	novel gene	ensembl	protein_coding	-0.62428	2.25852	0.00183392	0.0168475
20162	10	protein_coding	31292343	31304429	+	ENSSSCG00000010942	novel gene	ensembl	protein_coding	-0.62432	0.81175	0.00611663	0.0448991
6834	6	protein_coding	56621615	56629815	-	ENSSSCG00000003326	PEG3	ensembl	protein_coding	-0.62452	2.77278	0.00143363	0.0136933
20789	17	protein_coding	40431853	40452999	+	ENSSSCG00000025201	novel gene	ensembl	protein_coding	-0.624622	5.80379	0.000918102	0.00933436
15133	4	protein_coding	16755854	16823398	+	ENSSSCG00000005983	ATAD2	ensembl	protein_coding	-0.625136	7.98507	0.000859805	0.00886451
9693	14	protein_coding	96148647	96160488	-	ENSSSCG00000010376	GDF10	ensembl	protein_coding	-0.625194	0.459218	0.00643806	0.0466664
12375	8	protein_coding	140599657	140643507	+	ENSSSCG00000009222	SPARCL1	ensembl	protein_coding	-0.626573	6.05693	0.000873533	0.00896823
25292	GL896552.1	protein_coding	1547	3736	-	ENSSSCG00000022209	ITGB1BP2	ensembl	protein_coding	-0.626662	2.41798	0.00142208	0.013606
23462	GL893554.2	protein_coding	81972	112317	-	ENSSSCG00000024087	novel gene	ensembl	protein_coding	-0.62712	0.647967	0.00470416	0.0366515
13083	3	protein_coding	43350287	43377535	-	ENSSSCG00000008072	ASPN	ensembl	protein_coding	-0.628101	4.80611	0.000914594	0.00930514
25064	GL894667.1	protein_coding	7271	13525	-	ENSSSCG00000027714	novel gene	ensembl	protein_coding	-0.629652	3.62308	0.00105243	0.0105251
14372	X	protein_coding	64467437	64472691	-	ENSSSCG00000024346	SLC7A3	ensembl	protein_coding	-0.630985	1.00509	0.00403146	0.0323024
21364	12	protein_coding	15008606	15037441	+	ENSSSCG00000017282	SCN4A	ensembl	protein_coding	-0.631625	2.24857	0.00127021	0.012374
19212	11	protein_coding	16913374	16990100	+	ENSSSCG00000029598	FAM124A	ensembl	protein_coding	-0.631753	0.994118	0.00417123	0.0332046
24745	GL892292.1	protein_coding	29516	31411	-	ENSSSCG00000025217	PYCR1	ensembl	protein_coding	-0.633156	3.51627	0.0010508	0.0105159
25101	MT	Mt_tRNA	16550	16613	-	ENSSSCG00000018096	novel gene	insdc	Mt_tRNA	-0.634039	0.647708	0.00681037	0.0487866
21714	12	protein_coding	28502803	28504752	+	ENSSSCG00000021572	novel gene	ensembl	protein_coding	-0.634975	1.19352	0.00298446	0.0252072
17059	7	protein_coding	58409404	58443807	+	ENSSSCG00000001816	novel gene	ensembl	protein_coding	-0.636394	4.46598	0.000824059	0.00853195
11229	9	protein_coding	102174741	102237020	-	ENSSSCG00000015389	novel gene	ensembl	protein_coding	-0.636703	1.27995	0.00310807	0.026101
24208	GL893077.1	protein_coding	1133	9650	-	ENSSSCG00000020978	novel gene	ensembl	protein_coding	-0.637006	2.0634	0.00179075	0.0165025
8896	14	protein_coding	12722902	12795957	-	ENSSSCG00000009671	PBK	ensembl	protein_coding	-0.637236	6.43241	0.000703218	0.00742223
20437	10	protein_coding	75367603	75370787	+	ENSSSCG00000029066	novel gene	ensembl	protein_coding	-0.638554	4.23145	0.000818065	0.00848817
20811	17	protein_coding	41499390	41512343	+	ENSSSCG00000025052	BPIFB6	ensembl	protein_coding	-0.639281	2.32145	0.00126999	0.012374
19089	11	protein_coding	1619169	1649277	+	ENSSSCG00000009281	SGCG	ensembl	protein_coding	-0.639401	2.13174	0.00142265	0.013606
9513	14	protein_coding	70813608	70848888	-	ENSSSCG00000024945	novel gene	ensembl	protein_coding	-0.639515	2.0333	0.00153663	0.0145351
5507	2	protein_coding	135507500	135654500	+	ENSSSCG00000014251	MEGF10	ensembl	protein_coding	-0.639896	0.281892	0.00676642	0.0485192
7426	6	protein_coding	97090784	97095898	+	ENSSSCG00000030096	novel gene	ensembl	protein_coding	-0.641015	3.97565	0.000801363	0.00834408
12726	3	protein_coding	18237635	18237907	+	ENSSSCG00000007793	novel gene	ensembl	protein_coding	-0.641144	2.21605	0.00135187	0.0130482
3429	13	protein_coding	158884947	158887196	+	ENSSSCG00000011936	ZBED2	ensembl	protein_coding	-0.641317	1.54191	0.00243562	0.0212795
2272	13	protein_coding	12399955	12493717	-	ENSSSCG00000011211	THRB	ensembl	protein_coding	-0.64141	3.23254	0.000956624	0.00967906
4407	2	protein_coding	43158560	43173664	+	ENSSSCG00000013352	E2F8	ensembl	protein_coding	-0.641716	6.36676	0.00064673	0.00690552
2602	13	protein_coding	37767516	37779390	+	ENSSSCG00000011439	PHF7	ensembl	protein_coding	-0.644595	2.04373	0.00143098	0.0136769
9543	14	protein_coding	77622927	77635121	-	ENSSSCG00000010240	novel gene	ensembl	protein_coding	-0.64623	2.21105	0.0013609	0.0131009
898	1	protein_coding	145522853	145525603	-	ENSSSCG00000004754	CHAC1	ensembl	protein_coding	-0.647077	2.04251	0.00140683	0.01349
12659	3	protein_coding	15865928	16190523	-	ENSSSCG00000007730	novel gene	ensembl	protein_coding	-0.647397	-0.0474037	0.00611774	0.0448991
11922	8	protein_coding	57829689	57849457	-	ENSSSCG00000008901	PAICS	ensembl	protein_coding	-0.649042	5.97834	0.000568187	0.00620993
610	1	protein_coding	109665472	109732810	+	ENSSSCG00000004518	SKA1	ensembl	protein_coding	-0.649106	4.06028	0.000688253	0.00728525
24975	GL893892.1	protein_coding	3303	15152	-	ENSSSCG00000024799	novel gene	ensembl	protein_coding	-0.649467	1.14949	0.00249639	0.0217356
9542	14	protein_coding	77614048	77618812	-	ENSSSCG00000026575	novel gene	ensembl	protein_coding	-0.649601	1.70466	0.00173684	0.0160967
1606	1	protein_coding	264127281	264134736	-	ENSSSCG00000005316	TPM2	ensembl	protein_coding	-0.650033	8.49634	0.000527601	0.00584184
13780	3	protein_coding	128215324	128245096	-	ENSSSCG00000008613	GEN1	ensembl	protein_coding	-0.651738	5.18431	0.000564442	0.00618442
7526	6	protein_coding	119141320	119158451	+	ENSSSCG00000003754	novel gene	ensembl	protein_coding	-0.652033	5.39243	0.000575017	0.00627684
22958	JH118455.1	protein_coding	245354	249766	-	ENSSSCG00000027884	novel gene	ensembl	protein_coding	-0.652647	2.80506	0.000878283	0.0090107
5594	2	protein_coding	145621370	145642089	+	ENSSSCG00000014324	MYOT	ensembl	protein_coding	-0.652745	5.00734	0.000556987	0.00611643
17233	7	protein_coding	74641881	74730181	+	ENSSSCG00000001975	PRKD1	ensembl	protein_coding	-0.652832	0.362628	0.00544871	0.041036
4437	2	protein_coding	44482283	44485063	-	ENSSSCG00000013375	MYOD1	ensembl_havana	protein_coding	-0.652884	0.746764	0.00272036	0.0233668
188	1	protein_coding	31470187	31485034	-	ENSSSCG00000004164	MTFR2	ensembl	protein_coding	-0.653314	4.65168	0.000577379	0.00629326
15965	4	protein_coding	110329924	110335196	+	ENSSSCG00000021345	novel gene	ensembl	protein_coding	-0.65456	2.2143	0.000895857	0.00915259
20301	10	protein_coding	50828508	51000248	+	ENSSSCG00000011046	ITGA8	ensembl	protein_coding	-0.654582	3.1358	0.000886772	0.00907874
21801	12	protein_coding	37044932	37074164	-	ENSSSCG00000024145	PRR11	ensembl	protein_coding	-0.6546	4.40285	0.000583138	0.0063372
4583	2	protein_coding	58750606	58769669	+	ENSSSCG00000013922	CERS1	ensembl	protein_coding	-0.654618	1.91906	0.00127147	0.012378
18171	5	protein_coding	17478545	17521947	+	ENSSSCG00000028060	SLC4A8	ensembl	protein_coding	-0.654847	2.61427	0.00090062	0.00918845
784	1	protein_coding	137103320	137303566	+	ENSSSCG00000004658	FBN1	ensembl	protein_coding	-0.655224	6.6214	0.000493867	0.0055141
9684	14	protein_coding	95527262	95536319	+	ENSSSCG00000028341	SYT15	ensembl	protein_coding	-0.656988	1.52799	0.00157678	0.0148383
5035	2	protein_coding	74797981	74806557	+	ENSSSCG00000013513	PLIN5	ensembl	protein_coding	-0.657402	1.23725	0.0014482	0.0137786
19190	11	protein_coding	13275420	13486078	-	ENSSSCG00000009362	TRPC4	ensembl	protein_coding	-0.657445	1.37457	0.00200507	0.0180913
20113	10	protein_coding	27602118	27635334	-	ENSSSCG00000010912	KIF14	ensembl	protein_coding	-0.65977	5.4406	0.000474696	0.00532436
1472	1	protein_coding	241453676	241630720	-	ENSSSCG00000005203	IL33	ensembl_havana	protein_coding	-0.660156	4.31236	0.00054358	0.00599163
21685	12	protein_coding	26727930	26732792	-	ENSSSCG00000017575	novel gene	ensembl	protein_coding	-0.660514	1.64386	0.00127674	0.0124129
15300	4	protein_coding	45876686	45889986	+	ENSSSCG00000006105	GEM	ensembl_havana	protein_coding	-0.660778	3.28241	0.000673884	0.00716417
21562	12	protein_coding	22410674	22425000	+	ENSSSCG00000017471	CDC6	ensembl	protein_coding	-0.661897	5.206	0.000465405	0.0052282
10698	9	protein_coding	43925950	43952900	-	ENSSSCG00000015018	C11orf53	ensembl	protein_coding	-0.667821	0.767276	0.00367071	0.0300017
15879	4	protein_coding	107327290	107332130	+	ENSSSCG00000006631	TMOD4	ensembl	protein_coding	-0.669546	3.33556	0.000492023	0.00550608
12313	8	protein_coding	129550397	129555105	+	ENSSSCG00000025240	DDIT4L	ensembl	protein_coding	-0.670447	4.17444	0.000420363	0.00479605
9955	14	protein_coding	124982709	124986320	+	ENSSSCG00000010608	SFR1	ensembl	protein_coding	-0.671228	3.25089	0.000547452	0.00602526
10995	9	protein_coding	68952364	69347145	+	ENSSSCG00000024613	GUCY1A2	ensembl	protein_coding	-0.671939	0.221274	0.00608495	0.0447032
1264	1	protein_coding	204289994	204304621	+	ENSSSCG00000005047	CDKN3	ensembl	protein_coding	-0.672587	4.12385	0.000431786	0.00490305
14898	X	protein_coding	140189853	140193040	-	ENSSSCG00000012745	novel gene	ensembl	protein_coding	-0.673953	5.52484	0.000357022	0.00415373
14396	X	protein_coding	65797033	65800710	-	ENSSSCG00000021834	ERCC6L	ensembl	protein_coding	-0.674981	5.27419	0.000357304	0.00415373
13966	X	protein_coding	15307034	15317312	+	ENSSSCG00000012152	SCML1	havana	protein_coding	-0.676534	5.46346	0.0003394	0.00397076
20114	10	protein_coding	27640378	27643065	-	ENSSSCG00000030624	novel gene	ensembl	protein_coding	-0.677427	2.01725	0.000842083	0.00870014
936	1	protein_coding	147292891	147294855	+	ENSSSCG00000030198	ENV	ensembl	protein_coding	-0.677842	2.81912	0.000611866	0.00661023
543	1	protein_coding	96792805	96828323	-	ENSSSCG00000004466	TTK	ensembl	protein_coding	-0.677943	5.8389	0.000321919	0.00378739
3972	2	protein_coding	7054730	7204542	+	ENSSSCG00000013043	MACROD1	ensembl	protein_coding	-0.678461	3.46305	0.000432287	0.00490494
22695	18	protein_coding	48131854	48134283	+	ENSSSCG00000016689	novel gene	ensembl	protein_coding	-0.679402	0.282325	0.00519257	0.0397237
12173	8	protein_coding	103855199	103876539	-	ENSSSCG00000009076	PLK4	ensembl	protein_coding	-0.679899	6.36676	0.000303242	0.00359649
18710	5	protein_coding	66031752	66046894	-	ENSSSCG00000025680	novel gene	ensembl	protein_coding	-0.68101	6.93691	0.000289087	0.0034622
25302	GL896167.1	protein_coding	1873	3189	+	ENSSSCG00000030700	novel gene	ensembl	protein_coding	-0.681721	3.2394	0.000437726	0.00495897
14783	X	protein_coding	123515300	123553598	+	ENSSSCG00000012669	ARHGAP36	ensembl_havana	protein_coding	-0.68191	1.85609	0.000754117	0.00789133
179	1	protein_coding	30464342	30484047	+	ENSSSCG00000004158	IL22RA2	ensembl_havana	protein_coding	-0.68354	1.80882	0.00106434	0.0106152
8503	15	protein_coding	129595247	129677996	-	ENSSSCG00000016170	BARD1	ensembl	protein_coding	-0.684074	4.98497	0.000303758	0.0035997
8622	15	protein_coding	144455470	144588200	-	ENSSSCG00000016258	DNER	ensembl	protein_coding	-0.68515	3.16771	0.000379038	0.00438554
21350	12	protein_coding	13833206	13844295	+	ENSSSCG00000017271	CACNG1	ensembl	protein_coding	-0.68647	1.4123	0.000860988	0.00887047
25291	GL896061.1	protein_coding	1631	4810	-	ENSSSCG00000027580	DBN1	ensembl	protein_coding	-0.687806	4.09745	0.000317575	0.00374529
19046	5	protein_coding	109254252	109290485	+	ENSSSCG00000000950	E2F7	ensembl	protein_coding	-0.688513	6.28011	0.000254733	0.00310397
21766	12	snoRNA	35845117	35845331	+	ENSSSCG00000023855	U3	ensembl	snoRNA	-0.688786	0.487403	0.00522948	0.0399384
3836	2	protein_coding	3814979	3821634	-	ENSSSCG00000012911	CARNS1	ensembl	protein_coding	-0.69032	1.74241	0.000629696	0.00674818
20681	17	protein_coding	35280221	35296195	-	ENSSSCG00000007136	novel gene	ensembl	protein_coding	-0.690416	4.64351	0.000279229	0.00335509
19101	11	protein_coding	3039199	3045078	-	ENSSSCG00000030113	SHISA2	ensembl	protein_coding	-0.691763	5.08003	0.000260031	0.00315543
14109	X	protein_coding	38434798	38624148	+	ENSSSCG00000012238	TSPAN7	ensembl_havana	protein_coding	-0.69223	4.6501	0.00026457	0.00320521
13490	3	protein_coding	87852189	87858129	-	ENSSSCG00000025251	novel gene	ensembl	protein_coding	-0.69228	-0.134251	0.00560392	0.0419251
19832	16	protein_coding	68217650	68219989	-	ENSSSCG00000017030	novel gene	ensembl	protein_coding	-0.693719	1.49464	0.000920318	0.0093504
330	1	protein_coding	56677556	56773097	-	ENSSSCG00000004274	COL9A1	ensembl	protein_coding	-0.694222	0.0715573	0.00357772	0.029389
19294	11	protein_coding	34600373	34678563	+	ENSSSCG00000009448	novel gene	ensembl	protein_coding	-0.694621	3.56368	0.000313272	0.0037005
11076	9	protein_coding	74459183	74498657	+	ENSSSCG00000028674	CR2	ensembl	protein_coding	-0.694863	2.24964	0.000580417	0.00631698
648	1	protein_coding	118495353	118506658	-	ENSSSCG00000004554	novel gene	ensembl	protein_coding	-0.696232	8.2549	0.000207912	0.00259157
15883	4	protein_coding	107360080	107372653	+	ENSSSCG00000006635	SEMA6C	ensembl	protein_coding	-0.696902	3.38056	0.00028523	0.0034216
3599	13	protein_coding	202866434	202893927	+	ENSSSCG00000012028	MAP3K7CL	ensembl	protein_coding	-0.697709	0.217126	0.00489573	0.0378426
21590	12	protein_coding	23107252	23108618	+	ENSSSCG00000017500	TCAP	ensembl	protein_coding	-0.699744	5.59251	0.000204199	0.00255396
15421	4	protein_coding	74304917	74315922	+	ENSSSCG00000023221	novel gene	ensembl	protein_coding	-0.699768	1.12839	0.0011554	0.0113688
20946	17	protein_coding	51965089	51971545	+	ENSSSCG00000007369	novel gene	ensembl	protein_coding	-0.700166	2.84856	0.000315318	0.00372166
15422	4	protein_coding	74317791	74325604	+	ENSSSCG00000027872	novel gene	ensembl	protein_coding	-0.700292	3.23352	0.000310272	0.00366801
1221	1	protein_coding	199881762	199916187	-	ENSSSCG00000005008	POLE2	ensembl	protein_coding	-0.701288	4.91525	0.000213518	0.00265693
20055	10	protein_coding	17632831	17672882	+	ENSSSCG00000010865	EXO1	ensembl	protein_coding	-0.705633	4.85986	0.00019811	0.00248803
17117	7	protein_coding	62377784	62379646	-	ENSSSCG00000001872	LINGO1	ensembl	protein_coding	-0.706037	0.641156	0.00177796	0.0164157
15220	4	protein_coding	36579490	36591411	-	ENSSSCG00000006051	novel gene	ensembl	protein_coding	-0.707441	1.75734	0.000544467	0.0059969
8238	15	protein_coding	88746848	88761828	+	ENSSSCG00000015961	CDCA7	ensembl	protein_coding	-0.709054	7.81942	0.000159668	0.00206024
7904	15	protein_coding	28139546	28177787	+	ENSSSCG00000015716	MARCO	ensembl_havana	protein_coding	-0.710994	2.93178	0.000367951	0.00427074
4577	2	protein_coding	58562359	58564019	-	ENSSSCG00000013928	GDF1	ensembl	protein_coding	-0.711438	0.967701	0.00116443	0.0114346
8783	15	protein_coding	156931032	157035322	+	ENSSSCG00000016397	novel gene	ensembl	protein_coding	-0.711448	6.41937	0.000157118	0.00203415
15966	4	protein_coding	110393151	110427080	+	ENSSSCG00000024481	novel gene	ensembl	protein_coding	-0.713505	4.04162	0.000175907	0.00223633
17057	7	protein_coding	58374610	58379901	+	ENSSSCG00000030323	novel gene	ensembl	protein_coding	-0.713923	2.90501	0.000270256	0.00326332
11535	9	protein_coding	144272744	144322912	-	ENSSSCG00000015600	DTL	ensembl	protein_coding	-0.717666	5.45104	0.000146048	0.0019131
5628	2	protein_coding	147112697	147115756	-	ENSSSCG00000014347	PROB1	ensembl	protein_coding	-0.717882	1.46057	0.000568464	0.00620993
21476	12	snRNA	20158963	20159153	+	ENSSSCG00000027892	U2	ensembl	snRNA	-0.720115	-0.119345	0.00531405	0.040416
17058	7	protein_coding	58392583	58406965	-	ENSSSCG00000001815	novel gene	ensembl	protein_coding	-0.720833	3.93203	0.00016521	0.00212428
6244	6	protein_coding	40067346	40070582	+	ENSSSCG00000021374	FXYD1	ensembl	protein_coding	-0.721678	2.99397	0.000207083	0.00258343
25018	GL894447.1	protein_coding	46	18025	+	ENSSSCG00000029039	novel gene	ensembl	protein_coding	-0.721711	4.69838	0.000146847	0.00192014
7246	6	protein_coding	81479841	81487848	-	ENSSSCG00000003593	NKAIN1	ensembl	protein_coding	-0.723526	2.98121	0.000208255	0.00259365
7375	6	protein_coding	90006898	90010610	-	ENSSSCG00000027473	novel gene	ensembl	protein_coding	-0.725251	1.47719	0.000495537	0.00552854
17010	7	protein_coding	53506122	53529485	-	ENSSSCG00000001767	novel gene	ensembl	protein_coding	-0.727362	-0.0876129	0.00472217	0.0367333
13191	3	protein_coding	53861567	53918903	-	ENSSSCG00000008150	TMEM182	ensembl	protein_coding	-0.728327	1.58047	0.000335617	0.00393278
19087	11	protein_coding	1538495	1550064	-	ENSSSCG00000021976	novel gene	ensembl	protein_coding	-0.731775	5.53764	0.000107593	0.00147385
1573	1	protein_coding	257809815	257834732	+	ENSSSCG00000005287	PSAT1	ensembl	protein_coding	-0.732963	5.44124	0.000104457	0.00143754
8834	14	protein_coding	6822068	6840035	-	ENSSSCG00000009616	HR	ensembl	protein_coding	-0.735012	3.67112	0.000131261	0.00174274
18437	5	protein_coding	26810232	26867980	+	ENSSSCG00000000456	SLC16A7	ensembl	protein_coding	-0.736193	3.25622	0.000149496	0.0019513
5878	2	protein_coding	162153945	162155478	+	ENSSSCG00000014560	COX8H	ensembl	protein_coding	-0.737895	2.65942	0.000150456	0.00196034
12808	3	protein_coding	25531596	25569629	+	ENSSSCG00000007849	CRYM	ensembl	protein_coding	-0.73829	3.06287	0.00016359	0.00210529
12202	8	protein_coding	110440603	110465150	+	ENSSSCG00000009100	novel gene	ensembl	protein_coding	-0.738323	0.154932	0.00230962	0.0204
20183	10	protein_coding	33956013	34047313	-	ENSSSCG00000022856	novel gene	ensembl	protein_coding	-0.739838	0.113987	0.00241413	0.0211449
20880	17	protein_coding	44823036	44888877	+	ENSSSCG00000007314	EPB41L1	ensembl	protein_coding	-0.742588	1.2026	0.00066126	0.00703506
20823	17	protein_coding	41868153	41896580	-	ENSSSCG00000007265	SNTA1	ensembl	protein_coding	-0.74361	1.64055	0.000268216	0.00324403
13214	3	protein_coding	56615571	56622851	-	ENSSSCG00000022565	novel gene	ensembl	protein_coding	-0.748685	0.199592	0.00264217	0.0228288
3798	2	protein_coding	1866961	1902581	-	ENSSSCG00000012869	novel gene	ensembl	protein_coding	-0.750138	1.75286	0.000272451	0.00328711
10103	14	protein_coding	146937523	147045431	-	ENSSSCG00000010746	ADAM12	ensembl	protein_coding	-0.751702	1.61979	0.000290236	0.0034721
911	1	protein_coding	145844010	145846476	-	ENSSSCG00000004769	CASC5	ensembl	protein_coding	-0.751822	3.8812	8.83269e-05	0.00123414
574	1	protein_coding	105543764	105549486	+	ENSSSCG00000004493	SIGLEC15	ensembl	protein_coding	-0.756314	0.40764	0.000871754	0.00896251
5265	2	protein_coding	85273800	85284179	-	ENSSSCG00000014072	ENC1	ensembl	protein_coding	-0.757828	4.96974	6.26731e-05	0.000904997
11826	8	protein_coding	41306138	41324541	-	ENSSSCG00000008833	SGCB	ensembl	protein_coding	-0.758413	2.72353	0.000115283	0.00156458
12678	3	protein_coding	17136054	17161334	-	ENSSSCG00000007748	PSPH	ensembl	protein_coding	-0.759583	2.53894	0.000131139	0.0017427
9948	14	protein_coding	124318583	124396585	+	ENSSSCG00000010603	NEURL1	ensembl	protein_coding	-0.761086	2.42219	0.000123423	0.00165666
9545	14	protein_coding	77682509	77699176	+	ENSSSCG00000020712	novel gene	ensembl	protein_coding	-0.764405	2.37686	0.000136734	0.00180398
113	1	protein_coding	17550420	17655433	-	ENSSSCG00000004092	novel gene	ensembl	protein_coding	-0.766785	2.77288	0.000101744	0.00140422
4633	2	protein_coding	60517862	60530410	-	ENSSSCG00000013864	TMEM38A	ensembl	protein_coding	-0.770499	4.04511	5.40298e-05	0.00079426
22590	18	protein_coding	27260302	27540733	-	ENSSSCG00000016618	CPED1	ensembl	protein_coding	-0.771164	2.90672	8.28062e-05	0.00116813
13974	X	protein_coding	16320746	16459831	+	ENSSSCG00000030274	PPEF1	ensembl_havana	protein_coding	-0.771489	4.0881	5.44701e-05	0.000799131
15290	4	protein_coding	45122410	45139381	+	ENSSSCG00000006095	CCNE2	ensembl	protein_coding	-0.776932	4.70105	4.31185e-05	0.000651371
20524	17	protein_coding	11790234	11878618	-	ENSSSCG00000025822	SFRP1	ensembl_havana	protein_coding	-0.776933	4.74026	4.39674e-05	0.000662946
5344	2	protein_coding	93942378	93981389	-	ENSSSCG00000014137	HAPLN1	ensembl	protein_coding	-0.777764	0.530681	0.000740993	0.00776508
15644	4	protein_coding	99035616	99039832	+	ENSSSCG00000006409	APCS	ensembl_havana	protein_coding	-0.779124	0.114719	0.00115374	0.0113601
22336	18	protein_coding	4937318	5046534	+	ENSSSCG00000016427	XRCC2	ensembl	protein_coding	-0.779822	3.24979	5.76816e-05	0.000840364
15427	4	protein_coding	74654819	74698666	-	ENSSSCG00000006216	TRIM55	ensembl_havana	protein_coding	-0.783047	1.46982	0.000156894	0.00203339
11886	8	protein_coding	49264227	49325615	-	ENSSSCG00000008873	FAM198B	ensembl	protein_coding	-0.786529	4.30059	3.75599e-05	0.0005746
25247	GL896385.1	protein_coding	1565	5799	+	ENSSSCG00000028752	ADSSL1	ensembl	protein_coding	-0.788363	1.03365	0.000257071	0.00312467
20019	10	protein_coding	14169374	14336577	-	ENSSSCG00000010840	RGS7	ensembl	protein_coding	-0.790742	0.457476	0.000966785	0.00976166
7824	6	protein_coding	157395569	157449604	-	ENSSSCG00000003975	KCNQ4	ensembl	protein_coding	-0.793448	2.16968	6.35994e-05	0.000914771
24138	GL893074.1	protein_coding	10143	65746	+	ENSSSCG00000016398	NEB	ensembl	protein_coding	-0.793829	3.61468	3.6256e-05	0.000556976
2996	13	protein_coding	97522099	97543476	-	ENSSSCG00000011701	novel gene	ensembl	protein_coding	-0.800303	0.256967	0.00108845	0.0108116
6329	6	protein_coding	42669944	42674708	-	ENSSSCG00000023212	CPI17	ensembl	protein_coding	-0.803342	0.397848	0.000951637	0.0096419
15988	4	protein_coding	111992595	112035055	+	ENSSSCG00000006725	TBX15	ensembl	protein_coding	-0.804402	1.65632	9.74454e-05	0.00135381
1813	1	protein_coding	286640943	286648888	+	ENSSSCG00000025956	novel gene	ensembl	protein_coding	-0.806973	2.50793	5.92035e-05	0.000859975
22089	12	protein_coding	52825914	52896916	+	ENSSSCG00000017892	PITPNM3	ensembl	protein_coding	-0.807103	3.6552	2.87789e-05	0.000449165
23137	GL893748.2	protein_coding	49328	73288	-	ENSSSCG00000023229	ETV5	ensembl	protein_coding	-0.807225	6.53338	1.81629e-05	0.000294115
7454	6	protein_coding	101146542	101317295	+	ENSSSCG00000025584	LAMA5	ensembl	protein_coding	-0.807535	1.44225	0.000140723	0.00185327
11259	9	protein_coding	109778807	109802600	-	ENSSSCG00000023784	SEMA3C	ensembl	protein_coding	-0.810691	3.08798	3.18092e-05	0.000493834
12357	8	protein_coding	138635406	138774099	+	ENSSSCG00000009203	SNCA	ensembl	protein_coding	-0.810789	0.514659	0.000693261	0.00732769
13845	3	protein_coding	139910604	139916889	-	ENSSSCG00000030357	novel gene	ensembl	protein_coding	-0.81524	3.76786	2.15427e-05	0.00034242
12243	8	protein_coding	119920838	119926111	+	ENSSSCG00000009131	PITX2C	ensembl	protein_coding	-0.815591	0.486807	0.000227874	0.00281172
8572	15	protein_coding	134560460	134567338	+	ENSSSCG00000020785	DES	ensembl	protein_coding	-0.820895	7.04621	1.29035e-05	0.000218096
22768	18	protein_coding	55630249	55660169	+	ENSSSCG00000016746	NPC1L1	ensembl	protein_coding	-0.827988	2.70749	2.82714e-05	0.000442186
19923	16	protein_coding	82630444	82792519	-	ENSSSCG00000017109	ADAMTS16	ensembl	protein_coding	-0.834972	0.593343	0.00025444	0.00310298
2455	13	protein_coding	32978704	32983760	-	ENSSSCG00000011325	MYL3	ensembl	protein_coding	-0.834979	5.43985	1.0162e-05	0.000174985
2814	13	protein_coding	76027910	76058202	+	ENSSSCG00000011582	novel gene	ensembl	protein_coding	-0.838321	1.93775	3.85513e-05	0.000588731
15360	4	protein_coding	62172540	62226939	-	ENSSSCG00000006160	STMN2	ensembl_havana	protein_coding	-0.838374	1.23705	0.000194875	0.00245408
7470	6	protein_coding	104383369	104394429	-	ENSSSCG00000024342	AQP4	ensembl	protein_coding	-0.838874	2.11923	2.49774e-05	0.000392759
16013	4	protein_coding	115007632	115070760	+	ENSSSCG00000006745	CASQ2	ensembl	protein_coding	-0.843665	2.66694	1.81244e-05	0.000293815
3641	13	protein_coding	208080351	208130411	+	ENSSSCG00000028112	CLIC6	ensembl	protein_coding	-0.846613	0.764435	0.000152123	0.00197875
24972	GL895198.1	protein_coding	314	3483	+	ENSSSCG00000022271	novel gene	ensembl	protein_coding	-0.855859	-0.354037	0.00131552	0.0127476
15157	4	protein_coding	20522556	20533993	-	ENSSSCG00000006002	NOV	ensembl_havana	protein_coding	-0.858931	4.03107	6.9914e-06	0.000124479
17311	7	protein_coding	81356405	81357280	-	ENSSSCG00000002038	PSMB11	ensembl	protein_coding	-0.859325	4.52529	6.81916e-06	0.000121708
3602	13	protein_coding	203411536	203632118	-	ENSSSCG00000025119	GRIK1	ensembl	protein_coding	-0.860069	0.458171	0.000295141	0.00351748
18	1	protein_coding	2230520	2365999	-	ENSSSCG00000004013	SMOC2	ensembl	protein_coding	-0.860824	1.46038	4.6467e-05	0.000694921
5232	2	protein_coding	82414997	82427326	-	ENSSSCG00000014047	FGFR4	ensembl_havana	protein_coding	-0.861971	0.454733	0.000111887	0.00152272
11256	9	protein_coding	109601470	109716061	+	ENSSSCG00000015404	novel gene	ensembl	protein_coding	-0.864487	1.18816	6.15295e-05	0.000891115
9606	14	protein_coding	82584548	82593126	-	ENSSSCG00000010303	SYNPO2L	ensembl	protein_coding	-0.870163	2.62369	9.98265e-06	0.000172301
14765	X	protein_coding	122008973	122015190	-	ENSSSCG00000030843	APLN	havana	protein_coding	-0.870466	-0.309011	0.000809212	0.0084079
2390	13	protein_coding	28877232	28884939	-	ENSSSCG00000011287	HHATL	ensembl	protein_coding	-0.873177	2.21518	1.09247e-05	0.000187021
3221	13	protein_coding	133379672	133403726	+	ENSSSCG00000027929	novel gene	ensembl	protein_coding	-0.87637	3.38387	5.38361e-06	9.82375e-05
6910	6	protein_coding	58856809	58859702	-	ENSSSCG00000026554	FAM213B	ensembl	protein_coding	-0.878318	3.10906	5.81015e-06	0.000105106
3018	13	protein_coding	99846480	99878920	-	ENSSSCG00000011717	IGSF10	ensembl	protein_coding	-0.879341	1.67275	1.92972e-05	0.000310427
11133	9	pseudogene	81649619	81651888	+	ENSSSCG00000021104	novel gene	ensembl	pseudogene	-0.87979	4.98057	3.46727e-06	6.58064e-05
19843	16	protein_coding	69039662	69092287	-	ENSSSCG00000017041	ADRA1B	ensembl	protein_coding	-0.881251	1.57319	2.9296e-05	0.00045675
16103	4	protein_coding	121108808	121121312	-	ENSSSCG00000006829	SYPL2	ensembl	protein_coding	-0.881806	2.04177	1.23335e-05	0.000209184
666	1	protein_coding	120217106	120240145	-	ENSSSCG00000004570	novel gene	ensembl	protein_coding	-0.887217	7.4998	2.48278e-06	4.84054e-05
6902	6	protein_coding	58546768	58548863	+	ENSSSCG00000028530	TMEM52	ensembl	protein_coding	-0.888163	1.31645	1.86916e-05	0.000301345
19776	16	protein_coding	55913976	55917978	-	ENSSSCG00000016992	novel gene	ensembl	protein_coding	-0.890726	1.02911	2.30845e-05	0.000364557
18758	5	protein_coding	67653414	67655144	-	ENSSSCG00000021596	KV1.5	ensembl	protein_coding	-0.891145	0.317827	0.000166004	0.00213075
16991	7	protein_coding	52785635	52806254	-	ENSSSCG00000001752	CHRNA3	ensembl	protein_coding	-0.892116	5.13188	2.58881e-06	5.02387e-05
21977	12	protein_coding	48106436	48148808	-	ENSSSCG00000017797	SLC6A4	ensembl	protein_coding	-0.892479	3.01707	4.79913e-06	8.84818e-05
17597	7	protein_coding	103590368	103694062	-	ENSSSCG00000002368	LTBP2	ensembl	protein_coding	-0.893084	4.11932	3.04603e-06	5.82638e-05
7600	6	protein_coding	134537789	134545301	-	ENSSSCG00000023741	novel gene	ensembl	protein_coding	-0.893874	1.45918	1.74162e-05	0.000283589
[truncated: 130 more rows]

## Sheet: Thy MEC v INF
Number	Chromosome	Gene type	Start	End	Strand	Ensembl Gene ID	Gene Name	Gene Source	Gene Biotype	logFC	logCPM	PValue	FDR
[truncated: 1,058 more rows]
