# Supplementary material for: Genome-wide analysis of the transcriptional response to porcine reproductive and respiratory syndrome virus infection at the maternal/fetal interface and in the fetus
Source: BMC Genomics. 2016 May 20;17:383. doi: 10.1186/s12864-016-2720-4 (PMC4875603; doi:10.1186/s12864-016-2720-4)
Supplement: Additional file 3: — Gene function enrichment analysis results on DEG lists. Excel (.xlsx) file of three function enrichment analyses from the IPA software: biological function (BF), canonical Pathway (CP), and upstream regulator (UR), for each of the six DEG lists (18 tabs in total). (XLSX 801 kb) [file 12864_2016_2720_MOESM3_ESM.xlsx]

## Sheet: BF Endo UNINF v INF
Categories	Diseases or Functions Annotation	B-H p-value	Predicted Activation State	Activation z-score	Notes	Molecules	# Molecules
Cell-To-Cell Signaling and Interaction, Hematological System Development and Function, Immune Cell Trafficking, Inflammatory Response	activation of leukocytes	1.1e-51	Increased	5.228		B2M,C3AR1,C4A/C4B,C5,C5AR1,CASP1,CASR,CCL2,CCL22,CCL4,CCL5,CCL8,CCR2,CCR5,CD180,CD1D,CD1E,CD2,CD209,CD22,CD244,CD247,CD27,CD300LF,CD37,CD38,CD3D,CD3E,CD3G,CD4,CD48,CD5,CD6,CD72,CD79A,CD79B,CD84,CD8A,CHI3L1,CHRNB2,CISH,CLEC7A,CORO1A,CPB2,CRP,CTSS,CXCL10,CXCL3,CXCL9,CYBB,DNASE1,DOCK2,EGR2,FCER1G,FCGR1A,FCGR2B,FCRL3,FOXA2,FOXJ1,GJC2,GNLY,GZMA,HAVCR2,HLA-DMA,HLA-DMB,HLA-DQA1,HLA-DQB1,HLA-DRA,HLA-DRB1…	135
Cell-To-Cell Signaling and Interaction, Hematological System Development and Function	activation of blood cells	1.05e-49	Increased	5.419		B2M,C3AR1,C4A/C4B,C5,C5AR1,CASP1,CASR,CCL2,CCL22,CCL4,CCL5,CCL8,CCR2,CCR5,CD180,CD1D,CD1E,CD2,CD209,CD22,CD244,CD247,CD27,CD300LF,CD37,CD38,CD3D,CD3E,CD3G,CD4,CD48,CD5,CD6,CD72,CD79A,CD79B,CD84,CD8A,CHI3L1,CHRNB2,CISH,CLEC7A,CORO1A,CPB2,CRP,CTSS,CXCL10,CXCL3,CXCL9,CYBB,DNASE1,DOCK2,EGR2,FCER1G,FCGR1A,FCGR2B,FCRL3,FOXA2,FOXJ1,GJC2,GNLY,GZMA,HAVCR2,HLA-DMA,HLA-DMB,HLA-DQA1,HLA-DQB1,HLA-DRA,HLA-DRB1…	137
Cellular Development, Cellular Growth and Proliferation, Hematological System Development and Function	proliferation of lymphocytes	2.29e-49	Increased	2.256		ACKR4,B2M,BATF,BCL2A1,C5AR1,CCL2,CCL4,CCL5,CCR2,CCR5,CD180,CD1D,CD2,CD209,CD22,CD244,CD247,CD27,CD300C,CD37,CD38,CD3E,CD3G,CD4,CD48,CD5,CD6,CD72,CD79A,CD79B,CD84,CD8A,CHRNB2,CIITA,CISH,CLEC10A,CLECL1,CORO1A,CRP,CSF2RA,CXCR3,CYTIP,DOCK2,DOK2,DSG3,EGR2,FCER1G,FCGR2B,FCRL3,FOXJ1,FYB,GRAP2,HAVCR2,HCLS1,HLA-DMA,HLA-DMB,HLA-DQA1,HLA-DQB1,HLA-DRB1,ICOS,IDO1,IGKC,IKZF3,IL12RB1,IL15RA,IL1R1,IL20RB,IL6ST,I…	134
Hematological System Development and Function, Tissue Morphology	quantity of leukocytes	4.12e-49	Increased	5.557		ACKR4,ADAM8,AGR2,B2M,BATF,BCL2A1,C3AR1,C4A/C4B,C5,C5AR1,CCL19,CCL2,CCL22,CCL4,CCL5,CCR1,CCR2,CCR5,CD101,CD180,CD1D,CD22,CD244,CD247,CD27,CD38,CD3D,CD3E,CD3G,CD4,CD48,CD5,CD5L,CD72,CD79A,CD79B,CD84,CD8A,CD8B,CHI3L1,CIITA,CISH,CLEC10A,CLEC7A,CORO1A,CTSS,CXCL10,CXCL13,CXCR3,CXCR6,CYBB,CYTIP,DLK1,DOCK2,DOK2,FCER1G,FCGR1A,FCGR2B,FERMT3,FYB,GNLY,GRAP2,HAVCR2,HBB,HCLS1,HLA-DMA,HLA-DQA1,HLA-DQB1,HLA-DRB1…	151
Hematological System Development and Function, Tissue Morphology	quantity of lymphocytes	6.99e-48	Increased	6.185		ACKR4,B2M,BATF,BCL2A1,C3AR1,C5AR1,CCL19,CCL2,CCL4,CCL5,CCR1,CCR2,CCR5,CD180,CD1D,CD22,CD244,CD247,CD27,CD38,CD3D,CD3E,CD3G,CD4,CD48,CD5,CD5L,CD72,CD79A,CD79B,CD84,CD8A,CD8B,CHI3L1,CIITA,CISH,CLEC10A,CORO1A,CTSS,CXCL10,CXCL13,CXCR3,CYTIP,DLK1,DOCK2,DOK2,FCER1G,FCGR1A,FCGR2B,FYB,GNLY,GRAP2,HCLS1,HLA-DMA,HLA-DQA1,HLA-DQB1,HLA-DRB1,ICOS,IGJ,IGKC,IKZF3,IL15RA,IL1R1,IL20RB,IL6ST,IL7R,INHBA,IRF1,IRF8,IT…	130
Cell-To-Cell Signaling and Interaction	activation of cells	2.96e-47	Increased	5.056		ADAM8,APLN,B2M,BCL2A1,C3AR1,C4A/C4B,C5,C5AR1,CASP1,CASR,CCK,CCL2,CCL22,CCL4,CCL5,CCL8,CCR2,CCR5,CD180,CD1D,CD1E,CD2,CD209,CD22,CD244,CD247,CD27,CD300LF,CD37,CD38,CD3D,CD3E,CD3G,CD4,CD48,CD5,CD6,CD72,CD79A,CD79B,CD84,CD8A,CHI3L1,CHRNB2,CISH,CLEC7A,CORO1A,CPB2,CREB3L1,CRP,CTSS,CXCL10,CXCL3,CXCL9,CYBB,DNASE1,DOCK2,EGR2,FCER1G,FCGR1A,FCGR2B,FCRL3,FOXA2,FOXJ1,GJC2,GNLY,GZMA,GZMB,HAVCR2,HLA-DMA,HLA-DMB…	154
Cellular Development, Cellular Growth and Proliferation, Hematological System Development and Function	proliferation of immune cells	2.96e-47		1.926		ACKR4,B2M,BATF,BCL2A1,C5AR1,CCL2,CCL4,CCL5,CCR2,CCR5,CD180,CD1D,CD2,CD209,CD22,CD244,CD247,CD27,CD300C,CD37,CD38,CD3E,CD3G,CD4,CD48,CD5,CD6,CD72,CD79A,CD79B,CD84,CD8A,CHRNB2,CIITA,CISH,CLEC10A,CLECL1,CORO1A,CRP,CSF2RA,CXCL10,CXCL3,CXCR3,CYTIP,DOCK2,DOK2,DSG3,EGR2,FCER1G,FCGR2B,FCRL3,FOXJ1,FYB,GRAP2,HAVCR2,HCLS1,HLA-DMA,HLA-DMB,HLA-DQA1,HLA-DQB1,HLA-DRB1,ICOS,IDO1,IGKC,IKZF3,IL12RB1,IL15RA,IL1R1,I…	137
Immunological Disease	systemic autoimmune syndrome	3.44e-47		1.441		ACTA1,ADAM8,ADAMTS7,AMICA1,B2M,C1QTNF6,C2,C3AR1,C4A/C4B,C5,CASP1,CCL19,CCL2,CCL22,CCL23,CCL3L1,CCL4,CCL5,CCL8,CCR1,CCR2,CCR5,CD180,CD1D,CD22,CD244,CD247,CD27,CD300C,CD38,CD3D,CD3E,CD3G,CD4,CD5,CD6,CD79A,CD79B,CD84,CD96,CECR1,CHI3L1,CIITA,CLEC2D,CRP,CTSS,CXCL10,CXCL13,CXCL3,CXCL9,CXCR3,CXCR6,CYBB,DDX60,DNASE1,DUSP2,EDN3,EGR2,FAM26F,FCER1G,FCGR1A,FCGR2B,FCRL3,FKBP5,GBP2,GBP4,GBP6,GIMAP1,GIMAP4,GNLY…	159
Hematological System Development and Function, Tissue Morphology	quantity of mononuclear leukocytes	8.7e-47	Increased	5.994		ACKR4,B2M,BATF,BCL2A1,C3AR1,C5AR1,CCL19,CCL2,CCL4,CCL5,CCR1,CCR2,CCR5,CD180,CD1D,CD22,CD244,CD247,CD27,CD38,CD3D,CD3E,CD3G,CD4,CD48,CD5,CD5L,CD72,CD79A,CD79B,CD84,CD8A,CD8B,CHI3L1,CIITA,CISH,CLEC10A,CORO1A,CTSS,CXCL10,CXCL13,CXCR3,CYTIP,DLK1,DOCK2,DOK2,FCER1G,FCGR1A,FCGR2B,FYB,GNLY,GRAP2,HCLS1,HLA-DMA,HLA-DQA1,HLA-DQB1,HLA-DRB1,ICOS,IGJ,IGKC,IKZF3,IL15RA,IL1R1,IL20RB,IL6ST,IL7R,INHBA,IRF1,IRF8,IT…	131
Hematological System Development and Function, Tissue Morphology	quantity of blood cells	2.72e-46	Increased	5.954		ACKR4,ADAM8,AGR2,B2M,BATF,BCL2A1,C3AR1,C4A/C4B,C5,C5AR1,CCL19,CCL2,CCL22,CCL4,CCL5,CCR1,CCR2,CCR5,CD101,CD180,CD1D,CD22,CD244,CD247,CD27,CD38,CD3D,CD3E,CD3G,CD4,CD48,CD5,CD5L,CD72,CD79A,CD79B,CD84,CD8A,CD8B,CHI3L1,CIITA,CISH,CLEC10A,CLEC7A,CORO1A,CPB2,CTSS,CXCL10,CXCL13,CXCR3,CXCR6,CYBB,CYTIP,DLK1,DOCK2,DOK2,EPOR,FCER1G,FCGR1A,FCGR2B,FERMT3,FYB,GNLY,GRAP2,HAVCR2,HBA1/HBA2,HBB,HCLS1,HLA-DMA,HLA-DQ…	157
Cellular Development, Cellular Growth and Proliferation	proliferation of blood cells	3.44e-46		1.85		ACKR4,B2M,BATF,BCL2A1,C5AR1,CCL2,CCL23,CCL4,CCL5,CCR2,CCR5,CD180,CD1D,CD2,CD209,CD22,CD244,CD247,CD27,CD300C,CD37,CD38,CD3E,CD3G,CD4,CD48,CD5,CD6,CD72,CD79A,CD79B,CD84,CD8A,CHRNB2,CIITA,CISH,CLEC10A,CLECL1,CORO1A,CRP,CSF2RA,CXCL10,CXCL3,CXCR3,CYTIP,DOCK2,DOK2,DSG3,EGR2,EPOR,FCER1G,FCGR2B,FCRL3,FOXJ1,FYB,GRAP2,HAVCR2,HCLS1,HLA-DMA,HLA-DMB,HLA-DQA1,HLA-DQB1,HLA-DRB1,HOXD4,ICOS,IDO1,IGKC,IKZF3,IL12R…	140
Cellular Movement, Immune Cell Trafficking	leukocyte migration	5.52e-46	Increased	5.99		ADAM8,AMICA1,BATF,C2,C3AR1,C4A/C4B,C5,C5AR1,CASP1,CASR,CCL19,CCL2,CCL22,CCL23,CCL3L1,CCL4,CCL5,CCL8,CCR1,CCR2,CCR5,CD1D,CD2,CD209,CD22,CD247,CD38,CD3E,CD4,CD48,CD5L,CD8A,CHI3L1,CIITA,CLEC7A,CORO1A,CPB2,CRP,CSF2RA,CTSS,CXCL10,CXCL11,CXCL13,CXCL3,CXCL9,CXCR3,CYBB,CYTIP,DOCK2,EDN3,EGR2,FAM65B,FCER1G,FCGR2B,FERMT3,FIGF,FOXA2,FOXJ1,FYB,GGT5,GNLY,HCLS1,HP,ICOS,IDO1,IL12RB1,IL15RA,IL16,IL1R1,IL6ST,INHBA…	143
Cellular Development, Cellular Growth and Proliferation, Hematological System Development and Function	proliferation of T lymphocytes	2.71e-45	Increased	2.311		ACKR4,B2M,BATF,C5AR1,CCL2,CCL4,CCL5,CCR2,CCR5,CD1D,CD2,CD209,CD244,CD247,CD27,CD37,CD38,CD3E,CD3G,CD4,CD48,CD5,CD6,CD79A,CD84,CD8A,CIITA,CISH,CLEC10A,CLECL1,CORO1A,CRP,CSF2RA,CXCR3,CYTIP,DOCK2,DOK2,DSG3,EGR2,FCER1G,FCGR2B,FOXJ1,FYB,GRAP2,HAVCR2,HCLS1,HLA-DMA,HLA-DMB,HLA-DQA1,HLA-DQB1,HLA-DRB1,ICOS,IDO1,IKZF3,IL12RB1,IL15RA,IL1R1,IL20RB,IL6ST,IL7R,INHBA,IRF1,ISG20,ITGAL,ITGAX,ITGB2,ITK,JAK3,KCNA3,…	116
Cellular Movement, Hematological System Development and Function, Immune Cell Trafficking	cell movement of leukocytes	2.71e-45	Increased	6.074		ADAM8,AMICA1,BATF,C2,C3AR1,C4A/C4B,C5,C5AR1,CASP1,CASR,CCL19,CCL2,CCL22,CCL23,CCL3L1,CCL4,CCL5,CCL8,CCR1,CCR2,CCR5,CD1D,CD2,CD209,CD22,CD247,CD38,CD3E,CD4,CD48,CD8A,CIITA,CORO1A,CPB2,CRP,CSF2RA,CTSS,CXCL10,CXCL11,CXCL13,CXCL3,CXCL9,CXCR3,CYBB,CYTIP,DOCK2,EDN3,EGR2,FAM65B,FCER1G,FCGR2B,FERMT3,FIGF,FOXA2,FYB,GNLY,HCLS1,HP,ICOS,IDO1,IL12RB1,IL15RA,IL16,IL1R1,IL6ST,INHBA,ITGA4,ITGAL,ITGAX,ITGB2,ITGB7…	132
Cellular Function and Maintenance	function of leukocytes	4.28e-44	Increased	2.508		ACKR4,B2M,BCL2A1,C3AR1,CCL2,CCL5,CCR1,CCR2,CCR5,CD209,CD22,CD244,CD247,CD27,CD300LF,CD3E,CD3G,CD4,CD72,CD84,CD8A,CD8B,CHI3L1,CIITA,CLEC2D,CLEC7A,CTSS,CXCL10,CXCL13,CYBB,DOK2,DUSP2,EMR1,FCER1G,FCGR1A,FCGR2B,FYB,GIMAP4,GZMA,HAVCR2,HCLS1,HLA-DMA,HLA-DQB1,ICOS,IDO1,IGJ,IL12RB1,IL15RA,IL16,IL1R1,IL20RB,IRF1,IRF5,IRF8,ITGAL,ITGB2,ITGB7,ITK,JAK3,KCNN4,KLRC4-KLRK1/KLRK1,LAT,LCP1,LTB,MAP4K1,MARCH1,MMP7,MS…	109
Endocrine System Disorders, Gastrointestinal Disease, Immunological Disease, Metabolic Disease	insulin-dependent diabetes mellitus	8.65e-44		1.485		AMICA1,B2M,C3AR1,CASP1,CCL19,CCL2,CCL22,CCL4,CCL5,CCR1,CCR2,CCR5,CD180,CD1D,CD22,CD27,CD300C,CD38,CD3D,CD3E,CD3G,CD4,CD5,CD79B,CD84,CD96,CIITA,CLEC2D,CTSS,CXCL10,CXCL13,CXCR3,CXCR6,CYBB,DDX60,FAM26F,FCER1G,FCGR1A,FCGR2B,GBP2,GBP4,GBP6,GPR65,GPSM3,GZMA,HAVCR2,HBA1/HBA2,HCLS1,HLA-DMA,HLA-DMB,HLA-DQA1,HLA-DQB1,HLA-DRA,HLA-F,HPSE,ICOS,IFIT2,IKZF3,IL1R1,ITGA4,ITGAX,ITGB2,ITGB7,KCNJ11,KMO,L1CAM,LAT,LCK…	98
Cellular Function and Maintenance	function of blood cells	8.67e-42	Increased	2.24		ACKR4,B2M,BCL2A1,C3AR1,CCL2,CCL5,CCR1,CCR2,CCR5,CD209,CD22,CD244,CD247,CD27,CD300LF,CD3E,CD3G,CD4,CD72,CD84,CD8A,CD8B,CHI3L1,CIITA,CLEC2D,CLEC7A,CRP,CTSS,CXCL10,CXCL13,CYBB,DOK2,DUSP2,EMR1,FCER1G,FCGR1A,FCGR2B,FYB,GIMAP4,GZMA,HAVCR2,HCLS1,HLA-DMA,HLA-DQB1,ICOS,IDO1,IGJ,IL12RB1,IL15RA,IL16,IL1R1,IL20RB,IRF1,IRF5,IRF8,ITGAL,ITGB2,ITGB7,ITK,JAK3,KCNN4,KLRC4-KLRK1/KLRK1,LAT,LCP1,LTB,MAP4K1,MARCH1,MMP…	111
Tissue Morphology	quantity of cells	1.18e-39	Increased	4.746		ACKR4,ADAM8,ADAMTS1,AGR2,AGTR2,B2M,BATF,BCL2A1,C3AR1,C4A/C4B,C5,C5AR1,CACNA1E,CASP1,CCK,CCKBR,CCL19,CCL2,CCL22,CCL4,CCL5,CCR1,CCR2,CCR5,CD101,CD180,CD1D,CD22,CD244,CD247,CD27,CD38,CD3D,CD3E,CD3G,CD4,CD48,CD5,CD5L,CD72,CD79A,CD79B,CD84,CD8A,CD8B,CDC20,CHI3L1,CHRNB2,CIITA,CISH,CLEC10A,CLEC7A,CNTFR,CORO1A,CP,CPB2,CREB3L1,CTSS,CXCL10,CXCL13,CXCR3,CXCR6,CYBB,CYTIP,DFNB31,DLK1,DOCK2,DOK2,EDN3,EGR2,EPOR…	194
Hematological System Development and Function, Tissue Morphology	quantity of T lymphocytes	2.86e-38	Increased	6.253		ACKR4,B2M,BATF,BCL2A1,C5AR1,CCL19,CCL4,CCL5,CCR1,CCR2,CCR5,CD1D,CD244,CD247,CD27,CD3D,CD3E,CD3G,CD4,CD48,CD5,CD5L,CD79A,CD84,CD8A,CD8B,CHI3L1,CIITA,CISH,CLEC10A,CORO1A,CTSS,CXCL10,CXCR3,DOCK2,FCER1G,FCGR2B,FYB,GNLY,GRAP2,HLA-DMA,HLA-DQA1,HLA-DQB1,HLA-DRB1,ICOS,IL15RA,IL1R1,IL20RB,IL6ST,IL7R,IRF1,IRF8,ITGAL,ITGB2,ITGB7,ITK,JAK3,LAT,LCK,LCP2,LTB,LY9,MARCH1,PCSK1,PIGR,PIK3CG,PLA2G2D,POU2AF1,PRF1,PRK…	101
Cellular Function and Maintenance	function of mononuclear leukocytes	4.72e-36		1.718		ACKR4,B2M,C3AR1,CCL2,CCR2,CCR5,CD22,CD244,CD247,CD27,CD3E,CD3G,CD4,CD72,CD84,CD8A,CD8B,CHI3L1,CIITA,CLEC2D,CTSS,CXCL10,CXCL13,EMR1,FCER1G,FYB,GIMAP4,HAVCR2,HCLS1,HLA-DMA,HLA-DQB1,ICOS,IGJ,IL12RB1,IL15RA,IL16,IL20RB,IRF1,IRF5,IRF8,ITGAL,ITGB7,ITK,JAK3,KCNN4,KLRC4-KLRK1/KLRK1,LAT,LCP1,MARCH1,PANX1,PIGR,PIK3CG,POU2AF1,PRF1,PRKCQ,PSTPIP1,PTPRC,PTPRCAP,RASSF5,RGS1,SASH3,SELL,SH2D1A,SLAMF6,SLPI,SPN,STA…	78
Cellular Function and Maintenance	cellular homeostasis	1.16e-35	Increased	4.6		ADAMTS1,AGTR2,APLN,AQP5,ATG9B,B2M,BATF,BCL2A1,BHLHA15,C3AR1,C4A/C4B,C5,C5AR1,CACNA1E,CASP1,CASR,CCK,CCKBR,CCL19,CCL2,CCL22,CCL23,CCL3L1,CCL4,CCL5,CCL8,CCR1,CCR2,CCR5,CD101,CD1D,CD2,CD22,CD244,CD247,CD27,CD38,CD3D,CD3E,CD3G,CD4,CD5,CD6,CD72,CD79A,CD79B,CD8A,CD8B,CHRM1,CHRNB2,CIITA,CISH,CLEC7A,CORO1A,CP,CRP,CXCL10,CXCL13,CXCL3,CXCR3,DNTT,DOCK2,DOK2,EDN3,EGR2,EPOR,FCER1G,FCGR1A,FCGR2B,FOXA2,FUNDC1,F…	175
Cell-To-Cell Signaling and Interaction, Hematological System Development and Function, Immune Cell Trafficking, Inflammatory Response	activation of lymphocytes	1.52e-35	Increased	4.665	bias	B2M,C3AR1,C4A/C4B,CCL2,CCL22,CCL4,CCL5,CCL8,CCR2,CD180,CD1D,CD1E,CD2,CD209,CD22,CD244,CD247,CD27,CD38,CD3D,CD3E,CD3G,CD4,CD48,CD5,CD6,CD72,CD79A,CD79B,CD8A,CHRNB2,CISH,CLEC7A,CORO1A,CXCL10,DNASE1,DOCK2,EGR2,FCER1G,FCGR2B,FCRL3,FOXJ1,GZMA,HAVCR2,HLA-DRA,HLA-DRB1,ICAM3,ICOS,IL12RB1,IL15RA,IL20RB,IRF1,IRF5,IRF8,ITGAL,ITGB2,ITK,JAK3,KCNA3,KCNN4,KLRC4-KLRK1/KLRK1,LAPTM5,LAT,LCK,LTF,NCF1,NLRC3,PIK3CG,P…	90
Cell-To-Cell Signaling and Interaction, Hematological System Development and Function, Immune Cell Trafficking, Inflammatory Response	activation of mononuclear leukocytes	2.02e-35	Increased	4.739	bias	B2M,C3AR1,C4A/C4B,C5,CASR,CCL2,CCL22,CCL4,CCL5,CCL8,CCR2,CD180,CD1D,CD1E,CD2,CD209,CD22,CD244,CD247,CD27,CD38,CD3D,CD3E,CD3G,CD4,CD48,CD5,CD6,CD72,CD79A,CD79B,CD8A,CHRNB2,CISH,CLEC7A,CORO1A,CXCL10,DNASE1,DOCK2,EGR2,FCER1G,FCGR2B,FCRL3,FOXJ1,GZMA,HAVCR2,HLA-DRA,HLA-DRB1,ICAM3,ICOS,IL12RB1,IL15RA,IL20RB,IRF1,IRF5,IRF8,ITGAL,ITGB2,ITK,JAK3,KCNA3,KCNN4,KLRC4-KLRK1/KLRK1,LAPTM5,LAT,LCK,LTF,NCF1,NLRC3,…	92
Cellular Function and Maintenance, Hematological System Development and Function	function of lymphocytes	2.23e-35		1.718		ACKR4,B2M,C3AR1,CCR2,CCR5,CD22,CD244,CD247,CD27,CD3E,CD3G,CD4,CD72,CD84,CD8A,CD8B,CHI3L1,CIITA,CLEC2D,CTSS,CXCL10,CXCL13,EMR1,FCER1G,FYB,GIMAP4,HAVCR2,HCLS1,HLA-DMA,HLA-DQB1,ICOS,IGJ,IL12RB1,IL15RA,IL16,IL20RB,IRF1,IRF5,IRF8,ITGAL,ITGB7,ITK,JAK3,KCNN4,KLRC4-KLRK1/KLRK1,LAT,LCP1,MARCH1,PANX1,PIGR,PIK3CG,POU2AF1,PRF1,PRKCQ,PSTPIP1,PTPRC,PTPRCAP,RASSF5,RGS1,SASH3,SELL,SH2D1A,SLAMF6,SLPI,SPN,STAT1,TA…	77
Cellular Movement, Hematological System Development and Function, Immune Cell Trafficking	cell movement of mononuclear leukocytes	5.77e-35	Increased	5.715	bias	ADAM8,BATF,C5,CASR,CCL19,CCL2,CCL22,CCL23,CCL3L1,CCL4,CCL5,CCL8,CCR1,CCR2,CCR5,CD1D,CD2,CD209,CD22,CD247,CD3E,CD4,CD48,CD8A,CIITA,CTSS,CXCL10,CXCL11,CXCL13,CXCL3,CXCL9,CXCR3,CYTIP,DOCK2,EGR2,FAM65B,FERMT3,FYB,GNLY,HP,ICOS,IL15RA,IL16,IL6ST,INHBA,ITGA4,ITGAL,ITGAX,ITGB2,ITGB7,ITK,JAK3,KCNA3,KLRC4-KLRK1/KLRK1,LAT,LCK,LCP1,LTB,MAP4K1,NLRP3,PIK3CG,PLCB2,POU2AF1,PRF1,PRKCB,PRKCQ,PROC,RAC2,RAP1GAP,RASS…	89
Cell-mediated Immune Response, Cellular Function and Maintenance, Hematological System Development and Function	T cell homeostasis	3.65e-34	Increased	4.463	bias	B2M,BATF,BCL2A1,C3AR1,C5AR1,CASP1,CCL19,CD1D,CD2,CD244,CD247,CD38,CD3D,CD3E,CD3G,CD4,CD5,CD6,CD79A,CD79B,CD8A,CD8B,CIITA,CISH,CORO1A,DNTT,DOCK2,DOK2,EGR2,FCER1G,FCGR2B,GIMAP1,GIMAP4,GRAP2,HAVCR2,HLA-DMA,HLA-DQA1,HLA-DQB1,ICOS,IGKC,IL12RB1,IL15RA,IL1R1,IL6ST,IL7R,INHBA,IRF1,IRF5,IRF8,ITGA4,ITGAL,ITGB2,ITK,JAK3,KCNA3,LAT,LCK,LCP2,LTB,LY9,MAFB,MARCH1,MSR1,MYB,PCSK1,PIK3CG,PRKCQ,PTPRC,RAG1,RHOH,RSAD2…	94
Hematological System Development and Function, Tissue Morphology	quantity of CD4+ T-lymphocytes	6.36e-34	Increased	4.699		ACKR4,BATF,CCL5,CCR1,CCR2,CD247,CD3D,CD4,CD48,CD5,CD84,CD8A,CIITA,CORO1A,CXCL10,GNLY,GRAP2,HLA-DMA,HLA-DQA1,HLA-DQB1,ICOS,IL15RA,IRF1,ITGB2,ITGB7,ITK,JAK3,LAT,LCK,LCP2,PIK3CG,PLA2G2D,PRF1,PRKCQ,PROC,PTPRC,RAG1,RASSF2,RHOH,RUNX1,SELPLG,SH2D1A,SIT1,SLA,SLAMF6,SPI1,STK17B,TBX21,TESPA1,VAV1,ZAP70	51
Cell Death and Survival	cell death of immune cells	1.36e-33		1.928		ADAM8,BCL2A1,C5,CASP1,CCL19,CCL2,CCL4,CCL5,CCR5,CD2,CD22,CD247,CD27,CD38,CD3E,CD4,CD5,CD5L,CD79A,CD79B,CD8A,CHI3L1,CIITA,CISH,CLEC10A,CORO1A,CRP,CSF2RA,CXCL10,CYBB,DLK1,EPOR,FCER1G,FCGR1A,FCGR2B,FCRL3,GIMAP4,GRAP2,GZMA,GZMB,HAVCR2,HCLS1,ICOS,IDO1,IKZF3,IL15RA,IL6ST,IL7R,INHBA,IRF1,IRF5,IRF8,ITGA4,ITGAL,ITGB2,ITK,JAK3,KLRC4-KLRK1/KLRK1,LAT,LCK,LTF,LYZ,MAP4K1,MMP8,MS4A2,MSR1,MX1,MYB,MZB1,NLRP3,PARP…	106
Cellular Movement	cell movement	5.65e-33	Increased	5.104		ACKR4,ACP5,ADAM8,ADAMTS1,ADAMTS7,AGR2,AGTR2,ALOX15B,AMICA1,ANGPTL1,APLN,AQP5,ARHGAP4,BARX2,BATF,BIN2,C2,C3AR1,C4A/C4B,C5,C5AR1,CACNA1E,CASP1,CASR,CCK,CCL19,CCL2,CCL22,CCL23,CCL3L1,CCL4,CCL5,CCL8,CCR1,CCR2,CCR5,CD1D,CD2,CD209,CD22,CD247,CD38,CD3E,CD4,CD48,CD5L,CD8A,CHI3L1,CIITA,CLDN11,CLEC7A,CNTN1,COL11A1,CORO1A,CPB2,CREB3L1,CRP,CSF2RA,CTNND2,CTSS,CXCL10,CXCL11,CXCL13,CXCL3,CXCL9,CXCR3,CXCR6,CYBB,…	208
Cell-mediated Immune Response, Cellular Development, Cellular Function and Maintenance, Hematological System Development and Function, Hematopoiesis, Lymphoid Tissue Structure and Development	T cell development	7.82e-33	Increased	4.415	bias	B2M,BATF,BCL2A1,C3AR1,C5AR1,CASP1,CD1D,CD2,CD244,CD247,CD3D,CD3E,CD3G,CD4,CD5,CD6,CD79A,CD79B,CD8A,CD8B,CIITA,CISH,DNTT,DOCK2,DOK2,EGR2,FCER1G,FCGR2B,GIMAP1,GIMAP4,GRAP2,HAVCR2,HLA-DMA,HLA-DQA1,HLA-DQB1,ICOS,IGKC,IL12RB1,IL15RA,IL1R1,IL6ST,IL7R,INHBA,IRF1,IRF5,IRF8,ITGA4,ITGAL,ITGB2,ITK,JAK3,KCNA3,LAT,LCK,LCP2,LTB,LY9,MAFB,MARCH1,MSR1,MYB,PCSK1,PIK3CG,PRKCQ,PTPRC,RAG1,RHOH,RSAD2,RUNX1,SASH3,SATB1…	91
Cellular Movement, Hematological System Development and Function, Immune Cell Trafficking	cell movement of lymphocytes	1.05e-32	Increased	5.679	bias	ADAM8,BATF,CCL19,CCL2,CCL22,CCL23,CCL4,CCL5,CCL8,CCR1,CCR2,CCR5,CD1D,CD2,CD209,CD22,CD247,CD3E,CD4,CD48,CD8A,CTSS,CXCL10,CXCL11,CXCL13,CXCL3,CXCL9,CXCR3,CYTIP,DOCK2,EGR2,FAM65B,FERMT3,FYB,GNLY,ICOS,IL15RA,IL16,IL6ST,ITGA4,ITGAL,ITGB2,ITGB7,ITK,JAK3,KCNA3,KLRC4-KLRK1/KLRK1,LAT,LCK,LCP1,LTB,MAP4K1,NLRP3,PIK3CG,PLCB2,POU2AF1,PRF1,PRKCQ,PROC,RAC2,RAP1GAP,RASSF5,RGS1,RUNX1,S100A4,SAA1,SELL,SELPLG,SH2D…	79
Cellular Movement, Hematological System Development and Function, Immune Cell Trafficking	migration of mononuclear leukocytes	1.76e-32	Increased	5.616	bias	BATF,C5,CCL19,CCL2,CCL22,CCL23,CCL4,CCL5,CCL8,CCR1,CCR2,CCR5,CD1D,CD2,CD209,CD22,CD247,CD3E,CD4,CD48,CD8A,CTSS,CXCL10,CXCL11,CXCL13,CXCL3,CXCL9,CXCR3,CYTIP,DOCK2,EGR2,FAM65B,FERMT3,FYB,GNLY,ICOS,IL15RA,IL16,IL6ST,ITGA4,ITGAL,ITGAX,ITGB2,ITGB7,ITK,JAK3,KCNA3,LAT,LCK,LCP1,LTB,MAP4K1,NLRP3,PIK3CG,PLCB2,PRF1,PRKCQ,PROC,RAP1GAP,RASSF5,RGS1,RUNX1,S100A4,SELL,SELPLG,SERPINF1,SH2D1A,SKAP1,SPN,STAT1,TIMP2…	76
Inflammatory Response	inflammatory response	1.79e-32	Increased	5.688		ADAM8,AGTR2,AMICA1,BCL2A1,C3AR1,C5,C5AR1,CASP1,CASR,CCL19,CCL2,CCL22,CCL23,CCL3L1,CCL4,CCL5,CCL8,CCR1,CCR2,CCR5,CD1D,CD38,CD4,CHI3L1,CIITA,CLEC7A,CORO1A,CPB2,CRP,CSF2RA,CTSS,CXCL10,CXCL11,CXCL13,CXCL3,CXCL9,CXCR3,CYBB,DOCK2,EDN3,FCER1G,FCGR1A,FCGR2B,FFAR4,FIGF,GGT5,GJC2,GNLY,HAVCR2,HP,HPSE,IDO1,IL12RB1,IL16,IL1R1,IL6ST,INHBA,ITGA4,ITGAL,ITGB2,ITGB7,KERA,KLRC4-KLRK1/KLRK1,LAT,LCP1,LTF,LYZ,MEP1B,MM…	114
Cell-To-Cell Signaling and Interaction, Tissue Development	adhesion of blood cells	2.44e-32	Increased	4.15	bias	C4A/C4B,C4BPA,C5,CCL19,CCL2,CCL22,CCL3L1,CCL4,CCL5,CCR1,CCR5,CD2,CD209,CD38,CD4,CD48,CD6,CLEC10A,CORO1A,CRP,CXCL10,CXCL11,CXCL13,CXCL3,CXCL9,CXCR3,CYBB,FAM65B,FCER1G,FCGR1A,FERMT3,FYB,GZMB,HPSE,ICAM3,ICOS,IL6ST,ITGA4,ITGAL,ITGAX,ITGB2,ITGB7,ITK,JAK3,L1CAM,LCK,LCP1,LTF,MAP4K1,MSR1,NOS1,NPTX1,PANX1,PIK3CG,PLXNC1,PRKCQ,PROC,PTPRC,RAC2,RAG1,RAP1GAP,RASSF5,RGS1,S100A8,SAA1,SELL,SELPLG,SH2D1A,SKAP1,SPI…	77
Cellular Movement, Hematological System Development and Function, Immune Cell Trafficking	Lymphocyte migration	2.44e-32	Increased	5.705	bias	BATF,CCL19,CCL2,CCL22,CCL23,CCL4,CCL5,CCL8,CCR1,CCR2,CCR5,CD1D,CD2,CD209,CD22,CD247,CD3E,CD4,CD48,CD8A,CTSS,CXCL10,CXCL11,CXCL13,CXCL3,CXCL9,CXCR3,CYTIP,DOCK2,EGR2,FAM65B,FERMT3,FYB,GNLY,ICOS,IL15RA,IL16,IL6ST,ITGA4,ITGAL,ITGB2,ITGB7,ITK,JAK3,KCNA3,LAT,LCK,LCP1,LTB,MAP4K1,NLRP3,PIK3CG,PLCB2,PRF1,PRKCQ,PROC,RAP1GAP,RASSF5,RGS1,RUNX1,S100A4,SELL,SELPLG,SH2D1A,SKAP1,SPN,STAT1,TIMP2,TLR9,TNFRSF8,TNFS…	73
Cellular Development, Hematological System Development and Function, Hematopoiesis	differentiation of lymphocytes	7.37e-32	Increased	4.584	bias	B2M,BATF,BCL2A1,C3AR1,C5AR1,CD1D,CD2,CD247,CD27,CD38,CD3D,CD3E,CD3G,CD4,CD6,CD72,CD79A,CD79B,CD8A,CD8B,CIITA,CISH,DOCK2,EGR2,FCGR2B,GIMAP1,GIMAP4,GRAP2,HAVCR2,HLA-DMA,HLA-DQA1,HLA-DQB1,ICOS,IGKC,IKZF3,IL12RB1,IL15RA,IL1R1,IL6ST,IL7R,INHBA,IRF1,IRF5,IRF8,ITGAL,ITGB2,ITK,JAK3,KCNA3,KLHL6,LAT,LCK,LCP1,LCP2,MAFB,MARCH1,MYB,MZB1,PCSK1,PIK3AP1,PIK3CG,POU2AF1,PRKCQ,PTPRC,RAG1,RASSF5,RHOH,RSAD2,RUNX1,SAS…	89
Cellular Development, Hematological System Development and Function, Hematopoiesis	differentiation of leukocytes	1.19e-31	Increased	4.748	bias	B2M,BATF,BATF2,BCL2A1,C1QC,C3AR1,C5AR1,CCL2,CCR1,CD1D,CD2,CD247,CD27,CD38,CD3D,CD3E,CD3G,CD4,CD6,CD72,CD79A,CD79B,CD8A,CD8B,CIITA,CISH,CSF2RA,CXCL10,DOCK2,EGR2,EPOR,FCGR1A,FCGR2B,GIMAP1,GIMAP4,GNLY,GRAP2,HAVCR2,HCLS1,HLA-DMA,HLA-DQA1,HLA-DQB1,HOXB8,ICOS,IGKC,IKZF3,IL12RB1,IL15RA,IL1R1,IL6ST,IL7R,INHBA,IRF1,IRF5,IRF8,ITGAL,ITGB2,ITK,JAK3,KCNA3,KLHL6,LAT,LCK,LCP1,LCP2,LTF,MAFB,MARCH1,MYB,MZB1,PCSK1…	104
Cellular Development, Hematological System Development and Function, Hematopoiesis	differentiation of mononuclear leukocytes	4.83e-31	Increased	4.801	bias	B2M,BATF,BCL2A1,C3AR1,C5AR1,CCL2,CD1D,CD2,CD247,CD27,CD38,CD3D,CD3E,CD3G,CD4,CD6,CD72,CD79A,CD79B,CD8A,CD8B,CIITA,CISH,DOCK2,EGR2,FCGR2B,GIMAP1,GIMAP4,GNLY,GRAP2,HAVCR2,HLA-DMA,HLA-DQA1,HLA-DQB1,ICOS,IGKC,IKZF3,IL12RB1,IL15RA,IL1R1,IL6ST,IL7R,INHBA,IRF1,IRF5,IRF8,ITGAL,ITGB2,ITK,JAK3,KCNA3,KLHL6,LAT,LCK,LCP1,LCP2,LTF,MAFB,MARCH1,MYB,MZB1,PCSK1,PIK3AP1,PIK3CG,POU2AF1,PRKCQ,PTPRC,RAG1,RASSF5,RHOH,R…	92
Cellular Development, Hematological System Development and Function, Hematopoiesis, Lymphoid Tissue Structure and Development	development of leukocytes	9.76e-31	Increased	4.734	bias	B2M,BATF,BCL2A1,C3AR1,C5AR1,CASP1,CCNA1,CD1D,CD2,CD244,CD247,CD3D,CD3E,CD3G,CD4,CD5,CD6,CD79A,CD79B,CD8A,CD8B,CIITA,CISH,CSF2RA,CXCL11,DNTT,DOCK2,DOK2,EGR2,EPOR,FCER1G,FCGR2B,GIMAP1,GIMAP4,GRAP2,HAVCR2,HLA-DMA,HLA-DQA1,HLA-DQB1,ICOS,IGKC,IL12RB1,IL15RA,IL1R1,IL6ST,IL7R,INHBA,IRF1,IRF5,IRF8,ITGA4,ITGAL,ITGB2,ITK,JAK3,KCNA3,LAT,LCK,LCP2,LTB,LY9,MAFB,MARCH1,MSR1,MYB,PCSK1,PIK3CG,POU2AF1,PRKCQ,PTPRC,…	96
Cellular Development, Hematological System Development and Function, Hematopoiesis, Lymphoid Tissue Structure and Development	development of mononuclear leukocytes	1.49e-30	Increased	4.304	bias	B2M,BATF,BCL2A1,C3AR1,C5AR1,CASP1,CD1D,CD2,CD244,CD247,CD3D,CD3E,CD3G,CD4,CD5,CD6,CD79A,CD79B,CD8A,CD8B,CIITA,CISH,CXCL11,DNTT,DOCK2,DOK2,EGR2,FCER1G,FCGR2B,GIMAP1,GIMAP4,GRAP2,HAVCR2,HLA-DMA,HLA-DQA1,HLA-DQB1,ICOS,IGKC,IL12RB1,IL15RA,IL1R1,IL6ST,IL7R,INHBA,IRF1,IRF5,IRF8,ITGA4,ITGAL,ITGB2,ITK,JAK3,KCNA3,LAT,LCK,LCP2,LTB,LY9,MAFB,MARCH1,MSR1,MYB,PCSK1,PIK3CG,POU2AF1,PRKCQ,PTPRC,RAG1,RHOH,RSAD2,RU…	93
Cellular Development, Hematological System Development and Function, Hematopoiesis, Lymphoid Tissue Structure and Development	development of lymphocytes	4.45e-30	Increased	4.421	bias	B2M,BATF,BCL2A1,C3AR1,C5AR1,CASP1,CD1D,CD2,CD244,CD247,CD3D,CD3E,CD3G,CD4,CD5,CD6,CD79A,CD79B,CD8A,CD8B,CIITA,CISH,DNTT,DOCK2,DOK2,EGR2,FCER1G,FCGR2B,GIMAP1,GIMAP4,GRAP2,HAVCR2,HLA-DMA,HLA-DQA1,HLA-DQB1,ICOS,IGKC,IL12RB1,IL15RA,IL1R1,IL6ST,IL7R,INHBA,IRF1,IRF5,IRF8,ITGA4,ITGAL,ITGB2,ITK,JAK3,KCNA3,LAT,LCK,LCP2,LTB,LY9,MAFB,MARCH1,MSR1,MYB,PCSK1,PIK3CG,POU2AF1,PRKCQ,PTPRC,RAG1,RHOH,RSAD2,RUNX1,SAS…	92
Connective Tissue Disorders, Inflammatory Disease, Skeletal and Muscular Disorders	Rheumatic Disease	5.62e-30		1.798		ACTA1,ADAM8,ADAMTS1,ADAMTS14,ADAMTS16,ADAMTS7,AZGP1,B2M,C1QTNF6,C2,C3AR1,C4A/C4B,C5,C5AR1,CASP1,CCL19,CCL2,CCL23,CCL3L1,CCL4,CCL5,CCL8,CCR1,CCR2,CCR5,CD180,CD1D,CD22,CD244,CD247,CD27,CD3D,CD4,CD6,CD72,CD79A,CD79B,CHI3L1,CIITA,COL11A1,CRP,CTSS,CXCL10,CXCL13,CXCL3,CXCL9,DNASE1,DUSP2,EDN3,EGR2,EPOR,FCER1G,FCGR1A,FCGR2B,FCRL3,FKBP5,FOXJ1,GBP2,GBP6,GNLY,GPSM3,GZMA,GZMB,HAVCR2,HCLS1,HLA-DMA,HLA-DMB,HLA…	133
Cell-To-Cell Signaling and Interaction, Hematological System Development and Function, Immune Cell Trafficking, Tissue Development	adhesion of immune cells	6.51e-30	Increased	3.833	bias	C5,CCL19,CCL2,CCL22,CCL3L1,CCL4,CCL5,CCR1,CCR5,CD2,CD209,CD38,CD4,CD48,CD6,CLEC10A,CORO1A,CRP,CXCL10,CXCL11,CXCL13,CXCL3,CXCL9,CXCR3,FAM65B,FCGR1A,FERMT3,FYB,HPSE,ICAM3,ICOS,IL6ST,ITGA4,ITGAL,ITGAX,ITGB2,ITGB7,ITK,JAK3,L1CAM,LCK,LCP1,LTF,MAP4K1,MSR1,NOS1,NPTX1,PANX1,PIK3CG,PLXNC1,PRKCQ,PROC,PTPRC,RAC2,RAG1,RAP1GAP,RASSF5,RGS1,S100A8,SELL,SELPLG,SH2D1A,SKAP1,SPI1,SPN,STAT1,SYK,TERT,TNFRSF8,VAV1,ZA…	71
Cellular Movement	migration of cells	1.27e-29	Increased	5.07		ACP5,ADAM8,ADAMTS1,ADAMTS7,AGTR2,ALOX15B,AMICA1,ANGPTL1,APLN,AQP5,ARHGAP4,BARX2,BATF,C2,C3AR1,C4A/C4B,C5,C5AR1,CASP1,CASR,CCK,CCL19,CCL2,CCL22,CCL23,CCL3L1,CCL4,CCL5,CCL8,CCR1,CCR2,CCR5,CD1D,CD2,CD209,CD22,CD247,CD38,CD3E,CD4,CD48,CD5L,CD8A,CHI3L1,CIITA,CLDN11,CLEC7A,CNTN1,COL11A1,CORO1A,CPB2,CREB3L1,CRP,CSF2RA,CTSS,CXCL10,CXCL11,CXCL13,CXCL3,CXCL9,CXCR3,CYBB,CYTIP,DACT2,DOCK2,DOK2,EDN3,EGR2,EPOR…	188
Cellular Movement, Hematological System Development and Function, Immune Cell Trafficking	cell movement of myeloid cells	2.37e-29	Increased	5.467		ADAM8,AMICA1,C2,C3AR1,C4A/C4B,C5,C5AR1,CASP1,CASR,CCL19,CCL2,CCL22,CCL23,CCL3L1,CCL4,CCL5,CCL8,CCR1,CCR2,CCR5,CD2,CD4,CD48,CORO1A,CRP,CSF2RA,CTSS,CXCL10,CXCL11,CXCL3,CXCL9,CXCR3,CYBB,DOCK2,EDN3,FCER1G,FIGF,FOXA2,GNLY,HP,IL12RB1,IL15RA,IL16,IL1R1,IL6ST,INHBA,ITGA4,ITGAL,ITGAX,ITGB2,ITK,JAK3,LCAT,LTB,LTF,MMP7,MMP8,MSR1,MYO1F,MYRF,NCF1,NLRP3,NOS1,PIGR,PIK3CG,PIK3R5,PLCB2,PRCP,PRKCB,PRKCQ,PROC,PTPRC,…	89
Cellular Development, Hematological System Development and Function, Hematopoiesis	development of blood cells	8.16e-29	Increased	4.635	bias	B2M,BATF,BCL2A1,C3AR1,C5AR1,CASP1,CCNA1,CCR2,CD1D,CD2,CD244,CD247,CD3D,CD3E,CD3G,CD4,CD5,CD6,CD79A,CD79B,CD8A,CD8B,CIITA,CISH,CSF2RA,CXCL11,DNTT,DOCK2,DOK2,EGR2,EPOR,FCER1G,FCGR2B,GIMAP1,GIMAP4,GRAP2,HAVCR2,HBA1/HBA2,HLA-DMA,HLA-DQA1,HLA-DQB1,ICOS,IGKC,IL12RB1,IL15RA,IL1R1,IL6ST,IL7R,INHBA,IRF1,IRF5,IRF8,ITGA4,ITGAL,ITGB2,ITK,JAK3,KCNA3,KIRREL3,LAT,LCK,LCP2,LTB,LY9,MAFB,MARCH1,MSR1,MYB,PCSK1,PIK3…	99
Cell Morphology	morphology of lymphocytes	9.31e-29				B2M,BATF,CCR5,CD22,CD247,CD3E,CD4,CD5,CD5L,CD79A,CD79B,CD84,CD8A,CD8B,CXCL11,CYTIP,FCER1G,FCGR2B,GRAP2,HLA-DMA,HLA-DQA1,HLA-DQB1,IGKC,IL7R,IRF1,IRF8,ITGB7,ITK,JAK3,LAT,LCK,LCP2,LTB,LY9,PIGR,PIK3AP1,PLA2G2D,POU2AF1,PRKCQ,PSMB9,PTPRC,RAG1,RHOH,SASH3,SH2D1A,SLA,SPI1,SYK,TAP1,TBX21,TESPA1,VAV1	52
Cell Morphology	morphology of mononuclear leukocytes	1.18e-28				B2M,BATF,CCR2,CCR5,CD22,CD247,CD3E,CD4,CD5,CD5L,CD79A,CD79B,CD84,CD8A,CD8B,CXCL11,CYTIP,FCER1G,FCGR2B,GRAP2,HLA-DMA,HLA-DQA1,HLA-DQB1,IGKC,IL7R,IRF1,IRF8,ITGB7,ITK,JAK3,LAT,LCK,LCP2,LTB,LY9,PIGR,PIK3AP1,PLA2G2D,POU2AF1,PRKCQ,PSMB9,PTPRC,RAG1,RHOH,SASH3,SH2D1A,SLA,SPI1,SYK,TAP1,TBX21,TESPA1,VAV1	53
Cellular Movement, Hematological System Development and Function, Immune Cell Trafficking, Inflammatory Response	cell movement of phagocytes	1.31e-28	Increased	5.761	bias	ADAM8,AMICA1,C2,C3AR1,C4A/C4B,C5,C5AR1,CASP1,CASR,CCL19,CCL2,CCL22,CCL23,CCL3L1,CCL4,CCL5,CCL8,CCR1,CCR2,CCR5,CD209,CD38,CD4,CORO1A,CRP,CSF2RA,CTSS,CXCL10,CXCL11,CXCL13,CXCL3,CXCL9,CXCR3,CYBB,DOCK2,EDN3,FCER1G,FIGF,FOXA2,GNLY,HCLS1,HP,ICOS,IL12RB1,IL15RA,IL16,IL1R1,IL6ST,INHBA,ITGA4,ITGAL,ITGAX,ITGB2,JAK3,LCAT,LTB,MMP7,MMP8,MYO1F,MYRF,NCF1,NLRP3,NOS1,PIGR,PIK3CG,PIK3R5,PLCB2,PLXNC1,PRCP,PRKCB,PRK…	89
Cell-To-Cell Signaling and Interaction, Hematological System Development and Function, Immune Cell Trafficking, Inflammatory Response	activation of T lymphocytes	1.41e-27	Increased	4.815		B2M,C3AR1,CCL2,CCL22,CCL4,CCL5,CCL8,CCR2,CD1D,CD2,CD209,CD244,CD247,CD27,CD38,CD3D,CD3E,CD3G,CD4,CD48,CD6,CD8A,CISH,CLEC7A,CORO1A,CXCL10,DOCK2,EGR2,FCER1G,FOXJ1,GZMA,HAVCR2,HLA-DRA,HLA-DRB1,ICAM3,ICOS,IL15RA,IL20RB,IRF5,IRF8,ITGAL,ITGB2,ITK,JAK3,KCNA3,KCNN4,KLRC4-KLRK1/KLRK1,LAPTM5,LAT,LCK,NCF1,NLRC3,PIK3CG,PRF1,PRKCQ,PTPRC,RUNX1,SATB1,SIT1,SLC11A1,SPN,STAT1,TBC1D10C,TBX21,TLR8,TLR9,TYROBP,VAV1,Z…	69
Cellular Movement	homing of cells	1.73e-27	Increased	5.026	bias	ACKR4,ADAM8,AMICA1,APLN,BATF,BIN2,C3AR1,C4A/C4B,C5,C5AR1,CASR,CCL19,CCL2,CCL22,CCL23,CCL3L1,CCL4,CCL5,CCL8,CCR1,CCR2,CCR5,CD38,CD4,CORO1A,CSF2RA,CXCL10,CXCL11,CXCL13,CXCL3,CXCL9,CXCR3,CXCR6,CYBB,DOCK2,EDN3,FCER1G,FIGF,FYB,GNLY,HCLS1,HP,IL12RB1,IL16,IL1R1,INHBA,ITGA4,ITGAL,ITGB2,ITGB7,ITK,JAK3,KCNN4,KLRC4-KLRK1/KLRK1,L1CAM,LAT,LCK,LCP1,MMP7,MYB,MYO1F,NOV,NPTX1,PIGR,PIK3CG,PIK3R5,PRKCB,PROX1,PTPRC,…	88
Inflammatory Response	inflammation of organ	3.51e-27		-0.332		ACKR4,AGR2,B2M,BATF,C3AR1,C4A/C4B,C5,C5AR1,CASP1,CCL2,CCL22,CCL23,CCL4,CCL5,CCL8,CCR1,CCR2,CCR5,CD1D,CD2,CD300LF,CD4,CD5,CD5L,CD72,CD8A,CHRM1,CHRNB2,CIITA,CISH,CLEC7A,CORO1A,CRP,CSF2RA,CTSS,CXCL10,CXCL13,CXCL3,CXCL9,CXCR3,CYBB,CYTIP,DNASE1,DSG3,DUSP2,EGR2,EMR1,FCER1G,FCGR1A,FCGR2B,FFAR4,FIGF,FOXA2,FOXJ1,GATA5,GCNT3,GZMB,HAVCR2,HBB,HLA-DMA,HLA-DQA1,HLA-DQB1,HLA-DRA,HLA-DRB1,HP,HTR7,ICOS,IDO1,IGKC,…	134
Cellular Movement	homing	3.71e-27	Increased	5.091	bias	ACKR4,ADAM8,AMICA1,APLN,BATF,BIN2,C3AR1,C4A/C4B,C5,C5AR1,CASR,CCL19,CCL2,CCL22,CCL23,CCL3L1,CCL4,CCL5,CCL8,CCR1,CCR2,CCR5,CD38,CD4,CORO1A,CSF2RA,CXCL10,CXCL11,CXCL13,CXCL3,CXCL9,CXCR3,CXCR6,CYBB,DOCK2,EDN3,FCER1G,FIGF,FYB,GNLY,HCLS1,HP,IL12RB1,IL16,IL1R1,INHBA,ITGA4,ITGAL,ITGB2,ITGB7,ITK,JAK3,KCNN4,KLRC4-KLRK1/KLRK1,L1CAM,LAT,LCK,LCP1,MMP7,MYB,MYO1F,NOV,NPTX1,PIGR,PIK3CG,PIK3R5,PRKCB,PROX1,PTPRC,…	89
Endocrine System Disorders, Gastrointestinal Disease, Metabolic Disease	diabetes mellitus	3.99e-27		1.224		ALDH1A1,AMICA1,APLN,AQP5,B2M,C2,C3AR1,CACNA1S,CASP1,CCL19,CCL2,CCL22,CCL4,CCL5,CCR1,CCR2,CCR5,CD180,CD1D,CD22,CD27,CD300C,CD38,CD3D,CD3E,CD3G,CD4,CD5,CD79B,CD84,CD96,CHI3L1,CHRM1,CIITA,CLEC2D,CP,CRP,CTSS,CXCL10,CXCL13,CXCR3,CXCR6,CYBB,DDX60,EPOR,FAM26F,FCER1G,FCGR1A,FCGR2B,FOXA2,FXYD2,GBP2,GBP4,GBP6,GPR65,GPSM3,GZMA,HAVCR2,HBA1/HBA2,HBB,HCLS1,HLA-DMA,HLA-DMB,HLA-DQA1,HLA-DQB1,HLA-DRA,HLA-F,HPSE,I…	126
Cellular Development, Hematological System Development and Function	differentiation of blood cells	4.77e-27	Increased	4.827		B2M,BATF,BATF2,BCL2A1,C1QC,C3AR1,C5AR1,CCL2,CCR1,CCR2,CD1D,CD2,CD247,CD27,CD38,CD3D,CD3E,CD3G,CD4,CD6,CD72,CD79A,CD79B,CD8A,CD8B,CIITA,CISH,CSF2RA,CXCL10,DOCK2,EGR2,EPOR,FCGR1A,FCGR2B,GIMAP1,GIMAP4,GNLY,GRAP2,HAVCR2,HCLS1,HLA-DMA,HLA-DQA1,HLA-DQB1,HOXB8,ICOS,IGKC,IKZF3,IL12RB1,IL15RA,IL1R1,IL6ST,IL7R,INHBA,IRF1,IRF5,IRF8,ITGAL,ITGB2,ITK,JAK3,KCNA3,KIRREL3,KLHL6,LAT,LCK,LCP1,LCP2,LTF,MAFB,MAP4K1,M…	107
Cellular Movement, Hematological System Development and Function, Immune Cell Trafficking	homing of leukocytes	6.04e-27	Increased	5.508	bias	ADAM8,AMICA1,BATF,C3AR1,C5,C5AR1,CASR,CCL19,CCL2,CCL22,CCL23,CCL3L1,CCL4,CCL5,CCL8,CCR1,CCR2,CCR5,CD38,CD4,CORO1A,CSF2RA,CXCL10,CXCL11,CXCL13,CXCL3,CXCL9,CXCR3,CYBB,DOCK2,EDN3,FCER1G,FIGF,FYB,GNLY,HP,IL12RB1,IL16,IL1R1,INHBA,ITGA4,ITGAL,ITGB2,ITGB7,ITK,JAK3,KLRC4-KLRK1/KLRK1,LAT,LCP1,MMP7,MYO1F,PIGR,PIK3CG,PIK3R5,PRKCB,PTPRC,RAC2,RAP1GAP,RGS1,RUNX1,S100A4,S100A8,SAA1,SELL,SELPLG,SERPINA3,SLPI,SPI…	70
Cell Signaling, Molecular Transport, Vitamin and Mineral Metabolism	mobilization of Ca2+	6.97e-27	Increased	4.674	bias	ADRBK2,B2M,C3AR1,C4A/C4B,C5,C5AR1,CASR,CCK,CCL19,CCL2,CCL22,CCL23,CCL3L1,CCL4,CCL5,CCL8,CCR1,CCR2,CCR5,CD180,CD2,CD22,CD244,CD247,CD38,CD3E,CD4,CD5,CD72,CD79B,CD84,CD8A,CHRM1,CXCL10,CXCL11,CXCL13,CXCL3,CXCL9,CXCR3,CXCR6,DIO2,FCER1G,FCGR1A,FCGR2B,GRAP2,IL16,ITGB2,ITK,KLRC4-KLRK1/KLRK1,LAT,LCK,LCP2,MS4A2,PIK3AP1,PIK3CG,PRKCQ,PTPRC,RAC2,SAA1,SELL,SLA,SYK,TAC3,TACR3,TRAT1,VAV1,ZAP70	67
Hematological System Development and Function, Tissue Morphology	quantity of CD8+ T lymphocyte	3.72e-26	Increased	3.55		B2M,BATF,CCR1,CCR2,CD247,CD3D,CD4,CD5,CD8A,CD8B,CIITA,CLEC10A,CORO1A,CXCL10,GNLY,GRAP2,HLA-DMA,HLA-DQA1,HLA-DQB1,IL15RA,IL6ST,IRF1,ITGB2,ITK,JAK3,LCK,LCP2,PIK3CG,PRF1,PRKCQ,PSMB8,PSMB9,PTPRC,RAG1,RASSF2,RHOH,SH2D1A,SIT1,SPI1,TAP1,TESPA1,VAV1	42
Cell Morphology, Hematological System Development and Function	morphology of T lymphocytes	4.82e-26				B2M,CCR5,CD247,CD3E,CD4,CD5,CD5L,CD8A,CD8B,CXCL11,CYTIP,FCER1G,FCGR2B,GRAP2,HLA-DMA,HLA-DQA1,HLA-DQB1,IL7R,IRF1,ITK,JAK3,LAT,LCK,LCP2,LY9,PIGR,PLA2G2D,PRKCQ,PSMB9,PTPRC,RAG1,RHOH,SASH3,SH2D1A,SLA,SPI1,TAP1,TBX21,TESPA1,VAV1	40
Connective Tissue Disorders, Skeletal and Muscular Disorders	arthropathy	6.45e-26	Increased	2.744		ACTA1,ADAM8,ADAMTS1,ADAMTS14,ADAMTS16,ADAMTS7,AZGP1,B2M,C1QTNF6,C2,C3AR1,C4A/C4B,C5,C5AR1,CASP1,CCL19,CCL2,CCL23,CCL3L1,CCL4,CCL5,CCL8,CCR1,CCR2,CCR5,CD180,CD1D,CD244,CD247,CD27,CD3D,CD4,CD6,CD72,CD79A,CD79B,CHI3L1,CIITA,COL11A1,CRP,CTSS,CXCL10,CXCL13,CXCL3,CXCL9,DNASE1,DUSP2,EDN3,EPOR,FCER1G,FCGR1A,FCGR2B,FCRL3,FKBP5,GBP2,GBP6,GNLY,GPSM3,GZMA,GZMB,HAVCR2,HCLS1,HLA-DMA,HLA-DMB,HLA-DQA1,HLA-DQB1,H…	119
Cell Morphology	abnormal morphology of lymphocytes	6.91e-26				B2M,CCR5,CD22,CD247,CD3E,CD4,CD5,CD5L,CD79A,CD79B,CD84,CD8A,CD8B,CYTIP,FCER1G,FCGR2B,GRAP2,HLA-DMA,HLA-DQA1,HLA-DQB1,IGKC,IRF1,IRF8,ITGB7,ITK,JAK3,LAT,LCK,LCP2,LY9,PIGR,PLA2G2D,POU2AF1,PRKCQ,PSMB9,PTPRC,RAG1,RHOH,SASH3,SH2D1A,SLA,SPI1,SYK,TBX21,TESPA1,VAV1	46
Cell Morphology	morphology of leukocytes	9.98e-26				B2M,BATF,CCR1,CCR2,CCR5,CD22,CD247,CD3E,CD4,CD5,CD5L,CD79A,CD79B,CD84,CD8A,CD8B,CHI3L1,CP,CXCL11,CYTIP,FCER1G,FCGR2B,GRAP2,HLA-DMA,HLA-DQA1,HLA-DQB1,HOXB8,IGKC,IL7R,IRF1,IRF8,ITGB2,ITGB7,ITK,JAK3,LAT,LCK,LCP2,LTB,LY9,MARCH1,PCSK1,PIGR,PIK3AP1,PIK3CG,PLA2G2D,POU2AF1,PRKCQ,PROC,PRSS16,PSMB9,PSTPIP1,PTPRC,RAG1,RASSF2,RHOH,SASH3,SH2D1A,SLA,SPI1,STAT1,SYK,TAP1,TBX21,TESPA1,VAV1	66
Metabolic Disease	glucose metabolism disorder	1.69e-25		1.12		ALDH1A1,AMICA1,APLN,AQP5,B2M,C2,C3AR1,CACNA1E,CACNA1S,CASP1,CCK,CCKBR,CCL19,CCL2,CCL22,CCL4,CCL5,CCR1,CCR2,CCR5,CD180,CD1D,CD22,CD27,CD300C,CD38,CD3D,CD3E,CD3G,CD4,CD5,CD5L,CD79B,CD84,CD96,CHI3L1,CHRM1,CIITA,CLEC2D,CP,CRP,CTSS,CXCL10,CXCL13,CXCR3,CXCR6,CYBB,DDX60,DLK1,EPOR,FAM26F,FCER1G,FCGR1A,FCGR2B,FFAR4,FOXA2,FXYD2,GBP2,GBP4,GBP6,GPR65,GPSM3,GZMA,HAVCR2,HBA1/HBA2,HBB,HCLS1,HLA-DMA,HLA-DMB,HLA-…	139
Connective Tissue Disorders, Inflammatory Disease, Skeletal and Muscular Disorders	arthritis	1.78e-25	Increased	2.418		ACTA1,ADAM8,ADAMTS1,ADAMTS14,ADAMTS16,ADAMTS7,AZGP1,B2M,C1QTNF6,C2,C3AR1,C4A/C4B,C5,C5AR1,CASP1,CCL19,CCL2,CCL23,CCL3L1,CCL4,CCL5,CCL8,CCR1,CCR2,CCR5,CD180,CD1D,CD244,CD247,CD27,CD3D,CD4,CD6,CD72,CD79A,CD79B,CHI3L1,CIITA,COL11A1,CRP,CTSS,CXCL10,CXCL13,CXCL3,CXCL9,DUSP2,EDN3,EPOR,FCER1G,FCGR1A,FCGR2B,FCRL3,FKBP5,GBP2,GBP6,GNLY,GPSM3,GZMA,GZMB,HAVCR2,HCLS1,HLA-DMA,HLA-DMB,HLA-DQA1,HLA-DQB1,HLA-DRA,…	117
Cell Death and Survival	apoptosis of leukocytes	1.98e-25		-0.583		ADAM8,BCL2A1,CASP1,CCL19,CCL2,CCL4,CCL5,CCR5,CD2,CD22,CD247,CD27,CD38,CD3E,CD4,CD5,CD5L,CD79B,CHI3L1,CIITA,CORO1A,CRP,CYBB,FCER1G,FCGR1A,FCGR2B,GIMAP4,GRAP2,GZMA,GZMB,HAVCR2,ICOS,IDO1,IL15RA,IL6ST,IL7R,IRF1,IRF5,IRF8,ITGB2,ITK,JAK3,LCK,LTF,MAP4K1,MMP8,MS4A2,MSR1,MYB,PIK3AP1,PIK3CG,POU2AF1,PRF1,PRKCB,PRKCQ,PTPRC,RAC2,RAG1,RHOH,RUNX1,SATB1,SERPINA3,SERPINF1,SHH,SIGLEC5,SLPI,SPI1,SPN,STAT1,STK17B,TE…	76
Infectious Disease	infection of mammalia	2.56e-25	Decreased	-3.777	bias	B2M,BCL2A1,C4A/C4B,C5AR1,CASP1,CCR1,CCR2,CCR5,CD1D,CD4,CD5L,CD8A,CHRNB2,CIITA,CLEC7A,CXCL10,CXCL3,CXCR3,CYBB,FCER1G,FCGR1A,FCGR2B,GBP2,GZMA,HLA-DMA,HLA-DQB1,ICOS,IFIT2,IGJ,IL1R1,IRF1,IRF5,IRF8,ITGAX,ITGB2,ITGB7,ITK,LCP1,LTB,MMP7,MMP8,MSR1,NCF1,NLRP3,OASL,PIGR,PLAC8,PLCB2,POU2AF1,PRF1,PSMB9,RAC2,RAG1,REG3G,SAMHD1,SH2D1A,SLAMF6,SLC11A1,SLPI,STAT1,TAP1,TBX21,TLR9,UBD,UCP2	65
Cellular Function and Maintenance, Molecular Transport	flux of inorganic cation	3.24e-25	Increased	3.355		C4A/C4B,C5,CASR,CCK,CCL19,CCL2,CCL22,CCL23,CCL3L1,CCL4,CCL5,CCR1,CCR2,CCR5,CD101,CD2,CD22,CD244,CD247,CD38,CD3E,CD4,CD5,CD72,CD79A,CD79B,CD8A,CHRM1,CLEC7A,CXCL10,CXCL13,CXCL3,CXCR3,EPOR,FCGR1A,FCGR2B,ICOS,ITGB2,ITK,KCNJ5,KCNN4,KSR2,LAT,LCP2,MYB,PLCB2,PRF1,PRKCB,PTPRC,RAC2,SH2D1A,SH3KBP1,SIGLEC5,SLC9A5,SLC9A7,SYK,TNFRSF8,UCP2,VAV1,ZAP70	60
Cell-mediated Immune Response, Cellular Development, Cellular Function and Maintenance, Hematological System Development and Function, Hematopoiesis, Lymphoid Tissue Structure and Development	differentiation of T lymphocytes	3.75e-25	Increased	4.384	bias	B2M,BATF,BCL2A1,C3AR1,C5AR1,CD1D,CD2,CD247,CD3D,CD3E,CD3G,CD4,CD6,CD79A,CD8A,CD8B,CIITA,CISH,EGR2,FCGR2B,GIMAP1,GRAP2,HAVCR2,HLA-DMA,HLA-DQA1,ICOS,IL12RB1,IL1R1,IL7R,IRF1,IRF5,IRF8,ITGAL,ITGB2,ITK,JAK3,KCNA3,LAT,LCK,LCP2,MAFB,MARCH1,MYB,PCSK1,PIK3CG,PRKCQ,PTPRC,RAG1,RHOH,RSAD2,RUNX1,SASH3,SATB1,SH2D1A,SHH,SIT1,SLA,SLAMF6,SPI1,SPINK5,STAT1,SYK,TBX21,TESPA1,TNFRSF8,TNFSF13B,VAV1,ZAP70	68
Cellular Function and Maintenance, Molecular Transport	flux of ion	4.89e-25	Increased	3.535	bias	C4A/C4B,C5,CASP1,CASR,CCK,CCL19,CCL2,CCL22,CCL23,CCL3L1,CCL4,CCL5,CCR1,CCR2,CCR5,CD101,CD2,CD22,CD244,CD247,CD38,CD3E,CD4,CD5,CD72,CD79A,CD79B,CD8A,CHRM1,CLEC7A,CXCL10,CXCL13,CXCL3,CXCR3,EPOR,FCGR1A,FCGR2B,FXYD2,ICOS,ITGB2,ITK,KCNJ5,KCNN4,KSR2,LAT,LCP2,MYB,PLCB2,PRF1,PRKCB,PTPRC,RAC2,SH2D1A,SH3KBP1,SIGLEC5,SLC9A5,SLC9A7,SYK,TNFRSF8,UCP2,VAV1,ZAP70	62
Cell Morphology, Hematological System Development and Function	abnormal morphology of T lymphocytes	8.79e-25				B2M,CCR5,CD247,CD3E,CD4,CD5,CD5L,CD8A,CD8B,CYTIP,FCER1G,FCGR2B,GRAP2,HLA-DMA,HLA-DQA1,HLA-DQB1,IRF1,ITK,JAK3,LAT,LCK,LCP2,LY9,PIGR,PLA2G2D,PRKCQ,PSMB9,PTPRC,RAG1,RHOH,SASH3,SH2D1A,SLA,SPI1,TBX21,TESPA1,VAV1	37
Cell Death and Survival	apoptosis of blood cells	1.28e-24		-0.481		ADAM8,BCL2A1,CASP1,CCL19,CCL2,CCL4,CCL5,CCR5,CD2,CD22,CD247,CD27,CD38,CD3E,CD4,CD5,CD5L,CD79B,CHI3L1,CIITA,CORO1A,CRP,CSF2RA,CYBB,EPOR,FCER1G,FCGR1A,FCGR2B,GIMAP4,GRAP2,GZMA,GZMB,HAVCR2,ICOS,IDO1,IL15RA,IL6ST,IL7R,IRF1,IRF5,IRF8,ITGB2,ITK,JAK3,LCK,LTF,MAP4K1,MMP8,MS4A2,MSR1,MYB,PIK3AP1,PIK3CG,POU2AF1,PRF1,PRKCB,PRKCQ,PTPRC,RAC2,RAG1,RHOH,RUNX1,SATB1,SERPINA3,SERPINF1,SHH,SIGLEC5,SLPI,SPI1,SPN,STA…	78
Cell Signaling, Cellular Function and Maintenance, Molecular Transport, Vitamin and Mineral Metabolism	flux of Ca2+	3.22e-24	Increased	3.34		C4A/C4B,C5,CASR,CCK,CCL19,CCL2,CCL22,CCL23,CCL3L1,CCL4,CCL5,CCR1,CCR2,CCR5,CD101,CD2,CD22,CD244,CD247,CD38,CD3E,CD4,CD5,CD72,CD79A,CD79B,CD8A,CHRM1,CLEC7A,CXCL10,CXCL13,CXCL3,CXCR3,EPOR,FCGR1A,FCGR2B,ICOS,ITGB2,ITK,KCNJ5,KCNN4,KSR2,LAT,LCP2,MYB,PLCB2,PRF1,PRKCB,PTPRC,RAC2,SH2D1A,SH3KBP1,SIGLEC5,SYK,TNFRSF8,VAV1,ZAP70	57
Cellular Movement, Hematological System Development and Function, Immune Cell Trafficking, Inflammatory Response	chemotaxis of leukocytes	3.84e-24	Increased	5.329	bias	ADAM8,AMICA1,C3AR1,C5,C5AR1,CASR,CCL19,CCL2,CCL22,CCL23,CCL3L1,CCL4,CCL5,CCL8,CCR1,CCR2,CCR5,CD38,CD4,CORO1A,CSF2RA,CXCL10,CXCL11,CXCL13,CXCL3,CXCL9,CXCR3,CYBB,DOCK2,EDN3,FCER1G,FIGF,GNLY,HP,IL12RB1,IL16,IL1R1,INHBA,ITGA4,ITGAL,ITGB2,KLRC4-KLRK1/KLRK1,LAT,LCP1,MMP7,MYO1F,PIGR,PIK3CG,PIK3R5,PRKCB,PTPRC,RAC2,RAP1GAP,RGS1,S100A4,S100A8,SAA1,SELL,SELPLG,SERPINA3,SLPI,SPI1,SYK,VAV1	64
Cell Morphology	morphology of blood cells	5.38e-24				B2M,BATF,CCR1,CCR2,CCR5,CD22,CD247,CD3E,CD4,CD5,CD5L,CD79A,CD79B,CD84,CD8A,CD8B,CHI3L1,CP,CXCL11,CYTIP,EPOR,FCER1G,FCGR2B,GRAP2,HBA1/HBA2,HBB,HLA-DMA,HLA-DQA1,HLA-DQB1,HOXB8,IGKC,IL7R,IRF1,IRF8,ITGB2,ITGB7,ITK,JAK3,LAT,LCK,LCP2,LTB,LY9,MARCH1,MYB,PCSK1,PIGR,PIK3AP1,PIK3CG,PLA2G2D,POU2AF1,PRKCQ,PROC,PRSS16,PSMB9,PSTPIP1,PTPRC,RAG1,RASSF2,RHOH,SASH3,SH2D1A,SLA,SLC4A4,SPI1,STAT1,SYK,TAP1,TBX21,TESPA…	71
Cell Morphology	abnormal morphology of leukocytes	6.86e-24				B2M,CCR5,CD22,CD247,CD3E,CD4,CD5,CD5L,CD79A,CD79B,CD84,CD8A,CD8B,CYTIP,FCER1G,FCGR2B,GRAP2,HLA-DMA,HLA-DQA1,HLA-DQB1,IGKC,IRF1,IRF8,ITGB2,ITGB7,ITK,JAK3,LAT,LCK,LCP2,LY9,PIGR,PLA2G2D,POU2AF1,PRKCQ,PRSS16,PSMB9,PSTPIP1,PTPRC,RAG1,RASSF2,RHOH,SASH3,SH2D1A,SLA,SPI1,STAT1,SYK,TBX21,TESPA1,VAV1	51
Cell-mediated Immune Response, Cellular Movement, Hematological System Development and Function, Immune Cell Trafficking	T cell migration	6.86e-24	Increased	5.492	bias	BATF,CCL19,CCL2,CCL22,CCL23,CCL4,CCL5,CCL8,CCR1,CCR2,CCR5,CD4,CTSS,CXCL10,CXCL11,CXCL13,CXCL9,CXCR3,DOCK2,EGR2,FAM65B,FYB,GNLY,ICOS,IL15RA,IL16,IL6ST,ITGA4,ITGAL,ITGB2,ITGB7,ITK,JAK3,KCNA3,LAT,LCK,LCP1,LTB,NLRP3,PIK3CG,PLCB2,PRF1,PRKCQ,RGS1,RUNX1,S100A4,SELL,SELPLG,STAT1,TIMP2,TNFRSF8,VAV1,ZAP70	53
Infectious Disease	Bacterial Infection	7.93e-24	Decreased	-2.255		B2M,C4A/C4B,C5,C5AR1,CASP1,CCL2,CCL4,CCL8,CCR1,CCR2,CCR5,CD1D,CD209,CD22,CD27,CD4,CD5L,CD79A,CHRNB2,CISH,CRP,CXCL10,CXCL13,CXCL9,CXCR3,CYBB,FCER1G,FCGR1A,FCGR2B,GZMA,HLA-DMA,ICOS,IGJ,IL12RB1,IL16,IL1R1,IL6ST,IRF5,IRF8,ITGAL,ITGAX,ITGB2,LCP1,LTB,LTF,LYZ,MC2R,MMP7,MMP8,MSR1,NCF1,NLRP3,PIGR,PLAC8,PLCB2,PRF1,RAC2,RAG1,REG3G,SLAMF6,SLC11A1,SLPI,STAT1,TAP1,TLR10,TLR8,TLR9,UBD,UCP2	69
Cellular Movement	chemotaxis	9.07e-24	Increased	4.939	bias	ACKR4,ADAM8,AMICA1,APLN,BIN2,C3AR1,C4A/C4B,C5,C5AR1,CASR,CCL19,CCL2,CCL22,CCL23,CCL3L1,CCL4,CCL5,CCL8,CCR1,CCR2,CCR5,CD38,CD4,CORO1A,CSF2RA,CXCL10,CXCL11,CXCL13,CXCL3,CXCL9,CXCR3,CYBB,DOCK2,EDN3,FCER1G,FIGF,GNLY,HCLS1,HP,IL12RB1,IL16,IL1R1,INHBA,ITGA4,ITGAL,ITGB2,KCNN4,KLRC4-KLRK1/KLRK1,L1CAM,LAT,LCK,LCP1,MMP7,MYO1F,NOV,NPTX1,PIGR,PIK3CG,PIK3R5,PRKCB,PROX1,PTPRC,RAC2,RAP1GAP,RGS1,S100A4,S100A8,SA…	81
Immunological Disease	hypersensitive reaction	1.28e-23	Increased	2.2		ACKR4,C3AR1,CCL2,CCL22,CCL23,CCL4,CCL5,CCR1,CCR2,CCR5,CD1D,CD2,CD300LF,CD4,CHRM1,CISH,CORO1A,CSF2RA,CXCL10,CXCL9,CYTIP,DUSP2,FCER1G,FCGR1A,FCGR2B,GZMB,HAVCR2,HBB,HHIP,HLA-DMA,HLA-DQA1,HLA-DRA,HLA-DRB1,IFITM1,IGKC,IKZF3,IL16,IL1R1,IL20RB,ITGB2,ITGB7,IVL,KRT5,LAPTM5,LAT,LCP2,LTB,MC2R,MKI67,MS4A2,MX1,NCF1,NLRP3,NPTX1,PIK3CG,PLA2G2D,PRF1,PRKCB,PTPRC,RAG1,S100A8,SELL,SPI1,SPINK5,STAT1,SYK,SYT9,TGM3,TL…	71
Cellular Movement, Hematological System Development and Function, Immune Cell Trafficking	cell movement of granulocytes	2.06e-23	Increased	4.849		ADAM8,AMICA1,C2,C3AR1,C4A/C4B,C5,C5AR1,CASP1,CCL19,CCL2,CCL23,CCL3L1,CCL4,CCL5,CCL8,CCR1,CCR2,CD2,CD48,CORO1A,CRP,CSF2RA,CXCL10,CXCL11,CXCL3,CXCL9,CXCR3,CYBB,DOCK2,EDN3,FCER1G,FOXA2,IL16,IL1R1,IL6ST,ITGA4,ITGAL,ITGB2,ITK,JAK3,LTF,MMP7,MMP8,MSR1,MYO1F,NCF1,NLRP3,PIGR,PIK3CG,PIK3R5,PLCB2,PRKCB,PRKCQ,PROC,RAC2,S100A8,SAA1,SELL,SELPLG,SLPI,SPDEF,SPI1,SPN,SYK,VAV1	65
Cell-mediated Immune Response, Cellular Movement, Hematological System Development and Function, Immune Cell Trafficking	cell movement of T lymphocytes	4.57e-23	Increased	4.909	bias	BATF,CCL19,CCL2,CCL22,CCL23,CCL4,CCL5,CCL8,CCR1,CCR2,CCR5,CTSS,CXCL10,CXCL11,CXCL13,CXCL9,CXCR3,EGR2,FAM65B,FYB,GNLY,ICOS,IL15RA,IL16,IL6ST,ITGA4,ITGB2,ITGB7,ITK,JAK3,KCNA3,LAT,LCP1,LTB,NLRP3,PIK3CG,PLCB2,PRF1,PRKCQ,RGS1,RUNX1,S100A4,SELL,SELPLG,STAT1,TIMP2,TNFRSF8,VAV1,ZAP70	49
Cellular Movement	chemotaxis of cells	7.7e-23	Increased	4.87	bias	ACKR4,ADAM8,AMICA1,APLN,BIN2,C3AR1,C4A/C4B,C5,C5AR1,CASR,CCL19,CCL2,CCL22,CCL23,CCL3L1,CCL4,CCL5,CCL8,CCR1,CCR2,CCR5,CD38,CD4,CORO1A,CSF2RA,CXCL10,CXCL11,CXCL13,CXCL3,CXCL9,CXCR3,CYBB,DOCK2,EDN3,FCER1G,FIGF,GNLY,HCLS1,HP,IL12RB1,IL16,IL1R1,INHBA,ITGA4,ITGAL,ITGB2,KCNN4,KLRC4-KLRK1/KLRK1,LAT,LCK,LCP1,MMP7,MYO1F,NOV,NPTX1,PIGR,PIK3CG,PIK3R5,PRKCB,PROX1,PTPRC,RAC2,RAP1GAP,RGS1,S100A4,S100A8,SAA1,SEL…	78
Humoral Immune Response, Protein Synthesis	production of antibody	9.63e-23		1.102		B2M,BATF,C3AR1,C4A/C4B,CCR1,CCR2,CCR5,CD180,CD1D,CD22,CD37,CD72,CD84,CHI3L1,CIITA,CTSS,CXCL10,DLK1,FCER1G,FCGR1A,FCGR2B,FOXJ1,GCNT3,HLA-DQB1,ICOS,IGJ,IGKC,IKZF3,IL1R1,IL6ST,IRF1,IRF8,ITGB2,ITK,JAK3,LCK,LTB,MSR1,PIGR,PIK3AP1,PLCB2,POU2AF1,PRF1,RAG1,RASSF5,REG3G,RGS1,RSAD2,SASH3,SH2D1A,SPI1,TBC1D10C,TBX21,TIMD4,TLR8,TLR9,TYROBP,VAV1	58
Cellular Growth and Proliferation	proliferation of cells	1.6e-22	Increased	2.13		AATK,ACKR4,ADAMTS1,AGR2,AGTR2,ALDH1A1,ALDH3A1,ALOX15B,AMBN,AMICA1,ANGPTL1,APLN,AQP5,B2M,BATF,BATF2,BCL2A1,C1QL4,C3AR1,C5,C5AR1,CACNA1S,CASP1,CASR,CCK,CCKBR,CCL19,CCL2,CCL23,CCL3L1,CCL4,CCL5,CCNA1,CCR1,CCR2,CCR5,CD180,CD1D,CD2,CD209,CD22,CD244,CD247,CD27,CD300C,CD37,CD38,CD3E,CD3G,CD4,CD48,CD5,CD6,CD72,CD79A,CD79B,CD84,CD8A,CDC20,CDCA7,CFAP45,CHI3L1,CHRM1,CHRNB2,CIITA,CISH,CLDN11,CLEC10A,CLEC7A,CL…	271
Cellular Function and Maintenance	ion homeostasis of cells	2.91e-22	Increased	3.685		ADAMTS1,AGTR2,AQP5,C3AR1,C4A/C4B,C5,C5AR1,CASP1,CASR,CCK,CCKBR,CCL19,CCL2,CCL22,CCL23,CCL3L1,CCL4,CCL5,CCL8,CCR1,CCR2,CCR5,CD101,CD2,CD22,CD244,CD247,CD38,CD3E,CD4,CD5,CD72,CD79A,CD79B,CD8A,CHRM1,CLEC7A,CP,CXCL10,CXCL13,CXCL3,CXCR3,EDN3,EPOR,FCGR1A,FCGR2B,FXYD2,ICOS,ITGB2,ITK,JAK3,KCNJ1,KCNJ5,KCNN4,KSR2,LAT,LCP2,MC2R,MYB,PIK3CG,PLCB2,PRF1,PRKCB,PTPRC,RAC2,SAA1,SH2D1A,SH3KBP1,SIGLEC5,SLC11A1,SLC9A…	80
Cellular Movement, Hematological System Development and Function, Immune Cell Trafficking, Inflammatory Response	cell movement of neutrophils	3.32e-22	Increased	4.788		ADAM8,AMICA1,C2,C3AR1,C4A/C4B,C5,C5AR1,CASP1,CCL19,CCL2,CCL23,CCL3L1,CCL4,CCL5,CCL8,CCR1,CCR2,CORO1A,CRP,CSF2RA,CXCL10,CXCL3,CYBB,DOCK2,EDN3,FCER1G,FOXA2,IL1R1,IL6ST,ITGA4,ITGAL,ITGB2,JAK3,MMP7,MMP8,MYO1F,NCF1,NLRP3,PIGR,PIK3CG,PIK3R5,PLCB2,PRKCB,PRKCQ,PROC,RAC2,S100A8,SAA1,SELL,SELPLG,SLPI,SPDEF,SPI1,SPN,SYK,VAV1	56
Protein Synthesis	production of protein	3.61e-22		1.658		B2M,BATF,C3AR1,C4A/C4B,C5AR1,CCR1,CCR2,CCR5,CD180,CD1D,CD22,CD37,CD72,CD84,CHI3L1,CIITA,CTSS,CXCL10,DLK1,FCER1G,FCGR1A,FCGR2B,FOXJ1,GCNT3,HLA-DQB1,ICOS,IGJ,IGKC,IKZF3,IL1R1,IL6ST,IRF1,IRF8,ITGB2,ITK,JAK3,LCK,LTB,MSR1,PIGR,PIK3AP1,PLCB2,POU2AF1,PRF1,RAG1,RASSF5,REG3G,RGS1,RSAD2,SASH3,SH2D1A,SPI1,TBC1D10C,TBX21,TIMD4,TLR8,TLR9,TYROBP,VAV1	59
Cell-To-Cell Signaling and Interaction, Hematological System Development and Function, Immune Cell Trafficking, Tissue Development	adhesion of mononuclear leukocytes	3.61e-22	Increased	4.231	bias	CCL19,CCL2,CCL22,CCL3L1,CCL4,CCL5,CD2,CD209,CD48,CRP,CXCL11,CXCL9,CXCR3,FAM65B,FERMT3,FYB,ICOS,IL6ST,ITGA4,ITGAL,ITGAX,ITGB2,ITK,JAK3,LCP1,MAP4K1,PIK3CG,PROC,RAP1GAP,RASSF5,RGS1,SELL,SELPLG,SH2D1A,SKAP1,SPN,TERT,VAV1,ZAP70	39
Cell Death and Survival, Cellular Compromise	cytotoxicity of leukocytes	5.12e-22	Increased	4.533	bias	B2M,CASP1,CCL2,CCL5,CD1D,CD2,CD244,CD247,CD27,CD38,CD48,CD5,CD6,CD96,CYBB,DOCK2,FCGR1A,FERMT3,GZMA,GZMB,HAVCR2,HLA-DRB1,ICOS,ITGAL,ITGB2,ITK,KLRC4-KLRK1/KLRK1,LAT,LCK,PRF1,PRKCQ,PTPRC,SH2D1A,SLAMF6,SPN,STAT1,SYK,TBX21,TLR9,TYROBP,VAV1	41
Cell Death and Survival, Cellular Compromise	toxicity of cells	5.64e-22	Increased	4.421		B2M,CASP1,CCL2,CCL5,CD1D,CD2,CD244,CD247,CD27,CD38,CD48,CD5,CD6,CD96,CORO1A,CYBB,DOCK2,EPOR,FCER1G,FCGR1A,FERMT3,GZMA,GZMB,HAVCR2,HLA-DRB1,ICOS,IL1R1,ITGAL,ITGB2,ITK,KLRC4-KLRK1/KLRK1,LAT,LCK,PRF1,PRKCQ,PROC,PTPRC,SH2D1A,SLAMF6,SLAMF7,SPN,STAT1,SYK,TBX21,TLR9,TNFRSF8,TYROBP,VAV1	48
Cellular Function and Maintenance, Hematological System Development and Function	function of T lymphocytes	5.99e-22		1.845		ACKR4,B2M,C3AR1,CCR2,CCR5,CD247,CD27,CD3E,CD3G,CD4,CD84,CD8A,CD8B,CHI3L1,CIITA,CTSS,CXCL10,EMR1,FCER1G,FYB,GIMAP4,HAVCR2,HLA-DMA,HLA-DQB1,ICOS,IL16,IL20RB,IRF5,IRF8,ITGAL,ITK,JAK3,KCNN4,LAT,PANX1,PIK3CG,POU2AF1,PRF1,PRKCQ,PSTPIP1,PTPRC,PTPRCAP,SELL,SH2D1A,SLAMF6,SPN,TBX21,TCF7,TLR8,TLR9,TYROBP,VAV1	52
Cellular Movement, Hematological System Development and Function, Immune Cell Trafficking, Inflammatory Response	chemotaxis of myeloid cells	6.28e-22	Increased	5.287	bias	AMICA1,C3AR1,C5,C5AR1,CASR,CCL19,CCL2,CCL22,CCL23,CCL3L1,CCL4,CCL5,CCL8,CCR1,CCR2,CCR5,CD4,CORO1A,CSF2RA,CXCL10,CXCL3,CXCL9,CXCR3,CYBB,DOCK2,EDN3,FCER1G,FIGF,GNLY,HP,IL12RB1,IL16,IL1R1,INHBA,ITGA4,ITGAL,ITGB2,MMP7,MYO1F,PIGR,PIK3CG,PIK3R5,PRKCB,PTPRC,RAC2,S100A4,S100A8,SAA1,SELL,SELPLG,SERPINA3,SLPI,SPI1,SYK,VAV1	55
Cell-To-Cell Signaling and Interaction, Inflammatory Response	immune response of leukocytes	7.28e-22	Increased	4.941		C3AR1,C5,C5AR1,CASP1,CCL19,CCL2,CCL22,CD180,CD1D,CD38,CD48,CD79A,CD8A,CORO1A,CRP,CTSS,CXCL10,CXCL3,DOCK2,FCER1G,FCGR1A,FCGR2B,FFAR4,HAVCR2,HLA-DQB1,ICOS,IL12RB1,IL6ST,IL7R,IRF8,ITGA4,ITGAL,ITGAX,ITGB2,ITK,LCP2,MAP4K1,MARCH1,MSR1,PIK3CG,PROC,PSMB8,PTPRC,SELPLG,SH2D1A,SPI1,SYK,TAP1,TBX21,TIMD4,TLR8,TLR9,TYROBP,UBE2L6,UCP2,VAV1	56
Cell-To-Cell Signaling and Interaction, Hematological System Development and Function	binding of leukocytes	8.24e-22	Increased	4.032	bias	C5,CCL19,CCL2,CCL4,CCL5,CCR1,CCR5,CD2,CD209,CD22,CD3E,CD4,CD48,CD6,CHRNB2,CLEC10A,CXCL10,CXCL11,CXCL13,CXCL9,CXCR3,FCGR1A,FCGR2B,FERMT3,FYB,HLA-DMA,ICOS,ITGA4,ITGAL,ITGB2,ITGB7,ITK,KLRC4-KLRK1/KLRK1,LCK,LCP2,LTF,MSR1,PROC,PTPRC,RAP1GAP,SELL,SELPLG,SH2D1A	43
Cellular Movement, Hematological System Development and Function, Immune Cell Trafficking, Inflammatory Response	chemotaxis of phagocytes	9.41e-22	Increased	5.478	bias	AMICA1,C3AR1,C5,C5AR1,CASR,CCL19,CCL2,CCL22,CCL23,CCL3L1,CCL4,CCL5,CCL8,CCR1,CCR2,CCR5,CD38,CD4,CORO1A,CSF2RA,CXCL10,CXCL3,CXCL9,CXCR3,CYBB,DOCK2,EDN3,FCER1G,FIGF,GNLY,HP,IL12RB1,IL16,IL1R1,INHBA,ITGA4,ITGAL,ITGB2,MMP7,MYO1F,PIGR,PIK3CG,PIK3R5,PRKCB,RAC2,S100A4,S100A8,SAA1,SELL,SELPLG,SERPINA3,SLPI,SPI1,SYK,VAV1	55
Humoral Immune Response, Protein Synthesis	quantity of immunoglobulin	1.08e-21		1.282		B2M,BATF,C3AR1,C4A/C4B,CCR1,CCR2,CCR5,CD180,CD1D,CD22,CD37,CD72,CD84,CHI3L1,CIITA,CTSS,CXCL10,DLK1,FCER1G,FCGR1A,FCGR2B,GCNT3,HLA-DQB1,ICOS,IGJ,IGKC,IKZF3,IL1R1,IL6ST,IRF1,IRF8,ITGB2,ITK,JAK3,LCK,LTB,MSR1,PIGR,PIK3AP1,PLCB2,POU2AF1,PRF1,RAG1,RASSF5,REG3G,RGS1,RSAD2,SASH3,SH2D1A,SPI1,TBC1D10C,TBX21,TIMD4,TYROBP,VAV1	55
Cell Death and Survival, Cellular Compromise	cytotoxicity of cells	1.4e-21	Increased	4.331		B2M,CASP1,CCL2,CCL5,CD1D,CD2,CD244,CD247,CD27,CD38,CD48,CD5,CD6,CD96,CORO1A,CYBB,DOCK2,EPOR,FCER1G,FCGR1A,FERMT3,GZMA,GZMB,HAVCR2,HLA-DRB1,ICOS,ITGAL,ITGB2,ITK,KLRC4-KLRK1/KLRK1,LAT,LCK,PRF1,PRKCQ,PROC,PTPRC,SH2D1A,SLAMF6,SLAMF7,SPN,STAT1,SYK,TBX21,TLR9,TNFRSF8,TYROBP,VAV1	47
Cell-To-Cell Signaling and Interaction	binding of blood cells	1.98e-21	Increased	4.376	bias	C5,CCL19,CCL2,CCL22,CCL4,CCL5,CCR1,CCR5,CD2,CD209,CD22,CD3E,CD4,CD48,CD6,CD84,CHRNB2,CLEC10A,CXCL10,CXCL11,CXCL13,CXCL9,CXCR3,FCGR1A,FCGR2B,FERMT3,FYB,HLA-DMA,ICOS,IRF8,ITGA4,ITGAL,ITGB2,ITGB7,ITK,KLRC4-KLRK1/KLRK1,LCK,LCP2,LTF,MSR1,PROC,PTPRC,RAP1GAP,SELL,SELPLG,SH2D1A,SIGLEC5	47
Inflammatory Response	inflammation of body region	3.05e-21		-0.937		ACKR4,AGR2,B2M,BATF,C3AR1,C4A/C4B,C5,C5AR1,CASP1,CCL2,CCL22,CCL4,CCL5,CCL8,CCR1,CCR2,CCR5,CD1D,CD2,CD300LF,CD4,CD5,CD72,CD8A,CHRM1,CHRNB2,CIITA,CISH,CLEC7A,CORO1A,CRP,CTSS,CXCL10,CXCL3,CXCR3,CYBB,DNASE1,EGR2,EMR1,FCER1G,FCGR1A,FCGR2B,FOXA2,FOXJ1,GCNT3,HAVCR2,HLA-DMA,HLA-DQA1,HLA-DQB1,HP,HTR7,ICOS,IDO1,IKZF3,IL15RA,IL16,IL1R1,IL6ST,IRF1,IRF5,ITGA4,ITGAL,ITGAX,ITGB2,ITGB7,ITK,JAK3,KCNA3,LAT,LCK,LCP…	107
Cell Death and Survival, Cellular Compromise	cytotoxicity of lymphocytes	4.5e-21	Increased	4.326	bias	B2M,CCL2,CCL5,CD1D,CD2,CD244,CD247,CD27,CD38,CD48,CD5,CD6,CD96,DOCK2,FCGR1A,FERMT3,GZMA,GZMB,HAVCR2,HLA-DRB1,ICOS,ITGAL,ITGB2,ITK,KLRC4-KLRK1/KLRK1,LAT,LCK,PRF1,PRKCQ,PTPRC,SH2D1A,SLAMF6,SPN,STAT1,SYK,TBX21,TLR9,TYROBP,VAV1	39
Cellular Development	differentiation of cells	5.3e-21	Increased	4.39		ADAM8,ADAMTS7,AGTR2,ALOX15B,AMBN,APLN,ARPP21,AZGP1,B2M,BARX2,BATF,BATF2,BCL2A1,C1QC,C1QL4,C3AR1,C5,C5AR1,CASR,CCKBR,CCL19,CCL2,CCL5,CCR1,CCR2,CCR5,CD1D,CD2,CD247,CD27,CD300LF,CD38,CD3D,CD3E,CD3G,CD4,CD6,CD72,CD79A,CD79B,CD8A,CD8B,CHI3L1,CHRDL1,CHRNB2,CIITA,CISH,CNTFR,CNTN1,CORIN,CREB3L1,CSF2RA,CTNND2,CXCL10,DLK1,DNMT3L,DOCK2,DOK5,EDN3,EGR2,EPOR,FBXO40,FCER1G,FCGR1A,FCGR2B,FFAR4,FIGF,FOXA2,FOXJ1,G…	187
Cell-To-Cell Signaling and Interaction	binding of cells	5.3e-21	Increased	3.798		ANGPTL1,C5,CCL19,CCL2,CCL22,CCL3L1,CCL4,CCL5,CCR1,CCR5,CD2,CD209,CD22,CD38,CD3E,CD4,CD48,CD6,CD84,CHRNB2,CLEC10A,CLEC7A,CLGN,CNTFR,CXCL10,CXCL11,CXCL13,CXCL3,CXCL9,CXCR3,FCGR1A,FCGR2B,FERMT3,FOLH1,FYB,GZMB,HLA-DMA,HPSE,ICOS,IGKC,IL12RB1,IL1R1,INHBA,IRF8,ITGA4,ITGAL,ITGAX,ITGB2,ITGB7,ITK,KLRC4-KLRK1/KLRK1,LCK,LCP2,LTF,MSR1,PIGR,PROC,PTPRC,RAP1GAP,RHOH,SELL,SELPLG,SERPINF1,SERPINF2,SH2D1A,SIGLEC5,S…	72
Cellular Movement, Hematological System Development and Function, Immune Cell Trafficking	homing of mononuclear leukocytes	5.41e-21	Increased	4.561	bias	ADAM8,BATF,C5,CASR,CCL19,CCL2,CCL22,CCL23,CCL3L1,CCL4,CCL5,CCL8,CCR1,CCR2,CCR5,CXCL10,CXCL11,CXCL13,CXCL3,CXCL9,CXCR3,FYB,GNLY,HP,IL16,INHBA,ITGA4,ITGAL,ITGB7,ITK,JAK3,KLRC4-KLRK1/KLRK1,LAT,LCP1,PIK3CG,PRKCB,RAC2,RAP1GAP,RGS1,RUNX1,S100A4,SAA1,SELL,SELPLG,SERPINA3	45
Inflammatory Disease, Inflammatory Response, Neurological Disease	Encephalitis	6.28e-21		1.435		ACKR4,B2M,BATF,C3AR1,C4A/C4B,C5,CASP1,CCR1,CCR2,CD1D,CD300LF,CD4,CD5,CIITA,CORO1A,CRP,CXCL10,EGR2,FCER1G,FCGR1A,FCGR2B,HAVCR2,HLA-DMA,HLA-DQA1,HLA-DQB1,ICOS,IDO1,IL1R1,IL6ST,IRF1,ITGA4,ITGAL,ITGAX,KCNA3,LCP2,MAP4K1,MMP8,NCF1,NLRP3,PRF1,PRKCQ,PROC,PTPRC,SELL,SIT1,SPI1,SPN,STAT1,STK17B,TBX21,TLR9,TYROBP,UBASH3A	53
Molecular Transport	quantity of metal	6.42e-21	Increased	2.96		ADAMTS1,B2M,C3AR1,C5,C5AR1,CACNA1S,CASR,CCK,CCKBR,CCL19,CCL2,CCL22,CCL3L1,CCL4,CCL5,CCL8,CCR1,CCR5,CD2,CD22,CD247,CD38,CD3E,CD5,CD8A,CP,CXCL10,CXCL11,CXCL13,CXCL3,CXCL9,CXCR3,CYBB,EDN3,EPOR,FCER1G,GRAP2,HBA1/HBA2,HBB,HP,HTR7,IGKC,IL22RA1,KCNJ1,KCNJ11,KCNN4,L1CAM,LAT,LCK,LCP2,LTF,LYZ,MC2R,MS4A2,NOS1,PIK3CG,PLCB2,PRKCB,PRLR,PROC,PTPRC,RGS1,S100A4,S100A8,SAA1,SELL,SHH,SIGLEC5,SLC4A4,SPN,SYK,TFEC,VAV1	73
Hematological System Development and Function, Hematopoiesis, Tissue Morphology	quantity of hematopoietic progenitor cells	9.18e-21	Increased	3.662		B2M,CCR2,CD180,CD22,CD244,CD247,CD3E,CD3G,CD4,CD5,CD5L,CD72,CD79A,CD79B,CD8A,CD8B,CIITA,CORO1A,DLK1,DOK2,EPOR,FCER1G,FCGR2B,FYB,GRAP2,HBA1/HBA2,HBB,HLA-DQB1,IGKC,IKZF3,IL15RA,IL6ST,IL7R,INHBA,IRF1,IRF8,ITGB2,ITK,JAK3,LAT,LCAT,LCK,LCP2,LY9,MYB,PIK3AP1,PIK3CG,PRKCQ,PROC,PTPRC,RAC2,RAG1,RASSF2,RASSF5,RHOH,RUNX1,SASH3,SATB1,SH2D1A,SIT1,SPI1,STK17B,SYK,TAP1,TNFRSF8,TNFSF13B,VAV1,ZAP70	68
Cell Death and Survival	cell death	9.75e-21	Increased	2.446		AATK,ACSM5,ADAM8,ADAMTS1,ADAMTS16,AGR2,AGTR2,ALDH1A1,ALDH3A1,ALOX15B,ANGPTL1,ANKRD1,APLN,ARHGAP4,B2M,BAAT,BCL2A1,C4A/C4B,C5,C5AR1,CASP1,CASR,CCK,CCKBR,CCL19,CCL2,CCL4,CCL5,CCNA1,CCR2,CCR5,CD1D,CD2,CD22,CD244,CD247,CD27,CD37,CD38,CD3E,CD3G,CD4,CD48,CD5,CD53,CD5L,CD6,CD79A,CD79B,CD8A,CD96,CDC20,CFI,CHI3L1,CHRM1,CIITA,CISH,CLEC10A,CNTFR,CORO1A,CP,CPB2,CRABP2,CREB3L1,CRP,CSF2RA,CTSS,CXCL10,CXCL11,CXC…	250
Cell-To-Cell Signaling and Interaction, Hematological System Development and Function, Tissue Development	interaction of lymphocytes	1.89e-20	Increased	3.938	bias	CCL4,CCL5,CCR1,CCR5,CD2,CD209,CD22,CD4,CD6,CLEC10A,CXCL10,CXCL11,CXCL9,CXCR3,FYB,HLA-DMA,ICAM3,ICOS,ITGA4,ITGAL,ITGB2,ITK,KLRC4-KLRK1/KLRK1,LCK,LCP2,RAG1,SAA1,SELPLG,SKAP1,SPN,TNFRSF8	31
Cell Death and Survival	cytolysis	2.44e-20	Increased	2.661		B2M,BAAT,C4A/C4B,C5,CASP1,CD1D,CD244,CD247,CD3G,CD4,CD48,CD8A,CFI,CHRM1,FCER1G,FCGR1A,FCGR2B,GNLY,GZMA,GZMB,HBA1/HBA2,HBB,HLA-F,IGKC,IL15RA,IL7R,ITGAL,ITGB2,KCNN4,KLRC4-KLRK1/KLRK1,LCAT,LCK,LCP2,LY9,LYZ,MC2R,PIK3CG,PRF1,PTPRC,RAG1,SH2D1A,SLAMF7,STAT1,STMN1,SYK,TAP1,TBX21,TERT,TLR9,TYROBP,VAV1	51
Inflammatory Disease	chronic inflammatory disorder	3.72e-20		1.656		ACTA1,ADAM8,ADAMTS7,B2M,C1QTNF6,C2,C3AR1,C4A/C4B,C5,CASP1,CASR,CCL19,CCL2,CCL23,CCL3L1,CCL4,CCL5,CCL8,CCR1,CCR2,CCR5,CD244,CD247,CD3D,CD4,CD6,CD79A,CHI3L1,CHRM1,CIITA,COTL1,CRP,CSF2RA,CXCL10,CXCL13,CXCL3,CXCL9,CXCR3,CYBB,DNASE1,DUSP2,EDN3,FCGR1A,FCGR2B,FCRL3,FKBP5,GBP2,GBP6,GNLY,GPSM3,GZMA,GZMB,HAVCR2,HCLS1,HLA-DMA,HLA-DMB,HLA-DQA1,HLA-DQB1,HLA-DRA,HLA-DRB1,HP,ICOS,IDO1,IGKC,IL16,IL1R1,IL6ST,IL7R…	107
Cell-To-Cell Signaling and Interaction, Hematological System Development and Function, Tissue Development	interaction of T lymphocytes	5.06e-20	Increased	3.83	bias	CCL4,CCL5,CCR1,CCR5,CD2,CD209,CD22,CD4,CD6,CLEC10A,CXCL10,CXCL11,CXCL9,CXCR3,FYB,HLA-DMA,ICAM3,ICOS,ITGA4,ITGAL,ITGB2,ITK,KLRC4-KLRK1/KLRK1,LCK,LCP2,RAG1,SELPLG,SKAP1,SPN,TNFRSF8	30
Lymphoid Tissue Structure and Development	morphology of lymphatic system component	6.06e-20				AGR2,AZGP1,C4A/C4B,CCR2,CD247,CD37,CD3E,CD4,CD5L,CD8A,CIITA,DLK1,DNASE1,DOCK2,DOK2,FCGR2B,GRAP2,HBB,HLA-DQA1,HLA-DQB1,HOXD3,ICOS,IGKC,IKZF3,IL6ST,IL7R,IRF1,IRF8,ITGB2,ITGB7,ITK,JAK3,KCNN4,KLHL6,LAT,LCK,LCP2,LTB,MSR1,PCSK1,PIK3CG,POU2AF1,PRF1,PROC,PRSS16,PTPRC,PTPRCAP,RAG1,RASSF2,RASSF5,RGS1,RHOH,RUNX1,SASH3,SATB1,SELL,SLA,SLC4A4,SPI1,SYK,TESPA1,TNFRSF8,TNFSF13B,VAV1,ZAP70	65
Cell Death and Survival, Cellular Compromise	cytotoxicity of natural killer cells	6.46e-20	Increased	3.636	bias	CCL2,CD2,CD244,CD247,CD27,CD38,CD48,CD6,CD96,DOCK2,FCGR1A,FERMT3,HAVCR2,ICOS,ITGAL,ITGB2,ITK,KLRC4-KLRK1/KLRK1,LAT,LCK,PRF1,PRKCQ,SH2D1A,SLAMF6,SPN,STAT1,SYK,TBX21,TLR9,TYROBP,VAV1	31
Cell-To-Cell Signaling and Interaction	response of mononuclear leukocytes	8.17e-20	Increased	3.808		C3AR1,C5,C5AR1,CASP1,CCL19,CCL2,CCR1,CCR2,CCR5,CD180,CD1D,CD22,CD38,CD3E,CD4,CD48,CD6,CD79A,CD8A,CLEC7A,CTSS,CXCL11,CXCL9,FCGR2B,GZMB,HAVCR2,HLA-DQB1,HLA-DRB1,ICOS,IL12RB1,IL1R1,IL7R,ITK,LCP2,LTB,MSR1,OASL,PTPRC,SELPLG,SH2D1A,SYK,TBX21,TIMD4,TLR9,UCP2,VAV1	46
Cellular Movement	infiltration of cells	1.56e-19	Increased	2.922		ADAM8,C2,C3AR1,C4A/C4B,C5,CASP1,CCL19,CCL2,CCL22,CCL4,CCL5,CCR1,CCR2,CCR5,CD2,CD48,CIITA,CPB2,CXCL10,CXCL3,CXCL9,CYBB,FCER1G,FCGR2B,FOXA2,GBP1,ICOS,IDO1,IL15RA,IL16,IL1R1,IL6ST,IRF8,ITGA4,ITGAL,ITGB2,ITK,JAK3,LCAT,LCP2,LTB,LTF,MMP8,MSR1,MYRF,NCF1,NLRP3,NOS1,PIK3CG,PLCB2,PRCP,PRF1,PRKCQ,PROC,RAC2,S100A8,SELL,SELPLG,SOD3,SPDEF,STAT1,TNFRSF8,UCP2	63
Molecular Transport	quantity of metal ion	2.13e-19	Increased	3.2	bias	ADAMTS1,C3AR1,C5,C5AR1,CACNA1S,CASR,CCK,CCKBR,CCL19,CCL2,CCL22,CCL3L1,CCL4,CCL5,CCL8,CCR1,CCR5,CD2,CD22,CD247,CD38,CD3E,CD5,CD8A,CXCL10,CXCL11,CXCL13,CXCL3,CXCL9,CXCR3,CYBB,EDN3,EPOR,FCER1G,GRAP2,HBA1/HBA2,HTR7,IGKC,KCNJ1,KCNJ11,L1CAM,LAT,LCK,LCP2,LYZ,MC2R,MS4A2,NOS1,PIK3CG,PLCB2,PRKCB,PRLR,PROC,PTPRC,RGS1,S100A4,S100A8,SAA1,SELL,SHH,SIGLEC5,SLC4A4,SPN,SYK,TFEC,VAV1	66
Cell-To-Cell Signaling and Interaction, Hematological System Development and Function	binding of mononuclear leukocytes	2.26e-19	Increased	3.998		CCL19,CCL2,CCL4,CCL5,CCR1,CCR5,CD2,CD22,CD3E,CD4,CD6,CLEC10A,CXCL10,CXCL11,CXCL13,CXCL9,CXCR3,FYB,HLA-DMA,ICOS,ITGA4,ITGAL,ITGB2,ITGB7,ITK,KLRC4-KLRK1/KLRK1,LCK,LCP2,RAP1GAP,SELL,SELPLG,SH2D1A	32
Cell Death and Survival	cytolysis of leukocytes	2.54e-19	Increased	2.395	bias	CD1D,CD244,CD247,CD3G,CD4,CD48,CD8A,CHRM1,FCER1G,GZMA,IL15RA,ITGAL,ITGB2,KLRC4-KLRK1/KLRK1,LCK,LCP2,PIK3CG,PRF1,PTPRC,RAG1,SH2D1A,SLAMF7,STAT1,STMN1,TAP1,TBX21,TLR9,TYROBP,VAV1	29
Immunological Disease, Inflammatory Disease, Inflammatory Response, Neurological Disease	experimental autoimmune encephalomyelitis	2.64e-19		1.666		ACKR4,B2M,BATF,C3AR1,CASP1,CCR1,CCR2,CD1D,CD300LF,CD4,CD5,CIITA,CORO1A,CRP,CXCL10,EGR2,FCER1G,HAVCR2,HLA-DMA,HLA-DQA1,HLA-DQB1,ICOS,IDO1,IL1R1,IL6ST,IRF1,ITGA4,ITGAL,ITGAX,KCNA3,LCP2,MAP4K1,NCF1,NLRP3,PRKCQ,PROC,PTPRC,SELL,SIT1,SPI1,SPN,STAT1,STK17B,TBX21,TLR9,TYROBP,UBASH3A	47
Cellular Movement, Hematological System Development and Function, Immune Cell Trafficking	homing of lymphocytes	2.78e-19	Increased	4.127	bias	ADAM8,BATF,CCL19,CCL2,CCL22,CCL23,CCL4,CCL5,CCL8,CCR1,CCR2,CCR5,CXCL10,CXCL11,CXCL13,CXCL3,CXCL9,CXCR3,FYB,GNLY,IL16,ITGA4,ITGB7,ITK,JAK3,KLRC4-KLRK1/KLRK1,LAT,LCP1,PIK3CG,RAC2,RAP1GAP,RGS1,RUNX1,S100A4,SAA1,SELL,SELPLG	37
Cell-To-Cell Signaling and Interaction, Hematological System Development and Function	binding of lymphocytes	3.45e-19	Increased	3.653		CCL19,CCL4,CCL5,CCR1,CD2,CD22,CD3E,CD6,CLEC10A,CXCL10,CXCL11,CXCL13,CXCL9,CXCR3,FYB,HLA-DMA,ICOS,ITGA4,ITGAL,ITGB2,ITGB7,ITK,KLRC4-KLRK1/KLRK1,LCK,LCP2,RAP1GAP,SELL,SELPLG,SH2D1A	29
Inflammatory Response	immune response of cells	5.6e-19	Increased	5.94	bias	C3AR1,C5,C5AR1,CASP1,CCL19,CCL2,CCL22,CD180,CD1D,CD22,CD244,CD247,CD38,CD4,CD48,CD79A,CD8A,CLEC7A,CORO1A,CRP,CTSS,CXCL10,CXCL3,DOCK2,FCER1G,FCGR1A,FCGR2B,FFAR4,HAVCR2,HLA-DQB1,ICOS,IGKC,IL12RB1,IL6ST,IL7R,IRF1,IRF8,ITGA4,ITGAL,ITGAX,ITGB2,ITK,KLRC4-KLRK1/KLRK1,LAT,LCK,LCP2,LTF,MAP4K1,MARCH1,MSR1,NCF1,PIK3CG,PRKCB,PROC,PSMB8,PTPRC,RAC2,S100A8,SELPLG,SH2D1A,SLC11A1,SPI1,STAT1,SYK,TAP1,TBX21,TIMD4,T…	75
Cell Death and Survival	cytolysis of blood cells	6e-19	Increased	2.573		C5,CD1D,CD244,CD247,CD3G,CD4,CD48,CD8A,CHRM1,FCER1G,GZMA,HBB,IL15RA,ITGAL,ITGB2,KCNN4,KLRC4-KLRK1/KLRK1,LCAT,LCK,LCP2,PIK3CG,PRF1,PTPRC,RAG1,SH2D1A,SLAMF7,STAT1,STMN1,TAP1,TBX21,TLR9,TYROBP,VAV1	33
Cell Death and Survival	cell death of mononuclear leukocytes	6.44e-19		-0.906		ADAM8,BCL2A1,CASP1,CCL19,CCL4,CCL5,CCR5,CD2,CD22,CD247,CD27,CD38,CD3E,CD4,CD5,CD79B,CHI3L1,CIITA,CLEC10A,CORO1A,CXCL10,FCGR1A,FCGR2B,GIMAP4,GRAP2,GZMA,GZMB,ICOS,IDO1,IL15RA,IL6ST,IL7R,ITGAL,ITK,JAK3,LAT,LCK,MAP4K1,MS4A2,PIK3CG,POU2AF1,PRF1,PRKCB,PRKCQ,PTPRC,RAC2,RAG1,RHOH,RUNX1,SATB1,SHH,SPI1,SPN,STAT1,STK17B,TBX21,TERT,TNFSF13B,UBD,VAV1,ZAP70	61
Cellular Movement, Hematological System Development and Function, Immune Cell Trafficking	infiltration of leukocytes	7.9e-19	Increased	3.093		ADAM8,C2,C3AR1,C4A/C4B,C5,CASP1,CCL19,CCL2,CCL22,CCL4,CCL5,CCR1,CCR2,CCR5,CD2,CD48,CIITA,CPB2,CXCL10,CXCL3,CXCL9,CYBB,FCER1G,FCGR2B,FOXA2,ICOS,IDO1,IL15RA,IL16,IL1R1,IL6ST,ITGA4,ITGAL,ITGB2,ITK,JAK3,LCAT,LTB,LTF,MMP8,MSR1,MYRF,NCF1,NLRP3,NOS1,PIK3CG,PLCB2,PRCP,PRF1,PRKCQ,PROC,RAC2,S100A8,SELL,SELPLG,SOD3,SPDEF,STAT1,TNFRSF8,UCP2	60
Hematological System Development and Function, Inflammatory Response, Tissue Morphology	quantity of phagocytes	8.55e-19		1.144		ADAM8,AGR2,B2M,BCL2A1,C3AR1,C4A/C4B,C5,C5AR1,CCL19,CCL2,CCL22,CCR1,CCR2,CCR5,CD1D,CIITA,CLEC7A,CTSS,CXCL10,CXCL13,CXCR6,CYBB,DOK2,FCER1G,FCGR1A,FCGR2B,GNLY,GRAP2,HAVCR2,IDO1,IL12RB1,IL15RA,IL1R1,IL6ST,IL7R,IRF1,IRF8,ITGAL,ITGB2,ITGB7,JAK3,KERA,LTB,MMP8,NLRC3,NOS1,PCSK1,PIK3CG,PLA2G2D,PLAC8,PRF1,PROC,RAC2,RAG1,RUNX1,S100A8,SELL,SELPLG,SERPINB2,SPI1,TIMP2,TYROBP	62
Cell Death and Survival	cytolysis of lymphocytes	1.75e-18		1.998	bias	CD1D,CD244,CD247,CD3G,CD4,CD48,CD8A,CHRM1,FCER1G,GZMA,IL15RA,ITGAL,KLRC4-KLRK1/KLRK1,LCK,LCP2,PIK3CG,PRF1,PTPRC,RAG1,SH2D1A,SLAMF7,STAT1,STMN1,TAP1,TBX21,TLR9,TYROBP,VAV1	28
Hematological Disease, Immunological Disease	lack of lymphocytes	2.46e-18				B2M,BATF,CD247,CD3E,CD4,CD79A,CD79B,CD8A,FCER1G,HLA-DQB1,IGKC,IL7R,IRF8,JAK3,LAT,LCK,LTB,PIK3AP1,RAG1,SH2D1A,SPI1,SYK,TAP1,TBX21,TESPA1	25
Lymphoid Tissue Structure and Development, Organ Morphology	abnormal morphology of lymphoid organ	2.47e-18				AZGP1,CCR2,CD247,CD3E,CD4,CD5L,CD8A,CIITA,DLK1,DNASE1,DOCK2,DOK2,FCGR2B,GRAP2,HBB,HLA-DQA1,HLA-DQB1,HOXD3,ICOS,IGKC,IKZF3,IL6ST,IL7R,IRF1,IRF8,ITGB2,ITGB7,ITK,JAK3,KCNN4,KLHL6,LAT,LCK,LCP2,LTB,MSR1,PCSK1,PIK3CG,PRF1,PROC,PRSS16,PTPRC,PTPRCAP,RAG1,RASSF2,RASSF5,RGS1,RHOH,RUNX1,SASH3,SATB1,SELL,SLA,SLC4A4,SPI1,TESPA1,TNFRSF8,VAV1,ZAP70	59
Cell Signaling, Molecular Transport, Vitamin and Mineral Metabolism	quantity of Ca2+	3.95e-18	Increased	3.09	bias	C3AR1,C5,C5AR1,CACNA1S,CASR,CCK,CCKBR,CCL19,CCL2,CCL22,CCL3L1,CCL4,CCL5,CCL8,CCR1,CCR5,CD2,CD22,CD247,CD38,CD3E,CD5,CD8A,CXCL10,CXCL11,CXCL13,CXCL3,CXCL9,CXCR3,EDN3,EPOR,FCER1G,GRAP2,HBA1/HBA2,HTR7,IGKC,KCNJ11,L1CAM,LAT,LCK,LCP2,LYZ,MS4A2,NOS1,PIK3CG,PLCB2,PRKCB,PRLR,PROC,PTPRC,RGS1,S100A4,S100A8,SAA1,SELL,SHH,SIGLEC5,SPN,SYK,TFEC,VAV1	61
Lymphoid Tissue Structure and Development, Organ Morphology	morphology of lymphoid organ	4.05e-18				AZGP1,CCR2,CD247,CD3E,CD4,CD5L,CD8A,CIITA,DLK1,DNASE1,DOCK2,DOK2,FCGR2B,GRAP2,HBB,HLA-DQA1,HLA-DQB1,HOXD3,ICOS,IGKC,IKZF3,IL6ST,IL7R,IRF1,IRF8,ITGB2,ITGB7,ITK,JAK3,KCNN4,KLHL6,LAT,LCK,LCP2,LTB,MSR1,PCSK1,PIK3CG,PRF1,PROC,PRSS16,PTPRC,PTPRCAP,RAG1,RASSF2,RASSF5,RGS1,RHOH,RUNX1,SASH3,SATB1,SELL,SLA,SLC4A4,SPI1,TESPA1,TNFRSF8,TNFSF13B,VAV1,ZAP70	60
Cell-mediated Immune Response, Cellular Movement, Hematological System Development and Function, Immune Cell Trafficking	homing of T lymphocytes	5.17e-18	Increased	4.182	bias	BATF,CCL19,CCL2,CCL22,CCL23,CCL4,CCL5,CCL8,CCR1,CCR2,CCR5,CXCL10,CXCL11,CXCL13,CXCL9,CXCR3,FYB,GNLY,IL16,ITGA4,ITGB7,ITK,JAK3,LAT,LCP1,PIK3CG,RGS1,RUNX1,S100A4,SELL,SELPLG	31
Cell-To-Cell Signaling and Interaction, Hematological System Development and Function, Immune Cell Trafficking, Tissue Development	adhesion of lymphocytes	5.17e-18	Increased	3.663	bias	CCL19,CCL2,CCL22,CCL4,CD2,CD209,CD48,CXCL11,CXCL9,CXCR3,FAM65B,FERMT3,FYB,ICOS,IL6ST,ITGA4,ITGAL,ITGB2,ITK,JAK3,MAP4K1,PROC,RAP1GAP,RASSF5,RGS1,SELL,SELPLG,SH2D1A,SKAP1,SPN,ZAP70	31
Hematological System Development and Function, Hematopoiesis, Tissue Morphology	quantity of thymocytes	5.29e-18	Increased	3.952		B2M,CD244,CD247,CD3E,CD3G,CD4,CD5,CD5L,CD79A,CD8A,CD8B,CIITA,CORO1A,FCER1G,FCGR2B,FYB,GRAP2,HLA-DQB1,IL15RA,IL7R,IRF1,ITGB2,ITK,JAK3,LAT,LCK,LCP2,LY9,PIK3CG,PRKCQ,PTPRC,RAG1,RASSF5,RHOH,RUNX1,SASH3,SATB1,SIT1,SPI1,STK17B,TAP1,TNFRSF8,VAV1,ZAP70	44
Cellular Function and Maintenance	function of phagocytes	1.18e-17	Increased	2.219	bias	BCL2A1,CCL2,CCL5,CCR1,CCR2,CD209,CD300LF,CHI3L1,CIITA,CLEC7A,CXCL10,CYBB,DOK2,DUSP2,FCER1G,FCGR1A,FCGR2B,HAVCR2,IDO1,IL1R1,IRF1,ITGAL,ITGB2,JAK3,LAT,LCP1,LTB,MAP4K1,MMP7,MS4A2,MSR1,NCF1,NLRP3,NOS1,PIK3CG,PLA2G2D,PLAC8,PLCB2,RAC2,RASSF5,RGS1,SELL,SLA,SLAMF6,SLPI,STAT1,SYK,TIMD4,TLR9,TYROBP,UCP2	51
Cell Death and Survival	cell death of lymphocytes	1.56e-17		-0.962		ADAM8,BCL2A1,CASP1,CCL19,CCL4,CCL5,CCR5,CD2,CD22,CD247,CD27,CD38,CD3E,CD4,CD5,CD79B,CHI3L1,CIITA,CLEC10A,CORO1A,CXCL10,FCGR1A,FCGR2B,GIMAP4,GRAP2,GZMA,GZMB,ICOS,IDO1,IL15RA,IL7R,ITGAL,ITK,JAK3,LAT,LCK,MAP4K1,PIK3CG,POU2AF1,PRF1,PRKCB,PRKCQ,PTPRC,RAC2,RAG1,RHOH,RUNX1,SATB1,SHH,SPI1,SPN,STAT1,STK17B,TBX21,TERT,TNFSF13B,UBD,VAV1	58
Hematological Disease, Immunological Disease	lymphopenia	1.64e-17				B2M,BATF,CD247,CD3E,CD4,CD79A,CD79B,CD8A,FCER1G,HLA-DQB1,ICOS,IGKC,IL7R,IRF8,JAK3,LAT,LCK,LTB,PIK3AP1,PIK3CG,RAG1,SH2D1A,SPI1,SYK,TAP1,TBX21,TESPA1	27
Connective Tissue Disorders, Immunological Disease, Inflammatory Disease, Skeletal and Muscular Disorders	rheumatoid arthritis	2.2e-17	Increased	2.157		ACTA1,ADAM8,ADAMTS7,B2M,C1QTNF6,C2,C3AR1,C4A/C4B,C5,CCL19,CCL2,CCL23,CCL3L1,CCL4,CCL5,CCL8,CCR1,CCR2,CCR5,CD244,CD247,CD3D,CD4,CD6,CD79A,CHI3L1,CIITA,CRP,CXCL10,CXCL13,CXCL3,CXCL9,DUSP2,EDN3,FCGR2B,FCRL3,FKBP5,GBP2,GBP6,GNLY,GPSM3,GZMA,GZMB,HAVCR2,HCLS1,HLA-DMA,HLA-DMB,HLA-DQA1,HLA-DQB1,HLA-DRA,HLA-DRB1,HP,ICOS,IGKC,IL16,IL1R1,IL6ST,IL7R,IRF5,ITGB2,JAK3,L1CAM,LCP1,LTB,LTF,LYZ,MAFB,MC2R,MS4A7,PADI…	83
Cell Death and Survival	apoptosis of mononuclear leukocytes	2.62e-17		-0.725		ADAM8,BCL2A1,CASP1,CCL19,CCL4,CCL5,CCR5,CD2,CD22,CD247,CD27,CD38,CD3E,CD4,CD5,CD79B,CHI3L1,CIITA,CORO1A,FCGR1A,FCGR2B,GIMAP4,GRAP2,GZMA,GZMB,ICOS,IDO1,IL15RA,IL6ST,IL7R,ITK,JAK3,LCK,MAP4K1,MS4A2,PIK3CG,POU2AF1,PRF1,PRKCB,PRKCQ,PTPRC,RAC2,RAG1,RHOH,RUNX1,SATB1,SHH,SPI1,SPN,STAT1,STK17B,TERT,TNFSF13B,UBD,VAV1	55
Hematological System Development and Function, Humoral Immune Response, Tissue Morphology	quantity of B lymphocytes	2.72e-17	Increased	2.621		BCL2A1,CCR2,CD180,CD22,CD27,CD38,CD72,CD79A,CD79B,CD84,CXCL13,DLK1,DOCK2,FCER1G,FCGR1A,FCGR2B,HCLS1,HLA-DQA1,ICOS,IGJ,IGKC,IKZF3,IL7R,INHBA,IRF8,ITGB2,ITGB7,ITK,JAK3,KLHL6,MYB,PIK3AP1,POU2AF1,PRF1,PRKCB,PROC,PTPRC,RAC2,RAG1,RASSF2,RASSF5,RGS1,SASH3,SH2D1A,SLA,SPI1,SPN,SYK,TLR9,TNFSF13B,TYROBP,UBASH3A,VAV1	53
Cell-To-Cell Signaling and Interaction, Cellular Movement	recruitment of cells	3.14e-17	Increased	4.315	bias	C3AR1,C4A/C4B,C5,C5AR1,CASP1,CCL19,CCL2,CCL22,CCL23,CCL4,CCL5,CCR1,CCR2,CCR5,CD4,CD5L,CD8A,CHI3L1,CLEC7A,CPB2,CXCL10,CXCL11,CXCL13,CXCL3,CXCL9,CXCR3,FCGR2B,FOXA2,GGT5,IL15RA,IL16,IL1R1,IRF5,ITGA4,ITGB2,LTF,LYZ,NLRP3,NOS1,PIK3CG,PIK3R5,PRKCQ,PROC,S100A4,SELL,SELPLG,SHH,SLC11A1,SLPI,SOD3,SYK,TLR9,TNFRSF8,UCP2	54
Cell-To-Cell Signaling and Interaction, Hematological System Development and Function	response of lymphocytes	3.29e-17	Increased	3.157		C3AR1,C5AR1,CASP1,CCL19,CCL2,CD180,CD1D,CD22,CD38,CD3E,CD4,CD48,CD6,CD8A,CLEC7A,CTSS,CXCL11,CXCL9,FCGR2B,GZMB,HAVCR2,HLA-DQB1,HLA-DRB1,ICOS,IL12RB1,IL1R1,IL7R,ITK,LCP2,LTB,MSR1,OASL,SELPLG,SH2D1A,TBX21,TIMD4,TLR9,UCP2,VAV1	39
Cell-To-Cell Signaling and Interaction, Cellular Movement, Hematological System Development and Function, Immune Cell Trafficking	recruitment of mononuclear leukocytes	6.71e-17	Increased	4.014	bias	C5,CASP1,CCL19,CCL2,CCL22,CCL23,CCL4,CCL5,CCR1,CCR2,CCR5,CD4,CD8A,CXCL10,CXCL11,CXCL3,CXCL9,CXCR3,FCGR2B,IL15RA,IL16,IL1R1,ITGA4,NLRP3,PIK3CG,PRKCQ,SELL,SELPLG,TLR9,TNFRSF8	30
Cell-To-Cell Signaling and Interaction, Cell-mediated Immune Response, Cellular Movement, Hematological System Development and Function, Immune Cell Trafficking, Tissue Development	adhesion of T lymphocytes	7.18e-17	Increased	3.404	bias	CCL19,CCL22,CCL4,CD2,CD209,CD48,CXCL11,CXCL9,CXCR3,FAM65B,FYB,ICOS,ITGA4,ITGAL,ITGB2,ITK,JAK3,MAP4K1,PROC,RAP1GAP,RASSF5,SELL,SELPLG,SH2D1A,SKAP1,SPN,ZAP70	27
Cell-To-Cell Signaling and Interaction	interaction of cells	1.36e-16	Increased	3.938	bias	CCL22,CCL4,CCL5,CCR1,CCR5,CD2,CD209,CD22,CD4,CD6,CLEC10A,CXCL10,CXCL11,CXCL9,CXCR3,FYB,HLA-DMA,ICAM3,ICOS,ITGA4,ITGAL,ITGB2,ITK,KLRC4-KLRK1/KLRK1,LCK,LCP2,RAG1,SAA1,SELPLG,SKAP1,SPN,TNFRSF8	32
Cell-To-Cell Signaling and Interaction, Cellular Movement, Hematological System Development and Function, Immune Cell Trafficking	recruitment of leukocytes	1.5e-16	Increased	4.103	bias	C3AR1,C4A/C4B,C5,C5AR1,CASP1,CCL19,CCL2,CCL22,CCL23,CCL4,CCL5,CCR1,CCR2,CCR5,CD4,CD5L,CD8A,CHI3L1,CLEC7A,CPB2,CXCL10,CXCL11,CXCL3,CXCL9,CXCR3,FCGR2B,FOXA2,GGT5,IL15RA,IL16,IL1R1,IRF5,ITGA4,ITGB2,LTF,LYZ,NLRP3,NOS1,PIK3CG,PIK3R5,PRKCQ,PROC,S100A4,SELL,SELPLG,SLPI,SYK,TLR9,TNFRSF8,UCP2	50
Cell Death and Survival	apoptosis of lymphocytes	1.5e-16		-0.763		ADAM8,BCL2A1,CASP1,CCL19,CCL4,CCL5,CCR5,CD2,CD22,CD247,CD27,CD38,CD3E,CD4,CD5,CD79B,CHI3L1,CIITA,CORO1A,FCGR1A,FCGR2B,GIMAP4,GRAP2,GZMA,GZMB,ICOS,IDO1,IL15RA,IL7R,ITK,JAK3,LCK,MAP4K1,PIK3CG,POU2AF1,PRF1,PRKCB,PRKCQ,PTPRC,RAC2,RAG1,RHOH,RUNX1,SATB1,SHH,SPI1,SPN,STAT1,STK17B,TERT,TNFSF13B,UBD,VAV1	53
Humoral Immune Response, Protein Synthesis	quantity of IgG	3.01e-16	Increased	2.57		B2M,BATF,C3AR1,CCR1,CCR2,CCR5,CD180,CD1D,CD22,CD37,CD84,CIITA,CTSS,CXCL10,DLK1,FCER1G,FCGR1A,FCGR2B,GCNT3,HLA-DQB1,ICOS,IGJ,IGKC,IKZF3,IL6ST,ITGB2,JAK3,LCK,LTB,PIGR,PIK3AP1,POU2AF1,RASSF5,RSAD2,SASH3,SH2D1A,TBC1D10C,TBX21,TIMD4,TYROBP,VAV1	41
Cell-To-Cell Signaling and Interaction, Hematological System Development and Function, Immune Cell Trafficking, Inflammatory Response	activation of phagocytes	3.06e-16	Increased	3.156		C4A/C4B,C5,C5AR1,CASP1,CASR,CCL2,CCL22,CCL4,CCL5,CCL8,CCR2,CD1D,CD209,CD300LF,CD37,CD4,CD48,CHI3L1,CLEC7A,CPB2,CRP,CXCL10,CXCL3,CYBB,FCER1G,FOXA2,GJC2,GNLY,GZMA,HAVCR2,HPSE,IDO1,IL1R1,INHBA,ITGB2,LCP2,LTB,LTF,MSR1,PLA2G2D,RHOH,SAA1,SELL,SERPINF1,SLC11A1,SLPI,STAT1,SYK,TFF2,TIMD4,TLR8,TLR9,TYROBP,VAV1	54
Cellular Movement, Hematological System Development and Function	cell movement of hematopoietic progenitor cells	3.14e-16		1.621	bias	CCL19,CCL2,CCL22,CCL4,CCL5,CCL8,CCR2,CD38,CXCL10,CXCL11,CXCL13,CXCL9,CXCR3,ITGA4,ITGAL,ITGB2,LCP1,RGS1,RUNX1,SELPLG,SPI1,SYK,TIMP2,ZAP70	24
Hematological System Development and Function, Tissue Morphology	quantity of natural killer T lymphocytes	4.74e-16	Increased	2.042	bias	B2M,BATF,CCR5,CD1D,CD247,CD3E,CISH,CTSS,IL15RA,IRF1,ITGAL,ITK,LCK,PCSK1,PRKCQ,PTPRC,RAG1,RHOH,SH2D1A,STAT1,TBX21,VAV1	22
Cellular Movement, Hematological System Development and Function, Immune Cell Trafficking, Inflammatory Response	chemotaxis of mononuclear leukocytes	6.83e-16	Increased	4.241	bias	ADAM8,C5,CASR,CCL19,CCL2,CCL22,CCL23,CCL3L1,CCL4,CCL5,CCL8,CCR1,CCR2,CCR5,CXCL10,CXCL11,CXCL13,CXCL3,CXCL9,CXCR3,GNLY,HP,IL16,INHBA,ITGAL,KLRC4-KLRK1/KLRK1,LAT,LCP1,PIK3CG,PRKCB,RAC2,RAP1GAP,RGS1,S100A4,SAA1,SERPINA3	36
Inflammatory Response	antibody response	6.85e-16	Increased	2.735	bias	C4A/C4B,C5AR1,CASP1,CCL2,CCL5,CCR2,CD180,CD37,CD38,CTSS,FOXJ1,HCLS1,HLA-DQB1,ICOS,IGJ,IGKC,IL6ST,IRF8,ITGAL,LCP1,LCP2,LTB,LTF,MAP4K1,MZB1,POU2AF1,PRKCQ,PTPRC,SASH3,SH2D1A,TLR9,TNFSF13B,TYROBP,VAV1	34
Cell Death and Survival	necrosis	7.13e-16		0.887		AATK,ACSM5,ADAM8,ADAMTS1,ADAMTS16,AGR2,AGTR2,ALDH1A1,ALDH3A1,ANGPTL1,ANKRD1,APLN,ARHGAP4,B2M,BCL2A1,C5,C5AR1,CASP1,CASR,CCK,CCL19,CCL2,CCL4,CCL5,CCNA1,CCR2,CCR5,CD1D,CD2,CD22,CD247,CD27,CD38,CD3E,CD4,CD48,CD5,CD5L,CD79A,CD79B,CD8A,CDC20,CHI3L1,CHRM1,CIITA,CISH,CLEC10A,CNTFR,CORO1A,CPB2,CRABP2,CREB3L1,CRP,CSF2RA,CTSS,CXCL10,CXCL11,CXCL3,CXCL9,CXCR3,CYBB,CYFIP2,DLK1,DNASE1,DRAXIN,DSG3,EGR2,EPOR,FAI…	194
Immunological Disease	allergy	8.02e-16		1.489		ACKR4,C3AR1,CASP1,CCL22,CCL23,CCL4,CCL5,CCR2,CD2,CD300LF,CHRM1,CISH,CORO1A,CSF2RA,CTSS,CXCL9,CYTIP,DUSP2,FCER1G,FCGR1A,FCGR2B,GZMB,HAVCR2,HBB,HLA-DQA1,HLA-DQB1,HLA-DRA,HLA-DRB1,IL16,IL1R1,ITGB7,IVL,JAK3,KRT5,LAT,LCP2,MC2R,MKI67,MS4A2,MX1,PIK3CG,PRF1,PRKCB,PTPRC,RAG1,RGS1,S100A8,SPI1,SPINK5,STAT1,SYK,SYT9,TBX21,TGM3,TLR9,TNFRSF8,VAV1	57
Cellular Movement, Hematological System Development and Function, Immune Cell Trafficking, Inflammatory Response	migration of phagocytes	8.04e-16	Increased	4.494	bias	C5,CCL19,CCL2,CCL22,CCL4,CCL5,CCL8,CCR1,CCR2,CCR5,CD209,CD38,CTSS,CXCL10,CXCL11,CXCL13,CXCL3,CXCL9,CXCR3,CYBB,HCLS1,ICOS,IL16,IL6ST,ITGA4,ITGAL,ITGAX,ITGB2,MMP7,NLRP3,PIGR,PIK3CG,PIK3R5,PLCB2,PLXNC1,PRKCQ,RAC2,S100A8,SAA1,SELL,SELPLG,SERPINF1,SLPI,TIMP2,TYROBP	45
Cell-To-Cell Signaling and Interaction, Hematological System Development and Function, Immune Cell Trafficking, Inflammatory Response	activation of myeloid cells	1.05e-15	Increased	3.695	bias	C4A/C4B,C5,C5AR1,CASP1,CASR,CCL2,CCL22,CCL4,CCL5,CCL8,CCR2,CD1D,CD300LF,CD4,CD48,CHI3L1,CPB2,CRP,CXCL10,CXCL3,CXCL9,CYBB,FCER1G,FCGR2B,GJC2,GZMA,HAVCR2,HPSE,IL16,IL1R1,INHBA,ITGB2,LCP2,LTF,MSR1,RHOH,S100A8,SAA1,SELL,SERPINF1,SERPINF2,SLC11A1,SLPI,STAT1,SYK,TFF2,TIMD4,TLR8,TLR9,TYROBP,VAV1	51
Hematological System Development and Function, Tissue Morphology	abnormal quantity of lymphocytes	2.23e-15				ACKR4,B2M,CD247,CD4,CD8A,CXCL10,DLK1,ICOS,IGKC,IRF1,IRF8,JAK3,LCK,PIGR,PTPRC,RHOH,SELL,SH2D1A,SIT1,SPI1,SYK,TAP1,VAV1	23
Antigen Presentation, Cell-To-Cell Signaling and Interaction, Cell-mediated Immune Response, Cellular Development, Cellular Function and Maintenance, Hematological System Development and Function, Hematopoiesis, Lymphoid Tissue Structure and Development	selection of thymocytes	2.41e-15		0.651	bias	CD1D,CD3D,CD3E,CD4,DOCK2,GIMAP4,HLA-DMA,HLA-DQB1,IL6ST,ITK,LCK,PRKCQ,PTPRC,RHOH,SHH,SIT1,SPN,TRAT1,VAV1,ZAP70	20
Cellular Movement, Hematological System Development and Function, Immune Cell Trafficking, Inflammatory Response	chemotaxis of neutrophils	2.73e-15	Increased	4.52	bias	AMICA1,C3AR1,C5,C5AR1,CCL19,CCL2,CCL23,CCL3L1,CCL4,CCL5,CCL8,CORO1A,CSF2RA,CXCL10,CXCL3,DOCK2,EDN3,FCER1G,IL1R1,ITGA4,ITGB2,MYO1F,PIGR,PIK3CG,PIK3R5,PRKCB,RAC2,S100A8,SELL,SELPLG,SLPI,SPI1,SYK,VAV1	34
Cell-To-Cell Signaling and Interaction	selection of lymphocytes	2.92e-15		0.369		CD1D,CD3D,CD3E,CD4,DOCK2,EGR2,GIMAP4,HLA-DMA,HLA-DQB1,IL6ST,ITK,LCK,PRKCQ,PTPRC,RHOH,SHH,SIT1,SPN,SYK,TRAT1,VAV1,ZAP70	22
Cell-To-Cell Signaling and Interaction, Cell-mediated Immune Response, Cellular Development, Cellular Function and Maintenance, Hematological System Development and Function, Hematopoiesis, Lymphoid Tissue Structure and Development	selection of T lymphocytes	3.49e-15		1.362	bias	CD1D,CD3D,CD3E,CD4,DOCK2,EGR2,GIMAP4,HLA-DMA,HLA-DQB1,IL6ST,ITK,LCK,PRKCQ,PTPRC,RHOH,SHH,SIT1,SPN,TRAT1,VAV1,ZAP70	21
Cell Death and Survival	cell death of T lymphocytes	4.35e-15		-0.103		ADAM8,BCL2A1,CASP1,CCL19,CCL4,CCL5,CCR5,CD2,CD247,CD27,CD38,CD3E,CD4,CD5,CHI3L1,CIITA,CLEC10A,CORO1A,CXCL10,FCGR1A,GIMAP4,GRAP2,GZMA,GZMB,ICOS,IDO1,IL15RA,IL7R,ITK,JAK3,LAT,LCK,MAP4K1,PIK3CG,PRF1,PRKCQ,PTPRC,RAC2,RAG1,RHOH,RUNX1,SATB1,SPN,STAT1,STK17B,TBX21,TERT,VAV1	48
Cell Death and Survival	cell viability of blood cells	5.21e-15	Increased	4.353	bias	BCL2A1,C5,CCL4,CD22,CD38,CD3E,CD79A,CD8A,CISH,CSF2RA,DLK1,EPOR,FCER1G,FCGR1A,FCRL3,HBB,ICOS,IL6ST,IL7R,ITGAL,ITGB2,JAK3,LAT,MSR1,MX1,MYB,PARP14,PIK3CG,PRKCB,PRKCQ,PTPRC,RAC2,RUNX1,SERPINB2,SH3KBP1,SHH,SPN,STAT1,SYK,TBX21,TCF7,TLR9,TNFRSF8,TNFSF13B,TYROBP	45
Cell-To-Cell Signaling and Interaction, Hematological System Development and Function, Tissue Development	binding of T lymphocytes	5.76e-15	Increased	3.484	bias	CCL4,CCL5,CCR1,CD2,CD22,CD6,CLEC10A,CXCL10,CXCL11,CXCL9,CXCR3,FYB,HLA-DMA,ICOS,ITGA4,ITGAL,ITGB2,ITK,KLRC4-KLRK1/KLRK1,LCK,LCP2,SELPLG	22
Dermatological Diseases and Conditions, Inflammatory Disease, Inflammatory Response	Dermatitis	5.76e-15		1.737		ACKR4,C3AR1,C5AR1,CASP1,CCL22,CCL23,CCL5,CCR2,CD1D,CD2,CD300LF,CD4,CHRM1,CSF2RA,CXCL13,CXCL9,CYTIP,DSG3,DUSP2,FCER1G,FCGR2B,FIGF,GZMB,HAVCR2,HBB,HLA-DQA1,HLA-DRA,HLA-DRB1,IGKC,IL16,IL1R1,ITGB2,ITGB7,IVL,KRT14,KRT5,LCP2,LTB,MC2R,MKI67,MX1,NLRP3,PIK3CG,PRF1,PRKCB,RAG1,S100A8,SELL,SLPI,SPI1,SPINK5,STAT1,SYK,SYT9,TBX21,TGM3,TLR9,TNFRSF8	58
Immunological Disease	immunodeficiency	7.24e-15				ACP5,B2M,C1QC,C2,C4A/C4B,C5,CD247,CD3D,CD79A,CD79B,CFI,CIITA,CORO1A,CYBB,FCGR1A,FCGR2B,FERMT3,ICOS,IGKC,IL1R1,IL7R,IRF8,ITGB2,JAK3,LTF,MX1,NCF1,OAS1,PTPRC,RAC2,RAG1,RUNX1,SH2D1A,TAP1,ZAP70	35
Hematological Disease, Immunological Disease	leukopenia	7.27e-15				B2M,BATF,C5,CD247,CD3E,CD4,CD79A,CD79B,CD8A,FCER1G,HLA-DQB1,ICOS,IGKC,IL7R,IRF8,JAK3,LAT,LCK,LTB,PIK3AP1,PIK3CG,RAG1,SH2D1A,SPI1,SYK,TAP1,TBX21,TESPA1	28
Cell Death and Survival	apoptosis	7.52e-15		0.107		AATK,ACSM5,ADAM8,ADAMTS1,AGTR2,ALDH1A1,ALDH3A1,ALOX15B,ANGPTL1,ANKRD1,APLN,ARHGAP4,B2M,BCL2A1,C5,C5AR1,CASP1,CASR,CCK,CCKBR,CCL19,CCL2,CCL4,CCL5,CCNA1,CCR2,CCR5,CD1D,CD2,CD22,CD247,CD27,CD38,CD3E,CD4,CD48,CD5,CD53,CD5L,CD79B,CD8A,CDC20,CHI3L1,CHRM1,CIITA,CNTFR,CORO1A,CRABP2,CRP,CSF2RA,CTSS,CXCL10,CXCR3,CYBB,CYFIP2,DNASE1,DRAXIN,DSG3,DUSP2,EGR2,EPOR,FAIM2,FBXO5,FCER1G,FCGR1A,FCGR2B,FFAR4,FKBP5,FND…	195
Cancer	Cancer	8.67e-15		-0.907		AATK,ABI3BP,ABLIM2,ACKR4,ACP5,ACSM5,ACTL6B,ADAM8,ADAMTS1,ADAMTS14,ADAMTS16,ADAMTS7,ADRBK2,AGR2,AGTR2,ALDH1A1,ALDH3A1,ALOX15B,AMBN,AMICA1,ANGPTL1,ANGPTL5,APBB1IP,ARHGAP30,ARHGAP4,ARPP21,ASPHD2,ATF7IP2,ATG9B,ATP8B4,AZGP1,B2M,B3GALT2,BAAT,BARX2,BATF,BIN2,C10orf128,C15orf48,C1QC,C1QL4,C2,C20orf85,C3AR1,C4A/C4B,C4BPA,C5,C5AR1,C5orf58,CACNA1E,CACNA1S,CASP1,CASR,CBLN4,CCDC181,CCDC88B,CCK,CCKBR,CCL19,CCL…	556
Lymphoid Tissue Structure and Development	formation of lymphatic system component	8.87e-15	Increased	3.285		B2M,C4A/C4B,CCL19,CD37,CD3D,CD3E,CD3G,CXCL13,EGR2,FIGF,FOXJ1,GRAP2,HLA-DMA,HLA-DQB1,HOXD3,ICOS,IGKC,IKZF3,IL7R,IRF1,JAK3,KLHL6,LAT,LCP1,LCP2,LTB,MAFB,MYB,POU2AF1,PTPRC,RAG1,RGS1,SATB1,SH2D1A,SHH,SIT1,SPI1,SYK,TCF7,THEMIS2,TNFSF13B,TRAT1,TYROBP,VAV1,ZAP70	45
Cell Death and Survival	cell viability of leukocytes	9.24e-15	Increased	4.429	bias	BCL2A1,C5,CCL4,CD22,CD38,CD3E,CD79A,CD8A,CISH,CSF2RA,DLK1,FCER1G,FCGR1A,FCRL3,ICOS,IL6ST,IL7R,ITGAL,ITGB2,JAK3,LAT,MSR1,MX1,MYB,PARP14,PIK3CG,PRKCB,PRKCQ,PTPRC,RAC2,SERPINB2,SH3KBP1,SHH,SPN,STAT1,SYK,TBX21,TCF7,TLR9,TNFRSF8,TNFSF13B,TYROBP	42
Cellular Movement, Hematological System Development and Function, Immune Cell Trafficking, Inflammatory Response	chemotaxis of granulocytes	1.43e-14	Increased	4.74	bias	AMICA1,C3AR1,C5,C5AR1,CCL19,CCL2,CCL23,CCL3L1,CCL4,CCL5,CCL8,CORO1A,CSF2RA,CXCL10,CXCL3,CXCL9,CXCR3,DOCK2,EDN3,FCER1G,IL1R1,ITGA4,ITGB2,MYO1F,PIGR,PIK3CG,PIK3R5,PRKCB,RAC2,S100A8,SELL,SELPLG,SLPI,SPI1,SYK,VAV1	36
Cell Death and Survival	apoptosis of T lymphocytes	1.81e-14		0.349		ADAM8,BCL2A1,CASP1,CCL19,CCL4,CCL5,CCR5,CD2,CD247,CD27,CD38,CD3E,CD4,CD5,CHI3L1,CIITA,CORO1A,FCGR1A,GIMAP4,GRAP2,GZMA,GZMB,ICOS,IDO1,IL15RA,IL7R,ITK,JAK3,LCK,MAP4K1,PIK3CG,PRF1,PRKCQ,PTPRC,RAC2,RAG1,RHOH,RUNX1,SATB1,SPN,STAT1,STK17B,TERT,VAV1	44
Infectious Disease	Parasitic Infection	2.16e-14	Decreased	-2.665	bias	B2M,BCL2A1,C4A/C4B,C5AR1,CCR1,CCR5,CD4,CHRM1,CIITA,CISH,FCER1G,FCGR2B,GBP2,GZMA,HBA1/HBA2,HBB,HLA-DMA,HLA-DQB1,IGJ,IRF8,ITGB7,ITK,LTB,NLRP3,PIGR,POU2AF1,PRF1,SH2D1A,SLAMF6,SLC11A1,TBX21,TLR9,UCP2	33
Hematological System Development and Function, Immune Cell Trafficking, Inflammatory Response, Tissue Development	accumulation of leukocytes	2.39e-14	Increased	2.691		B2M,BCL2A1,C4A/C4B,C5,C5AR1,CCL2,CCL5,CCR1,CCR2,CCR5,CD1D,CD27,CXCL10,CXCL3,CXCR3,CYBB,DOCK2,HAVCR2,ICOS,IL1R1,IL6ST,IRF1,ITGA4,ITGAL,ITGAX,ITGB2,LAT,MMP7,MMP8,NCF1,PIK3CG,PRKCQ,PROC,S100A8,SELL,SELPLG,SLPI,STAT1,TIMP2,TLR9,TNFRSF8,TYROBP	42
Cellular Movement, Hematological System Development and Function, Immune Cell Trafficking, Inflammatory Response	chemotaxis of lymphocytes	3.12e-14	Increased	3.769	bias	ADAM8,CCL19,CCL2,CCL22,CCL23,CCL4,CCL5,CCL8,CCR1,CCR2,CCR5,CXCL10,CXCL11,CXCL13,CXCL3,CXCL9,CXCR3,GNLY,IL16,KLRC4-KLRK1/KLRK1,LAT,LCP1,PIK3CG,RAC2,RAP1GAP,RGS1,S100A4,SAA1	28
Hematological System Development and Function, Tissue Morphology	quantity of antigen presenting cells	3.37e-14		1.908		ADAM8,B2M,C3AR1,C4A/C4B,C5AR1,CCL19,CCL2,CCL22,CCR2,CCR5,CIITA,CTSS,CXCL10,CXCL13,CXCR6,FCER1G,FCGR2B,GNLY,GRAP2,HAVCR2,IDO1,IL12RB1,IL15RA,IL1R1,IL6ST,IL7R,IRF1,IRF8,ITGB2,JAK3,LTB,NOS1,PCSK1,PIK3CG,PLA2G2D,PRF1,PROC,RAG1,SELL,SELPLG,SPI1,TYROBP	42
Cell-To-Cell Signaling and Interaction, Inflammatory Response	response of phagocytes	3.38e-14	Increased	3.971	bias	C5,C5AR1,CCL19,CCL2,CCL22,CCL5,CCR1,CCR2,CCR5,CD38,CLEC7A,CORO1A,CRP,CXCL10,CXCL3,DOCK2,FCER1G,FCGR1A,FCGR2B,ICOS,IL6ST,IRF8,ITGA4,ITGAL,ITGAX,ITGB2,PIK3CG,PROC,PTPRC,SELPLG,SPI1,SYK,TIMD4,TLR9,TYROBP,UCP2,VAV1	37
Cancer, Hematological Disease	hematological neoplasia	3.95e-14	Decreased	-2.391		ADAMTS16,ALDH1A1,B2M,C4A/C4B,C5,CASP1,CCL2,CCL4,CCL5,CD2,CD22,CD244,CD247,CD27,CD38,CD3E,CD4,CD79A,CD79B,CDC20,CECR1,CIITA,CNTFR,CRP,CSF2RA,CTNND2,CXCL10,CXCL11,CXCL13,CXCL9,CXCR3,DNTT,DOCK2,DOK2,EGR2,EMR1,EPOR,FAM46C,FCGR1A,FCGR2B,FYB,GATA5,GPR156,HBA1/HBA2,HK3,HLA-DRA,HMGCLL1,HSF4,IFIT2,IKZF3,IL16,IL7R,IQUB,IRF1,IRF8,ITGA4,ITGB2,JAK3,KCNK13,KLHL6,KLRC4-KLRK1/KLRK1,L1CAM,LCK,LCP2,LYZ,MAP4K1,MC2R…	113
Cellular Development, Hematological System Development and Function, Hematopoiesis	arrest in differentiation of leukocytes	5.08e-14				CD1D,CD3D,CD3E,CD79B,GRAP2,IGKC,IKZF3,IL7R,IRF8,JAK3,LAT,LCK,MYB,POU2AF1,PTPRC,RHOH,RUNX1,SATB1,SHH,SPI1,SYK,ZAP70	22
Immunological Disease	immediate hypersensitivity	5.32e-14		1.355		ACKR4,C3AR1,CCL22,CCL23,CCL5,CCR2,CD2,CD300LF,CHRM1,CISH,CORO1A,CSF2RA,CXCL9,DUSP2,FCER1G,FCGR1A,FCGR2B,GZMB,HAVCR2,HBB,HLA-DQA1,HLA-DRA,HLA-DRB1,ITGB7,IVL,KRT5,LAT,LCP2,MC2R,MKI67,MS4A2,MX1,PIK3CG,PRF1,PRKCB,PTPRC,RAG1,S100A8,SPI1,SPINK5,STAT1,SYK,SYT9,TGM3,TLR9,TNFRSF8,VAV1	47
Tissue Development	aggregation of cells	5.85e-14	Increased	4.205		C4BPA,C5,CCL22,CCL5,CD2,CD209,CD38,CD4,CD6,CP,CRP,CXCL10,CXCL9,CXCR3,FCER1G,FERMT3,HBB,HCLS1,ICAM3,ITGAL,ITGB2,L1CAM,LAT,LCK,LCP2,LTF,LYZ,MMP7,MUC4,PIK3CG,PLCB2,PLEK,PRKCQ,PROC,PTPRC,RAB27B,RAG1,SELL,SELPLG,SERPINF1,SPN,SYK,TBXAS1,TIMP2,TNFRSF8,VAV1,ZAP70	47
Cancer, Hematological Disease	hematologic cancer	6.24e-14	Decreased	-2.658		ADAMTS16,ALDH1A1,B2M,C4A/C4B,C5,CCL2,CCL4,CCL5,CD2,CD22,CD244,CD247,CD27,CD38,CD3E,CD4,CD79A,CD79B,CDC20,CECR1,CIITA,CNTFR,CRP,CSF2RA,CTNND2,CXCL10,CXCL11,CXCL13,CXCL9,CXCR3,DNTT,DOCK2,DOK2,EGR2,EMR1,EPOR,FAM46C,FCGR1A,FCGR2B,FYB,GATA5,GPR156,HBA1/HBA2,HK3,HLA-DRA,HMGCLL1,HSF4,IFIT2,IKZF3,IL16,IL7R,IQUB,IRF1,IRF8,ITGA4,ITGB2,JAK3,KCNK13,KLHL6,KLRC4-KLRK1/KLRK1,L1CAM,LCK,LCP2,LYZ,MAP4K1,MC2R,MKI67…	112
Cell Morphology	morphology of cells	6.25e-14				AATK,ACTA1,ACTL6B,AGR2,AGTR2,AMBN,ANKRD1,AQP5,B2M,BATF,C3AR1,C5AR1,CASP1,CCK,CCKBR,CCL2,CCR1,CCR2,CCR5,CD180,CD22,CD247,CD3E,CD4,CD5,CD5L,CD79A,CD79B,CD84,CD8A,CD8B,CHI3L1,CHRM1,CISH,CLDN11,CNTFR,CNTN1,CP,CREB3L1,CRYGS,CTNND2,CXCL10,CXCL11,CYBB,CYTIP,DFNB31,DLK1,EDN3,EPOR,FAIM2,FBXO5,FCER1G,FCGR2B,FERMT3,FFAR4,FIGF,FLRT3,FOXJ1,FSCN2,GATA5,GEM,GJC2,GNLY,GPR65,GPRIN1,GRAP2,HAS1,HBA1/HBA2,HBB,HLA-DM…	155
Hematological System Development and Function, Tissue Morphology	abnormal quantity of leukocytes	6.88e-14				ACKR4,B2M,CD247,CD4,CD8A,CXCL10,DLK1,ICOS,IGKC,IRF1,IRF8,JAK3,LCK,PIGR,PTPRC,RHOH,SELL,SERPINB2,SH2D1A,SIT1,SPI1,SYK,TAP1,VAV1	24
Cell-To-Cell Signaling and Interaction, Cellular Movement, Hematological System Development and Function, Immune Cell Trafficking	recruitment of lymphocytes	6.88e-14	Increased	3.657	bias	CCL19,CCL2,CCL22,CCL4,CCL5,CCR1,CCR2,CCR5,CD4,CD8A,CXCL10,CXCL11,CXCL3,CXCL9,CXCR3,IL15RA,IL16,IL1R1,PIK3CG,PRKCQ,SELL,SELPLG,TLR9,TNFRSF8	24
Cancer, Hematological Disease	blood tumor	6.88e-14	Decreased	-2.368		ADAMTS16,ALDH1A1,B2M,C4A/C4B,C5,CASP1,CCL2,CCL4,CCL5,CD2,CD22,CD244,CD247,CD27,CD38,CD3E,CD4,CD79A,CD79B,CDC20,CECR1,CIITA,CNTFR,CRP,CSF2RA,CTNND2,CXCL10,CXCL11,CXCL13,CXCL9,CXCR3,DNTT,DOCK2,DOK2,EGR2,EMR1,EPOR,FAM46C,FCGR1A,FCGR2B,FYB,GATA5,GPR156,HBA1/HBA2,HK3,HLA-DRA,HMGCLL1,HSF4,IFIT2,IKZF3,IL16,IL7R,IQUB,IRF1,IRF8,ITGA4,ITGB2,JAK3,KCNK13,KLHL6,KLRC4-KLRK1/KLRK1,L1CAM,LCK,LCP2,LYZ,MAP4K1,MC2R…	113
Hematological System Development and Function, Hematopoiesis, Tissue Morphology	quantity of double-positive thymocyte	7.85e-14	Increased	3.231	bias	CD247,CD3E,CD4,CD5,CD79A,CD8A,CIITA,GRAP2,IL7R,IRF1,ITGB2,ITK,LAT,LCK,LCP2,PIK3CG,PRKCQ,PTPRC,RHOH,RUNX1,SASH3,SIT1,SPI1,STK17B,VAV1,ZAP70	26
Inflammatory Response	inflammation of body cavity	7.93e-14		-1.538		AGR2,B2M,C4A/C4B,C5,C5AR1,CASP1,CCL2,CCL22,CCL4,CCL5,CCL8,CCR1,CCR2,CCR5,CD1D,CD2,CD300LF,CD4,CD72,CD8A,CHRNB2,CIITA,CISH,CLEC7A,CRP,CTSS,CXCL10,CXCL3,CXCR3,CYBB,DNASE1,FCGR1A,FCGR2B,FOXA2,FOXJ1,HLA-DQB1,HP,ICOS,IKZF3,IL15RA,IL16,IL1R1,IL6ST,IRF1,IRF5,ITGA4,ITGAL,ITGB2,ITK,LAT,LCK,LCP2,LTB,MMP8,NCF1,NLRP3,PRF1,PROC,PTPRC,RAG1,RASSF5,S100A4,SELL,SLC9A4,SPDEF,SPI1,STAT1,SYK,TBX21,TERT,TLR9,TNFSF13B…	74
Inflammatory Response	cell-mediated response	1.06e-13	Increased	3.299		C3AR1,C5AR1,CASP1,CCL22,CCL5,CCR1,CCR2,CCR5,CD244,CD247,CD4,CD8A,CLEC7A,CXCL10,CXCR3,FCGR1A,FCGR2B,HAVCR2,HLA-DQB1,ICOS,IL12RB1,IL15RA,IL1R1,IL7R,IRF1,ITK,KLRC4-KLRK1/KLRK1,NCF1,SELL,SH2D1A,SLC11A1,STK17B,TBX21,TLR9	34
Cellular Growth and Proliferation, Hematological System Development and Function, Hematopoiesis	formation of hematopoietic progenitor cells	1.67e-13	Increased	2.705	bias	B2M,CD3D,CD3E,CD3G,EGR2,EPOR,GRAP2,IL7R,INHBA,IRF1,IRF8,JAK3,LAT,LCP2,MYB,PTPRC,RAG1,SATB1,SIT1,SPI1,STAT1,SYK,TCF7,THEMIS2,TRAT1,TYROBP,ZAP70	27
Cell-To-Cell Signaling and Interaction, Hematological System Development and Function, Immune Cell Trafficking, Inflammatory Response	activation of antigen presenting cells	1.77e-13	Increased	2.569	bias	CASP1,CCL2,CCL22,CCL4,CCL5,CCR2,CD1D,CD209,CD37,CD4,CHI3L1,CLEC7A,CRP,CTSS,CXCL10,CYBB,FCER1G,FCGR1A,FOXA2,GJC2,GNLY,HAVCR2,HLA-DMA,HLA-DMB,HLA-DQA1,HLA-DQB1,HPSE,IDO1,IL1R1,INHBA,LTB,LTF,MSR1,PLA2G2D,PSMB8,PSMB9,SERPINF1,SLC11A1,SLPI,STAT1,SYK,TFF2,TIMD4,TLR9,TYROBP	45
Cellular Development, Hematological System Development and Function, Hematopoiesis	arrest in differentiation of lymphocytes	1.83e-13				CD1D,CD3D,CD3E,CD79B,GRAP2,IGKC,IKZF3,IL7R,IRF8,JAK3,LAT,LCK,MYB,POU2AF1,PTPRC,RHOH,SATB1,SHH,SPI1,SYK,ZAP70	21
Cell Morphology, Hematological Disease, Hematological System Development and Function, Immunological Disease	lack of T lymphocytes	3.45e-13				B2M,CD247,CD3E,CD4,CD8A,FCER1G,HLA-DQB1,IL7R,LAT,LCK,RAG1,SH2D1A,TAP1,TBX21,TESPA1	15
Cellular Development, Cellular Growth and Proliferation	expansion of blood cells	3.78e-13		0.256		B2M,C5AR1,CD180,CD2,CD209,CD244,CD27,CD3E,CD4,CXCR3,FCGR2B,GRAP2,HAVCR2,HOXD4,ICOS,IL6ST,IL7R,INHBA,IRF1,ITK,JAK3,LCP1,LCP2,LY9,MYB,NOS1,PIK3CG,PRF1,PTPRC,RAC2,RUNX1,SHH,SPI1,SYK,TBX21,TNFSF13B,ZAP70	37
Cellular Development, Cellular Growth and Proliferation, Hematological System Development and Function	expansion of lymphocytes	4.65e-13		0.454		B2M,C5AR1,CD180,CD2,CD209,CD244,CD27,CD3E,CD4,CXCR3,FCGR2B,GRAP2,HAVCR2,ICOS,IL7R,IRF1,ITK,JAK3,LCP1,LCP2,LY9,MYB,NOS1,PIK3CG,PRF1,PTPRC,SHH,SPI1,SYK,TBX21,TNFSF13B,ZAP70	32
Connective Tissue Disorders, Immunological Disease, Inflammatory Disease, Skeletal and Muscular Disorders	lupus erythematosus	4.93e-13		-1.183		C2,C4A/C4B,CD22,CD247,CXCL9,DNASE1,EGR2,FCGR2B,FOXJ1,HLA-DRA,ICOS,IL16,IRF5,LTF,LY9,MC2R,MMP8,MX1,PROC,PTPRC,SAMHD1,SH2D1A,SLAMF6,SLAMF7,STAT1,TAP1,TBC1D10C,TLR8,TLR9,TNFSF13B	30
Cellular Development	arrest in differentiation of cells	5.42e-13				CD1D,CD3D,CD3E,CD79B,DLK1,GRAP2,IGKC,IKZF3,IL7R,IRF8,JAK3,LAT,LCK,MYB,POU2AF1,PTPRC,RHOH,RUNX1,SATB1,SHH,SPI1,SYK,ZAP70	23
Cancer	malignant solid tumor	6.14e-13		-1.974		AATK,ABI3BP,ABLIM2,ACKR4,ACP5,ACSM5,ACTL6B,ADAM8,ADAMTS1,ADAMTS14,ADAMTS16,ADAMTS7,ADRBK2,AGR2,AGTR2,ALDH3A1,ALOX15B,AMBN,AMICA1,ANGPTL1,ANGPTL5,APBB1IP,ARHGAP30,ARHGAP4,ARPP21,ASPHD2,ATF7IP2,ATG9B,ATP8B4,AZGP1,B2M,B3GALT2,BAAT,BARX2,BATF,BIN2,C10orf128,C1QC,C1QL4,C2,C20orf85,C3AR1,C4A/C4B,C4BPA,C5,C5AR1,C5orf58,CACNA1E,CACNA1S,CASP1,CASR,CBLN4,CCDC181,CCDC88B,CCK,CCKBR,CCL2,CCL4,CCL8,CCNA1,CCR1,…	534
Cell-To-Cell Signaling and Interaction, Hematological System Development and Function	T cell response	7.91e-13	Increased	3.27		C3AR1,C5AR1,CASP1,CCL19,CCL2,CD1D,CD3E,CD4,CD6,CD8A,CLEC7A,CXCL11,CXCL9,GZMB,HAVCR2,HLA-DQB1,HLA-DRB1,ICOS,IL12RB1,IL1R1,IL7R,ITK,LTB,OASL,SELPLG,SH2D1A,TBX21,TIMD4,TLR9,VAV1	30
Organismal Survival	survival of organism	8.29e-13		-1.008		AGTR2,BCL2A1,C5,C5AR1,CASP1,CCL2,CCR1,CCR2,CCR5,CD2,CD4,CD48,CD6,CD8A,CNTN1,CPB2,CRABP2,CRP,CXCL10,CXCL11,CXCL3,CXCL9,CXCR3,CYBB,DIO2,DOK2,EPOR,FCGR2B,GZMA,HLA-DRA,HP,IDO1,IL15RA,IL1R1,IL6ST,IL7R,INHBA,IRF1,IRF5,IRF8,ITGA4,ITGAL,ITK,KRT14,LYZ,MKI67,MMP8,MX1,MYB,NCF1,NLRP3,NOS1,NOV,PIK3CG,PRF1,PRKCB,PROC,PTPRC,RAC2,RAG1,RSAD2,RUNX1,SASH3,SHH,SLC11A1,SPI1,STAT1,SYK,TAP1,TLR9,TNFRSF8,TNNI3,UCP2	73
Tissue Development	accumulation of cells	8.48e-13	Increased	2.779		B2M,BCL2A1,C4A/C4B,C5,C5AR1,CCL2,CCL5,CCR1,CCR2,CCR5,CD1D,CD27,CXCL10,CXCL3,CXCR3,CYBB,DOCK2,HAVCR2,ICOS,IL1R1,IL6ST,IRF1,ITGA4,ITGAL,ITGAX,ITGB2,ITK,LAT,MMP7,MMP8,NCF1,PIK3CG,PRKCQ,PROC,RAC2,RUNX1,S100A8,SAMHD1,SELL,SELPLG,SLPI,STAT1,TERT,TIMP2,TLR9,TNFRSF8,TYROBP	47
Antimicrobial Response, Inflammatory Response	antimicrobial response	9.71e-13	Increased	2.942	bias	C5,CCL19,CCL22,CCL4,CCL5,CCL8,CLEC7A,COTL1,CXCL13,DDX60,FCER1G,FCGR1A,IFIT2,IFITM1,IGJ,IL12RB1,IRF1,IRF8,ISG20,LTF,LYZ,MMP7,MSR1,MX1,MX2,MYO1F,NCF1,OAS1,OASL,PLAC8,RSAD2,S100A8,SLAMF8,SLC11A1,SPN,STAT1,SYK,TLR8,TLR9,VAV1	40
Cell-To-Cell Signaling and Interaction, Hematological System Development and Function, Immune Cell Trafficking, Inflammatory Response, Tissue Development	adhesion of phagocytes	1.01e-12	Increased	3.084	bias	C5,CCL2,CCL3L1,CCL5,CD209,CORO1A,CRP,CXCL3,FERMT3,HPSE,ICAM3,ICOS,ITGA4,ITGAL,ITGAX,ITGB2,ITGB7,LCP1,PIK3CG,PLXNC1,PRKCQ,RAC2,S100A8,SELL,SELPLG,SPI1,TERT,VAV1	28
Dermatological Diseases and Conditions	psoriasis	1.29e-12				ALOX15B,C3AR1,C4A/C4B,CCL2,CCR2,CD2,CD4,CLEC7A,CRABP2,CTSS,CXCL10,CXCL11,CXCL3,CXCL9,DIO2,DSG3,FAM26F,FIGF,GBP1,GBP2,GZMB,HBB,HPSE,IDO1,IFITM1,IL16,IL20RB,IL22RA1,ISG20,ITGAL,ITGB2,IVL,JAK3,KRT14,KRT5,KYNU,LTF,MC2R,MKI67,MX1,NMI,OAS1,OASL,PRF1,PRKCB,PROX1,PSORS1C2,PTPRC,RGS1,RSAD2,S100A8,SAMD9,SCGB2A1,SERPINB2,SERPINF2,SLAMF7,SLPI,STAT1,TGM3,TIMP2,TLR9,UBE2L6,VNN1,VNN3	64
Cellular Function and Maintenance	function of antigen presenting cells	1.34e-12		1.982	bias	CCL2,CCL5,CCR1,CCR2,CD209,CHI3L1,CIITA,CLEC7A,CTSS,CXCL10,CYBB,DOK2,FCER1G,FCGR1A,FCGR2B,HLA-DMA,IDO1,IRF1,JAK3,LCP1,LTB,MAP4K1,MMP7,MSR1,NLRP3,PIK3CG,PLA2G2D,RASSF5,RGS1,SELL,SLA,SLPI,STAT1,TIMD4,TLR9,TNFSF13B,TYROBP,UCP2	38
Cancer	solid tumor	1.55e-12	Decreased	-2.103		AATK,ABI3BP,ABLIM2,ACKR4,ACP5,ACSM5,ACTL6B,ADAM8,ADAMTS1,ADAMTS14,ADAMTS16,ADAMTS7,ADRBK2,AGR2,AGTR2,ALDH3A1,ALOX15B,AMBN,AMICA1,ANGPTL1,ANGPTL5,APBB1IP,ARHGAP30,ARHGAP4,ARPP21,ASPHD2,ATF7IP2,ATG9B,ATP8B4,AZGP1,B2M,B3GALT2,BAAT,BARX2,BATF,BHLHA15,BIN2,C10orf128,C1QC,C1QL4,C2,C20orf85,C3AR1,C4A/C4B,C4BPA,C5,C5AR1,C5orf58,CACNA1E,CACNA1S,CASP1,CASR,CBLN4,CCDC181,CCDC88B,CCK,CCKBR,CCL2,CCL4,CCL8,CCN…	536
Lymphoid Tissue Structure and Development, Organ Morphology, Organismal Development	abnormal morphology of thymus gland	1.67e-12				CD247,CD3E,CD4,CD5L,CD8A,GRAP2,HLA-DQA1,HOXD3,IL7R,IRF1,ITK,JAK3,LAT,LCK,LCP2,PIK3CG,PRF1,PRSS16,RAG1,RASSF5,RHOH,RUNX1,SATB1,SLA,SPI1,TESPA1,TNFRSF8,VAV1	28
Cancer	melanoma	2.13e-12		-1.129		ABLIM2,ACP5,ACSM5,ACTL6B,ADAM8,ADAMTS1,ADAMTS14,ADAMTS7,ALDH3A1,ALOX15B,AMBN,AMICA1,ANGPTL1,ANGPTL5,APBB1IP,ARHGAP30,ARPP21,ASPHD2,ATF7IP2,ATP8B4,B2M,BAAT,BARX2,BIN2,C10orf128,C1QC,C2,C20orf85,C3AR1,C4A/C4B,C5,C5AR1,CACNA1E,CACNA1S,CASP1,CASR,CCDC88B,CCL2,CCL4,CCNA1,CCR2,CCR5,CD101,CD180,CD1D,CD1E,CD2,CD209,CD22,CD244,CD300C,CD300LF,CD4,CD48,CD5,CD5L,CD72,CD84,CD8B,CD96,CECR1,CFAP43,CFAP45,CFI,CH…	355
Cell-To-Cell Signaling and Interaction, Cellular Movement, Hematological System Development and Function, Immune Cell Trafficking, Inflammatory Response	recruitment of phagocytes	2.14e-12	Increased	3.67	bias	C3AR1,C5,C5AR1,CASP1,CCL19,CCL2,CCL22,CCL23,CCL4,CCL5,CCR1,CCR2,CCR5,CD4,CD5L,CD8A,CHI3L1,CPB2,CXCL10,CXCL3,FCGR2B,FOXA2,GGT5,IL1R1,IRF5,ITGB2,LTF,LYZ,NLRP3,PIK3CG,PIK3R5,PRKCQ,S100A4,SELL,SELPLG,SLPI,UCP2	37
Developmental Disorder	hypoplasia of lymphatic system	2.24e-12	Decreased	-4.984	bias	CD247,CD3E,CD3G,CYTIP,DOCK2,FIGF,IGKC,IL15RA,IL6ST,IL7R,JAK3,KLHL6,LAT,LCK,LCP2,PIK3AP1,PIK3CG,POU2AF1,PRF1,PTPRC,RAG1,RASSF2,RASSF5,RHOH,RUNX1,SASH3,SELL,SIT1,TRAT1,VAV1	30
Hematological Disease	cytopenia	2.56e-12		-0.351	bias	B2M,BATF,C4A/C4B,C5,CD247,CD3E,CD4,CD79A,CD79B,CD8A,CXCL13,FCER1G,FCGR1A,FCGR2B,HLA-DQB1,ICOS,IGKC,IL7R,IRF8,JAK3,LAT,LCK,LTB,MX2,PIK3AP1,PIK3CG,PRF1,RAG1,RUNX1,SH2D1A,SLAMF7,SLC11A1,SPI1,SYK,TAP1,TBX21,TESPA1,VNN1	38
Cellular Function and Maintenance, Hematological System Development and Function	function of myeloid cells	2.66e-12				BCL2A1,C3AR1,CCL2,CCL5,CCR1,CCR2,CLEC7A,CXCL10,CYBB,DOK2,FCER1G,FCGR1A,FCGR2B,IL1R1,IRF1,ITGAL,ITGB2,LCP1,MMP7,MSR1,NCF1,NLRP3,NOS1,PIK3CG,PLAC8,PLCB2,RAC2,S100A4,SELL,SLAMF6,SLPI,STAT1,SYK,TIMD4,TLR9,TYROBP,UCP2	37
Cell-To-Cell Signaling and Interaction, Cellular Function and Maintenance, Hematopoiesis	positive selection of lymphocytes	2.72e-12		0		CD4,EGR2,GIMAP4,HLA-DMA,ITK,LCK,PRKCQ,PTPRC,RHOH,SIT1,SYK,TRAT1,VAV1,ZAP70	14
Cellular Growth and Proliferation	formation of leukocytes	3.14e-12	Increased	2.607	bias	B2M,CCL2,CD3D,CD3E,CD3G,EGR2,GRAP2,IL12RB1,IL7R,INHBA,IRF1,IRF8,JAK3,LAT,LCP2,LTB,MYB,PTPRC,RAG1,SATB1,SIT1,SPI1,SYK,TCF7,THEMIS2,TLR9,TRAT1,TYROBP,ZAP70	29
Cell Death and Survival	cytolysis of natural killer cells	3.52e-12				CD1D,CD244,CD247,CD48,FCER1G,IL15RA,ITGAL,KLRC4-KLRK1/KLRK1,LCP2,PRF1,RAG1,SH2D1A,SLAMF7,STAT1,TBX21,TLR9,TYROBP,VAV1	18
Cardiovascular Disease	vascular disease	3.62e-12	Increased	2.808		ADAMTS7,B2M,BAAT,C2,C3AR1,C5,C5AR1,CACNA1E,CACNA1S,CASP1,CASR,CCL2,CCL5,CCR1,CCR2,CCR5,CD1D,CD53,CECR1,CFI,CHI3L1,CHRNB2,CPB2,CRP,CSF2RA,CTSS,CXCL10,CXCL3,CXCR6,CYBB,CYTIP,EGR2,EPOR,EVI2B,FCGR1A,FCGR2B,FLVCR2,FOXJ1,FYB,GATA5,GZMB,HBA1/HBA2,HBB,HCLS1,HLA-DRB1,HP,IL1R1,IRF8,ITGA4,ITGAL,ITGAX,ITGB2,LAPTM5,LAT,LCAT,LCP1,LPXN,MAFB,MKI67,MMP7,MMP8,MSR1,NCF1,NLRP3,NOS1,NOV,PDIA2,PIK3CG,PLXNC1,PRCP,PRF1,…	89
Cellular Movement, Hematological System Development and Function, Immune Cell Trafficking	migration of myeloid cells	3.62e-12	Increased	2.937	bias	C5,CCL2,CCL4,CCL5,CCR1,CCR2,CXCL10,CXCL11,CXCL3,CXCL9,CYBB,IL16,IL6ST,ITGA4,ITGAL,ITGB2,LTF,MMP7,NLRP3,PIK3CG,PIK3R5,PLCB2,PRKCQ,S100A8,SAA1,SELL,SELPLG,SLPI,TIMP2	29
Gastrointestinal Disease, Immunological Disease, Ophthalmic Disease	Sjogren's syndrome	4.51e-12				B2M,CCL19,CCL22,CCL4,CCL5,CCR5,CD6,CHRM1,CRP,CXCL10,CXCL13,CXCL3,GBP1,GBP2,HP,IFITM1,IRF1,MKI67,PSMB8,STAT1,SYK,TLR8,TLR9,TNFSF13B	24
Cellular Growth and Proliferation	formation of mononuclear leukocytes	4.52e-12		1.98	bias	B2M,CD3D,CD3E,CD3G,EGR2,GRAP2,IL12RB1,IL7R,INHBA,IRF1,JAK3,LAT,LCP2,LTB,MYB,PTPRC,RAG1,SATB1,SIT1,SPI1,SYK,TCF7,THEMIS2,TRAT1,TYROBP,ZAP70	26
Cellular Growth and Proliferation	expansion of cells	4.52e-12		0.43		B2M,C1QL4,C5AR1,CCL19,CD180,CD2,CD209,CD244,CD27,CD3E,CD4,CXCR3,FCGR2B,GRAP2,HAVCR2,HOXD4,ICOS,IL6ST,IL7R,INHBA,IQUB,IRF1,ITK,JAK3,KCNN4,LCP1,LCP2,LY9,MYB,NOS1,PIK3CG,PRF1,PTPRC,RAC2,RUNX1,SERPINB7,SHH,SPI1,SYK,TBX21,TNFSF13B,ZAP70	42
Hematological System Development and Function, Tissue Development	aggregation of blood cells	4.69e-12	Increased	4.351		C4BPA,C5,CCL22,CCL5,CD209,CD4,CRP,CXCL10,CXCL9,CXCR3,FCER1G,FERMT3,HBB,HCLS1,ICAM3,ITGAL,ITGB2,LAT,LCK,LCP2,PIK3CG,PLCB2,PLEK,PRKCQ,PROC,RAB27B,RAG1,SELL,SELPLG,SERPINF1,SPN,SYK,TBXAS1,TIMP2,TNFRSF8,VAV1	36
Cellular Movement	transmigration of cells	4.97e-12	Increased	2.814	bias	C5,CCL19,CCL2,CCL22,CCL4,CCL5,CCR1,CCR2,CCR5,CD209,CTSS,CXCL10,CXCL11,CXCL3,CXCL9,FERMT3,ITGA4,ITGAL,ITGAX,ITGB2,L1CAM,PRKCQ,RAP1GAP,SELL,SLPI,TIMP2,VAV1,ZAP70	28
Cellular Movement, Hematological System Development and Function, Immune Cell Trafficking	transmigration of leukocytes	5.55e-12	Increased	3.217	bias	C5,CCL19,CCL2,CCL4,CCL5,CCR1,CCR2,CCR5,CD209,CTSS,CXCL10,CXCL11,CXCL3,CXCL9,FERMT3,ITGA4,ITGAL,ITGAX,ITGB2,PRKCQ,SELL,SLPI,TIMP2,VAV1,ZAP70	25
Cellular Development, Cellular Growth and Proliferation, Hematological System Development and Function	expansion of T lymphocytes	5.79e-12		0.385		B2M,C5AR1,CD2,CD209,CD244,CD27,CD3E,CD4,CXCR3,GRAP2,HAVCR2,ICOS,IL7R,IRF1,ITK,JAK3,LCP1,LCP2,LY9,NOS1,PIK3CG,PRF1,SHH,SPI1,SYK,TBX21,TNFSF13B,ZAP70	28
Cell Signaling, Post-Translational Modification	tyrosine phosphorylation of protein	5.95e-12		1.81	bias	CCL4,CCL5,CCR1,CD2,CD22,CD244,CD247,CD3E,CD4,CD48,CD5,CD72,CD79A,CD79B,CD8A,CD8B,CNTN1,EPOR,FCER1G,FCGR1A,FCGR2B,ITGB2,LCK,PTPRC,SELL,SH2D1A,SPI1,SPN,SYK,TNFRSF8,TYROBP,ZAP70	32
Cellular Development, Cellular Growth and Proliferation, Hematological System Development and Function	expansion of leukocytes	6.38e-12		0.215		B2M,C5AR1,CD180,CD2,CD209,CD244,CD27,CD3E,CD4,CXCR3,FCGR2B,GRAP2,HAVCR2,ICOS,IL7R,IRF1,ITK,JAK3,LCP1,LCP2,LY9,MYB,NOS1,PIK3CG,PRF1,PTPRC,RUNX1,SHH,SPI1,SYK,TBX21,TNFSF13B,ZAP70	33
Cellular Development, Cellular Growth and Proliferation, Hematological System Development and Function, Humoral Immune Response	proliferation of B lymphocytes	6.78e-12		0.612		BCL2A1,CD180,CD22,CD244,CD300C,CD38,CD3E,CD4,CD72,CD79A,CD79B,CD8A,CHRNB2,EGR2,FCGR2B,FCRL3,IGKC,IKZF3,IL7R,IRF8,LCP1,MNDA,PIK3AP1,PIK3CG,POU2AF1,PRKCB,PTPRC,PTPRCAP,RASSF5,SASH3,SH3KBP1,SHH,SLAMF7,SLPI,SPI1,STAT1,SYK,TLR9,TNFSF13B,TYROBP,VAV1	41
Cell-mediated Immune Response, Cellular Development, Cellular Function and Maintenance, Cellular Growth and Proliferation, Embryonic Development, Hematological System Development and Function, Hematopoiesis, Lymphoid Tissue Structure and Development, Organ Development, Organismal Development, Tissue Development	formation of thymocytes	7.25e-12	Increased	2.313	bias	B2M,CD3D,CD3E,CD3G,EGR2,GRAP2,IL7R,IRF1,JAK3,LAT,LCP2,MYB,PTPRC,RAG1,SATB1,SIT1,SPI1,SYK,TCF7,THEMIS2,TRAT1,TYROBP,ZAP70	23
Cellular Movement, Hematological System Development and Function, Humoral Immune Response, Immune Cell Trafficking	cell movement of B lymphocytes	9.13e-12	Increased	2.543		CCL19,CCL8,CCR2,CD22,CXCL13,CXCR3,DOCK2,ICOS,IL15RA,ITGAL,ITGB7,LCP1,LTB,PIK3CG,POU2AF1,RAC2,RAP1GAP,RGS1,SELPLG,TNFSF13B,ZAP70	21
Embryonic Development, Lymphoid Tissue Structure and Development, Organ Development, Organismal Development, Tissue Development	formation of lymphoid organ	9.61e-12	Increased	2.524		B2M,C4A/C4B,CCL19,CD37,CD3D,CD3E,CD3G,CXCL13,EGR2,GRAP2,HLA-DQB1,HOXD3,ICOS,IGKC,IKZF3,IL7R,IRF1,JAK3,KLHL6,LAT,LCP2,LTB,MAFB,MYB,POU2AF1,PTPRC,RAG1,RGS1,SATB1,SHH,SIT1,SPI1,SYK,TCF7,THEMIS2,TRAT1,TYROBP,ZAP70	38
Cell-To-Cell Signaling and Interaction, Cell-mediated Immune Response, Cellular Movement, Hematological System Development and Function, Immune Cell Trafficking	recruitment of T lymphocytes	1.01e-11	Increased	3.254	bias	CCL19,CCL2,CCL22,CCL4,CCL5,CCR1,CCR2,CD4,CD8A,CXCL10,CXCL11,CXCL3,CXCL9,CXCR3,IL16,PIK3CG,SELPLG,TLR9,TNFRSF8	19
Cellular Growth and Proliferation, Hematological System Development and Function	formation of lymphocytes	1.12e-11	Increased	2.197	bias	B2M,CD3D,CD3E,CD3G,EGR2,GRAP2,IL12RB1,IL7R,IRF1,JAK3,LAT,LCP2,LTB,MYB,PTPRC,RAG1,SATB1,SIT1,SPI1,SYK,TCF7,THEMIS2,TRAT1,TYROBP,ZAP70	25
Cellular Growth and Proliferation, Hematological System Development and Function	formation of T lymphocytes	1.14e-11	Increased	2.479	bias	B2M,CD3D,CD3E,CD3G,EGR2,GRAP2,IL12RB1,IL7R,IRF1,JAK3,LAT,LCP2,MYB,PTPRC,RAG1,SATB1,SIT1,SPI1,SYK,TCF7,THEMIS2,TRAT1,TYROBP,ZAP70	24
Cellular Development, Hematopoiesis	maturation of leukocytes	1.37e-11	Increased	4.586	bias	C5,CCL19,CCL5,CCR2,CD209,CD247,CD3E,CD4,CLEC7A,FCGR2B,HLA-DRA,ICOS,IL15RA,IL7R,INHBA,IRF1,IRF8,ITGB2,ITK,LAT,LCK,LCP1,PARP14,PTPRC,RHOH,RUNX1,SELL,SOD3,STAT1,TBX21,TCF7,TLR8,TLR9,TNFSF13B,TYROBP,VAV1	36
Cellular Movement, Hematological System Development and Function, Immune Cell Trafficking	cell movement of antigen presenting cells	1.38e-11	Increased	5.087	bias	C3AR1,C5,C5AR1,CASP1,CCL19,CCL2,CCL22,CCL4,CCL5,CCR1,CCR2,CCR5,CD209,CD38,CXCL10,CXCL11,CXCL13,CXCL9,CXCR3,CYBB,GNLY,HCLS1,ICOS,IL12RB1,IL15RA,IL16,ITGAL,ITGB2,LCAT,LTB,MMP7,MYRF,NLRP3,NOS1,PIGR,PIK3CG,PLXNC1,PRCP,PRKCQ,RAC2,S100A4,SAA1,SELL,SOD3,TYROBP	45
Immunological Disease	primary immunodeficiency disorder	1.6e-11				C4A/C4B,C5,CD247,CD3D,CIITA,CORO1A,CYBB,FCGR1A,FCGR2B,FERMT3,IL1R1,IL7R,IRF8,ITGB2,JAK3,MX1,NCF1,OAS1,PTPRC,RAG1,SH2D1A,TAP1,ZAP70	23
Organismal Development	abnormal morphology of abdomen	1.63e-11				ADAMTS1,AGR2,AGTR2,AZGP1,B2M,C4A/C4B,CCKBR,CCR1,CCR2,CCR5,CD1D,CD247,CD38,CFI,CLEC7A,CP,CYBB,DLK1,DNASE1,DOCK2,DOK2,EDN3,EPOR,FCER1G,FCGR2B,FFAR4,GCNT3,HBB,HLA-DQB1,HP,ICOS,IGKC,IKZF3,IL6ST,IL7R,IRF1,IRF8,ITGB2,ITGB7,JAK3,KCNN4,KCP,KLHL6,KRT5,LAT,LCAT,LCK,LCP2,LHB,LTB,MAFB,MC2R,MSR1,MYB,NKD1,NOS1,NOV,PCK1,PCSK1,PIGR,PRF1,PRLR,PROC,PTPRC,RAG1,RASSF2,RASSF5,RGS1,RHOH,SALL1,SATB1,SELL,SHH,SLC4A4,SLC…	83
Hematological System Development and Function, Tissue Morphology	quantity of myeloid cells	1.76e-11		0.931		ADAM8,C3AR1,C4A/C4B,C5,C5AR1,CCL2,CCL22,CCR2,CCR5,CD101,CD1D,CD22,CD8A,CISH,CLEC7A,CYBB,DOK2,FCGR1A,FCGR2B,HAVCR2,IL1R1,IL6ST,IRF8,ITGAL,ITGB2,ITGB7,JAK3,KERA,MMP8,MYB,PIK3CG,PLAC8,PRF1,PROC,RAC2,RAG1,RASSF2,RUNX1,S100A8,SELL,SELPLG,SERPINB2,SPI1,TIMP2,TYROBP	45
Connective Tissue Disorders, Immunological Disease, Inflammatory Disease, Skeletal and Muscular Disorders	systemic lupus erythematosus	1.97e-11		-1		C2,C4A/C4B,CD22,CD247,CXCL9,DNASE1,EGR2,FCGR2B,HLA-DRA,ICOS,IL16,IRF5,LTF,LY9,MC2R,MMP8,MX1,PTPRC,SH2D1A,SLAMF6,SLAMF7,STAT1,TAP1,TBC1D10C,TLR8,TLR9,TNFSF13B	27
Organismal Survival	morbidity or mortality	2.08e-11		-1.529		B2M,BATF2,BCL2A1,C4A/C4B,C5,CASP1,CCR1,CCR2,CCR5,CD1D,CD4,CRP,CXCL10,CXCL3,CXCR3,DNASE1,FCER1G,HAVCR2,IDO1,IFIT2,IGJ,IL1R1,LTB,MMP7,MSR1,NOS1,OASL,PRF1,PROC,RAG1,RASSF5,SLAMF6,SLPI,TAP1,TLR9,TNNI3	36
Free Radical Scavenging	production of reactive oxygen species	2.12e-11	Increased	3.729		APLN,C5,C5AR1,CCL4,CCL5,CCR2,CCR5,CLEC7A,CRP,CXCL9,CYBB,DUOX1,GZMA,GZMB,GZMK,HBA1/HBA2,HBB,HK3,ITGAX,ITGB2,LAT,LCAT,LCP2,LTF,MSR1,NCF1,NFE2L3,NOS1,PDIA2,PIK3CG,PRF1,PRKCB,PRKCQ,RAC2,S100A8,SELPLG,SERPINA3,SESN3,SPI1,SYK,TERT,TLR9,TYROBP,UCP2,VAV1,ZAP70	46
Cellular Development, Hematological System Development and Function, Hematopoiesis	development of hematopoietic progenitor cells	2.16e-11	Increased	2.216	bias	B2M,CD3D,CD3E,CD3G,CD79A,CD79B,EGR2,EPOR,GRAP2,ICOS,IL6ST,IL7R,IRF1,JAK3,LAT,LCP2,MYB,PTPRC,RAG1,RUNX1,SATB1,SIT1,SPI1,SYK,TCF7,THEMIS2,TNFSF13B,TRAT1,TYROBP,VAV1,ZAP70	31
Cellular Movement, Hematological System Development and Function, Immune Cell Trafficking	migration of granulocytes	2.7e-11	Increased	2.883	bias	C5,CCL2,CCL4,CCL5,CCR1,CXCL10,CXCL11,CXCL3,CXCL9,CYBB,IL16,IL6ST,ITGAL,ITGB2,LTF,MMP7,NLRP3,PIK3CG,PIK3R5,PLCB2,PRKCQ,S100A8,SAA1,SELL,SELPLG,SLPI	26
Embryonic Development, Lymphoid Tissue Structure and Development, Organ Development, Organismal Development	development of lymphatic system component	2.86e-11	Increased	2.063	bias	B2M,C4A/C4B,CCL19,CCR2,CD37,CD3D,CD3E,CD3G,CXCL13,EGR2,FIGF,GRAP2,HLA-DQB1,HOXD3,ICOS,IGKC,IKZF3,IL7R,IRF1,JAK3,KLHL6,LAT,LCP2,LTB,MAFB,MYB,POU2AF1,PROX1,PTPRC,RAG1,RGS1,SATB1,SHH,SIT1,SPI1,SYK,TCF7,THEMIS2,TRAT1,TYROBP,ZAP70	41
Developmental Disorder, Immunological Disease	hypoplasia of lymphoid organ	2.86e-11	Decreased	-5.178	bias	CD247,CD3E,CD3G,CYTIP,DOCK2,IGKC,IL15RA,IL6ST,IL7R,JAK3,KLHL6,LAT,LCK,LCP2,PIK3AP1,PIK3CG,POU2AF1,PRF1,PTPRC,RAG1,RASSF2,RASSF5,RHOH,RUNX1,SELL,SIT1,TRAT1,VAV1	28
Cellular Growth and Proliferation	formation of blood cells	3.13e-11	Increased	2.825	bias	B2M,CCL2,CD3D,CD3E,CD3G,EGR2,EPOR,GRAP2,IL12RB1,IL7R,INHBA,IRF1,IRF8,JAK3,LAT,LCP2,LTB,MYB,PTPRC,RAG1,SATB1,SIT1,SPI1,STAT1,SYK,TCF7,THEMIS2,TLR9,TRAT1,TYROBP,ZAP70	31
Cardiovascular Disease	occlusion of artery	3.19e-11	Increased	2.983		ADAMTS7,B2M,C3AR1,C5,C5AR1,CACNA1E,CACNA1S,CASP1,CCL2,CCR1,CCR2,CCR5,CD1D,CD53,CECR1,CHI3L1,CRP,CTSS,CXCL10,CXCR6,CYTIP,EGR2,EVI2B,FCGR1A,FYB,GZMB,HBA1/HBA2,HBB,HCLS1,HLA-DRB1,HP,IL1R1,IRF8,ITGA4,ITGAL,ITGAX,ITGB2,LAPTM5,LCAT,LCP1,LPXN,MAFB,MKI67,MMP8,MSR1,NCF1,NOS1,PIK3CG,PLXNC1,PRCP,PRKCB,PROC,RAG1,RGS1,RSAD2,RUNX1,S100A8,SELL,SLA,SYK,TBX21,TERT,TIMP2,TRIM14,UCP2	65
Cell Morphology	shape change of leukocytes	3.3e-11	Increased	2.343	bias	CCL19,CCL2,CCL5,CCL8,CCR2,CD247,CD3E,CORO1A,DOCK2,FERMT3,ICOS,ITGAL,ITGB2,KCNA3,KCNN4,MAP4K1,PLXNC1,PRKCQ,SELL,SYK	20
Inflammatory Response, Respiratory Disease	inflammation of respiratory system	3.3e-11		-0.18		C3AR1,C5,C5AR1,CASP1,CCL2,CCL22,CCL5,CCR1,CCR2,CCR5,CD1D,CD2,CD300LF,CD4,CD48,CD72,CHRNB2,CIITA,CISH,CLEC7A,CRP,CTSS,CXCL10,CXCL3,CXCR3,CYBB,FCGR2B,FOXA2,FOXJ1,ICOS,IL15RA,IL1R1,ITK,LAT,LCK,LCP2,MMP8,NCF1,NLRP3,PROC,PTPRC,RAG1,S100A4,SELL,SPI1,STAT1,TBX21,TERT	48
Cell-To-Cell Signaling and Interaction, Inflammatory Response	immune response of phagocytes	3.97e-11	Increased	3.49		C5,CCL19,CCL2,CCL22,CD38,CORO1A,CRP,CXCL10,CXCL3,DOCK2,FCER1G,FCGR1A,FCGR2B,ICOS,IL6ST,IRF8,ITGA4,ITGAL,ITGAX,ITGB2,PIK3CG,PROC,PTPRC,SELPLG,SPI1,SYK,TIMD4,TLR9,TYROBP,UCP2,VAV1	31
Embryonic Development, Organ Development, Organismal Development	development of lymphatic system	4.16e-11	Increased	2.514		B2M,C4A/C4B,CCL19,CCR1,CCR2,CD37,CD3D,CD3E,CD3G,CXCL13,EGR2,EPOR,FIGF,GRAP2,HLA-DQB1,HOXD3,ICOS,IGKC,IKZF3,IL6ST,IL7R,IRF1,JAK3,KLHL6,LAT,LCP2,LTB,MAFB,MYB,POU2AF1,PROX1,PTPRC,RAG1,RGS1,SATB1,SHH,SIT1,SPI1,SYK,TCF7,THEMIS2,TRAT1,TYROBP,VNN1,ZAP70	45
Cell Morphology	shape change of blood cells	4.7e-11	Increased	2.277	bias	CCL19,CCL2,CCL22,CCL5,CCL8,CCR2,CD247,CD3E,CORO1A,DOCK2,FERMT3,GZMB,ICOS,ITGAL,ITGB2,KCNA3,KCNN4,MAP4K1,PLXNC1,PRKCQ,SELL,SYK	22
Hematological System Development and Function, Tissue Morphology	quantity of granulocytes	4.77e-11		0.339		ADAM8,C3AR1,C4A/C4B,C5,C5AR1,CCL2,CCL22,CCR2,CCR5,CD101,CD1D,CD22,CD8A,CISH,CLEC7A,CYBB,DOK2,FCGR1A,FCGR2B,IL1R1,IL6ST,IRF8,ITGAL,ITGB2,ITGB7,JAK3,KERA,MMP8,PIK3CG,PLAC8,PRF1,PROC,RAC2,RAG1,RUNX1,S100A8,SELL,SELPLG,SERPINB2,SPI1,TIMP2	41
Cell-To-Cell Signaling and Interaction, Cellular Movement	attraction of cells	5.13e-11	Increased	4.066	bias	C5,C5AR1,CCL19,CCL2,CCL22,CCL3L1,CCL4,CCL5,CCR5,CXCL10,CXCL11,CXCL13,CXCL3,CXCL9,CXCR3,DSG3,FIGF,IL12RB1,IL16,IL1R1,S100A4	21
Cell-To-Cell Signaling and Interaction, Cellular Movement, Hematological System Development and Function, Immune Cell Trafficking, Inflammatory Response	chemoattraction of leukocytes	5.99e-11	Increased	3.916	bias	C5,C5AR1,CCL19,CCL2,CCL22,CCL3L1,CCL4,CCL5,CXCL10,CXCL13,CXCL3,CXCL9,CXCR3,IL12RB1,IL16,S100A4	16
Infectious Disease	replication of virus	6.45e-11		-1.704		ACTL6B,APBB1IP,B2M,CCL2,CCL22,CCL3L1,CCL4,CCL5,CCR1,CCR5,CD209,CD38,CD4,CD48,CIITA,CXCL10,CXCL3,CXCR6,EPS8L3,FCGR1A,FERMT3,FOXA2,GBP1,HAVCR2,HSF4,IFITM1,IGKC,IL12RB1,IL16,IRF1,ISG20,KSR2,LCK,MNDA,MSR1,MX1,MX2,NMI,OAS1,OASL,PANX1,PIK3R5,PTPRC,RAG1,RHOH,RSAD2,RUNX1,S100A8,SAMHD1,SELPLG,SLPI,STAT1,TAP1,TLR8,TLR9,TMPRSS11D,TRIM14,UBA7,UBE2L6,VNN2	60
Inflammatory Response, Respiratory Disease	inflammation of respiratory system component	7.56e-11		0.012		C3AR1,C5,C5AR1,CASP1,CCL2,CCL22,CCL5,CCR1,CCR2,CCR5,CD1D,CD2,CD300LF,CD4,CD48,CD72,CHRNB2,CIITA,CISH,CLEC7A,CRP,CTSS,CXCL10,CXCL3,CXCR3,CYBB,FCGR2B,FOXA2,FOXJ1,ICOS,IL15RA,IL1R1,ITK,LAT,LCK,LCP2,MMP8,NCF1,NLRP3,PROC,PTPRC,RAG1,S100A4,SELL,SPI1,STAT1,TERT	47
Cell-mediated Immune Response, Cellular Movement, Hematological System Development and Function, Immune Cell Trafficking, Inflammatory Response	chemotaxis of T lymphocytes	7.74e-11	Increased	3.752	bias	CCL19,CCL2,CCL22,CCL23,CCL4,CCL5,CCL8,CCR1,CCR2,CCR5,CXCL10,CXCL11,CXCL13,CXCL9,GNLY,IL16,LAT,LCP1,PIK3CG,RGS1,S100A4	21
Cell-To-Cell Signaling and Interaction	response of myeloid cells	8.07e-11	Increased	3.25	bias	C5,C5AR1,CCL2,CCL22,CD38,CORO1A,CRP,CXCL10,CXCL3,DOCK2,FCER1G,FCGR1A,FCGR2B,ICOS,IL6ST,IRF8,ITGA4,ITGAL,ITGAX,ITGB2,PIK3CG,PROC,PTPRC,SELPLG,SPI1,SYK,TIMD4,TLR8,TYROBP,UCP2,VAV1	31
Cell-To-Cell Signaling and Interaction, Cellular Movement, Immune Cell Trafficking	attraction of leukocytes	8.11e-11	Increased	4.141	bias	C5,C5AR1,CCL19,CCL2,CCL22,CCL3L1,CCL4,CCL5,CCR5,CXCL10,CXCL11,CXCL13,CXCL3,CXCL9,CXCR3,IL12RB1,IL16,S100A4	18
Cellular Movement, Hematological System Development and Function, Immune Cell Trafficking, Inflammatory Response	migration of dendritic cells	8.15e-11	Increased	2.897	bias	C5,CCL19,CCL2,CCL22,CCL4,CCL5,CCR1,CCR2,CCR5,CD209,CD38,CXCL10,CXCL11,CXCL13,CXCL9,CXCR3,HCLS1,ICOS,IL16,PIGR,PIK3CG,PLXNC1,RAC2	23
Cancer	neoplasia of epithelial tissue	8.49e-11		-1.137		AATK,ABI3BP,ABLIM2,ACKR4,ACP5,ACTL6B,ADAM8,ADAMTS1,ADAMTS14,ADAMTS16,ADAMTS7,ADRBK2,AGR2,AGTR2,ALDH3A1,ALOX15B,AMBN,ANGPTL1,ANGPTL5,APBB1IP,ARHGAP30,ARHGAP4,ATG9B,ATP8B4,AZGP1,B2M,B3GALT2,BARX2,BATF,BHLHA15,BIN2,C1QC,C1QL4,C20orf85,C3AR1,C4A/C4B,C4BPA,C5,C5orf58,CACNA1E,CACNA1S,CASP1,CASR,CBLN4,CCDC181,CCDC88B,CCK,CCKBR,CCL2,CCL8,CCNA1,CCR1,CCR2,CCR5,CD101,CD180,CD1D,CD1E,CD2,CD209,CD22,CD244,CD2…	471
Cellular Movement, Hematological System Development and Function, Immune Cell Trafficking	cell movement of natural killer cells	1.05e-10	Increased	3.678	bias	CCL2,CCL22,CCL5,CCL8,CCR5,CD1D,CXCL10,CXCL3,CXCL9,CXCR3,FERMT3,GNLY,IL15RA,IL16,KLRC4-KLRK1/KLRK1,PIK3CG,PRKCQ,SELL	18
Infectious Disease	infection by cytomegalovirus	1.1e-10				C4A/C4B,C5,CCL2,CCL4,CCL5,CD209,CRP,CXCL10,CXCL9,FCGR1A,FCGR2B	11
Cardiovascular Disease	disorder of artery	1.26e-10	Increased	2.942		ADAMTS7,B2M,C3AR1,C5,C5AR1,CACNA1E,CACNA1S,CASP1,CASR,CCL2,CCR1,CCR2,CCR5,CD1D,CD53,CECR1,CHI3L1,CRP,CTSS,CXCL10,CXCR6,CYTIP,EGR2,EPOR,EVI2B,FCGR1A,FOXJ1,FYB,GATA5,GZMB,HBA1/HBA2,HBB,HCLS1,HLA-DRB1,HP,IL1R1,IRF8,ITGA4,ITGAL,ITGAX,ITGB2,LAPTM5,LCAT,LCP1,LPXN,MAFB,MKI67,MMP7,MMP8,MSR1,NCF1,NOS1,PIK3CG,PLXNC1,PRCP,PRKCB,PROC,RAG1,RGS1,RSAD2,RUNX1,S100A8,SELL,SLA,SPN,SYK,TBX21,TERT,TIMP2,TLR9,TRIM14,…	72
Cell-To-Cell Signaling and Interaction, Cellular Movement, Hematological System Development and Function, Immune Cell Trafficking, Inflammatory Response	recruitment of neutrophils	1.36e-10	Increased	3.006	bias	C3AR1,C5,C5AR1,CASP1,CCL19,CCL2,CCL22,CCL4,CCL5,CCR1,CCR2,CD8A,CHI3L1,CPB2,CXCL10,CXCL3,FCGR2B,GGT5,IL1R1,ITGB2,LTF,LYZ,NLRP3,PIK3CG,PIK3R5,PRKCQ,SELL,SELPLG,SLPI	29
Cellular Movement, Hematological System Development and Function, Immune Cell Trafficking	infiltration of granulocytes	1.39e-10		1.69		ADAM8,C2,C3AR1,C4A/C4B,C5,CASP1,CCL19,CCL4,CCL5,CCR1,CCR2,CD2,CD48,CXCL10,CXCL3,FCER1G,FOXA2,IL1R1,ITGAL,ITGB2,ITK,JAK3,MMP8,MSR1,NCF1,PIK3CG,PLCB2,PRKCQ,PROC,RAC2,SELL,SPDEF	32
Cancer, Organismal Injury and Abnormalities	lymphatic neoplasia	1.39e-10	Decreased	-2.677		ADAMTS16,ALDH1A1,B2M,CASP1,CCL19,CCL2,CCL4,CD2,CD22,CD244,CD27,CD38,CD3E,CD4,CD79A,CD79B,CECR1,CIITA,CRP,CSF2RA,CTNND2,CXCL10,CXCL11,CXCL13,CXCL9,CXCR3,DNTT,DOCK2,DOK2,EGR2,EMR1,EPOR,GATA5,GPR156,HBA1/HBA2,HK3,HLA-DRA,HMGCLL1,IKZF3,IL16,IL7R,INHBA,IQUB,IRF1,IRF8,ITGA4,ITGB2,JAK3,KCNK13,KLHL6,LCK,LYZ,MAP4K1,MC2R,MKI67,MPEG1,MSC,MSR1,MUC4,MYB,PARP14,PRF1,PRKCB,PSMB8,PSMB9,PTPRC,RAC2,RAG1,RASSF5,RHO…	94
Cancer	Lymphoid Cancer and Tumors	1.55e-10	Decreased	-2.478		ADAMTS16,AGR2,ALDH1A1,B2M,CCL19,CCL2,CCL4,CD2,CD22,CD244,CD27,CD38,CD3E,CD4,CD79A,CD79B,CECR1,CIITA,CRP,CSF2RA,CTNND2,CXCL10,CXCL11,CXCL13,CXCL9,CXCR3,DNTT,DOCK2,EGR2,EMR1,EPOR,GATA5,GPR156,HBA1/HBA2,HK3,HLA-DRA,HMGCLL1,IKZF3,IL16,IL7R,IQUB,IRF1,IRF8,ITGA4,ITGB2,JAK3,KCNK13,KLHL6,LCK,LYZ,MAP4K1,MC2R,MKI67,MPEG1,MSC,MSR1,MUC4,MYB,PARP14,PRF1,PRKCB,PSMB8,PSMB9,PTPRC,RAC2,RAG1,RASSF5,RHOH,RNF213,RUN…	92
Cell-To-Cell Signaling and Interaction, Cellular Movement, Immune Cell Trafficking	attraction of lymphocytes	1.55e-10	Increased	3.489	bias	CCL19,CCL2,CCL22,CCL4,CCL5,CCR5,CXCL10,CXCL11,CXCL13,CXCL9,CXCR3,IL16,S100A4	13
Infectious Disease	Viral Infection	1.62e-10		-1.132	bias	ACTL6B,APBB1IP,APLN,B2M,C2,C3AR1,C4A/C4B,C5,CCL2,CCL22,CCL3L1,CCL4,CCL5,CCL8,CCR1,CCR2,CCR5,CD209,CD22,CD247,CD38,CD3E,CD4,CD48,CD79A,CD8A,CFI,CHRNB2,CIITA,CLEC10A,CRP,CSF2RA,CTSS,CXCL10,CXCL11,CXCL3,CXCL9,CXCR3,CXCR6,CYBB,EPOR,EPS8L3,FCGR1A,FCGR2B,FERMT3,FOXA2,GBP1,GZMA,HAVCR2,HLA-DQB1,HP,HSF4,ICOS,IDO1,IFIT2,IFITM1,IGJ,IGKC,IL12RB1,IL16,IQUB,IRF1,IRF5,IRF8,ISG20,ITGA4,ITGAL,ITGB2,ITGB7,ITK,KCNJ…	125
Cell Morphology	abnormal morphology of cells	1.65e-10				AATK,ACTA1,ACTL6B,AGR2,AGTR2,AMBN,ANKRD1,B2M,C3AR1,CCKBR,CCR5,CD22,CD247,CD3E,CD4,CD5,CD5L,CD79A,CD79B,CD84,CD8A,CD8B,CISH,CLDN11,CNTFR,CNTN1,CP,CREB3L1,CRYGS,CYBB,CYTIP,DFNB31,EPOR,FBXO5,FCER1G,FCGR2B,FLRT3,FOXJ1,FSCN2,GATA5,GRAP2,HBA1/HBA2,HBB,HLA-DMA,HLA-DQA1,HLA-DQB1,HSF4,IDO1,IGKC,IL6ST,IRF1,IRF8,ITGB2,ITGB7,ITK,JAK3,KRT14,L1CAM,LAT,LCK,LCP2,LHB,LY9,MAFB,MYB,NCF1,NOS1,NOV,PAIP2B,PCK1,PIGR,PL…	106
Cellular Function and Maintenance, Hematological System Development and Function, Humoral Immune Response	function of B lymphocytes	1.69e-10				CD22,CD72,CIITA,CTSS,CXCL13,HCLS1,HLA-DQB1,ICOS,IGJ,JAK3,LCP1,MARCH1,PIK3CG,PTPRC,RGS1,SASH3,SH2D1A,TBC1D10C,TIMD4,TLR9,TNFSF13B,VAV1	22
Cell-To-Cell Signaling and Interaction, Cellular Movement, Immune Cell Trafficking	attraction of mononuclear leukocytes	1.7e-10	Increased	3.605	bias	CCL19,CCL2,CCL22,CCL3L1,CCL4,CCL5,CCR5,CXCL10,CXCL11,CXCL13,CXCL9,CXCR3,IL16,S100A4	14
Cell Morphology, Humoral Immune Response	morphology of B lymphocytes	1.87e-10				BATF,CD22,CD3E,CD4,CD79A,CD79B,CD84,IGKC,IRF8,JAK3,LTB,PIK3AP1,POU2AF1,PTPRC,RAG1,SASH3,SH2D1A,SPI1,SYK	19
Infectious Disease	replication of RNA virus	2.01e-10		-1.634		ACTL6B,APBB1IP,B2M,CCL22,CCL3L1,CCL4,CCL5,CCR1,CCR5,CD209,CD38,CD4,CD48,CIITA,CXCL10,CXCR6,EPS8L3,FCGR1A,FERMT3,FOXA2,GBP1,HAVCR2,HSF4,IFITM1,IGKC,IL12RB1,IL16,IRF1,ISG20,KSR2,LCK,MSR1,MX1,NMI,OAS1,OASL,PANX1,PIK3R5,PTPRC,RAG1,RHOH,RSAD2,RUNX1,S100A8,SELPLG,SLPI,STAT1,TAP1,TLR8,TLR9,TMPRSS11D,TRIM14,UBA7,UBE2L6,VNN2	55
Cell-To-Cell Signaling and Interaction, Cellular Movement	chemoattraction of cells	2.16e-10	Increased	4.036	bias	C5,C5AR1,CCL19,CCL2,CCL22,CCL3L1,CCL4,CCL5,CXCL10,CXCL13,CXCL3,CXCL9,CXCR3,FIGF,IL12RB1,IL16,IL1R1,S100A4	18
Hematological System Development and Function, Inflammatory Response, Tissue Morphology	quantity of dendritic cells	2.21e-10		1.619		C5AR1,CCL19,CCL2,CCR2,CIITA,CXCL13,FCER1G,FCGR2B,GNLY,IDO1,IL15RA,IL7R,IRF1,IRF8,ITGB2,JAK3,LTB,PCSK1,PIK3CG,PLA2G2D,SELL,SPI1,TYROBP	23
Cancer, Organismal Injury and Abnormalities	lymphoid cancer	3.22e-10	Decreased	-2.765		ADAMTS16,ALDH1A1,B2M,CCL19,CCL2,CCL4,CD2,CD22,CD244,CD27,CD38,CD3E,CD4,CD79A,CD79B,CECR1,CIITA,CRP,CSF2RA,CTNND2,CXCL10,CXCL11,CXCL13,CXCL9,CXCR3,DNTT,DOCK2,EGR2,EMR1,EPOR,GATA5,GPR156,HBA1/HBA2,HK3,HLA-DRA,HMGCLL1,IKZF3,IL16,IL7R,IQUB,IRF1,IRF8,ITGA4,ITGB2,JAK3,KCNK13,KLHL6,LCK,LYZ,MAP4K1,MC2R,MKI67,MPEG1,MSC,MSR1,MUC4,MYB,PARP14,PRF1,PRKCB,PSMB8,PSMB9,PTPRC,RAC2,RAG1,RASSF5,RHOH,RNF213,RUNX1,S1…	91
Lymphoid Tissue Structure and Development	growth of lymphatic system component	3.52e-10		1.143		CCR2,CD180,CD2,CD247,CD3E,CD4,CD79A,CD8A,CHI3L1,CISH,CXCL10,FIGF,GRAP2,IL7R,INHBA,ITK,JAK3,LCP2,LY9,MYB,PIK3CG,PRF1,PRKCQ,RAG1,SHH,SPI1,SYK,TIMD4,ZAP70	29
Hematological System Development and Function, Tissue Morphology	quantity of natural killer cells	3.53e-10		1.748		CCR5,CD244,CD247,FCER1G,ICOS,IL15RA,IL7R,IRF1,ITGB7,JAK3,LCP2,LTB,LY9,PIK3CG,PRF1,PTPRC,RAG1,RHOH,TBX21,TYROBP,VAV1	21
Cell-To-Cell Signaling and Interaction, Cellular Movement, Hematological System Development and Function, Immune Cell Trafficking	recruitment of granulocytes	3.8e-10	Increased	2.807	bias	C3AR1,C5,C5AR1,CASP1,CCL19,CCL2,CCL22,CCL4,CCL5,CCR1,CCR2,CD8A,CHI3L1,CPB2,CXCL10,CXCL3,CXCL9,FCGR2B,GGT5,IL15RA,IL1R1,ITGB2,LTF,LYZ,NLRP3,PIK3CG,PIK3R5,PRKCQ,SELL,SELPLG,SLPI	31
Cellular Movement, Hematological System Development and Function, Immune Cell Trafficking	migration of peripheral blood lymphocytes	4.11e-10		1.48	bias	CCL19,CCL4,CCL5,CCR5,CXCL9,CXCR3,FAM65B,LCP1,PLCB2,RGS1	10
Cellular Function and Maintenance, Molecular Transport	influx of inorganic cation	4.42e-10		1.257		C4A/C4B,C5,CASR,CCK,CCL2,CCL4,CCL5,CCR1,CCR2,CCR5,CD22,CD38,CD5,CD72,CHRM1,CXCL13,CXCR3,EPOR,ITK,KCNJ5,KCNN4,KSR2,LAT,MYB,PRKCB,SLC9A5,SLC9A7,VAV1,ZAP70	29
Cellular Movement, Hematological System Development and Function, Immune Cell Trafficking, Inflammatory Response	cell movement of monocytes	4.55e-10	Increased	3.473	bias	C5,CASR,CCL2,CCL22,CCL23,CCL3L1,CCL4,CCL5,CCL8,CCR1,CCR2,CTSS,CXCL10,CXCL3,CXCL9,GNLY,HP,IL6ST,INHBA,ITGA4,ITGAL,ITGAX,ITGB2,PRKCB,SERPINA3,SERPINF1,TIMP2	27
Cell-To-Cell Signaling and Interaction, Cell-mediated Immune Response, Cellular Development, Cellular Function and Maintenance, Hematological System Development and Function, Hematopoiesis, Lymphoid Tissue Structure and Development	positive selection of T lymphocytes	4.59e-10		1.039	bias	CD4,EGR2,GIMAP4,HLA-DMA,ITK,LCK,PRKCQ,PTPRC,RHOH,SIT1,TRAT1,VAV1	12
Hematological System Development and Function, Tissue Morphology	quantity of memory T lymphocytes	4.9e-10		-1.287		CD27,CORO1A,FCGR2B,GRAP2,ICOS,IL15RA,IL20RB,ITGAL,ITK,JAK3,LTB,RAG1,RASSF5,STAT1,STK17B,TBX21,TESPA1	17
Hematological System Development and Function, Hematopoiesis	development of hematopoietic system	5.26e-10	Increased	2.283		B2M,CCR1,CD3D,CD3E,CD3G,CD79A,CD79B,EGR2,EPOR,GRAP2,ICOS,IL6ST,IL7R,IRF1,JAK3,LAT,LCP2,MYB,NOS1,PTPRC,RAG1,RUNX1,SATB1,SIT1,SPI1,SYK,TCF7,THEMIS2,TNFSF13B,TRAT1,TYROBP,VAV1,VNN1,ZAP70	34
Free Radical Scavenging	synthesis of reactive oxygen species	5.63e-10	Increased	4.022		APLN,C3AR1,C5,C5AR1,CCL4,CCL5,CCR2,CCR5,CLEC7A,CRP,CXCL9,CYBB,DUOX1,GZMA,GZMB,GZMK,HBA1/HBA2,HBB,HK3,HP,ITGAX,ITGB2,LAT,LCAT,LCK,LCP2,LTF,MSR1,NCF1,NFE2L3,NOS1,PDIA2,PIK3CG,PLCB2,PRF1,PRKCB,PRKCQ,RAC2,S100A8,SELPLG,SERPINA3,SERPINF1,SESN3,SPI1,SYK,TERT,TLR8,TLR9,TYROBP,UCP2,VAV1,ZAP70	52
Lymphoid Tissue Structure and Development, Organ Morphology, Organismal Development	abnormal morphology of spleen	6.19e-10				AZGP1,CCR2,CD247,DLK1,DNASE1,DOCK2,DOK2,FCGR2B,HBB,HLA-DQB1,ICOS,IKZF3,IL6ST,IRF1,IRF8,ITGB2,JAK3,KCNN4,KLHL6,LAT,LCP2,LTB,MSR1,PCSK1,PRF1,PTPRC,RAG1,RASSF2,RASSF5,RHOH,SATB1,SELL,SLC4A4,SPI1,VAV1,ZAP70	36
Hematological System Development and Function, Inflammatory Response, Tissue Morphology	quantity of neutrophils	6.55e-10		0.027		C3AR1,C4A/C4B,C5,C5AR1,CCL2,CCR2,CCR5,CD1D,CLEC7A,CYBB,DOK2,FCGR1A,FCGR2B,IL1R1,IL6ST,ITGAL,ITGB2,JAK3,KERA,MMP8,PIK3CG,PLAC8,PRF1,PROC,RAC2,RAG1,S100A8,SELL,SELPLG,SERPINB2,SPI1,TIMP2	32
Lymphoid Tissue Structure and Development, Organ Morphology, Organismal Development	morphology of spleen	7.36e-10				AZGP1,CCR2,CD247,DLK1,DNASE1,DOCK2,DOK2,FCGR2B,HBB,HLA-DQB1,ICOS,IKZF3,IL6ST,IRF1,IRF8,ITGB2,JAK3,KCNN4,KLHL6,LAT,LCP2,LTB,MSR1,PCSK1,PRF1,PTPRC,RAG1,RASSF2,RASSF5,RHOH,SATB1,SELL,SLC4A4,SPI1,TNFSF13B,VAV1,ZAP70	37
Cellular Movement, Hematological System Development and Function, Immune Cell Trafficking	trafficking of leukocytes	7.43e-10	Increased	3.068	bias	CCL19,CCL2,CCL22,CCL4,CCL5,CCR2,CCR5,CXCL10,CXCL13,CXCL3,IL1R1,ITGA4,ITGB2,SELL,SPN	15
Cell Death and Survival	cell death of leukemia cell lines	7.47e-10	Increased	2.07		B2M,BCL2A1,C5,C5AR1,CCNA1,CCR5,CD247,CD4,CSF2RA,DNASE1,FCGR1A,FKBP5,GIMAP4,GNLY,GZMB,GZMK,HCLS1,IL15RA,INHBA,KLRC4-KLRK1/KLRK1,KSR2,LCK,MAP4K1,MSR1,MYB,NLRP3,PRF1,PRKCB,PTPRC,RASSF5,RUNX1,S100A8,SPN,STMN1,TERT,TNFSF13B,UBA7,UBASH3A,VAV1	39
Cancer	abdominal neoplasm	7.58e-10		-0.424		AATK,ABI3BP,ABLIM2,ACKR4,ACP5,ACTL6B,ADAM8,ADAMTS1,ADAMTS14,ADAMTS16,ADAMTS7,ADRBK2,AGR2,AGTR2,ALDH1A1,ALDH3A1,ALOX15B,AMBN,ANGPTL1,ANGPTL5,APBB1IP,ARHGAP30,ARHGAP4,ATG9B,ATP8B4,AZGP1,B2M,B3GALT2,BARX2,BATF,BHLHA15,BIN2,C15orf48,C1QC,C1QL4,C20orf85,C3AR1,C4A/C4B,C4BPA,C5,C5orf58,CACNA1E,CACNA1S,CASP1,CASR,CBLN4,CCDC181,CCDC88B,CCK,CCKBR,CCL2,CCL4,CCL5,CCNA1,CCR1,CCR2,CCR5,CD101,CD180,CD1D,CD1E,CD…	461
Cellular Movement, Hematological System Development and Function, Immune Cell Trafficking, Inflammatory Response	cell movement of dendritic cells	7.73e-10	Increased	3.535	bias	C5,C5AR1,CCL19,CCL2,CCL22,CCL4,CCL5,CCR1,CCR2,CCR5,CD209,CD38,CXCL10,CXCL11,CXCL13,CXCL9,CXCR3,GNLY,HCLS1,ICOS,IL16,NLRP3,PIGR,PIK3CG,PLXNC1,RAC2	26
Free Radical Scavenging	metabolism of reactive oxygen species	8.51e-10	Increased	4.022		APLN,C3AR1,C5,C5AR1,CCL4,CCL5,CCR2,CCR5,CLEC7A,CRP,CXCL9,CYBB,DUOX1,GZMA,GZMB,GZMK,HBA1/HBA2,HBB,HK3,HP,ITGAX,ITGB2,LAT,LCAT,LCK,LCP2,LTF,MSR1,NCF1,NFE2L3,NOS1,PDIA2,PIK3CG,PLCB2,PRF1,PRKCB,PRKCQ,RAC2,S100A8,SELPLG,SERPINA3,SERPINF1,SESN3,SOD3,SPI1,SYK,TERT,TLR8,TLR9,TYROBP,UCP2,VAV1,ZAP70	53
Humoral Immune Response, Protein Synthesis	quantity of IgM	8.55e-10		0.533		B2M,BATF,CD22,CD72,CIITA,CTSS,DLK1,FCGR2B,HLA-DQB1,IGJ,IGKC,IKZF3,IRF8,ITGB2,LCK,LTB,MSR1,PIK3AP1,POU2AF1,RAG1,SASH3,SH2D1A,SPI1,TBX21	24
Organismal Development	abnormal morphology of body cavity	9.68e-10				ADAMTS1,AGR2,AGTR2,AZGP1,B2M,CCKBR,CCR1,CCR2,CCR5,CD1D,CD247,CD38,CD3E,CD4,CD5L,CD8A,CFI,CLEC7A,CP,CYBB,DLK1,DNASE1,DOCK2,DOK2,EPOR,FCER1G,FCGR2B,FFAR4,GATA5,GCNT3,GRAP2,HBB,HLA-DQA1,HLA-DQB1,HOXD3,HP,ICOS,IGKC,IKZF3,IL6ST,IL7R,IRF1,IRF8,ITGA4,ITGB2,ITGB7,ITK,JAK3,KCNN4,KCP,KLHL6,KRT5,LAT,LCAT,LCK,LCP2,LHB,LTB,MAFB,MSR1,MYB,NCF1,NKD1,NOS1,NOV,PCK1,PCSK1,PIK3CG,PRF1,PRLR,PROC,PRSS16,PTPRC,RAG1,RAS…	96
Cardiovascular Disease	mid stage peripheral arterial occlusive disease	9.88e-10				C3AR1,C5AR1,CCR1,CD53,CECR1,CTSS,CYTIP,EGR2,EVI2B,FCGR1A,FYB,HBA1/HBA2,HBB,HCLS1,HLA-DRB1,IRF8,ITGA4,LAPTM5,LCP1,LPXN,MAFB,PLXNC1,RUNX1,SLA,SYK,UCP2	26
Hematological System Development and Function, Tissue Morphology	quantity of regulatory T lymphocytes	9.88e-10	Increased	3.227		BATF,CCL19,CCL4,CCL5,CCR5,CD1D,CD27,CD5,CXCR3,FCGR2B,HLA-DMA,ICOS,IL7R,ITGB2,LTB,MARCH1,PRKCQ,SELL,SELPLG,TESPA1,TLR9	21
Embryonic Development, Lymphoid Tissue Structure and Development, Organ Development, Organismal Development, Tissue Development	formation of thymus gland	9.88e-10	Increased	2.313	bias	B2M,CD3D,CD3E,CD3G,EGR2,GRAP2,HOXD3,IL7R,IRF1,JAK3,LAT,LCP2,MAFB,MYB,PTPRC,RAG1,SATB1,SHH,SIT1,SPI1,SYK,TCF7,THEMIS2,TRAT1,TYROBP,ZAP70	26
Hematological System Development and Function, Immune Cell Trafficking, Inflammatory Response, Tissue Development	accumulation of granulocytes	9.88e-10		1.552		BCL2A1,C5,C5AR1,CCL2,CCL5,CXCL10,CXCL3,HAVCR2,IL1R1,ITGA4,ITGB2,MMP7,MMP8,NCF1,PIK3CG,PROC,S100A8,SELL,SELPLG,SLPI,TIMP2	21
Cellular Movement, Hematological System Development and Function, Immune Cell Trafficking, Inflammatory Response	chemotaxis of monocytes	1.02e-09	Increased	3.663	bias	C5,CASR,CCL2,CCL22,CCL23,CCL3L1,CCL4,CCL5,CCL8,CCR1,CCR2,CXCL10,CXCL3,CXCL9,GNLY,HP,INHBA,ITGAL,PRKCB,SERPINA3	20
Hematological Disease, Immunological Disease	lymphoproliferative disorder	1.08e-09	Decreased	-2.392		ADAMTS16,ALDH1A1,B2M,CCL2,CCL4,CD2,CD22,CD244,CD27,CD38,CD3E,CD4,CD79A,CD79B,CECR1,CIITA,CTNND2,CXCL10,CXCL11,CXCL13,CXCL9,DNTT,DOCK2,EGR2,EMR1,EPOR,GATA5,GPR156,HMGCLL1,IKZF3,IL7R,IQUB,IRF1,IRF8,ITGA4,ITGB2,ITK,JAK3,KCNK13,KLHL6,LAT,LCK,MKI67,MPEG1,MUC4,MYB,PARP14,PRF1,PRKCB,PTPRC,RASSF5,RHOH,RNF213,RUNX1,SAMD9,SEMA5B,SEPT6,SH2D1A,SHANK1,SHH,SLC9A5,STMN1,SYK,TACR3,TBX21,TCF7,TIMD4,TLR8,TLR9,ZAP70	70
Dermatological Diseases and Conditions, Immunological Disease, Inflammatory Disease, Inflammatory Response	atopic dermatitis	1.1e-09				ACKR4,CCL22,CCL23,CCL5,CCR2,CD2,CHRM1,CSF2RA,CXCL9,DUSP2,FCER1G,GZMB,HAVCR2,HBB,HLA-DQA1,HLA-DRA,HLA-DRB1,ITGB7,IVL,KRT5,MC2R,MKI67,MX1,PRF1,PRKCB,RAG1,S100A8,SPI1,SPINK5,STAT1,SYK,SYT9,TGM3,TLR9,TNFRSF8	35
Lymphoid Tissue Structure and Development, Tissue Morphology	quantity of lymphatic system cells	1.1e-09		1.858		BCL2A1,CCR2,CD180,CD1D,CD22,CD72,CD84,CXCL13,DLK1,DOCK2,DOK2,ICOS,IKZF3,IL6ST,IL7R,IRF8,ITGB2,ITK,JAK3,KLHL6,LTB,MYB,PCSK1,PIK3AP1,POU2AF1,PRF1,PROC,PTPRCAP,RASSF2,RGS1,SASH3,SH2D1A,TRAT1,TYROBP,UBASH3A,VAV1	36
Organismal Development	morphology of body cavity	1.14e-09				ADAMTS1,AGR2,AGTR2,AZGP1,B2M,CCKBR,CCR1,CCR2,CCR5,CD1D,CD247,CD38,CD3E,CD4,CD5L,CD8A,CFI,CLEC7A,CP,CYBB,DLK1,DNASE1,DOCK2,DOK2,EPOR,FCER1G,FCGR2B,FFAR4,FOXA2,GATA5,GCNT3,GRAP2,HBB,HLA-DQA1,HLA-DQB1,HOXD3,HP,ICOS,IGKC,IKZF3,IL6ST,IL7R,IRF1,IRF8,ITGA4,ITGB2,ITGB7,ITK,JAK3,KCNN4,KCP,KLHL6,KRT5,LAT,LCAT,LCK,LCP2,LHB,LTB,MAFB,MSR1,MYB,NCF1,NKD1,NOS1,NOV,PCK1,PCSK1,PIK3CG,PRF1,PRLR,PROC,PRSS16,PTPRC,RA…	99
Cell-To-Cell Signaling and Interaction, Cellular Movement, Immune Cell Trafficking	attraction of antigen presenting cells	1.14e-09	Increased	3.395	bias	C5,C5AR1,CCL19,CCL2,CCL22,CCL4,CCL5,CXCL10,CXCL11,CXCL9,CXCR3,IL12RB1	12
Cellular Movement, Hematological System Development and Function, Immune Cell Trafficking	migration of peripheral blood leukocytes	1.14e-09	Increased	2.064	bias	CCL19,CCL2,CCL4,CCL5,CCR5,CXCL13,CXCL9,CXCR3,FAM65B,LCP1,PLCB2,RGS1	12
Cancer	epithelial cancer	1.23e-09		-0.656		AATK,ABI3BP,ABLIM2,ACKR4,ACP5,ACTL6B,ADAM8,ADAMTS1,ADAMTS14,ADAMTS16,ADAMTS7,ADRBK2,AGR2,AGTR2,ALDH3A1,ALOX15B,AMBN,ANGPTL1,ANGPTL5,APBB1IP,ARHGAP30,ARHGAP4,ATG9B,ATP8B4,AZGP1,B2M,B3GALT2,BARX2,BATF,BIN2,C1QC,C1QL4,C20orf85,C3AR1,C4A/C4B,C4BPA,C5,C5orf58,CACNA1E,CACNA1S,CASP1,CASR,CBLN4,CCDC181,CCDC88B,CCK,CCKBR,CCL2,CCL8,CCNA1,CCR1,CCR2,CCR5,CD101,CD180,CD1D,CD1E,CD2,CD209,CD22,CD244,CD247,CD300…	459
Inflammatory Response	inflammation of intestine	1.29e-09		-1.635		AGR2,B2M,BATF,CASP1,CCL2,CCR1,CCR2,CCR5,CD4,CRP,CXCL10,CXCL3,EMR1,GCNT3,HTR7,IL1R1,IL6ST,ITGB7,JAK3,LTB,MC2R,MMP7,NCF1,NLRP3,PIK3CG,PROC,RAG1,S100A8,SLPI,SPDEF,STAT1,TBX21,TKTL1,TLR8,TLR9,VNN1	36
Hematological Disease	blood protein disorder	1.32e-09		-1	bias	AGR2,B2M,C4A/C4B,C5,CCL2,CCL4,CCL5,CD247,CD27,CD79A,CD79B,CDC20,CNTFR,CRP,EPOR,FAM46C,FCGR1A,FCGR2B,FYB,HSF4,ICOS,IFIT2,IGKC,KLRC4-KLRK1/KLRK1,L1CAM,LCP2,NOS1,PDIA2,PRF1,PRKCB,PROC,PSMB8,PSMB9,PSORS1C2,RAG1,RNF213,SATB1,SPI1,TIMP2,TLR9,VAV1,ZAP70	42
Cellular Movement	trafficking of cells	1.56e-09	Increased	3.083	bias	CCL19,CCL2,CCL22,CCL4,CCL5,CCR2,CCR5,CXCL10,CXCL13,CXCL3,CXCR6,IL1R1,ITGA4,ITGB2,SELL,SPN,XCR1	17
Cell Morphology, Hematological System Development and Function, Hematopoiesis, Lymphoid Tissue Structure and Development, Organ Morphology, Organismal Development	abnormal morphology of double-negative T lymphocyte	1.66e-09				CD247,CD3E,CD4,CD8A,GRAP2,LCK,RAG1,RHOH,SPI1,VAV1	10
Cardiovascular Disease	advanced stage peripheral arterial occlusive disease	1.67e-09				C3AR1,CASP1,CCR1,CD53,CECR1,CTSS,EVI2B,FCGR1A,FYB,HBA1/HBA2,HBB,HCLS1,IRF8,ITGA4,LAPTM5,LCP1,LPXN,MAFB,MSR1,PLXNC1,RUNX1,SLA,SYK,TRIM14,UCP2	25
Developmental Disorder, Hereditary Disorder, Immunological Disease	severe severe combined immunodeficiency	1.91e-09				C4A/C4B,C5,CD247,CD3D,CIITA,FCGR1A,FCGR2B,IL1R1,IL7R,JAK3,PTPRC,RAG1,TAP1,ZAP70	14
Cell-mediated Immune Response, Cellular Movement, Hematological System Development and Function, Immune Cell Trafficking	NK cell migration	1.91e-09	Increased	3.547	bias	CCL2,CCL22,CCL5,CCL8,CCR5,CD1D,CXCL10,CXCL9,CXCR3,FERMT3,IL16,PIK3CG,PRKCQ,SELL	14
Cell-mediated Immune Response, Cellular Development, Cellular Function and Maintenance, Hematological System Development and Function, Hematopoiesis, Lymphoid Tissue Structure and Development	differentiation of helper T lymphocytes	2.07e-09	Increased	2.742	bias	BATF,C3AR1,C5AR1,CISH,EGR2,ICOS,IL12RB1,IL1R1,IRF1,IRF5,IRF8,ITGAL,ITGB2,ITK,JAK3,PCSK1,PIK3CG,PRKCQ,RSAD2,RUNX1,SH2D1A,SHH,SIT1,STAT1,TBX21,TNFRSF8,TNFSF13B,VAV1	28
Cellular Movement, Hematological System Development and Function, Hematopoiesis	homing of hematopoietic progenitor cells	2.09e-09	Increased	2.13	bias	CCL19,CCL2,CCL22,CCL8,CCR2,CXCL10,CXCL13,CXCL9,CXCR3,RGS1,SPI1	11
Cardiovascular Disease	peripheral arterial occlusive disease	2.26e-09				B2M,C3AR1,C5AR1,CASP1,CCR1,CD53,CECR1,CTSS,CYTIP,EGR2,EVI2B,FCGR1A,FYB,HBA1/HBA2,HBB,HCLS1,HLA-DRB1,IRF8,ITGA4,LAPTM5,LCP1,LPXN,MAFB,MSR1,PLXNC1,RUNX1,SLA,SYK,TRIM14,UCP2	30
Cellular Compromise, Inflammatory Response	degranulation of cells	2.26e-09	Increased	3.603		ADRBK2,C3AR1,C4A/C4B,C5,C5AR1,CCL2,CCL4,CCR1,CCR2,CD244,CD48,CORO1A,CXCL3,FCER1G,FCGR1A,FCGR2B,ITGB2,ITK,KLRC4-KLRK1/KLRK1,LAT,LCP2,MS4A2,MYO1F,PIK3CG,PRF1,PTPRC,RAC2,SLA,SLAMF6,SYK,VAV1	31
Cell Death and Survival, Hematological System Development and Function	cell viability of lymphocytes	2.29e-09	Increased	3.484	bias	CD22,CD3E,CD79A,CD8A,CISH,DLK1,FCRL3,ICOS,IL6ST,IL7R,ITGAL,JAK3,LAT,MYB,PARP14,PIK3CG,PRKCB,PRKCQ,PTPRC,SH3KBP1,SHH,SPN,STAT1,SYK,TBX21,TCF7,TLR9,TNFSF13B	28
Inflammatory Disease, Respiratory Disease	Asthma	2.58e-09		1	bias	C3AR1,C4A/C4B,C5,CCL2,CCL5,CD4,CD8A,CHI3L1,CHRM1,CXCL10,FCGR1A,FCGR2B,HAVCR2,ICOS,IKZF3,IL16,IL1R1,MC2R,MS4A2,PTPRC,SPINK5,TBX21,TLR10,TLR9,TNFRSF8,ZPBP2	26
Cell Death and Survival	killing of lymphocytes	2.58e-09		1.259	bias	CCR5,CD1D,CD244,CD48,CIITA,KLRC4-KLRK1/KLRK1,LY9,PRF1,PTPRCAP,SH2D1A,SLAMF6,SLAMF7,STAT1,SYK	14
Hematological System Development and Function, Humoral Immune Response, Lymphoid Tissue Structure and Development, Tissue Morphology	quantity of follicular B lymphocytes	2.87e-09		1.717		BCL2A1,CD180,CD22,CD72,CD84,DLK1,DOCK2,ICOS,IKZF3,IRF8,ITK,KLHL6,PIK3AP1,POU2AF1,PROC,RGS1,SASH3,SH2D1A,TYROBP,VAV1	20
Cell-To-Cell Signaling and Interaction, Cellular Movement, Hematological System Development and Function, Immune Cell Trafficking, Inflammatory Response	chemoattraction of antigen presenting cells	3.11e-09	Increased	3.1	bias	C5,C5AR1,CCL19,CCL2,CCL22,CCL4,CCL5,CXCL9,CXCR3,IL12RB1	10
Gastrointestinal Disease, Inflammatory Disease	gastroenteritis	3.31e-09		-1.11		AGR2,B2M,BATF,CASP1,CCL2,CCR2,CCR5,CHRM1,CRP,CXCL10,CXCL3,EMR1,GCNT3,HTR7,IL1R1,IL6ST,ITGB7,JAK3,KMO,LTB,MC2R,MMP7,NCF1,NLRP3,PIK3CG,PROC,RAG1,S100A8,SHH,SLPI,STAT1,TBX21,TKTL1,TLR9	34
Cell-To-Cell Signaling and Interaction, Cellular Movement, Hematological System Development and Function, Immune Cell Trafficking, Inflammatory Response	chemoattraction of phagocytes	3.51e-09	Increased	3.551	bias	C5,C5AR1,CCL19,CCL2,CCL22,CCL3L1,CCL4,CCL5,CXCL10,CXCL3,CXCL9,CXCR3,IL12RB1	13
Hematological Disease, Immunological Disease, Infectious Disease	infection of leukocytes	3.58e-09		-0.299		CASP1,CCL4,CCL5,CCR1,CCR2,CCR5,CD209,CD4,HAVCR2,IRF1,ITGA4,ITGB7,LTF,SAMHD1,STAT1,TLR9	16
Cellular Movement, Hematological System Development and Function, Immune Cell Trafficking, Inflammatory Response	cell movement of macrophages	3.59e-09	Increased	4.888		C3AR1,C5,CASP1,CCL2,CCL22,CCL4,CCL5,CCR1,CCR2,CCR5,CXCL10,CXCL9,CXCR3,CYBB,IL12RB1,IL15RA,IL16,ITGAL,ITGB2,LCAT,LTB,MMP7,MYRF,NLRP3,NOS1,PIK3CG,PRCP,PRKCQ,RAC2,S100A4,SAA1,SELL,SOD3,TYROBP	34
Cellular Movement	homing of tumor cell lines	3.65e-09	Increased	2.629	bias	ACKR4,C5,CCL19,CCL2,CCL22,CCL23,CCL3L1,CCL4,CCL5,CCL8,CCR5,CXCL13,CXCL3,CXCL9,DOCK2,FIGF,KCNN4,L1CAM,LCK,MYB,SELPLG,SYK,TFF1,TNFRSF8	24
Cellular Movement, Hematological System Development and Function, Immune Cell Trafficking	migration of antigen presenting cells	4.09e-09	Increased	3.526	bias	C5,CCL19,CCL2,CCL22,CCL4,CCL5,CCR1,CCR2,CCR5,CD209,CD38,CXCL10,CXCL11,CXCL13,CXCL9,CXCR3,CYBB,HCLS1,ICOS,IL16,ITGAL,PIGR,PIK3CG,PLXNC1,RAC2,TYROBP	26
Cellular Growth and Proliferation, Tissue Development	generation of leukocytes	4.48e-09	Increased	3.181	bias	CCL2,CD27,CD4,CD5,CXCL10,CXCR3,HLA-DQB1,ICOS,IL12RB1,IL15RA,IL7R,IRF8,ITGA4,ITK,JAK3,LTB,MYB,PRKCQ,PSMB8,PSMB9,SPI1,STAT1,TBX21,TLR9,TNFSF13B	25
Cellular Movement, Hematological System Development and Function, Immune Cell Trafficking, Inflammatory Response	chemotaxis of antigen presenting cells	4.72e-09	Increased	3.899	bias	C3AR1,C5,C5AR1,CCL19,CCL2,CCL22,CCL4,CCL5,CCR1,CCR2,CCR5,CD38,CXCL10,CXCL9,CXCR3,CYBB,GNLY,IL12RB1,IL16,MMP7,PIK3CG,S100A4,SAA1,SELL	24
Cell Death and Survival	killing of cells	4.96e-09	Increased	2.986		CCR5,CD1D,CD22,CD244,CD247,CD48,CIITA,CXCL10,CYBB,GNLY,GZMB,KLRC4-KLRK1/KLRK1,LTF,LY9,LYZ,MSR1,PRF1,PRKCB,PTPRCAP,REG3G,SERPINF1,SH2D1A,SLAMF6,SLAMF7,SLPI,SPI1,STAT1,SYK,TNFSF13B	29
Cell Signaling, Cellular Function and Maintenance, Molecular Transport, Vitamin and Mineral Metabolism	influx of Ca2+	5.06e-09		1.373		C4A/C4B,C5,CASR,CCK,CCL2,CCL4,CCL5,CCR1,CCR2,CCR5,CD22,CD38,CD5,CD72,CHRM1,CXCL13,CXCR3,EPOR,ITK,KCNJ5,KCNN4,KSR2,LAT,MYB,PRKCB,VAV1,ZAP70	27
Cell-To-Cell Signaling and Interaction, Hematological System Development and Function, Humoral Immune Response, Immune Cell Trafficking, Inflammatory Response	activation of B lymphocytes	5.45e-09		0.538		C4A/C4B,CD180,CD22,CD38,CD72,CD79A,CD79B,CD8A,CHRNB2,DNASE1,FCGR2B,FCRL3,FOXJ1,IRF5,ITGB2,POU2AF1,PRKCB,PTPRC,TBC1D10C,TLR9,TNFSF13B,VAV1,ZAP70	23
Cell-To-Cell Signaling and Interaction, Cellular Movement, Hematological System Development and Function, Immune Cell Trafficking, Inflammatory Response	chemoattraction of mononuclear leukocytes	5.45e-09	Increased	3.222	bias	CCL2,CCL22,CCL3L1,CCL4,CCL5,CXCL10,CXCL13,CXCL9,CXCR3,IL16,S100A4	11
Cellular Movement, Hematological System Development and Function, Hematopoiesis	chemotaxis of hematopoietic progenitor cells	5.55e-09		1.911	bias	CCL19,CCL2,CCL22,CCL8,CCR2,CXCL10,CXCL13,CXCL9,CXCR3,RGS1	10
Cell-mediated Immune Response, Cellular Development, Cellular Function and Maintenance, Hematological System Development and Function, Hematopoiesis, Lymphoid Tissue Structure and Development	arrest in differentiation of T lymphocytes	5.86e-09				CD1D,CD3D,CD3E,GRAP2,IL7R,LAT,LCK,PTPRC,RHOH,SATB1,SHH,ZAP70	12
Cell-To-Cell Signaling and Interaction, Cellular Movement, Immune Cell Trafficking	attraction of phagocytes	6.18e-09	Increased	3.655	bias	C5,C5AR1,CCL19,CCL2,CCL22,CCL3L1,CCL4,CCL5,CXCL10,CXCL11,CXCL3,CXCL9,CXCR3,IL12RB1	14
Cellular Movement, Hematological System Development and Function, Immune Cell Trafficking	cell movement of peripheral blood leukocytes	6.31e-09	Increased	2.771	bias	CCL19,CCL2,CCL4,CCL5,CCL8,CCR1,CCR5,CXCL13,CXCL9,CXCR3,FAM65B,LCP1,PLCB2,RGS1,SELL	15
Cellular Compromise	respiratory burst	6.86e-09		1.979		C5,CCL2,CCL22,CXCL3,CYBB,FCER1G,IRF8,ITGA4,ITGAL,ITGB2,LTF,NCF1,PIK3CG,PTPRC,SLC11A1,SYK,TYROBP	17
Hematological System Development and Function, Immune Cell Trafficking, Inflammatory Response, Tissue Development	accumulation of myeloid cells	7.16e-09	Increased	2.355		BCL2A1,C5,C5AR1,CCL2,CCL5,CCR1,CCR2,CXCL10,CXCL3,HAVCR2,IL1R1,IL6ST,IRF1,ITGA4,ITGAX,ITGB2,MMP7,MMP8,NCF1,PIK3CG,PROC,S100A8,SELL,SELPLG,SLPI,TIMP2	26
Cell-mediated Immune Response, Cellular Movement, Hematological System Development and Function, Immune Cell Trafficking	infiltration by T lymphocytes	7.31e-09	Increased	2.283		CCL19,CCL22,CCR2,CCR5,CXCL10,IL15RA,IL16,IL6ST,ITGA4,ITK,LTB,NLRP3,PIK3CG,PRF1,PRKCQ,SELPLG,STAT1,TNFRSF8	18
Cell Morphology, Hematopoiesis	morphology of hematopoietic progenitor cells	7.69e-09				CD22,CD247,CD3E,CD4,CD5L,CD79A,CD79B,CD8A,EPOR,GRAP2,HBB,IRF8,LCK,MYB,POU2AF1,PTPRC,RAG1,RHOH,SLA,SLC4A4,SPI1,STAT1,SYK,VAV1	24
Cell-To-Cell Signaling and Interaction, Inflammatory Response	immune response of T lymphocytes	8.6e-09	Increased	3.441		C3AR1,C5,C5AR1,CASP1,CD1D,CD8A,HAVCR2,HLA-DQB1,ICOS,IL12RB1,IL7R,ITK,LCP2,MSR1,PTPRC,SH2D1A,TBX21,TIMD4,TLR9,UCP2,VAV1	21
Cellular Development, Hematological System Development and Function, Hematopoiesis, Humoral Immune Response	differentiation of B lymphocytes	8.61e-09	Increased	2.05	bias	CD27,CD38,CD72,CD79A,CD79B,GIMAP1,ICOS,IGKC,IKZF3,IL7R,INHBA,IRF8,JAK3,KLHL6,LAT,LCP1,MYB,MZB1,PIK3AP1,POU2AF1,PTPRC,RAG1,RASSF5,RUNX1,SATB1,SPI1,SYK,TLR9,TNFSF13B,VAV1	30
Inflammatory Response	TH1 immune response	8.73e-09		1.151		C5AR1,CCL5,CCR1,CCR2,CCR5,CLEC7A,CXCL10,CXCR3,HLA-DQB1,IL12RB1,IRF1,ITK,NCF1,SLC11A1,TBX21,TLR9	16
Cancer	abdominal cancer	8.73e-09		-0.228		AATK,ABI3BP,ABLIM2,ACKR4,ACP5,ACTL6B,ADAM8,ADAMTS1,ADAMTS14,ADAMTS16,ADAMTS7,ADRBK2,AGR2,AGTR2,ALDH1A1,ALDH3A1,ALOX15B,AMBN,ANGPTL1,ANGPTL5,APBB1IP,ARHGAP30,ARHGAP4,ATG9B,ATP8B4,AZGP1,B2M,B3GALT2,BARX2,BATF,BIN2,C15orf48,C1QC,C1QL4,C20orf85,C3AR1,C4A/C4B,C4BPA,C5,C5orf58,CACNA1E,CACNA1S,CASP1,CASR,CBLN4,CCDC181,CCDC88B,CCK,CCKBR,CCL2,CCL4,CCL5,CCNA1,CCR1,CCR2,CCR5,CD101,CD180,CD1D,CD1E,CD2,CD209,…	453
Cellular Movement, Hematological System Development and Function, Hypersensitivity Response, Immune Cell Trafficking	cell movement of eosinophils	8.73e-09	Increased	2.067	bias	C5,CCL19,CCL2,CCL3L1,CCL4,CCL5,CCR1,CD2,CD48,CXCL10,CXCL11,CXCL9,CXCR3,IL16,ITGA4,ITGB2,ITK,LTF,MMP8,PIK3CG	20
Cell Death and Survival	cytolysis of T lymphocytes	9.11e-09		1.969	bias	CD3G,CD4,CD8A,CHRM1,GZMA,ITGAL,KLRC4-KLRK1/KLRK1,LCK,PIK3CG,PRF1,PTPRC,STMN1,TAP1	13
Dermatological Diseases and Conditions, Immunological Disease, Inflammatory Disease, Inflammatory Response	contact dermatitis	9.11e-09		1.609	bias	CD1D,CD4,CYTIP,FCER1G,IGKC,IL16,IL1R1,ITGB2,LCP2,LTB,MC2R,PIK3CG,PRKCB	13
Cell-To-Cell Signaling and Interaction	response of antigen presenting cells	9.39e-09	Increased	3.76	bias	CCL19,CCL22,CCL5,CD38,CLEC7A,CTSS,DOCK2,FCER1G,FCGR1A,FCGR2B,ICOS,IL6ST,IRF8,ITGB2,MAP4K1,MARCH1,PIK3CG,PROC,PSMB8,PTPRC,SPI1,SYK,TAP1,TIMD4,TLR9,UBE2L6,UCP2	27
Cell-To-Cell Signaling and Interaction, Hematological System Development and Function, Hematopoiesis, Tissue Development	adhesion of hematopoietic progenitor cells	9.44e-09	Increased	2.01	bias	CD2,CXCL10,CXCL9,CXCR3,ITGAL,ITGB2,RAC2,RGS1,SELL,ZAP70	10
Cancer, Hematological Disease, Immunological Disease	leukemia	1.03e-08		-0.706		ADAMTS16,ALDH1A1,C4A/C4B,C5,CCL2,CCL4,CD2,CD22,CD244,CD38,CD3E,CD4,CD79B,CSF2RA,CTNND2,CXCL10,CXCL11,CXCL13,CXCL9,DNTT,DOK2,EMR1,EPOR,FCGR1A,FCGR2B,GATA5,GPR156,HK3,HLA-DRA,HMGCLL1,IL7R,IRF1,IRF8,ITGA4,ITGB2,JAK3,KCNK13,LCK,LYZ,MSR1,MUC4,MYB,PRKCB,PRKCQ,PSMB8,PSMB9,PTPRC,RAC2,RHOH,RUNX1,SEMA5B,SEPT6,SERPINB2,SHANK1,SPI1,SYK,TACR3,TBX21,TCF7,TERT,TIMD4,TLR8,TLR9,ZAP70	64
Inflammatory Response, Respiratory Disease	inflammation of lung	1.11e-08		-0.822		C5,CASP1,CCL2,CCL22,CCR1,CCR2,CCR5,CD1D,CD300LF,CD4,CD72,CHRNB2,CIITA,CISH,CLEC7A,CRP,CTSS,CXCL3,CXCR3,CYBB,FCGR2B,FOXA2,FOXJ1,ICOS,IL15RA,IL1R1,ITK,LAT,LCK,LCP2,MMP8,NCF1,NLRP3,PROC,PTPRC,RAG1,S100A4,SELL,SPI1,STAT1,TERT	41
Cellular Development	maturation of cells	1.19e-08	Increased	3.848	bias	APLN,BHLHA15,C5,CCL19,CCL5,CCR2,CD209,CD247,CD3E,CD4,CD5L,CLEC7A,CREB3L1,FBXO5,FCGR2B,HLA-DRA,ICOS,IL15RA,IL7R,INHBA,IRF1,IRF8,ITGB2,ITK,LAT,LCK,LCP1,LHB,MYB,PARP14,PRKCB,PTPRC,RHOH,RUNX1,SELL,SERPINF1,SHANK1,SHH,SOD3,STAT1,TBX21,TCF7,TLR8,TLR9,TNFSF13B,TYROBP,VAV1	47
Cellular Movement, Hematological System Development and Function, Immune Cell Trafficking	infiltration by mononuclear leukocytes	1.22e-08	Increased	2.833		CCL19,CCL2,CCL22,CCL4,CCR1,CCR2,CCR5,CIITA,CXCL10,CXCL9,ICOS,IL15RA,IL16,IL6ST,ITGA4,ITK,JAK3,LTB,NLRP3,PIK3CG,PRF1,PRKCQ,SELPLG,STAT1,TNFRSF8,UCP2	26
Cell Death and Survival	cell death of myeloid cells	1.28e-08		0.163		ADAM8,BCL2A1,CASP1,CCL2,CCL5,CCR5,CD5L,CRP,CYBB,FCER1G,FCGR1A,HAVCR2,IRF1,IRF8,ITGB2,LTF,LYZ,MMP8,MS4A2,MSR1,MYB,NLRP3,PIK3AP1,SERPINA3,SERPINF1,SIGLEC5,SLPI,STAT1,TNFRSF8	29
Cell-To-Cell Signaling and Interaction, Cellular Movement, Hematological System Development and Function, Immune Cell Trafficking	attraction of T lymphocytes	1.28e-08	Increased	3.224	bias	CCL19,CCL2,CCL22,CCL4,CCL5,CCR5,CXCL10,CXCL11,CXCL9,IL16,S100A4	11
Cell-mediated Immune Response, Cellular Development, Cellular Function and Maintenance, Hematological System Development and Function, Hematopoiesis, Lymphoid Tissue Structure and Development	differentiation of CD4+ T-lymphocytes	1.37e-08		0.092		B2M,BATF,CD1D,CD8A,CISH,EGR2,ITK,KCNA3,PRKCQ,SASH3,SHH,STAT1,TBX21,VAV1	14
Inflammatory Response	inflammation of large intestine	1.37e-08		-1.118		AGR2,B2M,BATF,CASP1,CCL2,CCR1,CCR2,CCR5,CRP,CXCL10,CXCL3,EMR1,GCNT3,HTR7,IL1R1,IL6ST,ITGB7,JAK3,LTB,MC2R,MMP7,NCF1,NLRP3,PIK3CG,PROC,RAG1,S100A8,SLPI,STAT1,TBX21,TKTL1,TLR9	32
Antimicrobial Response, Inflammatory Response	antiviral response	1.37e-08	Increased	2.804	bias	C5,CCL19,CCL22,CCL4,CCL5,CCL8,DDX60,FCGR1A,IFIT2,IFITM1,IL12RB1,IRF1,ISG20,MSR1,MX1,MX2,OAS1,OASL,RSAD2,SPN,STAT1,TLR8,TLR9,VAV1	24
Molecular Transport	release of metal	1.53e-08	Increased	2.433	bias	ADRBK2,C5,CACNA1S,CASR,CCK,CCL19,CCL2,CCL4,CCL5,CCR5,CD38,CD4,CD5,CP,CYBB,FCER1G,FCGR1A,FCGR2B,IL6ST,ITK,LCK,PROC,PTPRC,RGS1,SLC11A1,SPN,VAV1,XCR1,ZAP70	29
Cell-To-Cell Signaling and Interaction, Cellular Movement, Hematological System Development and Function, Immune Cell Trafficking, Inflammatory Response	chemoattraction of lymphocytes	1.57e-08	Increased	3.092	bias	CCL2,CCL22,CCL4,CCL5,CXCL10,CXCL13,CXCL9,CXCR3,IL16,S100A4	10
Cell-To-Cell Signaling and Interaction, Cellular Movement, Hematological System Development and Function, Immune Cell Trafficking	recruitment of antigen presenting cells	1.57e-08	Increased	2.231	bias	C3AR1,C5AR1,CCL19,CCL2,CCL22,CCL4,CCL5,CCR1,CCR2,CCR5,CD5L,CD8A,CXCL10,CXCL3,FOXA2,IRF5,ITGB2,PIK3CG,S100A4,UCP2	20
Cellular Movement, Hematological System Development and Function, Immune Cell Trafficking, Inflammatory Response	migration of neutrophils	1.57e-08	Increased	3.496	bias	C5,CCL5,CCR1,CXCL3,CYBB,IL6ST,ITGAL,ITGB2,MMP7,NLRP3,PIK3CG,PIK3R5,PLCB2,PRKCQ,S100A8,SAA1,SELL,SELPLG,SLPI	19
Humoral Immune Response, Protein Synthesis	quantity of IgG2a	1.57e-08		0.905		CCR1,CD180,CD22,CXCL10,DLK1,FCER1G,FCGR2B,GCNT3,ICOS,IKZF3,IL6ST,LCK,LTB,POU2AF1,SASH3,SH2D1A,TIMD4,TYROBP,VAV1	19
Cell Death and Survival	killing of leukocytes	1.59e-08		1.539	bias	CCR5,CD1D,CD244,CD48,CIITA,KLRC4-KLRK1/KLRK1,LY9,MSR1,PRF1,PTPRCAP,SH2D1A,SLAMF6,SLAMF7,STAT1,SYK	15
Cellular Development, Cellular Growth and Proliferation, Hematological System Development and Function, Hematopoiesis	proliferation of hematopoietic cells	1.59e-08		1.134		CCL2,CCL23,CCL4,CD2,CD22,CD3E,CD79A,CXCL10,CXCL3,EPOR,FYB,GRAP2,HOXD4,IL7R,INHBA,IRF8,ITK,JAK3,LCP2,LY9,MAFB,MYB,PIK3CG,PTPRC,RAC2,RAG1,RUNX1,SHH,SPI1,STAT1,SYK,ZAP70	32
Cellular Development, Cellular Growth and Proliferation, Hematological System Development and Function, Hematopoiesis	proliferation of hematopoietic progenitor cells	1.6e-08		1.119		CCL2,CCL23,CCL4,CD2,CD22,CD3E,CD79A,CXCL10,CXCL3,EPOR,FYB,GRAP2,HOXD4,IL7R,INHBA,IRF8,ITK,JAK3,LCP2,LY9,MAFB,MYB,PIK3CG,PTPRC,RAG1,RUNX1,SHH,SPI1,STAT1,SYK,ZAP70	31
Cell-To-Cell Signaling and Interaction, Cellular Movement, Hematological System Development and Function, Immune Cell Trafficking, Inflammatory Response	recruitment of monocytes	1.63e-08	Increased	2.404	bias	C5,CASP1,CCL19,CCL2,CCL22,CCL23,CCL4,CCL5,CCR2,CXCL10,CXCL3,FCGR2B,NLRP3	13
Cell Morphology, Hematopoiesis	abnormal morphology of hematopoietic progenitor cells	1.7e-08				CD22,CD247,CD3E,CD4,CD5L,CD79B,CD8A,GRAP2,HBB,IRF8,LCK,MYB,POU2AF1,PTPRC,RAG1,RHOH,SLA,SLC4A4,SPI1,STAT1,SYK,VAV1	22
Cell-To-Cell Signaling and Interaction, Hematological System Development and Function, Immune Cell Trafficking, Inflammatory Response	activation of granulocytes	1.8e-08	Increased	3.481	bias	C5,C5AR1,CCL2,CCL22,CCL4,CCL5,CPB2,CXCL3,CXCL9,FCGR2B,IL16,ITGB2,LTF,SAA1,SELL,SERPINF2,SLC11A1,SLPI,TLR9,VAV1	20
Cancer, Gastrointestinal Disease	digestive organ tumor	1.84e-08		-1.061		AATK,ABI3BP,ABLIM2,ACKR4,ACTL6B,ADAMTS1,ADAMTS14,ADAMTS16,ADAMTS7,ADRBK2,AGR2,AGTR2,ALOX15B,AMBN,ANGPTL1,ANGPTL5,APBB1IP,ARHGAP4,ATG9B,AZGP1,B2M,B3GALT2,BARX2,BATF,BHLHA15,BIN2,C15orf48,C1QL4,C20orf85,C3AR1,C4BPA,C5,C5orf58,CACNA1E,CACNA1S,CASP1,CASR,CBLN4,CCDC181,CCDC88B,CCK,CCL19,CCL2,CCL5,CCL8,CCNA1,CCR1,CCR2,CCR5,CD101,CD180,CD1D,CD1E,CD2,CD22,CD244,CD247,CD300LF,CD3D,CD3G,CD48,CD5,CD6,CD79B,…	398
Cell-mediated Immune Response, Cellular Movement, Hematological System Development and Function, Immune Cell Trafficking	cell movement of memory T lymphocytes	1.88e-08	Increased	2.419	bias	CCL19,CCL2,CCL5,CCR1,CXCL11,CXCL13,GNLY,ICOS,ITGB2,PIK3CG,ZAP70	11
Hematological Disease, Immunological Disease, Infectious Disease	infection of mononuclear leukocytes	1.88e-08		0.045		CCL4,CCL5,CCR1,CCR2,CCR5,CD209,CD4,HAVCR2,ITGA4,ITGB7,SAMHD1	11
Cellular Movement, Hematological System Development and Function, Immune Cell Trafficking	transmigration of mononuclear leukocytes	1.94e-08	Increased	3.083	bias	C5,CCL2,CCL4,CCL5,CCR2,CTSS,CXCL11,CXCL9,ITGA4,ITGAL,ITGAX,ITGB2,SELL,TIMP2,VAV1,ZAP70	16
Cellular Movement, Hematological System Development and Function, Immune Cell Trafficking, Inflammatory Response	transmigration of phagocytes	1.94e-08	Increased	2.28		C5,CCL19,CCL2,CCL4,CCL5,CCR2,CD209,CTSS,CXCL3,ITGA4,ITGAL,ITGAX,ITGB2,PRKCQ,SLPI,TIMP2	16
Hematological System Development and Function, Hematopoiesis, Tissue Morphology	quantity of Single positive thymocytes	1.96e-08	Increased	3.217		B2M,CD247,CIITA,FCGR2B,GRAP2,HLA-DQB1,IL15RA,IL7R,ITGB2,ITK,LCK,LCP2,RHOH,RUNX1,VAV1	15
Cell-To-Cell Signaling and Interaction, Hematological System Development and Function, Inflammatory Response	binding of professional phagocytic cells	2.07e-08	Increased	3.209	bias	C5,CCL2,CCL5,CCR1,CD2,CD209,CD4,CD48,CLEC10A,CXCL10,FCGR1A,FERMT3,ITGA4,ITGAL,ITGB2,MSR1,PROC,PTPRC,SELL,SELPLG	20
Cell Morphology, Humoral Immune Response	abnormal morphology of B lymphocytes	2.22e-08				CD22,CD3E,CD79A,CD79B,CD84,IGKC,IRF8,JAK3,POU2AF1,PTPRC,SASH3,SH2D1A,SPI1,SYK	14
Hematological System Development and Function, Tissue Morphology	quantity of helper T lymphocytes	2.38e-08		1.804		ACKR4,B2M,BATF,C5AR1,CCL5,CHI3L1,CIITA,FCGR2B,ICOS,IRF1,LCP2,REG3G,SELL,SELPLG,SH2D1A,TAP1,TBX21,TLR9	18
Cell-To-Cell Signaling and Interaction, Hematological System Development and Function, Immune Cell Trafficking, Tissue Development	adhesion of granulocytes	2.47e-08	Increased	2.879	bias	C5,CORO1A,CXCL3,FERMT3,HPSE,ICAM3,ICOS,ITGA4,ITGAL,ITGAX,ITGB2,LCP1,LTF,PIK3CG,PRKCQ,S100A8,SELL,SELPLG,VAV1	19
Cellular Movement	chemotaxis of tumor cell lines	2.47e-08	Increased	2.868	bias	ACKR4,C5,CCL19,CCL2,CCL22,CCL23,CCL3L1,CCL4,CCL5,CCL8,CCR5,CXCL13,CXCL3,CXCL9,DOCK2,FIGF,KCNN4,LCK,SELPLG,SYK,TFF1,TNFRSF8	22
Hematological System Development and Function, Humoral Immune Response, Tissue Morphology	quantity of plasma cells	2.84e-08		1.133		CD22,CD79A,FCGR2B,ICOS,IGJ,IL7R,IRF8,ITGB2,PROC,RAC2,RAG1,RASSF5,RGS1,TNFSF13B	14
Gastrointestinal Disease, Inflammatory Disease, Inflammatory Response	colitis	2.85e-08		-0.952		AGR2,B2M,BATF,CASP1,CCL2,CCR2,CCR5,CRP,CXCL10,CXCL3,EMR1,GCNT3,HTR7,IL1R1,IL6ST,ITGB7,JAK3,LTB,MC2R,MMP7,NCF1,NLRP3,PIK3CG,PROC,RAG1,S100A8,SLPI,STAT1,TBX21,TKTL1,TLR9	31
Cellular Function and Maintenance, Hematological System Development and Function	function of granulocytes	2.87e-08				BCL2A1,C3AR1,CCR1,CLEC7A,CXCL10,CYBB,IL1R1,ITGAL,ITGB2,LCP1,NCF1,NOS1,PIK3CG,PLAC8,PLCB2,RAC2,S100A4,SLAMF6,SYK	19
Cellular Movement, Hematological System Development and Function, Immune Cell Trafficking, Inflammatory Response	infiltration by neutrophils	3.34e-08		1.575		ADAM8,C2,C3AR1,C4A/C4B,C5,CASP1,CCL4,CCR2,CXCL10,CXCL3,FCER1G,FOXA2,IL1R1,ITGAL,ITGB2,JAK3,MMP8,NCF1,PIK3CG,PLCB2,PROC,RAC2,SELL,SPDEF	24
Cellular Movement	cell tethering or rolling	3.91e-08		1.562		C5,CCL2,CCR2,CD209,CXCL3,FYB,ITGA4,ITGAL,ITGB2,ITGB7,LCP2,NOS1,PRKCQ,PROC,RAC2,SELL,SELPLG,SPN	18
Cell Death and Survival	apoptosis of leukemia cell lines	3.93e-08		1.447		B2M,BCL2A1,C5,C5AR1,CCNA1,CCR5,CD4,CSF2RA,FCGR1A,FKBP5,GIMAP4,GNLY,GZMB,HCLS1,IL15RA,INHBA,KSR2,LCK,MAP4K1,MSR1,MYB,PRF1,PRKCB,PTPRC,RASSF5,RUNX1,S100A8,SPN,STMN1,TNFSF13B,UBA7,UBASH3A,VAV1	33
Antigen Presentation, Cell-To-Cell Signaling and Interaction, Cell-mediated Immune Response, Cellular Development, Cellular Function and Maintenance, Hematological System Development and Function, Hematopoiesis, Lymphoid Tissue Structure and Development	positive selection of thymocytes	3.97e-08		0.555	bias	GIMAP4,HLA-DMA,ITK,LCK,PRKCQ,PTPRC,RHOH,SIT1,TRAT1,VAV1	10
Cell Death and Survival	apoptosis of myeloid cells	4.08e-08		-0.451		ADAM8,BCL2A1,CASP1,CCL2,CCL5,CD5L,CRP,CYBB,FCER1G,FCGR1A,HAVCR2,IRF1,IRF8,ITGB2,LTF,MMP8,MS4A2,MSR1,MYB,PIK3AP1,SERPINA3,SERPINF1,SIGLEC5,SLPI,STAT1,TNFRSF8	26
Cell-mediated Immune Response, Cellular Development, Cellular Function and Maintenance, Cellular Growth and Proliferation, Hematological System Development and Function, Hematopoiesis, Lymphoid Tissue Structure and Development	proliferation of thymocytes	4.24e-08		1.352		CD2,CD3E,CD79A,GRAP2,IL7R,INHBA,ITK,JAK3,LCP2,LY9,MYB,PIK3CG,RAG1,SHH,SPI1,SYK,ZAP70	17
Cell Morphology, Hematological Disease, Humoral Immune Response, Immunological Disease	lack of B lymphocytes	4.32e-08				BATF,CD4,CD79A,CD79B,IGKC,IRF8,JAK3,LTB,PIK3AP1,RAG1,SPI1,SYK	12
Cancer, Gastrointestinal Disease	digestive tract cancer	4.44e-08		-0.906		AATK,ABI3BP,ABLIM2,ACKR4,ACTL6B,ADAMTS1,ADAMTS14,ADAMTS16,ADAMTS7,ADRBK2,AGR2,AGTR2,ALOX15B,AMBN,ANGPTL1,ANGPTL5,APBB1IP,ARHGAP4,ATG9B,AZGP1,B2M,B3GALT2,BARX2,BATF,BIN2,C15orf48,C1QL4,C20orf85,C3AR1,C4BPA,C5,C5orf58,CACNA1E,CACNA1S,CASP1,CASR,CBLN4,CCDC181,CCDC88B,CCK,CCL19,CCL2,CCL5,CCL8,CCNA1,CCR1,CCR2,CCR5,CD101,CD180,CD1D,CD1E,CD2,CD22,CD244,CD247,CD300LF,CD3D,CD3G,CD48,CD5,CD6,CD79B,CD84,CD8…	394
Cancer, Gastrointestinal Disease	malignant neoplasm of digestive system	4.44e-08		-0.906		AATK,ABI3BP,ABLIM2,ACKR4,ACTL6B,ADAMTS1,ADAMTS14,ADAMTS16,ADAMTS7,ADRBK2,AGR2,AGTR2,ALOX15B,AMBN,ANGPTL1,ANGPTL5,APBB1IP,ARHGAP4,ATG9B,AZGP1,B2M,B3GALT2,BARX2,BATF,BIN2,C15orf48,C1QL4,C20orf85,C3AR1,C4BPA,C5,C5orf58,CACNA1E,CACNA1S,CASP1,CASR,CBLN4,CCDC181,CCDC88B,CCK,CCL19,CCL2,CCL5,CCL8,CCNA1,CCR1,CCR2,CCR5,CD101,CD180,CD1D,CD1E,CD2,CD22,CD244,CD247,CD300LF,CD3D,CD3G,CD48,CD5,CD6,CD79B,CD84,CD8…	394
Hematological System Development and Function, Immune Cell Trafficking, Inflammatory Response, Tissue Development	accumulation of phagocytes	4.57e-08	Increased	2.515		C5,C5AR1,CCL2,CCL5,CCR1,CCR2,CXCL10,CXCL3,HAVCR2,IL1R1,IRF1,ITGA4,ITGAX,ITGB2,MMP7,PROC,S100A8,SELPLG,SLPI,STAT1,TIMP2,TYROBP	22
Cellular Function and Maintenance	engulfment of blood cells	4.6e-08	Increased	3.905	bias	CCL5,CD209,CD38,CORO1A,CRP,CXCL10,DOCK2,FCER1G,FCGR1A,FCGR2B,ICOS,IRF8,ITGAX,ITGB2,MSR1,PTPRC,RAC2,SELPLG,SPI1,SYK,TIMD4,TLR9,UCP2,VAV1	24
Hematological System Development and Function, Hematopoiesis, Tissue Morphology	quantity of double-negative T lymphocyte	4.63e-08		-1.492		CD247,CD3E,CD4,FCGR2B,GRAP2,IL7R,ITGB2,ITK,LAT,LCP2,PRKCQ,PTPRC,RHOH,TAP1,VAV1	15
Cell-To-Cell Signaling and Interaction, Hematological System Development and Function, Immune Cell Trafficking, Inflammatory Response	activation of natural killer cells	4.77e-08	Increased	3.438	bias	CCL5,CD1D,CD2,CD244,CD27,CD4,CD48,IL12RB1,IL15RA,IRF1,ITGAL,ITGB2,KLRC4-KLRK1/KLRK1,LTF,PRF1,PRKCQ,SH2D1A,SLAMF6,SPN,TLR9,TYROBP	21
Cellular Movement, Hematological System Development and Function, Immune Cell Trafficking	cell rolling of leukocytes	5.07e-08		1.83		C5,CCL2,CCR2,CXCL3,FYB,ITGA4,ITGAL,ITGB2,ITGB7,LCP2,PRKCQ,PROC,RAC2,SELL,SELPLG,SPN	16
Cell-To-Cell Signaling and Interaction, Cellular Movement, Hematological System Development and Function, Immune Cell Trafficking, Inflammatory Response	recruitment of dendritic cells	6.1e-08		1.387	bias	CCL19,CCL2,CCL22,CCL4,CCL5,CCR2,CXCL10,CXCL3,FOXA2,IRF5	10
Cellular Movement	cell movement of leukemia cell lines	6.16e-08	Increased	3.317	bias	C5,CCL19,CCL2,CCL22,CCL23,CCL4,CCL5,CCL8,CCR2,CCR5,CXCL10,CXCL13,DOCK2,ITGA4,KLRC4-KLRK1/KLRK1,LCK,MYB,RGS1,SELL,SELPLG,SYK	21
Cellular Development, Hematological System Development and Function, Hematopoiesis	maturation of lymphocytes	6.16e-08	Increased	3.237	bias	CD247,CD3E,CD4,HLA-DRA,ICOS,IL15RA,IL7R,ITK,LAT,LCK,LCP1,PARP14,PTPRC,RHOH,RUNX1,SELL,TBX21,TCF7,TNFSF13B,TYROBP,VAV1	21
Hematological Disease, Immunological Disease, Infectious Disease	infection of phagocytes	6.28e-08		-0.154		CASP1,CCL5,CCR1,CCR2,CCR5,CD209,IRF1,ITGA4,ITGB7,LTF,SAMHD1,STAT1,TLR9	13
Cellular Movement	cell rolling	7e-08		1.562		C5,CCL2,CCR2,CD209,CXCL3,FYB,ITGA4,ITGAL,ITGB2,ITGB7,LCP2,PRKCQ,PROC,RAC2,SELL,SELPLG,SPN	17
Inflammatory Response	inflammation of urinary tract	7.04e-08		-0.734	bias	C4A/C4B,C5,C5AR1,CCL22,CCL4,CCL5,CCR1,CD1D,CD2,CD72,CD8A,CHRNB2,CRP,CXCR3,DNASE1,FCGR2B,FOXJ1,HLA-DQB1,ICOS,IKZF3,IL16,IRF1,IRF5,ITGA4,ITGAL,PROC,PTPRC,RAG1,RASSF5,SYK,TLR9,TNFSF13B	32
Cell Signaling, Vitamin and Mineral Metabolism	signaling of Ca2+	7.15e-08	Increased	2.724	bias	C5,CCK,CD22,CD38,CD3E,CD4,CD8A,CXCR3,ITGAL,L1CAM,SYK,TRAT1,VAV1,ZAP70	14
Cell-To-Cell Signaling and Interaction, Cellular Compromise, Cellular Function and Maintenance, Inflammatory Response	respiratory burst of myeloid cells	8.12e-08		1.513		C5,CCL2,CCL22,CXCL3,FCER1G,IRF8,ITGA4,ITGAL,ITGB2,PIK3CG,PTPRC,SYK,TYROBP	13
Infectious Disease	infection by Herpesviridae	8.81e-08		-1.987		C4A/C4B,C5,CCL2,CCL4,CCL5,CD209,CRP,CXCL10,CXCL9,FCGR1A,FCGR2B,IRF1,ITK,PRF1,STAT1,TLR9	16
Digestive System Development and Function, Hepatic System Development and Function, Organ Development	response of liver	8.83e-08		-0.843		C4A/C4B,C5,CASP1,CCL2,CCL22,CCL4,CCL5,CCL8,CCR2,CCR5,CXCL10,CXCL3,CXCR3,FCGR1A,FCGR2B,FOXJ1,HP,IL1R1,IL6ST,ITGB2,LAT,LCP2,LTB,NLRP3,PRF1,PROC,PTPRC,RAG1,SPI1,STAT1,TBX21,TYROBP	32
Cell Signaling, Molecular Transport, Small Molecule Biochemistry, Vitamin and Mineral Metabolism	release of Ca2+	9.2e-08	Increased	2.316	bias	ADRBK2,C5,CACNA1S,CASR,CCK,CCL19,CCL2,CCL4,CCL5,CCR5,CD38,CD4,CD5,CYBB,FCER1G,FCGR1A,FCGR2B,IL6ST,ITK,LCK,PROC,PTPRC,RGS1,SPN,VAV1,XCR1,ZAP70	27
Cellular Movement, Hematological System Development and Function, Immune Cell Trafficking	trafficking of mononuclear leukocytes	1.13e-07	Increased	2.333	bias	CCL2,CCL22,CCL4,CCL5,CCR2,CCR5,CXCL10,CXCL13,CXCL3,SELL,SPN	11
Cellular Movement	chemotaxis of lymphoma cell lines	1.13e-07		1.303	bias	ACKR4,C5,CCL2,CCL22,CCL3L1,CCL4,CCL5,CCL8,CCR5,SELPLG,TNFRSF8	11
Lymphoid Tissue Structure and Development	morphology of lymph follicle	1.13e-07				AGR2,C4A/C4B,CD37,DLK1,HLA-DQB1,ICOS,IGKC,IKZF3,ITGB7,KLHL6,LTB,POU2AF1,PTPRC,RAG1,RGS1,SELL,SLC4A4,SPI1	18
Cell Death and Survival	cell death of phagocytes	1.21e-07		-0.508		ADAM8,BCL2A1,CASP1,CCL19,CCL2,CCL5,CCR5,CD5L,CRP,CYBB,FCER1G,HAVCR2,IRF1,IRF5,ITGB2,LTF,LYZ,MMP8,MS4A2,MSR1,NLRP3,PIK3AP1,SERPINA3,SERPINF1,SLPI,STAT1,TLR9	27
Cellular Function and Maintenance, Hematological System Development and Function	function of helper T lymphocytes	1.25e-07				C3AR1,CD247,CD4,CHI3L1,CIITA,FCER1G,HLA-DMA,ICOS,IL20RB,IRF5,PIK3CG,POU2AF1,PRKCQ,SLAMF6,TLR9,VAV1	16
Cell-To-Cell Signaling and Interaction, Inflammatory Response	immune response of antigen presenting cells	1.31e-07	Increased	3.492	bias	CCL19,CCL22,CD38,CTSS,DOCK2,FCER1G,FCGR1A,FCGR2B,ICOS,IL6ST,IRF8,ITGB2,MAP4K1,MARCH1,PROC,PSMB8,PTPRC,SPI1,SYK,TAP1,TIMD4,TLR9,UBE2L6,UCP2	24
Cellular Function and Maintenance, Hematological System Development and Function	function of CD4+ T-lymphocytes	1.38e-07				ACKR4,B2M,CD27,CD4,CD84,CIITA,FCER1G,HLA-DMA,HLA-DQB1,ICOS,PRKCQ,SELL,SH2D1A,TBX21	14
Cellular Movement, Hematological System Development and Function, Immune Cell Trafficking	infiltration by lymphocytes	1.45e-07	Increased	2.561		CCL19,CCL2,CCL22,CCR1,CCR2,CCR5,CXCL10,CXCL9,IL15RA,IL16,IL6ST,ITGA4,ITK,LTB,NLRP3,PIK3CG,PRF1,PRKCQ,SELPLG,STAT1,TNFRSF8,UCP2	22
Inflammatory Disease, Inflammatory Response, Organismal Injury and Abnormalities, Renal and Urological Disease	Nephritis	1.49e-07		-0.924	bias	C4A/C4B,C5,C5AR1,CCL22,CCL4,CCL5,CCR1,CD1D,CD2,CD72,CD8A,CRP,CXCR3,DNASE1,FCGR2B,FOXJ1,HLA-DQB1,ICOS,IKZF3,IL16,IRF1,IRF5,ITGA4,ITGAL,PROC,PTPRC,RAG1,RASSF5,SYK,TLR9,TNFSF13B	31
Cell-To-Cell Signaling and Interaction, Cellular Growth and Proliferation	stimulation of cells	1.73e-07	Increased	3.663	bias	C5,C5AR1,CCK,CCL2,CCL22,CCL5,CD1D,CD2,CD209,CD3E,CD4,CD5,CD8A,CHRM1,CHRNB2,CXCL10,CXCL11,CXCL13,CXCL3,HAVCR2,ICOS,IL1R1,INHBA,ITK,KLRC4-KLRK1/KLRK1,LCK,LTF,MYB,PTPRC,SHH,SPN,TIMD4,TLR9,TNFSF13B	34
Digestive System Development and Function, Gastrointestinal Disease, Hepatic System Development and Function, Hepatic System Disease, Inflammatory Disease, Inflammatory Response, Organ Development	inflammation of liver	1.73e-07		-1.058	bias	C4A/C4B,C5,CASP1,CCL2,CCL22,CCL4,CCL5,CCL8,CCR2,CCR5,CXCL10,CXCL3,CXCR3,FCGR1A,FCGR2B,FOXJ1,HP,IL1R1,ITGB2,LAT,LCP2,LTB,NLRP3,PRF1,PROC,PTPRC,RAG1,SPI1,STAT1,TBX21,TYROBP	31
Inflammatory Disease, Neurological Disease, Skeletal and Muscular Disorders	Multiple Sclerosis	1.74e-07		1.067	bias	C4A/C4B,C5,CASP1,CCL2,CHRM1,CREB3L1,FCGR1A,FCGR2B,HAVCR2,HLA-DMA,HLA-DMB,HLA-DQA1,HLA-DQB1,HLA-DRA,HLA-DRB1,HLA-F,IDO1,IL7R,ITGA4,MC2R,MX1,OAS1,PTPRC,RSAD2,STMN1	25
Cancer, Organismal Injury and Abnormalities	urogenital cancer	1.76e-07		1.342		ABI3BP,ACP5,ADAM8,ADAMTS1,ADAMTS14,ADAMTS16,ADAMTS7,ADRBK2,AGR2,AGTR2,ALDH1A1,ALDH3A1,AMBN,APBB1IP,ARHGAP30,ATP8B4,B2M,C1QC,C3AR1,C4A/C4B,C4BPA,CACNA1E,CACNA1S,CASR,CCDC88B,CCKBR,CCL2,CCL4,CCL5,CCNA1,CCR1,CCR2,CCR5,CD180,CD209,CD48,CD53,CD5L,CD84,CDC20,CFI,CHI3L1,CHRDL1,CHRNB2,CIITA,CLDN11,CLGN,CLVS2,CNTN1,CP,CPB2,CPXM2,CRABP2,CRP,CTNND2,CTSS,CUZD1,CYBB,CYTH4,CYTIP,DDX60,DNHD1,DNMT3L,DOCK2,DOK2,D…	251
Cellular Movement	extravasation	1.82e-07	Increased	2.72	bias	ADAM8,C5,CCL2,CCL4,CCL5,CCR1,CCR2,CCR5,CXCR3,CYTIP,ITGAL,ITGB2,ITK,PIK3CG,RAP1GAP,SELL,SYK	17
Cancer, Hematological Disease, Organismal Injury and Abnormalities	bone marrow cancer	1.98e-07		-0.639		ADAMTS16,ALDH1A1,CCL2,CCL4,CD2,CD22,CD244,CD38,CD3E,CD4,CD79B,CSF2RA,CTNND2,CXCL10,CXCL11,CXCL13,CXCL9,DNTT,EMR1,EPOR,GATA5,GPR156,HBA1/HBA2,HK3,HLA-DRA,HMGCLL1,IL7R,IRF1,IRF8,ITGA4,ITGB2,JAK3,KCNK13,LCK,LYZ,MSR1,MUC4,MYB,PRKCB,PSMB8,PSMB9,PTPRC,RAC2,RHOH,RUNX1,SEMA5B,SEPT6,SERPINB2,SHANK1,SPI1,SYK,TACR3,TBX21,TCF7,TERT,TIMD4,TLR8,TLR9,ZAP70	59
Developmental Disorder, Immunological Disease	hypoplasia of lymph node	1.99e-07	Decreased	-3.13	bias	CD3G,CYTIP,DOCK2,IL15RA,IL7R,JAK3,LCP2,SELL,SIT1,TRAT1	10
Cellular Compromise, Inflammatory Response	degranulation of phagocytes	2.01e-07	Increased	3.429	bias	C3AR1,C4A/C4B,C5,CCL2,CCL4,CCR2,CORO1A,CXCL3,FCER1G,FCGR1A,FCGR2B,ITGB2,ITK,LAT,LCP2,MS4A2,MYO1F,PIK3CG,PTPRC,RAC2,SYK,VAV1	22
Cellular Function and Maintenance, Hematological System Development and Function	function of neutrophils	2.06e-07				BCL2A1,CCR1,CLEC7A,CYBB,IL1R1,ITGAL,ITGB2,LCP1,NCF1,NOS1,PIK3CG,PLAC8,PLCB2,RAC2,SLAMF6,SYK	16
Cell-To-Cell Signaling and Interaction, Hematological System Development and Function, Inflammatory Response	response of neutrophils	2.06e-07		1.615	bias	C5,C5AR1,CORO1A,CRP,CXCL10,CXCL3,FCER1G,ITGA4,ITGAL,ITGAX,ITGB2,PIK3CG,SELPLG,SYK,TYROBP,VAV1	16
Cell-mediated Immune Response, Cellular Development, Cellular Function and Maintenance, Hematological System Development and Function, Hematopoiesis, Lymphoid Tissue Structure and Development	differentiation of Th2 cells	2.06e-07		-0.588		BATF,C3AR1,CISH,ICOS,IRF1,IRF5,ITK,JAK3,PIK3CG,RSAD2,RUNX1,SH2D1A,SHH,STAT1,TBX21,VAV1	16
Cell-To-Cell Signaling and Interaction, Cellular Growth and Proliferation	stimulation of blood cells	2.13e-07	Increased	3.226	bias	C5,C5AR1,CCL2,CCL5,CD1D,CD2,CD209,CD3E,CD4,CD5,CXCL10,CXCL11,CXCL3,HAVCR2,ICOS,IL1R1,ITK,KLRC4-KLRK1/KLRK1,MYB,PTPRC,SPN,TIMD4,TLR9,TNFSF13B	24
Cellular Movement	extravasation of cells	2.17e-07	Increased	2.356	bias	ADAM8,C5,CCL2,CCL4,CCL5,CCR1,CCR2,CCR5,CXCR3,CYTIP,ITGAL,ITGB2,PIK3CG,RAP1GAP,SELL	15
Cancer, Hematological Disease, Organismal Injury and Abnormalities	bone marrow neoplasm	2.46e-07		-0.518		ADAMTS16,ALDH1A1,CASP1,CCL2,CCL4,CD2,CD22,CD244,CD38,CD3E,CD4,CD79B,CSF2RA,CTNND2,CXCL10,CXCL11,CXCL13,CXCL9,DNTT,DOK2,EMR1,EPOR,GATA5,GPR156,HBA1/HBA2,HK3,HLA-DRA,HMGCLL1,IL7R,IRF1,IRF8,ITGA4,ITGB2,JAK3,KCNK13,LCK,LYZ,MSR1,MUC4,MYB,PRKCB,PSMB8,PSMB9,PTPRC,RAC2,RHOH,RUNX1,SEMA5B,SEPT6,SERPINB2,SHANK1,SPI1,SYK,TACR3,TBX21,TCF7,TERT,TIMD4,TLR8,TLR9,ZAP70	61
Cellular Function and Maintenance	engulfment of leukocytes	2.48e-07	Increased	3.794	bias	CCL5,CD209,CD38,CORO1A,CRP,CXCL10,DOCK2,FCER1G,FCGR1A,FCGR2B,ICOS,IRF8,ITGB2,MSR1,PTPRC,SELPLG,SPI1,SYK,TIMD4,TLR9,UCP2,VAV1	22
Immunological Disease	delayed hypersensitive reaction	2.49e-07		1.014		CCL2,CCL5,CCR1,CCR5,CD2,CXCL10,FCER1G,FCGR2B,HLA-DMA,IFITM1,IL1R1,IL20RB,ITGB2,LAPTM5,MX1,NCF1,NLRP3,PIK3CG,PLA2G2D,SELL	20
Organismal Injury and Abnormalities	Fibrosis	2.56e-07		0.101		ACTA1,AGTR2,BARX2,C5,CASP1,CCL2,CCR1,CCR2,CCR5,CD1D,CD4,CISH,CPB2,CXCL13,CXCL9,CXCR3,CYBB,FCGR2B,HBB,HLA-DRA,HP,IL16,IL1R1,IL6ST,INHBA,KCNN4,KCP,LCK,MMP7,MMP8,MYBPC1,NCF1,NLRP3,NOS1,PLAC8,PRF1,PRKCB,PROC,RASSF2,RUNX1,S100A4,SELL,SELPLG,STAT1,STMN1,TERT,TIMP2,TNNI3,UBD	49
Hematological System Development and Function, Inflammatory Response, Tissue Morphology	quantity of macrophages	2.74e-07		1.502		ADAM8,B2M,C3AR1,C4A/C4B,C5AR1,CCL2,CCL22,CCR2,CCR5,CTSS,CXCL10,CXCR6,GRAP2,HAVCR2,IL12RB1,IL1R1,IRF8,ITGB2,NOS1,PIK3CG,PRF1,PROC,RAG1,SELPLG,SPI1	25
Cell Morphology	shape change of granulocytes	2.82e-07	Increased	2.399	bias	CCL2,CCL5,CCL8,CCR2,CORO1A,FERMT3,ITGB2,PRKCQ,SELL,SYK	10
Cell-To-Cell Signaling and Interaction	response of granulocytes	2.82e-07		1.621	bias	C5,C5AR1,CORO1A,CRP,CXCL10,CXCL3,FCER1G,ICOS,ITGA4,ITGAL,ITGAX,ITGB2,PIK3CG,SELPLG,SYK,TYROBP,VAV1	17
Cellular Function and Maintenance, Hematological System Development and Function	function of macrophages	2.82e-07				CCL2,CCL5,CCR1,CCR2,CLEC7A,CXCL10,CYBB,DOK2,FCER1G,FCGR1A,FCGR2B,IRF1,LCP1,MMP7,MSR1,NLRP3,PIK3CG,SELL,SLPI,STAT1,TIMD4,TLR9,TYROBP,UCP2	24
Cell-To-Cell Signaling and Interaction, Tissue Development	adhesion of leukemia cell lines	2.82e-07		1.589	bias	CCL2,CCL4,CPB2,CYBB,CYTIP,FERMT3,ITGA4,ITGAL,ITGB2,LAT,PROC,RAP1GAP,SELPLG,SERPINB2,SKAP1,ZAP70	16
Cell-To-Cell Signaling and Interaction, Cellular Compromise, Cellular Function and Maintenance, Inflammatory Response	respiratory burst of phagocytes	2.94e-07		1.507		C5,CCL2,CCL22,CXCL3,FCER1G,IRF8,ITGA4,ITGAL,ITGB2,PIK3CG,SYK,TYROBP	12
Cellular Function and Maintenance	compartmentalization of cells	3.28e-07				CCL19,CCR1,CCR2,CCR5,CXCL13,CXCR3,DOK2,LTB	8
Cell-To-Cell Signaling and Interaction, Hematological System Development and Function, Immune Cell Trafficking, Inflammatory Response	activation of macrophages	3.47e-07	Increased	2.743	bias	CASP1,CCL2,CCL22,CCL4,CCL5,CCR2,CD1D,CD4,CHI3L1,CRP,CXCL10,CYBB,FCER1G,GJC2,HAVCR2,HPSE,IL1R1,INHBA,LTF,MSR1,SERPINF1,SLC11A1,STAT1,SYK,TFF2,TIMD4,TLR9,TYROBP	28
Cell-To-Cell Signaling and Interaction, Hematological System Development and Function, Immune Cell Trafficking, Inflammatory Response, Tissue Development	adhesion of neutrophils	3.66e-07	Increased	3.063	bias	C5,CORO1A,CXCL3,FERMT3,HPSE,ITGAL,ITGAX,ITGB2,LCP1,PIK3CG,PRKCQ,S100A8,SELL,SELPLG,VAV1	15
Hematological System Development and Function, Tissue Morphology	quantity of gamma-delta T lymphocytes	3.78e-07		0.051		B2M,CD4,CD8A,CISH,IL15RA,IL7R,ITK,LCK,PIK3CG,PTPRC,RHOH,SIT1	12
Cell-To-Cell Signaling and Interaction, Hematological System Development and Function, Immune Cell Trafficking, Inflammatory Response	activation of neutrophils	3.87e-07	Increased	2.895	bias	C5,C5AR1,CCL2,CCL22,CCL4,CCL5,CPB2,CXCL3,ITGB2,LTF,SAA1,SELL,SLC11A1,SLPI,TLR9,VAV1	16
Cellular Movement, Hematological System Development and Function, Immune Cell Trafficking	cell movement of leukocyte cell lines	3.87e-07	Increased	2.012	bias	C4A/C4B,C5,CCL19,CCL2,CCL22,CCL5,CCR1,CXCL13,CXCL3,CXCR3,IL16,ITGA4,ITGB2,LCK,RGS1,ZAP70	16
Cell-To-Cell Signaling and Interaction, Cellular Function and Maintenance, Inflammatory Response	phagocytosis of blood cells	3.92e-07	Increased	3.65	bias	CD38,CORO1A,CRP,CXCL10,DOCK2,FCER1G,FCGR1A,FCGR2B,ICOS,IRF8,ITGAX,ITGB2,MSR1,PTPRC,RAC2,SELPLG,SPI1,SYK,TIMD4,UCP2,VAV1	21
Inflammatory Disease, Inflammatory Response, Organismal Injury and Abnormalities, Renal and Urological Disease	glomerulonephritis	3.92e-07		-0.12	bias	C4A/C4B,C5,C5AR1,CCL22,CCL4,CCL5,CCR1,CD1D,CD2,CD72,CRP,DNASE1,FCGR2B,ICOS,IKZF3,IL16,IRF1,IRF5,ITGA4,ITGAL,PROC,PTPRC,RASSF5,SYK,TLR9,TNFSF13B	26
Cell-To-Cell Signaling and Interaction, Hematological System Development and Function, Inflammatory Response	immune response of neutrophils	4.32e-07		1.606	bias	C5,CORO1A,CRP,CXCL10,CXCL3,FCER1G,ITGA4,ITGAL,ITGAX,ITGB2,PIK3CG,SELPLG,SYK,TYROBP,VAV1	15
Molecular Transport	secretion of molecule	4.46e-07		0.709		AGTR2,ANKRD1,C3AR1,CACNA1E,CASP1,CASR,CBLN4,CCK,CCKBR,CCL5,CD300C,CD8A,CHRNB2,CP,CREB3L1,CXCL10,EDN3,FCER1G,FCGR2B,FFAR4,FOXA2,HCLS1,HTR7,ICOS,IL6ST,INHBA,KCNJ1,KCNJ11,KCNJ5,KCNN4,LCP2,LHB,MS4A2,NOS1,PANX1,PRKCB,PRKCQ,PTPRC,RAB27B,RAC2,RSAD2,RUNX1,S100A8,SAA1,SLC47A2,SLC4A4,SLC9A4,STAT1,SYK,TFF2	50
Cell-To-Cell Signaling and Interaction, Cellular Movement, Hematological System Development and Function, Immune Cell Trafficking	attraction of memory T lymphocytes	4.74e-07	Increased	2.425	bias	CCL2,CCL4,CCL5,CXCL10,CXCL11,CXCL9	6
Cellular Growth and Proliferation, Hematological System Development and Function, Tissue Development	generation of T lymphocytes	5.07e-07	Increased	2.177	bias	CD27,CD4,CD5,CXCL10,CXCR3,HLA-DQB1,ICOS,IL12RB1,IL15RA,ITGA4,ITK,JAK3,MYB,PRKCQ,PSMB8,PSMB9,TBX21,TNFSF13B	18
Organismal Injury and Abnormalities	Lesion Formation	5.34e-07	Increased	2.405		BATF,CASP1,CCL2,CCR1,CCR2,CCR5,CD1D,CD38,CD4,CPB2,CRP,CTSS,CXCL10,CXCL3,CYBB,DSG3,FAIM2,FCER1G,FCGR2B,HOXB8,HPSE,IL1R1,IRF1,IRF8,LCAT,MMP7,MSR1,NCF1,NOS1,PANX1,PIK3CG,PRF1,PRKCB,RAG1,RUNX1,SERPINA3,SLPI,SPINK5,STAT1,STMN1,UCP2	41
Cell-To-Cell Signaling and Interaction, Cellular Function and Maintenance, Inflammatory Response	phagocytosis of cells	5.47e-07	Increased	4.148	bias	CD22,CD38,CD4,CD48,CLEC7A,CORO1A,CRP,CXCL10,DOCK2,FCER1G,FCGR1A,FCGR2B,ICOS,IRF8,ITGAX,ITGB2,LAT,MSR1,PRKCB,PTPRC,RAC2,SELPLG,SLC11A1,SPI1,SYK,TIMD4,TLR9,TUB,UCP2,VAV1	30
Cell-To-Cell Signaling and Interaction, Cellular Movement, Hematological System Development and Function, Immune Cell Trafficking, Inflammatory Response	chemoattraction of myeloid cells	5.47e-07	Increased	3.102	bias	C5,CCL2,CCL3L1,CCL4,CCL5,CXCL10,CXCL3,CXCL9,CXCR3,IL12RB1	10
Cell-To-Cell Signaling and Interaction, Hematological System Development and Function, Immune Cell Trafficking, Inflammatory Response, Tissue Development	aggregation of phagocytes	5.47e-07	Increased	2.282	bias	C5,CD209,CD4,ICAM3,ITGAL,ITGB2,LCK,RAG1,SELL,SELPLG	10
Cell-To-Cell Signaling and Interaction, Cellular Movement, Immune Cell Trafficking	attraction of dendritic cells	5.54e-07	Increased	2.777	bias	C5,C5AR1,CCL19,CCL22,CCL5,CXCL10,CXCL11,CXCL9	8
Cellular Movement, Hematological System Development and Function, Immune Cell Trafficking, Inflammatory Response	chemotaxis of macrophages	5.68e-07	Increased	3.075	bias	C3AR1,C5,CCL2,CCL4,CCL5,CCR2,CCR5,CXCL10,CXCL9,CXCR3,CYBB,IL12RB1,MMP7,PIK3CG,S100A4,SAA1,SELL	17
Infectious Disease	infection by DNA virus	5.68e-07	Decreased	-2.211		C4A/C4B,C5,CCL2,CCL4,CCL5,CD209,CRP,CXCL10,CXCL9,FCGR1A,FCGR2B,IRF1,ITK,PRF1,SAMD9,STAT1,TLR9	17
Hematological System Development and Function, Hematopoiesis, Humoral Immune Response, Tissue Morphology	quantity of pre-B lymphocytes	5.71e-07		0.49		CD180,CD72,CD79A,CD79B,DLK1,IGKC,IKZF3,IL7R,IRF8,JAK3,MYB,PIK3AP1,RAG1,SH2D1A,SPI1,SYK,TNFSF13B,VAV1	18
Cellular Development, Hematological System Development and Function, Hematopoiesis	differentiation of hematopoietic cells	5.81e-07	Increased	3.021		CD2,CD3E,CD6,CD79B,CD8B,EPOR,FCGR2B,IL15RA,IL6ST,INHBA,IRF1,IRF8,JAK3,LAT,LCK,LCP2,MAFB,MAP4K1,MYB,MZB1,PTPRC,RAG1,RUNX1,SATB1,SHH,SPI1,SYK,TLR9,TNFSF13B,ZAP70	30
Cell-To-Cell Signaling and Interaction	binding of tumor cell lines	6.06e-07		0.703		CCR5,CD209,CD4,CLEC7A,CNTFR,CXCL10,CXCL3,CXCL9,CXCR3,ITGA4,ITGAL,ITGB2,KLRC4-KLRK1/KLRK1,LCK,LTF,RAP1GAP,RHOH,SELL,SELPLG,SERPINF1,SH2D1A,SPN,TNFRSF8	23
Cell-To-Cell Signaling and Interaction, Hematological System Development and Function, Immune Cell Trafficking, Inflammatory Response, Tissue Development	aggregation of myeloid cells	6.61e-07	Increased	2.945	bias	C5,CD4,ICAM3,ITGAL,ITGB2,LCK,RAG1,SELL,SELPLG	9
Connective Tissue Disorders, Inflammatory Disease, Skeletal and Muscular Disorders	experimentally-induced arthritis	6.61e-07		0.85		AZGP1,C5,CCL4,CCR1,CCR2,CCR5,CD180,CTSS,CXCL13,FCGR1A,FCGR2B,ICOS,IL1R1,IL6ST,MSR1,PIK3CG,SH2D1A,SLC11A1,STAT1,TBX21,TNFSF13B	21
Cell Death and Survival	apoptosis of phagocytes	6.97e-07		-1.219		ADAM8,BCL2A1,CASP1,CCL19,CCL2,CCL5,CD5L,CRP,CYBB,FCER1G,HAVCR2,IRF1,IRF5,ITGB2,LTF,MMP8,MS4A2,MSR1,PIK3AP1,SERPINA3,SERPINF1,SLPI,STAT1,TLR9	24
Cellular Development, Hematological System Development and Function, Hematopoiesis	differentiation of hematopoietic progenitor cells	7.34e-07	Increased	3.057		CD2,CD3E,CD6,CD79B,CD8B,EPOR,FCGR2B,IL15RA,IL6ST,INHBA,IRF1,IRF8,LAT,LCK,LCP2,MAFB,MAP4K1,MYB,MZB1,PTPRC,RAG1,RUNX1,SATB1,SHH,SPI1,SYK,TLR9,TNFSF13B,ZAP70	29
Hematological System Development and Function, Immune Cell Trafficking, Inflammatory Response, Tissue Development	accumulation of mononuclear leukocytes	7.69e-07		1.708		B2M,C4A/C4B,CCL2,CCL5,CCR2,CCR5,CD1D,CD27,CXCL10,CXCL3,CXCR3,ICOS,IL6ST,ITGAL,ITGB2,LAT,PRKCQ,SELL,TLR9,TNFRSF8	20
Cancer, Gastrointestinal Disease	Gastrointestinal Tract Cancer and Tumors	8.4e-07		-1.23		AATK,ABI3BP,ACKR4,ACTL6B,ADAMTS1,ADAMTS14,ADAMTS16,ADAMTS7,ADRBK2,AGTR2,ALOX15B,AMBN,ANGPTL5,APBB1IP,ATG9B,B2M,BATF,C15orf48,C20orf85,C4BPA,C5,CACNA1E,CACNA1S,CASP1,CASR,CBLN4,CCDC181,CCDC88B,CCL19,CCL2,CCL5,CCL8,CCNA1,CCR2,CCR5,CD180,CD22,CD244,CD3D,CD3G,CD84,CD8A,CD8B,CDC20,CDCA7,CFAP43,CHI3L1,CIITA,CILP2,CLDN11,CLEC2D,CLEC7A,CLGN,CLVS2,CMPK2,CNTFR,CNTN1,COL11A1,CORIN,CP,CPA1,CPXM2,CRABP2,CRP,C…	263
Hematological System Development and Function, Immune Cell Trafficking, Inflammatory Response, Tissue Development	accumulation of lymphocytes	8.7e-07		1.487		B2M,C4A/C4B,CCL2,CCL5,CCR5,CD1D,CD27,CXCL10,CXCL3,CXCR3,ICOS,IL6ST,ITGAL,ITGB2,LAT,PRKCQ,SELL,TLR9,TNFRSF8	19
Cell-To-Cell Signaling and Interaction, Tissue Development	adhesion of tumor cell lines	8.84e-07		0.555		ALOX15B,CCL2,CCL4,CD4,CPB2,CXCL10,CYBB,CYTIP,FERMT3,FIGF,GZMB,ICOS,ITGA4,ITGAL,ITGAX,ITGB2,L1CAM,LAT,LTF,MUC4,NOV,PARVG,PROC,RAP1GAP,SELPLG,SERPINB2,SH2D1A,SKAP1,SPN,ZAP70	30
Cellular Movement	invasion of cells	9.06e-07	Increased	2.139		ADAM8,ADAMTS1,ADAMTS7,AGR2,ARHGAP4,AZGP1,CCKBR,CCL19,CCL2,CCNA1,CCR1,CD53,CHI3L1,COL11A1,CTNND2,CTSS,CXCL10,EDN3,FOLH1,GBP1,GEM,GMFG,GZMB,HAVCR2,HPSE,IFIT2,INHBA,IQUB,ITGA4,ITGAL,ITGAX,ITGB2,L1CAM,LCP1,LOXL2,LTF,MAP4K1,MUC4,MX1,NOV,NPTX2,PIGR,PIK3CG,PRKCB,PRKCQ,PROX1,RAG1,RAP1GAP,RPS6KA6,S100A4,S100A8,SAA1,SATB1,SDR9C7,SERPINF2,SLC5A5,SPDEF,SPI1,STMN1,SYK,TERT,TFF1,TFF2,TIMP2,TLR9,UBD	66
Cancer, Gastrointestinal Disease	gastrointestinal tract cancer	9.14e-07		-0.254		AATK,ABI3BP,ACKR4,ACTL6B,ADAMTS1,ADAMTS14,ADAMTS16,ADAMTS7,ADRBK2,AGTR2,ALOX15B,AMBN,ANGPTL5,APBB1IP,ATG9B,B2M,BATF,C15orf48,C20orf85,C4BPA,C5,CACNA1E,CACNA1S,CASP1,CASR,CBLN4,CCDC181,CCDC88B,CCL19,CCL2,CCL5,CCL8,CCNA1,CCR2,CCR5,CD180,CD22,CD244,CD3D,CD3G,CD84,CD8A,CD8B,CDC20,CDCA7,CFAP43,CHI3L1,CIITA,CILP2,CLDN11,CLEC2D,CLEC7A,CLGN,CLVS2,CMPK2,CNTFR,CNTN1,COL11A1,CORIN,CP,CPA1,CPXM2,CRABP2,CRP,C…	262
Cellular Growth and Proliferation, Tissue Development	generation of mononuclear leukocytes	9.54e-07	Increased	2.533	bias	CD27,CD4,CD5,CXCL10,CXCR3,HLA-DQB1,ICOS,IL12RB1,IL15RA,IL7R,ITGA4,ITK,JAK3,MYB,PRKCQ,PSMB8,PSMB9,TBX21,TLR9,TNFSF13B	20
Cell Death and Survival	killing of natural killer cells	9.62e-07		0.738	bias	CD1D,CD244,CD48,LY9,PRF1,SH2D1A,SLAMF6,SLAMF7,STAT1	9
Cell Signaling	cell surface receptor linked signal transduction	9.64e-07		-1.698		ADAMTS1,ANGPTL1,CCL2,CCR2,CD3E,CD4,DOK2,DOK5,DUOX1,FCER1G,FERMT3,FOXA2,HHIP,IL12RB1,IL15RA,IL1R1,IL22RA1,IL6ST,IQUB,ITGB2,ITGB7,JAK3,LAT,LCP2,PLEK,PTPRC,SALL1,SHH,STAT1,SYK,TYROBP,VAV1	32
Free Radical Scavenging	production of superoxide	1.06e-06	Increased	3.239		C5,C5AR1,CXCL9,CYBB,HBA1/HBA2,HBB,ITGAX,ITGB2,LCAT,LTF,NCF1,NOS1,PIK3CG,PRKCB,RAC2,SPI1,TYROBP,UCP2	18
Cellular Movement, Hematological System Development and Function, Immune Cell Trafficking, Inflammatory Response	chemotaxis of dendritic cells	1.07e-06	Increased	3.115	bias	C5,C5AR1,CCL19,CCL2,CCL22,CCL4,CCL5,CCR1,CCR2,CCR5,CD38,GNLY,IL16,PIK3CG	14
Hematological System Development and Function, Immune Cell Trafficking, Inflammatory Response, Tissue Development	accumulation of neutrophils	1.07e-06		1.64		C5,C5AR1,CCL2,CXCL10,CXCL3,IL1R1,ITGA4,ITGB2,MMP7,PROC,S100A8,SELPLG,SLPI,TIMP2	14
Cell-To-Cell Signaling and Interaction, Hematological System Development and Function, Immune Cell Trafficking, Tissue Development	adhesion of antigen presenting cells	1.07e-06		1.205	bias	CD2,CD209,CD48,ICAM3,ICOS,ITGA4,ITGAL,ITGB2,PIK3CG,PLXNC1,SPI1	11
Neurological Disease	demyelination of nerves	1.07e-06	Decreased	-2.205	bias	C3AR1,CD300LF,CD4,CD8A,CP,CXCL10,GJC2,MYRF,PRF1,STMN1,UGT8	11
Cellular Development, Connective Tissue Development and Function, Embryonic Development, Organ Development, Organismal Development, Skeletal and Muscular System Development and Function, Tissue Development	differentiation of osteoclasts	1.07e-06	Increased	2.201		ADAM8,AMBN,C3AR1,C5,C5AR1,CCL2,CCL5,CCR1,CCR2,CD300LF,CIITA,FCER1G,FCGR2B,IL6ST,INHBA,LAT,NOS1,RASSF2,S100A8,SERPINF1,STAT1,SYK,TLR9,TYROBP	24
Cancer, Gastrointestinal Disease	gastrointestinal neoplasia	1.14e-06		-0.543		AATK,ABI3BP,ACKR4,ACTL6B,ADAMTS1,ADAMTS14,ADAMTS16,ADAMTS7,ADRBK2,AGTR2,ALOX15B,AMBN,ANGPTL5,APBB1IP,ATG9B,B2M,BATF,C15orf48,C20orf85,C4BPA,C5,CACNA1E,CACNA1S,CASP1,CASR,CBLN4,CCDC181,CCDC88B,CCL19,CCL2,CCL5,CCL8,CCNA1,CCR2,CCR5,CD180,CD22,CD244,CD3D,CD3G,CD84,CD8A,CD8B,CDC20,CDCA7,CFAP43,CHI3L1,CIITA,CILP2,CLDN11,CLEC2D,CLEC7A,CLGN,CLVS2,CMPK2,CNTFR,CNTN1,COL11A1,CORIN,CP,CPA1,CPXM2,CRABP2,CRP,C…	264
Cell-To-Cell Signaling and Interaction, Hematological System Development and Function, Immune Cell Trafficking, Inflammatory Response, Tissue Development	aggregation of leukocytes	1.16e-06	Increased	2.081	bias	C5,CD209,CD4,ICAM3,ITGAL,ITGB2,LCK,RAG1,SELL,SELPLG,SPN,TNFRSF8	12
Cellular Function and Maintenance	engulfment of phagocytes	1.17e-06	Increased	3.53	bias	CD209,CD38,CORO1A,CRP,CXCL10,DOCK2,FCER1G,FCGR1A,FCGR2B,ICOS,ITGB2,MSR1,PTPRC,SELPLG,SPI1,SYK,TIMD4,TLR9,UCP2,VAV1	20
Embryonic Development, Lymphoid Tissue Structure and Development, Organ Development, Organismal Development, Tissue Development	formation of lymph node	1.23e-06				C4A/C4B,CCL19,CD37,CXCL13,HLA-DQB1,ICOS,IGKC,IKZF3,IL7R,JAK3,KLHL6,LCP2,LTB,POU2AF1,RGS1,SPI1	16
Developmental Disorder, Immunological Disease	hypoplasia of thymus gland	1.24e-06	Decreased	-4.05	bias	CD247,CD3E,CD3G,IL6ST,IL7R,JAK3,LAT,LCK,PIK3CG,PRF1,PTPRC,RAG1,RASSF2,RHOH,RUNX1,TRAT1,VAV1	17
Cellular Movement, Hematological System Development and Function	extravasation of antigen presenting cells	1.27e-06				CCL2,CCL4,CCL5,CCR1,CCR2,CCR5	6
Infectious Disease	infection by Human cytomegalovirus	1.27e-06				CCL2,CCL4,CCL5,CD209,CXCL10,CXCL9	6
Cell-To-Cell Signaling and Interaction, Cell-mediated Immune Response, Cellular Movement, Hematological System Development and Function, Immune Cell Trafficking	recruitment of Th1 cells	1.27e-06	Increased	2.433	bias	CCL2,CCL5,CXCL10,CXCL11,CXCL9,SELPLG	6
Cell-To-Cell Signaling and Interaction, Cellular Movement, Hematological System Development and Function, Immune Cell Trafficking, Inflammatory Response	chemoattraction of macrophages	1.27e-06	Increased	2.383	bias	CCL2,CCL4,CCL5,CXCL9,CXCR3,IL12RB1	6
Cellular Movement, Hematological System Development and Function, Humoral Immune Response, Immune Cell Trafficking	cell movement of pre-B lymphocytes	1.27e-06		1.131	bias	CCL8,CCR2,CXCL13,LCP1,RGS1,SELPLG	6

## Sheet: BF Endo INF v UNINF
Categories	Diseases or Functions Annotation	B-H p-value	Predicted Activation State	Activation z-score	Notes	Molecules	# Molecules
Antimicrobial Response, Inflammatory Response	antiviral response	2.07e-16	Increased	2.28		ADAR,DDX60,DHX58,EIF2AK2,FCGR1A,IFI44,IFIH1,IFIT1,IFIT2,IFIT3,IFITM1,ISG20,MB21D1,MX1,MX2,OAS1,OAS2,OASL,PML,RSAD2,SOCS1,TRIM5	22
Antimicrobial Response, Inflammatory Response	antimicrobial response	2.42e-15		1.893		ADAR,DDX60,DHX58,EIF2AK2,FCGR1A,IFI44,IFIH1,IFIT1,IFIT2,IFIT3,IFITM1,ISG15,ISG20,MB21D1,MICA,MX1,MX2,OAS1,OAS2,OASL,PLAC8,PML,RSAD2,S100A8,SOCS1,TRIM5	26
Immunological Disease	systemic autoimmune syndrome	6.62e-14		-0.333		ACTA1,CCL24,CD247,CD36,CD3D,CD3E,CD3G,CD79B,CEBPB,COL2A1,CXCL10,DDX60,FAM26F,FCGR1A,GBP4,GBP6,HERC6,IFI44,IFIH1,IFIT1,IFIT2,IFIT3,IGKC,IL7R,ITIH4,LCK,MICA,MMP9,MX1,NT5E,OAS1,PARP14,PRSS16,PTPRN,RAG1,S100A8,SH2D1A,SOCS1,STAT2,TAP1,TAP2,TREX1,TRIM21,TRIM26,UBE2L6,XAF1,ZBP1	47
Infectious Disease	replication of virus	1.38e-13	Decreased	-3.002		ADAR,CXCL10,EIF2AK2,FCGR1A,IFIH1,IFIT1,IFITM1,IGKC,IRF9,ISG15,ISG20,LCK,MATN3,MMP9,MX1,MX2,NMI,OAS1,OASL,PARP11,PML,PTPRN,PTX3,RAG1,RSAD2,S100A8,SOCS1,STAT2,TAP1,TRIM21,TRIM5,UBA7,UBE2L6,ZBP1	34
Infectious Disease	replication of RNA virus	2.29e-13	Decreased	-2.398		ADAR,CXCL10,EIF2AK2,FCGR1A,IFIH1,IFIT1,IFITM1,IGKC,IRF9,ISG15,ISG20,LCK,MATN3,MMP9,MX1,NMI,OAS1,OASL,PARP11,PML,PTPRN,PTX3,RAG1,RSAD2,S100A8,SOCS1,STAT2,TAP1,TRIM21,TRIM5,UBA7,UBE2L6	32
Endocrine System Disorders, Gastrointestinal Disease, Immunological Disease, Metabolic Disease	insulin-dependent diabetes mellitus	2.38e-13				CD3D,CD3E,CD3G,CD79B,CXCL10,DDX60,FAM26F,FCGR1A,GBP4,GBP6,HERC6,IFI44,IFIH1,IFIT2,IFIT3,ITIH4,LCK,MICA,NT5E,OAS1,PARP14,PRSS16,PTPRN,SH2D1A,STAT2,TAP1,TAP2,TRIM26,XAF1,ZBP1	30
Dermatological Diseases and Conditions	psoriasis	5.48e-12				ADAR,CD36,CEBPB,CXCL10,DKK2,DSG3,FAM26F,HERC6,IFI44,IFI44L,IFIT1,IFIT3,IFITM1,IL20RB,IL33,ISG15,ISG20,IVL,KRT14,MMP9,MX1,NMI,OAS1,OAS2,OASL,PARP9,RSAD2,S100A8,SAMD9,SCGB2A1,SOCS1,UBE2L6	32
Infectious Disease	infection of mammalia	6.35e-11	Decreased	-2.8		CD36,CEBPB,CXCL10,DHX58,EIF2AK2,FCGR1A,IFIH1,IFIT2,IL33,IRF9,ISG15,ITK,MARCO,MB21D1,MMP9,OASL,PLAC8,PML,PTX3,RAG1,SH2D1A,SIGLEC1,STAT2,TAP1	24
Cellular Development, Hematological System Development and Function, Hematopoiesis	differentiation of leukocytes	4.87e-10		-1.3		ADAR,CD247,CD36,CD3D,CD3E,CD3G,CD79B,CD8B,CEBPB,CXCL10,EIF2AK2,F2,FCGR1A,GRAP2,IGKC,IL33,IL7R,ITK,KLHL6,LCK,MMP9,MYB,PCSK1,PML,RAG1,RSAD2,SATB1,SH2D1A,SIT1,SOCS1,SPINK5,STAT2	32
Metabolic Disease	glucose metabolism disorder	6.78e-10		-0.386		AQP5,ATP10A,CA4,CACNA1S,CCK,CD36,CD3D,CD3E,CD3G,CD79B,CEBPB,CXCL10,DDX60,DIO3,EIF2AK2,F2,FAM26F,FCGR1A,GBP4,GBP6,HERC6,IFI44,IFIH1,IFIT1,IFIT2,IFIT3,ITIH4,LCK,MICA,NT5E,OAS1,PARP14,PCSK1,PLAGL1,PRSS16,PTPRN,RSAD2,SH2D1A,SOCS1,STAT2,TAP1,TAP2,TRIM26,XAF1,ZBP1	45
Infectious Disease	replication of vesicular stomatitis virus	2.72e-09	Decreased	-2.563		FCGR1A,IFIH1,IRF9,ISG20,OAS1,OASL,PARP11,PML,SOCS1,STAT2,TAP1	11
Inflammatory Response	immune response of cells	3.23e-09	Increased	2.06		CD247,CD36,CEBPB,CXCL10,DHX58,EIF2AK2,FCGR1A,IFIH1,IGKC,IL33,IL7R,ISG15,ITK,LCK,MARCO,PML,PTX3,S100A8,SH2D1A,SIGLEC1,SOCS1,TAP1,TIMD4,TREX1,TRIM21,TRIM26,TRIM5,UBE2L6	28
Hematological System Development and Function, Tissue Morphology	quantity of blood cells	3.5e-09		-1.794		CCL24,CD247,CD36,CD3D,CD3E,CD3G,CD79B,CD8B,CEBPB,CXCL10,EIF2AK2,F2,FCGR1A,GRAP2,IGKC,IL20RB,IL33,IL7R,ISG15,ITK,KLHL6,LCK,MMP9,MYB,NLRC5,PCSK1,PLAC8,PML,RAG1,S100A8,SATB1,SH2D1A,SIGLEC1,SIT1,SLC4A1,SOCS1,SRCIN1,TAP1,TIMD4	39
Infectious Disease	replication of Herpesviridae	4.01e-09	Decreased	-3.317		ADAR,CXCL10,IFIH1,IRF9,ISG20,MX2,OAS1,PML,RSAD2,STAT2,ZBP1	11
Hematological System Development and Function, Tissue Morphology	quantity of mononuclear leukocytes	4.01e-09		-1.796		CD247,CD36,CD3D,CD3E,CD3G,CD79B,CD8B,CEBPB,CXCL10,FCGR1A,GRAP2,IGKC,IL20RB,IL33,IL7R,ISG15,ITK,KLHL6,LCK,MMP9,MYB,NLRC5,PCSK1,PML,RAG1,SATB1,SH2D1A,SIGLEC1,SIT1,SOCS1,TAP1,TIMD4	32
Hematological System Development and Function, Tissue Morphology	quantity of leukocytes	4.8e-09	Decreased	-2.087		CCL24,CD247,CD36,CD3D,CD3E,CD3G,CD79B,CD8B,CEBPB,CXCL10,FCGR1A,GRAP2,IGKC,IL20RB,IL33,IL7R,ISG15,ITK,KLHL6,LCK,MMP9,MYB,NLRC5,PCSK1,PLAC8,PML,RAG1,S100A8,SATB1,SH2D1A,SIGLEC1,SIT1,SOCS1,SRCIN1,TAP1,TIMD4	36
Inflammatory Response	innate immune response	5.11e-09		1.912	bias	ADAR,CEBPB,EIF2AK2,EREG,IFIH1,IFIT2,ISG15,MX1,NLRC5,PML,PTX3,RAG1,TRIM21,TRIM26,TRIM5,ZBP1	16
Hematological System Development and Function, Tissue Morphology	quantity of lymphocytes	5.42e-09		-1.838		CD247,CD36,CD3D,CD3E,CD3G,CD79B,CD8B,CEBPB,CXCL10,FCGR1A,GRAP2,IGKC,IL20RB,IL33,IL7R,ISG15,ITK,KLHL6,LCK,MMP9,MYB,NLRC5,PCSK1,RAG1,SATB1,SH2D1A,SIGLEC1,SIT1,SOCS1,TAP1,TIMD4	31
Cellular Development, Hematological System Development and Function	differentiation of blood cells	5.42e-09		-1.145		ADAR,CD247,CD36,CD3D,CD3E,CD3G,CD79B,CD8B,CEBPB,CXCL10,EIF2AK2,F2,FCGR1A,GRAP2,IGKC,IL33,IL7R,ISG15,ITK,KLHL6,LCK,MMP9,MYB,PCSK1,PML,RAG1,RSAD2,SATB1,SH2D1A,SIT1,SOCS1,SPINK5,STAT2	33
Cell Signaling	replication of viral replicon	6.55e-09	Decreased	-3.13		ADAR,EIF2AK2,IFIT1,IFITM1,ISG15,ISG20,MX1,OAS1,OASL,RSAD2	10
Endocrine System Disorders, Gastrointestinal Disease, Metabolic Disease	diabetes mellitus	8.89e-09				AQP5,ATP10A,CA4,CACNA1S,CD3D,CD3E,CD3G,CD79B,CXCL10,DDX60,FAM26F,FCGR1A,GBP4,GBP6,HERC6,IFI44,IFIH1,IFIT1,IFIT2,IFIT3,ITIH4,LCK,MICA,NT5E,OAS1,PARP14,PLAGL1,PRSS16,PTPRN,RSAD2,SH2D1A,SOCS1,STAT2,TAP1,TAP2,TRIM26,XAF1,ZBP1	38
Cellular Development, Cellular Growth and Proliferation, Hematological System Development and Function	proliferation of immune cells	2.12e-08		-0.476		CD247,CD36,CD3E,CD3G,CD79B,CEBPB,CXCL10,DSG3,EIF2AK2,GRAP2,IGKC,IL20RB,IL33,IL7R,ISG15,ISG20,ITK,LCK,MICA,MMP9,MYB,NT5E,PML,PTPRN,RAG1,SATB1,SH2D1A,SIGLEC1,SIT1,SOCS1,TCF7,TIMD4	32
Cellular Development, Cellular Growth and Proliferation	proliferation of blood cells	2.55e-08		-0.361		CCL24,CD247,CD36,CD3E,CD3G,CD79B,CEBPB,CXCL10,DSG3,EIF2AK2,GRAP2,IGKC,IL20RB,IL33,IL7R,ISG15,ISG20,ITK,LCK,MICA,MMP9,MYB,NT5E,PML,PTPRN,RAG1,SATB1,SH2D1A,SIGLEC1,SIT1,SOCS1,TCF7,TIMD4	33
Immunological Disease	primary immunodeficiency disorder	3.13e-08				ADAR,CD247,CD3D,FCGR1A,IFIT1,IL7R,MX1,OAS1,RAG1,SH2D1A,TAP1,TAP2	12
Immunological Disease	immunodeficiency	3.52e-08				ADAR,CD247,CD3D,CD79B,F2,FCGR1A,IFIT1,IGKC,IL7R,MX1,OAS1,RAG1,SH2D1A,TAP1,TAP2	15
Infectious Disease	Viral Infection	3.94e-08	Decreased	-3.1		ADAR,CD247,CD36,CD3E,CNP,CXCL10,DHX58,EIF2AK2,F2,FCGR1A,IFIH1,IFIT1,IFIT2,IFIT3,IFITM1,IGKC,IRF9,ISG15,ISG20,ITK,LCK,MATN3,MB21D1,MMP9,MX1,MX2,NMI,OAS1,OASL,PARP11,PARP9,PML,PTPRN,PTX3,RAG1,RSAD2,S100A8,SAMD9,SH2D1A,SIGLEC1,SOCS1,STAT2,TAP1,TRIM21,TRIM5,UBA7,UBE2L6,ZBP1	48
Cellular Development, Cellular Growth and Proliferation, Hematological System Development and Function	proliferation of mononuclear leukocytes	5.45e-08		-0.349		CD247,CD36,CD3E,CD3G,CD79B,CEBPB,DSG3,EIF2AK2,GRAP2,IGKC,IL20RB,IL33,IL7R,ISG15,ISG20,ITK,LCK,MICA,MMP9,MYB,NT5E,PTPRN,RAG1,SATB1,SH2D1A,SIGLEC1,SIT1,SOCS1,TCF7,TIMD4	30
Hematological System Development and Function, Tissue Morphology	quantity of CD8+ T lymphocyte	8.06e-08		-1.085		CD247,CD3D,CD8B,CXCL10,GRAP2,ITK,LCK,NLRC5,RAG1,SH2D1A,SIGLEC1,SIT1,TAP1	13
Cellular Development, Hematological System Development and Function, Hematopoiesis	differentiation of lymphocytes	8.76e-08	Decreased	-2.128		CD247,CD36,CD3D,CD3E,CD3G,CD79B,CD8B,CEBPB,GRAP2,IGKC,IL7R,ITK,KLHL6,LCK,MYB,PCSK1,RAG1,RSAD2,SATB1,SH2D1A,SIT1,SOCS1,SPINK5,STAT2	24
Cell Morphology	morphology of blood cells	8.76e-08				ADAR,CD247,CD36,CD3E,CD79B,CD8B,CEBPB,F2,GRAP2,IGKC,IL7R,ITK,LCK,MMP9,MYB,PCSK1,PML,PRSS16,RAG1,SH2D1A,SLC4A1,TAP1	22
Cellular Development, Hematological System Development and Function, Hematopoiesis	differentiation of mononuclear leukocytes	9.76e-08	Decreased	-2.014		CD247,CD36,CD3D,CD3E,CD3G,CD79B,CD8B,CEBPB,F2,GRAP2,IGKC,IL7R,ITK,KLHL6,LCK,MYB,PCSK1,RAG1,RSAD2,SATB1,SH2D1A,SIT1,SOCS1,SPINK5,STAT2	25
Cell-mediated Immune Response, Cellular Development, Cellular Function and Maintenance, Hematological System Development and Function, Hematopoiesis, Lymphoid Tissue Structure and Development	T cell development	1.07e-07	Decreased	-2.328		CD247,CD3D,CD3E,CD3G,CD79B,CD8B,CEBPB,DNTT,GRAP2,IGKC,IL7R,ITK,LCK,MYB,PCSK1,RAG1,RSAD2,SATB1,SH2D1A,SIT1,SOCS1,SPINK5,STAT2,TCF7	24
Cellular Development, Hematological System Development and Function, Hematopoiesis, Lymphoid Tissue Structure and Development	development of leukocytes	1.24e-07	Decreased	-2.318		ADAR,CD247,CD3D,CD3E,CD3G,CD79B,CD8B,CEBPB,DNTT,EIF2AK2,GRAP2,IGKC,IL7R,ITK,LCK,MYB,PCSK1,RAG1,RSAD2,SATB1,SH2D1A,SIT1,SOCS1,SPINK5,STAT2,TCF7	26
Cellular Development, Cellular Growth and Proliferation, Hematological System Development and Function	proliferation of lymphocytes	1.34e-07		-0.509		CD247,CD36,CD3E,CD3G,CD79B,CEBPB,DSG3,EIF2AK2,GRAP2,IGKC,IL20RB,IL33,IL7R,ISG15,ISG20,ITK,LCK,MICA,MMP9,MYB,NT5E,RAG1,SATB1,SH2D1A,SIGLEC1,SIT1,SOCS1,TCF7,TIMD4	29
Cell-mediated Immune Response, Cellular Development, Cellular Function and Maintenance, Cellular Growth and Proliferation, Embryonic Development, Hematological System Development and Function, Hematopoiesis, Lymphoid Tissue Structure and Development, Organ Development, Organismal Development, Tissue Development	formation of thymocytes	2.18e-07		-1.988		CD3D,CD3E,CD3G,GRAP2,IL7R,MYB,RAG1,SATB1,SIT1,SOCS1,TCF7	11
Cell-To-Cell Signaling and Interaction, Hematological System Development and Function, Immune Cell Trafficking, Inflammatory Response	activation of leukocytes	2.44e-07		-0.807		CASR,CD1E,CD247,CD36,CD3D,CD3E,CD3G,CD79B,CEBPB,CXCL10,F2,FCGR1A,GJC2,IL20RB,IL33,ITK,LCK,MICA,MMP9,NT5E,PTPRN,S100A8,SATB1,SH2D1A,SIGLEC1,SIT1,SOCS1,TIMD4	28
Cell-mediated Immune Response, Cellular Development, Cellular Function and Maintenance, Hematological System Development and Function, Hematopoiesis, Lymphoid Tissue Structure and Development	differentiation of T lymphocytes	2.48e-07		-1.814		CD247,CD3D,CD3E,CD3G,CD8B,CEBPB,GRAP2,IL7R,ITK,LCK,MYB,PCSK1,RAG1,RSAD2,SATB1,SH2D1A,SIT1,SOCS1,SPINK5,STAT2	20
Cellular Growth and Proliferation	formation of leukocytes	2.57e-07	Decreased	-2.222		CD36,CD3D,CD3E,CD3G,GRAP2,IL33,IL7R,MYB,RAG1,SATB1,SIT1,SOCS1,TCF7	13
Infectious Disease	replication of Murine herpesvirus 4	2.78e-07	Decreased	-2.449	bias	ADAR,CXCL10,IFIH1,ISG20,MX2,OAS1	6
Tissue Morphology	quantity of cells	2.78e-07	Decreased	-2.35		AGTR2,CCK,CCL24,CD247,CD36,CD3D,CD3E,CD3G,CD79B,CD8B,CEBPB,CXCL10,DKK2,EIF2AK2,F2,FCGR1A,GFRA2,GJC2,GRAP2,IGKC,IL20RB,IL33,IL7R,ISG15,ITK,KLHL6,LCK,MMP9,MYB,NLRC5,NT5E,PCSK1,PCYT1B,PLAC8,PML,RAG1,S100A8,SATB1,SH2D1A,SIGLEC1,SIT1,SLC4A1,SOCS1,SRCIN1,TAP1,TIMD4,ZFP42	47
Cellular Development, Hematological System Development and Function, Hematopoiesis	development of hematopoietic progenitor cells	3.32e-07		-1.868		ADAR,CD3D,CD3E,CD3G,CD79B,EIF2AK2,GRAP2,IL7R,MYB,RAG1,SATB1,SIT1,SOCS1,TCF7	14
Cell Morphology	morphology of leukocytes	3.32e-07				ADAR,CD247,CD36,CD3E,CD79B,CD8B,CEBPB,GRAP2,IGKC,IL7R,ITK,LCK,MMP9,PCSK1,PML,PRSS16,RAG1,SH2D1A,TAP1	19
Cellular Development	differentiation of cells	5.09e-07		-1.015		ADAR,AGTR2,ARPP21,CASR,CD247,CD36,CD3D,CD3E,CD3G,CD79B,CD8B,CEBPB,CNP,COL2A1,CXCL10,DKK2,DNER,EIF2AK2,EREG,ETV4,ETV7,F2,FBN2,FCGR1A,GRAP2,IFITM1,IGKC,IL33,IL7R,ISG15,ITK,IVL,KLHL6,KRT14,LCK,MAL,MMP9,MYB,PCSK1,PCYT1B,PLAC8,PLAGL1,PML,PPP1R1B,RAG1,RSAD2,S100A8,SATB1,SH2D1A,SIT1,SLIT1,SOCS1,SPINK5,STAT2,UPK3A	55
Hematological Disease, Immunological Disease	lymphopenia	5.59e-07				CD247,CD3E,CD79B,IGKC,IL7R,LCK,RAG1,SH2D1A,SOCS1,TAP1	10
Cell Morphology	morphology of lymphocytes	5.59e-07				CD247,CD36,CD3E,CD79B,CD8B,CEBPB,GRAP2,IGKC,IL7R,ITK,LCK,RAG1,SH2D1A,TAP1	14
Protein Synthesis	production of protein	5.69e-07	Decreased	-2.128		ADAR,CD36,CEBPB,CXCL10,FCGR1A,IGKC,IL33,ITK,LCK,MARCO,MMP9,RAG1,RSAD2,SH2D1A,SIGLEC1,SOCS1,TIMD4,TREX1	18
Cell Morphology, Hematological Disease, Hematological System Development and Function, Immunological Disease	lack of T lymphocytes	7.05e-07				CD247,CD3E,IL7R,LCK,RAG1,SH2D1A,TAP1	7
Cellular Development	arrest in differentiation of cells	7.05e-07				CD3D,CD3E,CD79B,GRAP2,IGKC,IL7R,LCK,MYB,PML,SATB1	10
Cell Morphology	abnormal morphology of leukocytes	7.06e-07				CD247,CD36,CD3E,CD79B,CD8B,CEBPB,GRAP2,IGKC,ITK,LCK,MMP9,PML,PRSS16,RAG1,SH2D1A	15
Hematological Disease, Immunological Disease	lack of lymphocytes	7.37e-07				CD247,CD3E,CD79B,IGKC,IL7R,LCK,RAG1,SH2D1A,TAP1	9
Cell-To-Cell Signaling and Interaction, Inflammatory Response	immune response of leukocytes	8.41e-07		1.208		CD36,CEBPB,CXCL10,FCGR1A,IL33,IL7R,ISG15,ITK,MARCO,PTX3,SH2D1A,SIGLEC1,SOCS1,TAP1,TIMD4,TREX1,UBE2L6	17
Cell Death and Survival	cell death	8.42e-07		1.361		ADAMTS16,ADAR,AGTR2,ANGPTL1,CA4,CASR,CCK,CCL24,CD247,CD36,CD3E,CD3G,CD79B,CEBPB,CNP,COL2A1,CXCL10,DHX58,DIO3,DSG3,EIF2AK2,EREG,F2,FAIM2,FBN2,FCGR1A,GFRA2,GPR37,GRAP2,IFIH1,IFIT2,IFIT3,IGKC,IL33,IL7R,ISG15,ISG20,ITIH4,ITK,KRT14,LCK,MAL,MICA,MMP9,MX1,MYB,NT5E,OAS1,PARP14,PLAC8,PLAGL1,PML,PPP1R1B,RAG1,S100A8,SATB1,SH2D1A,SLC4A1,SLC8A3,SLIT1,SOCS1,SRCIN1,STAT2,TAP1,TAP2,TCF7,TIMD4,TIMP4,TREX1,TRIM21,…	72
Cellular Development, Hematological System Development and Function, Hematopoiesis	arrest in differentiation of lymphocytes	8.94e-07				CD3D,CD3E,CD79B,GRAP2,IGKC,IL7R,LCK,MYB,SATB1	9
Hematological System Development and Function, Hematopoiesis	development of hematopoietic system	1.55e-06		-1.868		ADAR,CD3D,CD3E,CD3G,CD79B,EIF2AK2,GRAP2,IL7R,MYB,PML,RAG1,SATB1,SIT1,SOCS1,TCF7	15
Cellular Function and Maintenance	cellular homeostasis	1.79e-06		-1.064		AGTR2,AQP5,CASR,CCK,CCL24,CD247,CD36,CD3D,CD3E,CD3G,CD79B,CD8B,CEBPB,CNP,CXCL10,DNTT,EIF2AK2,F2,FCGR1A,GPR37,GRAP2,IGKC,IL7R,ITK,LCK,MYB,NT5E,OAS1,PCSK1,PPP1R1B,RAG1,RSAD2,S100A8,SATB1,SH2D1A,SIT1,SLC4A1,SLC8A3,SOCS1,SPINK5,STAT2,TCF7	42
Hematological Disease	cytopenia	1.97e-06				CD247,CD3E,CD79B,F2,FCGR1A,IGKC,IL7R,LCK,MMP9,MX2,OAS2,RAG1,SH2D1A,SOCS1,TAP1	15
Cellular Development, Cellular Growth and Proliferation, Hematological System Development and Function	proliferation of T lymphocytes	1.99e-06		-0.568		CD247,CD36,CD3E,CD3G,DSG3,EIF2AK2,GRAP2,IL20RB,IL7R,ISG20,ITK,LCK,MICA,MMP9,MYB,NT5E,RAG1,SATB1,SH2D1A,SIGLEC1,SIT1,SOCS1,TCF7,TIMD4	24
Cell-To-Cell Signaling and Interaction	activation of cells	2.31e-06		-0.279		CASR,CCK,CD1E,CD247,CD36,CD3D,CD3E,CD3G,CD79B,CEBPB,CXCL10,EIF2AK2,F2,FCGR1A,GJC2,IL20RB,IL33,ITK,LCK,MICA,MMP9,NT5E,PTPRN,S100A8,SATB1,SH2D1A,SIGLEC1,SIT1,SOCS1,TAC3,TIMD4,ZBP1	32
Cellular Growth and Proliferation	proliferation of cells	2.61e-06	Decreased	-2.374		ADAM28,ADAR,AGTR2,ANGPTL1,AQP5,CACNA1S,CASR,CCK,CCL24,CCNO,CD247,CD36,CD3E,CD3G,CD79B,CEBPB,CNP,COL2A1,CXCL10,DNER,DSG3,EIF2AK2,EREG,ETV4,ETV7,F2,FA2H,FBN2,GFRA2,GRAP2,HOXD13,IFIT3,IFITM1,IGKC,IL20RB,IL33,IL7R,ISG15,ISG20,ITIH4,ITK,KRT14,LCK,MICA,MMP9,MORC3,MX1,MYB,NT5E,PCYT1B,PLAC8,PLAGL1,PML,PPP1R1B,PTPRN,PTX3,RAG1,S100A8,SATB1,SH2D1A,SIGLEC1,SIT1,SLC4A1,SLIT1,SOCS1,SPAM1,SPHKAP,STAT2,TAC3,TAP1…	75
Hematological System Development and Function, Hematopoiesis, Tissue Morphology	quantity of hematopoietic progenitor cells	3.05e-06		-1.915		CD247,CD36,CD3E,CD3G,CD79B,CD8B,EIF2AK2,GRAP2,IGKC,IL7R,ITK,LCK,MYB,RAG1,SATB1,SH2D1A,SIT1,SLC4A1,SOCS1,TAP1	20
Humoral Immune Response, Protein Synthesis	quantity of immunoglobulin	3.05e-06		-1.802		CD36,CEBPB,CXCL10,FCGR1A,IGKC,IL33,ITK,LCK,MARCO,MMP9,RAG1,RSAD2,SH2D1A,SIGLEC1,TIMD4,TREX1	16
Infectious Disease	replication of Flaviviridae	3.29e-06	Decreased	-2.826		ADAR,CXCL10,EIF2AK2,IFIT1,IFITM1,ISG15,RSAD2,UBA7,UBE2L6	9
Hematological System Development and Function, Tissue Morphology	quantity of natural killer T lymphocytes	3.98e-06	Decreased	-2.577		CD247,CD3E,ITK,LCK,PCSK1,RAG1,SH2D1A,SOCS1	8
Connective Tissue Disorders, Inflammatory Disease, Skeletal and Muscular Disorders	Rheumatic Disease	4.22e-06		-1.132		ACTA1,ADAMTS16,CCL24,CD247,CD36,CD3D,CD79B,CEBPB,COL2A1,CXCL10,FCGR1A,GBP6,IFIT1,IGKC,IL33,IL7R,MATN3,MICA,MMP9,MX1,RAG1,S100A8,SH2D1A,SOCS1,TAP1,TAP2,TCF7,TIMP4,TREX1,TRIM21,TRIM26,UBE2L6,ZBP1	33
Cell Morphology	abnormal morphology of lymphocytes	5.27e-06				CD247,CD36,CD3E,CD79B,CD8B,CEBPB,GRAP2,IGKC,ITK,LCK,RAG1,SH2D1A	12
Cellular Function and Maintenance	function of leukocytes	5.27e-06		0.106		CD247,CD36,CD3E,CD3G,CD8B,CEBPB,CXCL10,FCGR1A,IFIH1,IL20RB,IL33,ITK,MARCO,MMP9,NLRC5,PLAC8,SH2D1A,SOCS1,STAT2,TAP1,TCF7,TIMD4	22
Cellular Function and Maintenance	function of blood cells	6.03e-06		0.106		CD247,CD36,CD3E,CD3G,CD8B,CEBPB,CXCL10,FCGR1A,IFIH1,IL20RB,IL33,ITK,MARCO,MMP9,NLRC5,NT5E,PLAC8,SH2D1A,SOCS1,STAT2,TAP1,TCF7,TIMD4	23
Lymphoid Tissue Structure and Development, Organ Morphology	abnormal morphology of lymphoid organ	6.03e-06				CD247,CD3E,CEBPB,GRAP2,IGKC,IL7R,ITK,KLHL6,LCK,MARCO,NLRC5,PCSK1,PRSS16,RAG1,SATB1,SLC4A1,SOCS1,TREX1	18
Connective Tissue Disorders, Immunological Disease, Inflammatory Disease, Skeletal and Muscular Disorders	systemic lupus erythematosus	6.61e-06				CD247,IFIT1,MICA,MMP9,MX1,SH2D1A,SOCS1,TAP1,TREX1,TRIM21,ZBP1	11
Developmental Disorder, Hereditary Disorder, Immunological Disease	severe severe combined immunodeficiency	6.86e-06				CD247,CD3D,FCGR1A,IL7R,RAG1,TAP1,TAP2	7
Infectious Disease	replication of Hepatitis C virus	1.14e-05	Decreased	-2.672		ADAR,EIF2AK2,IFIT1,IFITM1,ISG15,RSAD2,UBA7,UBE2L6	8
Cell Death and Survival	necrosis	1.33e-05		1.303		ADAMTS16,ADAR,AGTR2,ANGPTL1,CA4,CASR,CCK,CCL24,CD247,CD36,CD3E,CD79B,CEBPB,CNP,COL2A1,CXCL10,DHX58,DSG3,EIF2AK2,EREG,F2,FAIM2,FCGR1A,GFRA2,GPR37,GRAP2,IFIH1,IL33,IL7R,ISG15,ITIH4,ITK,KRT14,LCK,MMP9,MX1,MYB,NT5E,PARP14,PLAC8,PLAGL1,PML,PPP1R1B,RAG1,S100A8,SATB1,SLC8A3,SLIT1,SOCS1,SRCIN1,STAT2,TCF7,TIMP4,TREX1,TRIM21,UBA7,XAF1	57
Cell Morphology, Hematological System Development and Function	morphology of T lymphocytes	1.35e-05				CD247,CD3E,CD8B,GRAP2,IL7R,ITK,LCK,RAG1,SH2D1A,TAP1	10
Hematological System Development and Function, Tissue Morphology	abnormal quantity of lymphocytes	1.35e-05				CD247,CXCL10,IGKC,LCK,SH2D1A,SIGLEC1,SIT1,TAP1	8
Hematological System Development and Function, Tissue Morphology	quantity of T lymphocytes	1.55e-05	Decreased	-2.333		CD247,CD3D,CD3E,CD3G,CD8B,CXCL10,GRAP2,IL20RB,IL7R,ITK,LCK,MMP9,NLRC5,PCSK1,RAG1,SATB1,SH2D1A,SIGLEC1,SIT1,SOCS1,TAP1	21
Cancer, Hematological Disease	hematologic cancer	1.63e-05		0.107		ADAMTS16,CD247,CD36,CD3E,CD79B,CEBPB,COL2A1,CXCL10,DNER,DNTT,EIF2AK2,FCGR1A,HOXD13,IFIT2,IFIT3,IL7R,KLHL6,LCK,MICA,MMP9,MYB,MYL7,NT5E,PARP14,PML,RAG1,RNF213,SAMD9,SATB1,SIGLEC1,SOCS1,SP140,TACR3,TCF7,TIMD4	35
Cell-mediated Immune Response, Cellular Development, Cellular Function and Maintenance, Hematological System Development and Function, Hematopoiesis, Lymphoid Tissue Structure and Development	arrest in differentiation of T lymphocytes	2.08e-05				CD3D,CD3E,GRAP2,IL7R,LCK,SATB1	6
Cell Death and Survival	cell death of blood cells	2.24e-05		1.956		CD247,CD3E,CD79B,CEBPB,CXCL10,DHX58,EIF2AK2,FCGR1A,GRAP2,IFIH1,IL33,IL7R,ISG15,ITK,LCK,MX1,MYB,PARP14,PML,RAG1,SATB1,SOCS1,SRCIN1,TCF7	24
Cell Morphology, Hematopoiesis	abnormal morphology of hematopoietic progenitor cells	2.28e-05				ADAR,CD247,CD3E,CD79B,GRAP2,LCK,MMP9,MYB,RAG1,SLC4A1	10
Cell Morphology, Hematological System Development and Function, Hematopoiesis, Lymphoid Tissue Structure and Development, Organ Morphology, Organismal Development	abnormal morphology of double-negative T lymphocyte	2.33e-05				CD247,CD3E,GRAP2,LCK,RAG1	5
Hematological System Development and Function, Hematopoiesis, Tissue Morphology	quantity of thymocytes	2.39e-05	Decreased	-2.225		CD247,CD3E,CD3G,CD8B,GRAP2,IL7R,ITK,LCK,RAG1,SATB1,SIT1,SOCS1,TAP1	13
Cellular Growth and Proliferation	formation of cells	2.59e-05		-1.757		ACTA1,ADAM28,AGTR2,CACNA1S,CD36,CD3D,CD3E,CD3G,CEBPB,DKK2,EIF2AK2,F2,FAIM2,GRAP2,IFITM1,IL33,IL7R,ITK,MMP9,MYB,PCYT1B,RAG1,REC8,S100A8,SATB1,SIT1,SOCS1,TCF7,USP9Y,ZFP42	30
Immunological Disease	Wiskott-Aldrich syndrome	2.98e-05				ADAR,FCGR1A,IFIT1,MX1,OAS1	5
Connective Tissue Disorders, Immunological Disease, Inflammatory Disease, Skeletal and Muscular Disorders	experimental systemic lupus erythematosus	3.06e-05				SH2D1A,TAP1,ZBP1	3
Cell Death and Survival	cell death of immune cells	3.37e-05	Increased	2.173		CD247,CD3E,CD79B,CEBPB,CXCL10,DHX58,EIF2AK2,FCGR1A,GRAP2,IFIH1,IL33,IL7R,ISG15,ITK,LCK,MX1,MYB,PARP14,RAG1,SATB1,SOCS1,SRCIN1,TCF7	23
Cell-To-Cell Signaling and Interaction, Inflammatory Response	immune response of antigen presenting cells	3.4e-05	Increased	2.36		CD36,CEBPB,FCGR1A,ISG15,MARCO,PTX3,SIGLEC1,SOCS1,TAP1,TIMD4,UBE2L6	11
Embryonic Development, Organ Development, Organismal Development	development of lymphatic system	4.03e-05		-1.719		ADAR,CD3D,CD3E,CD3G,EIF2AK2,GRAP2,IGKC,IL7R,KLHL6,MYB,PML,RAG1,SATB1,SIT1,SOCS1,TCF7	16
Cell-To-Cell Signaling and Interaction, Hematological System Development and Function, Immune Cell Trafficking, Inflammatory Response	activation of mononuclear leukocytes	4.1e-05		-0.87		CASR,CD1E,CD247,CD3D,CD3E,CD3G,CD79B,CXCL10,IL20RB,IL33,ITK,LCK,MICA,NT5E,SATB1,SH2D1A,SIGLEC1,SIT1,SOCS1	19
Connective Tissue Disorders, Skeletal and Muscular Disorders	arthropathy	4.44e-05		-0.903		ACTA1,ADAMTS16,CCL24,CD247,CD36,CD3D,CD79B,CEBPB,COL2A1,CXCL10,FBN2,FCGR1A,GBP6,IGKC,IL33,IL7R,MATN3,MICA,MMP9,NT5E,RAG1,S100A8,SH2D1A,SOCS1,TAP2,TCF7,TIMP4,TRIM26,UBE2L6	29
Cancer	Cancer	5.25e-05		0.44		ACPT,ADAM28,ADAMTS16,ADAR,AGTR2,AKAP4,ANGPTL1,ANXA13,ARPP21,ATP10A,C1orf186,CA4,CACNA1S,CASR,CCK,CD1E,CD247,CD36,CD3D,CD3E,CD3G,CD79B,CD8B,CDHR4,CEBPB,CMPK2,COL2A1,CXCL10,CYP2W1,CYP4B1,DDX60,DIO3,DKK2,DNER,DNTT,DPPA5,DSG3,DTX3L,EGFL6,EIF2AK2,EREG,ETV4,ETV7,F2,FA2H,FAIM2,FAM26F,FBN2,FBP2,FCGR1A,GBP4,GBP6,GPR37,GRAP2,HERC6,HOXD13,IFI44,IFI44L,IFIH1,IFIT1,IFIT2,IFIT3,IFIT5,IFITM1,IGKC,IL20RB,IL33,IL…	154
Cell Death and Survival	apoptosis of blood cells	5.32e-05	Increased	2.089		CD247,CD3E,CD79B,CEBPB,DHX58,EIF2AK2,FCGR1A,GRAP2,IL33,IL7R,ISG15,ITK,LCK,MYB,PML,RAG1,SATB1,SOCS1,SRCIN1	19
Lymphoid Tissue Structure and Development	formation of lymphatic system component	5.48e-05	Decreased	-2.042		CD3D,CD3E,CD3G,GRAP2,IGKC,IL7R,KLHL6,MYB,RAG1,SATB1,SH2D1A,SIT1,SOCS1,TCF7	14
Infectious Disease	replication of Influenza A virus	6.67e-05		0.167		ADAR,EIF2AK2,IFITM1,ISG15,MATN3,MMP9,MX1,NMI,PML,PTPRN,PTX3,RSAD2,TRIM21,UBA7	14
Lymphoid Tissue Structure and Development	growth of lymphatic system component	6.87e-05		-1.318		CD247,CD3E,COL2A1,CXCL10,GRAP2,IL7R,ITK,MYB,RAG1,SOCS1,TIMD4	11
Cell Death and Survival	apoptosis of leukocytes	6.87e-05	Increased	2.339		CD247,CD3E,CD79B,CEBPB,DHX58,EIF2AK2,FCGR1A,GRAP2,IL33,IL7R,ISG15,ITK,LCK,MYB,RAG1,SATB1,SOCS1,SRCIN1	18
Organismal Survival	survival of organism	6.87e-05		1.214		AGTR2,CEBPB,CXCL10,DHX58,DIO3,EREG,F2,IL7R,ITK,KRT14,MARCO,MMP9,MX1,MYB,NT5E,PPP1R1B,PTX3,RAG1,RSAD2,SLC4A1,SOCS1,STAT2,TAP1	23
Cell-To-Cell Signaling and Interaction, Hematological System Development and Function, Immune Cell Trafficking, Inflammatory Response	activation of lymphocytes	7.85e-05		-1.139		CD1E,CD247,CD3D,CD3E,CD3G,CD79B,CXCL10,IL20RB,IL33,ITK,LCK,MICA,NT5E,SATB1,SH2D1A,SIGLEC1,SIT1,SOCS1	18
Embryonic Development, Lymphoid Tissue Structure and Development, Organ Development, Organismal Development, Tissue Development	formation of lymphoid organ	8.22e-05		-1.822		CD3D,CD3E,CD3G,GRAP2,IGKC,IL7R,KLHL6,MYB,RAG1,SATB1,SIT1,SOCS1,TCF7	13
Developmental Disorder, Immunological Disease	hypoplasia of lymphoid organ	9.76e-05	Increased	2.596	bias	CD247,CD3E,CD3G,IGKC,IL7R,KLHL6,LCK,RAG1,SIT1,TREX1	10
Cellular Assembly and Organization	rearrangement of microtubule organizing centers	0.000102				CD247,CD3E,LCK	3
Cellular Function and Maintenance, Hematological System Development and Function	function of lymphocytes	0.000102				CD247,CD3E,CD3G,CD8B,CEBPB,CXCL10,IL20RB,IL33,ITK,NLRC5,SH2D1A,SOCS1,TAP1,TCF7,TIMD4	15
Cell-To-Cell Signaling and Interaction, Cellular Function and Maintenance, Inflammatory Response	phagocytosis of phagocytes	0.000102	Increased	2.609		CD36,CEBPB,CXCL10,FCGR1A,ISG15,MARCO,PTX3,SIGLEC1,TIMD4	9
Cell-To-Cell Signaling and Interaction, Cellular Function and Maintenance, Hematological System Development and Function, Inflammatory Response	phagocytosis of myeloid cells	0.000107	Increased	2.609		CD36,CEBPB,CXCL10,FCGR1A,ISG15,MARCO,PTX3,SIGLEC1,TIMD4	9
Cell Signaling, Molecular Transport, Vitamin and Mineral Metabolism	mobilization of Ca2+	0.000108		1.299		CASR,CCK,CD247,CD3E,CD79B,CXCL10,F2,FCGR1A,GRAP2,IL33,ITK,LCK,PPP1R1B,TAC3,TACR3	15
Cell-To-Cell Signaling and Interaction, Cellular Function and Maintenance, Hematological System Development and Function, Inflammatory Response	phagocytosis by macrophages	0.000127	Increased	2.621		CD36,CEBPB,FCGR1A,ISG15,MARCO,PTX3,SIGLEC1,TIMD4	8
Cellular Development, Cellular Growth and Proliferation, Hematological System Development and Function, Hematopoiesis	proliferation of hematopoietic progenitor cells	0.000167		-1.16		CCL24,CD3E,CEBPB,CXCL10,EIF2AK2,GRAP2,IL33,IL7R,ITK,MYB,RAG1,SOCS1	12
Cell Morphology, Hematological Disease, Hematological System Development and Function, Immunological Disease	lack of CD8+ T lymphocyte	0.000187				CD3E,LCK,RAG1,TAP1	4
Cellular Function and Maintenance, Molecular Transport	flux of ion	0.000188		0.13		CASR,CCK,CCL24,CD247,CD3E,CD79B,CXCL10,F2,FCGR1A,ITK,MYB,SH2D1A,SLC4A1,SLC8A3	14
Organismal Development	abnormal morphology of body cavity	0.000193				ADAR,AGTR2,CD247,CD36,CD3E,CEBPB,COL2A1,DHX58,F2,GRAP2,HOXD13,IGKC,IL7R,ITK,KLHL6,LCK,MARCO,MMP9,MYB,NLRC5,PCSK1,PCYT1B,PRSS16,PTX3,RAG1,REC8,SATB1,SLC4A1,SOCS1,TIMP4,TREX1	31
Organismal Survival	morbidity or mortality	0.000193		-1.029		CD36,CXCL10,DHX58,IFIT2,IL33,ISG15,MB21D1,MMP9,OASL,RAG1,STAT2,TAP1	12
Cell Signaling, Cellular Function and Maintenance, Molecular Transport, Vitamin and Mineral Metabolism	flux of Ca2+	0.000198		-0.241		CASR,CCK,CCL24,CD247,CD3E,CD79B,CXCL10,F2,FCGR1A,ITK,MYB,SH2D1A,SLC8A3	13
Infectious Disease	replication of Picornaviridae	0.000224		-0.555		IFIH1,LCK,MX1,RAG1,SOCS1	5
Gastrointestinal Disease, Immunological Disease, Ophthalmic Disease	Sjogren's syndrome	0.000231				CXCL10,IFIH1,IFIT3,IFITM1,MMP9,PML,TAP2,TRIM21	8
Cell Morphology, Humoral Immune Response	morphology of B lymphocytes	0.000231				CD36,CD3E,CD79B,CEBPB,IGKC,RAG1,SH2D1A	7
Protein Synthesis	quantity of interferon	0.000231		0.555		ADAR,DHX58,MMP9,PCSK1,RSAD2,SOCS1	6
Cell Morphology	morphology of cells	0.000231				ACTA1,ADAR,AGTR2,AKAP4,AQP5,CCK,CD247,CD36,CD3E,CD79B,CD8B,CEBPB,COL2A1,CXCL10,DNER,F2,FA2H,FAIM2,GFRA2,GJC2,GRAP2,IFIT2,IGKC,IL33,IL7R,ITK,KRT14,LCK,MAL,MARCO,MMP9,MYB,PCSK1,PLAGL1,PML,PRSS16,RAG1,REC8,SH2D1A,SLC4A1,SPINK5,TAP1,TREX1,ZFP42	44
Connective Tissue Disorders, Inflammatory Disease, Skeletal and Muscular Disorders	arthritis	0.000231		-0.903		ACTA1,ADAMTS16,CCL24,CD247,CD36,CD3D,CD79B,CEBPB,COL2A1,CXCL10,FCGR1A,GBP6,IGKC,IL33,IL7R,MATN3,MICA,MMP9,RAG1,S100A8,SH2D1A,SOCS1,TAP2,TCF7,TIMP4,TRIM26,UBE2L6	27
Lymphoid Tissue Structure and Development, Organ Morphology, Organismal Development	abnormal morphology of thymus gland	0.000244				CD247,CD3E,GRAP2,IL7R,ITK,LCK,PRSS16,RAG1,SATB1	9
Cell Morphology, Humoral Immune Response	abnormal morphology of B lymphocytes	0.000251				CD36,CD3E,CD79B,CEBPB,IGKC,SH2D1A	6
Hematological Disease, Immunological Disease	lymphoproliferative disorder	0.000254				ADAMTS16,CD36,CD3E,CD79B,COL2A1,CXCL10,DNER,DNTT,IL7R,ITK,KLHL6,LCK,MYB,MYL7,PARP14,RNF213,SAMD9,SH2D1A,SOCS1,SP140,TACR3,TCF7,TIMD4	23
Cell Death and Survival	apoptosis	0.000268		1.957		ADAR,AGTR2,ANGPTL1,CA4,CASR,CCK,CCL24,CD247,CD36,CD3E,CD79B,CEBPB,CNP,COL2A1,CXCL10,DHX58,DSG3,EIF2AK2,EREG,F2,FAIM2,FCGR1A,GRAP2,IFIH1,IFIT2,IFIT3,IL33,IL7R,ISG15,ITIH4,ITK,KRT14,LCK,MMP9,MX1,MYB,NT5E,OAS1,PARP14,PLAC8,PLAGL1,PML,PPP1R1B,RAG1,S100A8,SATB1,SOCS1,SRCIN1,STAT2,TIMD4,TIMP4,TRIM21,UBA7,XAF1	54
Cell Morphology, Hematological System Development and Function	abnormal morphology of T lymphocytes	0.000296				CD247,CD3E,CD8B,GRAP2,ITK,LCK,RAG1,SH2D1A	8
Hematological System Development and Function, Humoral Immune Response, Tissue Morphology	quantity of B lymphocytes	0.000296		-0.725		CD36,CD79B,CEBPB,FCGR1A,IGKC,IL33,IL7R,ITK,KLHL6,MYB,RAG1,SH2D1A,SIGLEC1,SOCS1	14
Cell-To-Cell Signaling and Interaction, Inflammatory Response	response of macrophages	0.000316		1.97		CD36,CEBPB,FCGR1A,ISG15,MARCO,PTX3,SIGLEC1,SOCS1,TIMD4	9
Cancer	abdominal neoplasm	0.000328		-0.129		ADAM28,ADAMTS16,ADAR,AGTR2,ANGPTL1,ATP10A,CA4,CACNA1S,CASR,CCK,CD1E,CD247,CD36,CD3D,CD3G,CD79B,CD8B,CEBPB,CMPK2,CNP,COL2A1,CXCL10,CYP2W1,DDX60,DIO3,DKK2,DNER,DPPA5,DSG3,DTX3L,EIF2AK2,EREG,ETV4,ETV7,F2,FA2H,FAM26F,FBN2,FBP2,FCGR1A,GBP4,GBP6,GPR37,HERC6,HOXD13,IFI44,IFI44L,IFIH1,IFIT1,IFIT3,IFITM1,IGKC,IL33,IL7R,ISG15,ISG20,ITIH4,ITK,IVL,KCNMB1,KRT14,LCK,MAL,MARCO,MATN3,MB21D1,MICA,MMP9,MROH6,MX1,M…	131
Cell-mediated Immune Response, Cellular Development, Cellular Function and Maintenance, Cellular Growth and Proliferation, Hematological System Development and Function, Hematopoiesis, Lymphoid Tissue Structure and Development	proliferation of thymocytes	0.000362		-0.895		CD3E,GRAP2,IL7R,ITK,MYB,RAG1,SOCS1	7
Inflammatory Response	inflammatory response	0.000375		-1.568		AGTR2,CASR,CCL24,CD36,CEBPB,CXCL10,F2,FCGR1A,GJC2,IL33,ISG15,MARCO,MMP9,NMI,NT5E,PTX3,RAG1,S100A8,SOCS1,SRCIN1,TIMD4,TREX1,ZBP1	23
Cellular Function and Maintenance, Hematological System Development and Function	function of T lymphocytes	0.000381				CD247,CD3E,CD3G,CD8B,CEBPB,CXCL10,IL20RB,IL33,ITK,NLRC5,SH2D1A,TCF7	12
Cell-To-Cell Signaling and Interaction	activation of macrophage cancer cell lines	0.000391				F2,SOCS1,ZBP1	3
Hematological System Development and Function, Tissue Morphology	quantity of CD4+ T-lymphocytes	0.000426	Decreased	-2.767		CD247,CD3D,CXCL10,GRAP2,ITK,LCK,RAG1,SH2D1A,SIT1	9
Cell Signaling, Post-Translational Modification	tyrosine phosphorylation of protein	0.000465		1.081		CD247,CD36,CD3E,CD79B,CD8B,F2,FCGR1A,LCK,SH2D1A,SOCS1	10
Cell Death and Survival	cytolysis	0.00056		0.256		CD247,CD3G,FCGR1A,IGKC,IL7R,ISG15,LCK,MICA,RAG1,SH2D1A,SLC4A1,TAP1	12
Cell-To-Cell Signaling and Interaction, Hematological System Development and Function	binding of lymphocytes	0.000564		0.401		CD3E,CXCL10,F2,ITK,LCK,NT5E,SH2D1A	7
Cell-To-Cell Signaling and Interaction, Hematological System Development and Function, Immune Cell Trafficking, Inflammatory Response	activation of T lymphocytes	0.000578		-1.214		CD247,CD3D,CD3E,CD3G,CXCL10,IL20RB,IL33,ITK,LCK,NT5E,SATB1,SIGLEC1,SIT1,SOCS1	14
Cellular Development	maturation of cells	0.000617	Decreased	-2.329		CD247,CD36,CD3E,CNP,EREG,IFIH1,IL33,IL7R,ITK,LCK,MYB,PARP14,PML,REC8,SOCS1,TCF7	16
Hereditary Disorder, Neurological Disease, Psychological Disorders	Aicardi-Goutieres syndrome	0.000646				ADAR,IFIH1,TREX1	3
Inflammatory Disease, Neurological Disease, Skeletal and Muscular Disorders	relapsing-remitting multiple sclerosis	0.000668	Increased	2.219	bias	IFIT1,ISG15,MX1,OAS1,RSAD2	5
Cancer	abdominal cancer	0.000675		0.34		ADAM28,ADAMTS16,ADAR,AGTR2,ANGPTL1,ATP10A,CA4,CACNA1S,CASR,CCK,CD1E,CD247,CD36,CD3D,CD3G,CD79B,CD8B,CEBPB,CMPK2,COL2A1,CXCL10,CYP2W1,DDX60,DIO3,DKK2,DNER,DPPA5,DSG3,DTX3L,EIF2AK2,EREG,ETV4,ETV7,F2,FA2H,FAM26F,FBN2,FBP2,FCGR1A,GBP4,GBP6,GPR37,HERC6,HOXD13,IFI44,IFI44L,IFIH1,IFIT1,IFIT3,IFITM1,IGKC,IL33,IL7R,ISG15,ISG20,ITIH4,ITK,IVL,KCNMB1,KRT14,LCK,MAL,MARCO,MATN3,MB21D1,MICA,MMP9,MROH6,MX1,MX2,M…	129
Hematological System Development and Function, Hematopoiesis, Tissue Morphology	quantity of double-negative T lymphocyte	0.00074		1.55		CD247,CD3E,GRAP2,IL7R,ITK,TAP1	6
Cellular Development, Hematopoiesis	maturation of leukocytes	0.000746	Decreased	-2.353		CD247,CD36,CD3E,IFIH1,IL33,IL7R,ITK,LCK,PARP14,PML,TCF7	11
Cell Morphology, Humoral Immune Response	abnormal morphology of plasma cells	0.000983				CEBPB,IGKC,SH2D1A	3
Cell-mediated Immune Response, Cellular Development, Cellular Function and Maintenance, Hematological System Development and Function, Hematopoiesis, Lymphoid Tissue Structure and Development	development of gamma-delta T lymphocytes	0.000983				CD3D,CD3G,SH2D1A	3
Cell-To-Cell Signaling and Interaction, Tissue Development	adhesion of blood cells	0.00105		-1.303		ADAM28,CD36,CXCL10,F2,FCGR1A,IL33,ITK,LCK,MARCO,PTX3,RAG1,S100A8,SH2D1A,SLC4A1	14
Cell Death and Survival, Cellular Compromise	cytotoxicity of natural killer cells	0.00105		-1.236		CD247,FCGR1A,ITK,LCK,MICA,SH2D1A,SOCS1	7
Organismal Development	abnormal morphology of abdomen	0.00106				ADAR,AGTR2,CD247,CD36,CEBPB,DHX58,HOXD13,IGKC,IL7R,KLHL6,LCK,MARCO,MYB,NLRC5,PCSK1,PCYT1B,PLAGL1,PTX3,RAG1,REC8,SATB1,SLC4A1,SOCS1,TREX1	24
Cancer, Gastrointestinal Disease	gastrointestinal neoplasia	0.00109		0.115		ADAM28,ADAMTS16,ADAR,AGTR2,ATP10A,CACNA1S,CASR,CD36,CD3D,CD3G,CD8B,CEBPB,CMPK2,COL2A1,CXCL10,CYP2W1,DKK2,DNER,DSG3,DTX3L,EGFL6,EIF2AK2,EREG,ETV4,ETV7,FA2H,FAM26F,FBN2,GPR37,HERC6,HOXD13,IFIH1,IFIT2,IFITM1,IL7R,ISG20,ITK,IVL,KRT14,LCK,MAL,MB21D1,MICA,MMP9,MROH6,MYB,OAS1,OAS2,PARP11,PARP14,PARP9,PCSK1,PCYT1B,PLEKHA4,PPP1R1B,PRSS16,PTPRN,PTX3,RAG1,RNF213,S100A8,SAMD9,SATB1,SIGLEC1,SLC8A3,SLIT1,SOCS1…	80
Cell-To-Cell Signaling and Interaction, Inflammatory Response	response of phagocytes	0.00111	Increased	2.101		CD36,CEBPB,CXCL10,FCGR1A,ISG15,MARCO,PTX3,SIGLEC1,SOCS1,TIMD4	10
Behavior	invasive behavior	0.00113		1.982		EIF2AK2,IFITM1,MMP9,UBE2L6	4
Cellular Development, Hematological System Development and Function, Hematopoiesis	differentiation of hematopoietic progenitor cells	0.00114		-0.461		ADAR,CD3E,CD79B,CD8B,EIF2AK2,LCK,MMP9,MYB,PML,RAG1,SATB1	11
Cancer, Organismal Injury and Abnormalities	lymphoid cancer	0.00125		0.391		ADAMTS16,CD36,CD3E,CD79B,CEBPB,COL2A1,CXCL10,DNER,DNTT,HOXD13,IL7R,KLHL6,LCK,MMP9,MYB,MYL7,NT5E,PARP14,PML,RAG1,RNF213,SAMD9,SOCS1,SP140,TACR3,TCF7,TIMD4	27
Cancer, Gastrointestinal Disease	gastrointestinal tract cancer	0.00128		0.132		ADAM28,ADAMTS16,ADAR,AGTR2,ATP10A,CACNA1S,CASR,CD36,CD3D,CD3G,CD8B,CEBPB,CMPK2,COL2A1,CXCL10,CYP2W1,DKK2,DNER,DSG3,DTX3L,EGFL6,EIF2AK2,EREG,ETV4,ETV7,FA2H,FAM26F,FBN2,GPR37,HERC6,HOXD13,IFIH1,IFIT2,IFITM1,IL7R,ISG20,ITK,IVL,KRT14,LCK,MAL,MB21D1,MICA,MMP9,MROH6,MYB,OAS1,OAS2,PARP11,PARP14,PARP9,PCSK1,PCYT1B,PLEKHA4,PPP1R1B,PRSS16,PTPRN,PTX3,RAG1,RNF213,S100A8,SAMD9,SATB1,SIGLEC1,SLC8A3,SLIT1,SOCS1…	79
Developmental Disorder, Immunological Disease	hypoplasia of thymus gland	0.00134		1.97	bias	CD247,CD3E,CD3G,IL7R,LCK,RAG1,TREX1	7
Cell Death and Survival	cell death of lymphocytes	0.00137	Increased	2.136		CD247,CD3E,CD79B,CXCL10,DHX58,EIF2AK2,FCGR1A,GRAP2,IL7R,ITK,LCK,RAG1,SATB1,SOCS1	14
Organismal Survival	organismal death	0.00145		-1.227	bias	ACTA1,ADAR,AGTR2,AQP5,CA4,CASR,CD247,CD36,CD3E,CEBPB,CNP,COL2A1,CXCL10,DHX58,DIO3,DSG3,EIF2AK2,F2,FBN2,GJC2,HOXD13,IFIH1,IRF9,ISG15,KRT14,MAL,MARCO,MMP9,MYB,MYL7,MYLPF,NT5E,PCSK1,PLAGL1,PML,PTPRN,PTX3,RAG1,REC8,S100A8,SATB1,SLC4A1,SOCS1,SPINK5,STAT2,TIMP4,TREX1,TRIM21	48
Hematological System Development and Function, Tissue Morphology	quantity of gamma-delta T lymphocytes	0.00145		-0.59		IL7R,ITK,LCK,SIT1,SOCS1	5
Cell Death and Survival	apoptosis of lymphocytes	0.00159		1.821		CD247,CD3E,CD79B,DHX58,EIF2AK2,FCGR1A,GRAP2,IL7R,ITK,LCK,RAG1,SATB1,SOCS1	13
Hematological System Development and Function, Hematopoiesis, Tissue Morphology	quantity of double-positive thymocyte	0.00162	Decreased	-2.02		CD247,CD3E,GRAP2,IL7R,ITK,LCK,SIT1	7
Cell-To-Cell Signaling and Interaction, Hematological System Development and Function	binding of leukocytes	0.00163		0.872		CD3E,CXCL10,F2,FCGR1A,ITK,LCK,MARCO,NT5E,SH2D1A	9
Lymphoid Tissue Structure and Development, Organ Morphology, Organismal Development	morphology of spleen component	0.00175				CEBPB,MARCO,PCSK1,RAG1,SOCS1,TREX1	6
Cancer	solid tumor	0.00176		-0.805		ACPT,ADAM28,ADAMTS16,ADAR,AGTR2,AKAP4,ANGPTL1,ANXA13,ARPP21,ATP10A,C1orf186,CA4,CACNA1S,CASR,CCK,CD1E,CD247,CD36,CD3D,CD3G,CD79B,CD8B,CDHR4,CEBPB,CMPK2,COL2A1,CXCL10,CYP2W1,CYP4B1,DDX60,DIO3,DKK2,DNER,DNTT,DPPA5,DSG3,DTX3L,EGFL6,EIF2AK2,EREG,ETV4,ETV7,F2,FA2H,FAIM2,FAM26F,FBN2,FBP2,FCGR1A,GBP4,GBP6,GPR37,GRAP2,HERC6,HOXD13,IFI44,IFI44L,IFIH1,IFIT1,IFIT2,IFIT3,IFIT5,IFITM1,IL20RB,IL7R,ITIH4,ITK,IV…	146
Cellular Growth and Proliferation, Lymphoid Tissue Structure and Development	proliferation of lymphatic system cells	0.00176		-0.862		ADAR,CD247,CD3E,COL2A1,CXCL10,F2,IL33,MYB,SOCS1,TIMD4	10
Humoral Immune Response, Protein Synthesis	quantity of IgG	0.00176		-1.716		CD36,CEBPB,CXCL10,FCGR1A,IGKC,LCK,RSAD2,SH2D1A,TIMD4,TREX1	10
Cancer, Hematological Disease, Immunological Disease	leukemia	0.00176		-0.174		ADAMTS16,CD3E,CD79B,COL2A1,CXCL10,DNER,DNTT,EIF2AK2,FCGR1A,HOXD13,IL7R,LCK,MMP9,MYB,PML,SOCS1,SP140,TACR3,TCF7,TIMD4	20
Cancer, Gastrointestinal Disease	colorectal cancer	0.00176		0.132		ADAM28,ADAMTS16,ADAR,AGTR2,ATP10A,CACNA1S,CASR,CD36,CD3D,CD3G,CD8B,CEBPB,CMPK2,COL2A1,CXCL10,CYP2W1,DKK2,DNER,DSG3,DTX3L,EIF2AK2,EREG,ETV4,ETV7,FA2H,FAM26F,FBN2,GPR37,HERC6,HOXD13,IFIH1,IFITM1,IL7R,ISG20,ITK,IVL,KRT14,LCK,MB21D1,MICA,MMP9,MROH6,MYB,OAS1,OAS2,PARP11,PARP14,PARP9,PCSK1,PCYT1B,PLEKHA4,PRSS16,PTPRN,PTX3,RAG1,RNF213,S100A8,SAMD9,SATB1,SIGLEC1,SLC8A3,SLIT1,SOCS1,SP140,SPAM1,SPHKAP,SRCI…	75
Dermatological Diseases and Conditions, Hereditary Disorder	Netherton syndrome	0.00176				DSG3,IVL,SPINK5	3
Cell Death and Survival, Inflammatory Response	antibody-dependent cell-mediated cytotoxic reaction	0.00176				CD247,FCGR1A,IGKC	3
Hematological System Development and Function, Hematopoiesis, Humoral Immune Response, Tissue Morphology	quantity of pre-B lymphocytes	0.00176		-0.603		CD36,CD79B,IGKC,IL7R,MYB,RAG1,SH2D1A	7
Cell Morphology, Hematological System Development and Function	abnormal morphology of natural killer T lymphocytes	0.00176				ITK,SH2D1A	2
Cell-mediated Immune Response, Cellular Development, Cellular Function and Maintenance, Cellular Growth and Proliferation, Embryonic Development, Hematological System Development and Function, Hematopoiesis, Lymphoid Tissue Structure and Development, Organ Development, Organismal Development, Tissue Development	development of pro T4 thymocytes	0.00176				CD3D,CD3G	2
Developmental Disorder, Endocrine System Disorders, Neurological Disease, Organismal Injury and Abnormalities, Reproductive System Disease	hypogonadotropic hypogonadism 11	0.00176				TAC3,TACR3	2
Post-Translational Modification	isgylation of protein	0.00176				ISG15,UBA7	2
Cellular Assembly and Organization	polymerization of cytoskeleton	0.00176				CD3E,ITK	2
Infectious Disease	replication of Simian virus 5 strain W3a	0.00176				IRF9,STAT2	2
Cell Death and Survival, Connective Tissue Development and Function	survival of bone marrow stromal cells	0.00176				ADAR,F2	2
Hematological Disease	blood protein disorder	0.00176				CD247,CD79B,F2,FCGR1A,IFIT2,IFIT3,IGKC,MICA,MMP9,RAG1,RNF213,SATB1,SIGLEC1	13
Immunological Disease	abnormality of immune system	0.00178				CD36,CEBPB,IFIH1,IGKC,LCK,MMP9,SH2D1A,SOCS1	8
Cancer	malignant solid tumor	0.00178		-0.719		ACPT,ADAM28,ADAMTS16,ADAR,AGTR2,AKAP4,ANGPTL1,ANXA13,ARPP21,ATP10A,C1orf186,CA4,CACNA1S,CASR,CCK,CD1E,CD247,CD36,CD3D,CD3G,CD79B,CD8B,CDHR4,CEBPB,CMPK2,COL2A1,CXCL10,CYP2W1,CYP4B1,DDX60,DIO3,DKK2,DNER,DNTT,DPPA5,DSG3,DTX3L,EGFL6,EIF2AK2,EREG,ETV4,ETV7,F2,FA2H,FAIM2,FAM26F,FBN2,FBP2,FCGR1A,GBP4,GBP6,GPR37,GRAP2,HERC6,HOXD13,IFI44,IFI44L,IFIH1,IFIT1,IFIT2,IFIT3,IFIT5,IFITM1,IL20RB,IL7R,ITIH4,ITK,IV…	145
Cellular Movement	influx of cells	0.0018		-1.195		F2,ITK,MARCO,MMP9,PTX3,S100A8	6
Inflammatory Response	cell-mediated response	0.0018		-1.857		CD247,CEBPB,CXCL10,FCGR1A,IFIH1,IL33,IL7R,ITK,SH2D1A	9
Cell Death and Survival	cell viability	0.00189		2		ADAR,ANGPTL1,CASR,CD3E,CEBPB,CXCL10,F2,FA2H,FCGR1A,GFRA2,GPR37,IFIH1,IL33,IL7R,IRF9,LCK,MMP9,MX1,MYB,PARP14,PLAC8,PLAGL1,PML,PPP1R1B,PTPRN,S100A8,SOCS1,STAT2,TCF7,TRIM21	30
Lymphoid Tissue Structure and Development, Organ Morphology, Organismal Development	abnormal morphology of spleen	0.00196				CD247,CEBPB,KLHL6,MARCO,NLRC5,PCSK1,RAG1,SATB1,SLC4A1,SOCS1,TREX1	11
Inflammatory Disease, Neurological Disease	inflammatory demyelinating disease	0.00198	Increased	2.219		FCGR1A,IFIT1,IL7R,ISG15,MMP9,MX1,OAS1,RSAD2,TAP2	9
Antigen Presentation, Cell-To-Cell Signaling and Interaction, Cell-mediated Immune Response, Cellular Development, Cellular Function and Maintenance, Hematological System Development and Function, Hematopoiesis, Lymphoid Tissue Structure and Development	selection of thymocytes	0.00198				CD3D,CD3E,ITK,LCK,SIT1	5
Cellular Development, Cellular Growth and Proliferation, Lymphoid Tissue Structure and Development	proliferation of splenocytes	0.00198		-0.64		CD247,CD3E,COL2A1,CXCL10,SOCS1,TIMD4	6
Cell Death and Survival	cell death of T lymphocytes	0.00203	Increased	2.311		CD247,CD3E,CXCL10,DHX58,FCGR1A,GRAP2,IL7R,ITK,LCK,RAG1,SATB1,SOCS1	12
Cell Signaling, Molecular Transport, Vitamin and Mineral Metabolism	quantity of Ca2+	0.00228		-0.363		CACNA1S,CASR,CCK,CCL24,CD247,CD3E,CXCL10,F2,GRAP2,IGKC,LCK,PPP1R1B,S100A8,TRIM21	14
Cell Death and Survival, Cellular Compromise	cytotoxicity of lymphocytes	0.00236		-0.426		CD247,FCGR1A,ITK,LCK,MICA,SH2D1A,SOCS1,TAP2	8
Cell Morphology	abnormal morphology of cells	0.00244				ACTA1,ADAR,AGTR2,AKAP4,CD247,CD36,CD3E,CD79B,CD8B,CEBPB,COL2A1,DNER,FA2H,GFRA2,GRAP2,IGKC,ITK,KRT14,LCK,MMP9,MYB,PML,PRSS16,RAG1,SH2D1A,SLC4A1,SPINK5,TAP1,TREX1,ZFP42	30
Cell-To-Cell Signaling and Interaction, Hematological System Development and Function	T cell response	0.00263		-1.706		CD3E,IL33,IL7R,ITK,OASL,SH2D1A,SOCS1,TIMD4	8
Cell Death and Survival	apoptosis of T lymphocytes	0.00274	Increased	2.011		CD247,CD3E,DHX58,FCGR1A,GRAP2,IL7R,ITK,LCK,RAG1,SATB1,SOCS1	11
Cell-mediated Immune Response, Cellular Development, Cellular Function and Maintenance, Hematological System Development and Function, Hematopoiesis, Lymphoid Tissue Structure and Development	differentiation of thymocytes	0.00295				CD3E,CD8B,LCK,MYB,RAG1	5
Cellular Development, Hematological System Development and Function, Hematopoiesis	differentiation of myeloid cells	0.00302		0.646		ADAR,CEBPB,CXCL10,EIF2AK2,F2,IL33,MMP9,MYB,PML,RAG1,SOCS1	11
Organismal Injury and Abnormalities	Fibrosis	0.00309		-1.402		ACTA1,AGTR2,CCL24,CD36,CEBPB,CYP4B1,DIO3,IL33,LCK,MMP9,NT5E,PLAC8,PTX3,SLC4A1,SOCS1,TREX1	16
Cell Death and Survival	cytolysis of lymphocytes	0.00309				CD247,CD3G,LCK,RAG1,SH2D1A,TAP1	6
Cell Death and Survival	cytolysis of blood cells	0.00309				CD247,CD3G,LCK,RAG1,SH2D1A,SLC4A1,TAP1	7
Cancer, Gastrointestinal Disease	colon cancer	0.00318				ADAM28,ADAMTS16,ADAR,AGTR2,CASR,CD3D,CD3G,CD8B,CEBPB,CMPK2,COL2A1,CYP2W1,DKK2,DNER,DSG3,DTX3L,EIF2AK2,ETV4,FA2H,FAM26F,FBN2,GPR37,HERC6,HOXD13,IFIH1,IFITM1,IL7R,ISG20,ITK,IVL,KRT14,LCK,MB21D1,MICA,MMP9,MROH6,MYB,OAS1,OAS2,PARP11,PARP14,PARP9,PCSK1,PCYT1B,PLEKHA4,PRSS16,PTPRN,RAG1,RNF213,S100A8,SAMD9,SATB1,SIGLEC1,SLC8A3,SLIT1,SOCS1,SP140,SPAM1,SRCIN1,TACR3,TCF7,TMCC2,TRIM26,UPK3A,ZBP1,ZFY,ZNFX1	67
Lymphoid Tissue Structure and Development, Organ Morphology, Organismal Development	abnormal morphology of white pulp	0.00324				CEBPB,PCSK1,RAG1,SOCS1	4
Cell-mediated Immune Response, Cellular Development, Cellular Function and Maintenance, DNA Replication, Recombination, and Repair, Hematological System Development and Function, Hematopoiesis, Humoral Immune Response, Lymphoid Tissue Structure and Development	immunoglobulin V(D)J recombination	0.00349				DNTT,IGKC,RAG1	3
Cell Signaling, Molecular Transport, Small Molecule Biochemistry, Vitamin and Mineral Metabolism	release of Ca2+	0.00358		-0.072		CACNA1S,CASR,CCK,CD36,F2,FCGR1A,ITK,LCK,SLIT1	9
Cell-mediated Immune Response, Cellular Development, Cellular Function and Maintenance, DNA Replication, Recombination, and Repair, Hematological System Development and Function, Hematopoiesis, Humoral Immune Response, Lymphoid Tissue Structure and Development	VDJ recombination	0.00361				CD79B,DNTT,IGKC,RAG1	4
Organ Morphology, Skeletal and Muscular System Development and Function	size of bone	0.00369		-0.24		AGTR2,CD36,CEBPB,COL2A1,FBN2,IL7R,ISG15,MATN3,MMP9,MYB	10
Immunological Disease	hypersensitive reaction	0.00369		0.819		CEBPB,CXCL10,EIF2AK2,FCGR1A,IFITM1,IGKC,IL20RB,IL33,IVL,MMP9,MX1,RAG1,S100A8,SPINK5	14
Cancer	development of tumor	0.00372		-1.463		AGTR2,ANGPTL1,CCK,CEBPB,ETV4,LCK,MMP9,MYB,NT5E,PLAC8,PML,RAG1	12
Organismal Injury and Abnormalities	calcinosis	0.0038				COL2A1,MMP9,NT5E,SAMD9,SLC4A1	5
Immunological Disease	delayed hypersensitive reaction	0.00387		1.342		CEBPB,CXCL10,EIF2AK2,IFITM1,IL20RB,MMP9,MX1	7
Dermatological Diseases and Conditions, Inflammatory Disease, Inflammatory Response	Dermatitis	0.00398		-1.592		DSG3,EIF2AK2,EREG,IGKC,IL33,IRF9,IVL,KRT14,MX1,RAG1,S100A8,SOCS1,SPINK5,TREX1	14
Cell Death and Survival	necrosis of epithelial tissue	0.00408		1.673		ADAR,CASR,CCK,CD36,CEBPB,CNP,CXCL10,DSG3,EIF2AK2,F2,GPR37,IL33,ITIH4,MMP9,MYB,S100A8,SOCS1	17
Cell-To-Cell Signaling and Interaction	binding of cells	0.0041		0.302		ADAM28,ANGPTL1,CD36,CD3E,CXCL10,F2,FCGR1A,IGKC,ITK,LCK,MARCO,NT5E,PTX3,SH2D1A,SPAM1	15
Cellular Development, Hematological System Development and Function, Hematopoiesis	maturation of lymphocytes	0.00414	Decreased	-2.378		CD247,CD3E,IL7R,ITK,LCK,PARP14,TCF7	7
Cell Morphology, Hematological Disease, Hematological System Development and Function, Immunological Disease	lack of CD4+ T-lymphocytes	0.00414				CD3E,LCK,RAG1	3
Cell-To-Cell Signaling and Interaction	response of endothelial cells	0.00414				CD36,IL33,S100A8	3
Hematological System Development and Function, Hematopoiesis, Tissue Morphology	quantity of Single positive thymocytes	0.00423		-1.982		CD247,GRAP2,IL7R,ITK,LCK	5
Cell-To-Cell Signaling and Interaction	recognition of cells	0.00423				CD247,CD36,MICA,PTX3	4
Developmental Disorder, Hereditary Disorder, Immunological Disease	bare lymphocyte syndrome, type i	0.00423				TAP1,TAP2	2
Connective Tissue Development and Function, Embryonic Development, Organ Development, Organismal Development, Skeletal and Muscular System Development and Function, Tissue Development	development of epiphyseal growth plate	0.00423				COL2A1,MMP9	2
Cell-mediated Immune Response, Cellular Development, Cellular Function and Maintenance, Cellular Growth and Proliferation, Embryonic Development, Hematological System Development and Function, Hematopoiesis, Lymphoid Tissue Structure and Development, Organ Development, Organismal Development, Tissue Development	development of pro-T3 thymocytes	0.00423				CD3D,CD3G	2
Antimicrobial Response	inhibition of vesicular stomatitis virus	0.00423				EIF2AK2,MX1	2
Connective Tissue Disorders, Immunological Disease, Inflammatory Disease, Skeletal and Muscular Disorders	rheumatoid arthritis	0.00432				ACTA1,CCL24,CD247,CD36,CD3D,CEBPB,COL2A1,CXCL10,GBP6,IGKC,IL7R,MICA,MMP9,RAG1,S100A8,SOCS1,TAP2,TRIM26,UBE2L6	19
Infectious Disease	production of virus	0.00432	Decreased	-2.376		ADAR,CNP,IFIH1,MX1,PML,RSAD2	6
Protein Synthesis	quantity of cytokine	0.00444		1.484		ADAR,CD36,CEBPB,DHX58,IFIT2,MMP9,PCSK1,RSAD2,SIGLEC1,SOCS1	10
Hematological System Development and Function, Immune Cell Trafficking, Inflammatory Response, Tissue Development	accumulation of myeloid cells	0.00444		-0.271		CCL24,CXCL10,IL33,MMP9,NT5E,PML,PTX3,S100A8	8
Protein Synthesis	quantity of IL-12 in blood	0.00459		1		CEBPB,DHX58,IFIT2,PCSK1	4
Cell-To-Cell Signaling and Interaction, Inflammatory Response	immune response of tumor cell lines	0.00459				FCGR1A,IGKC,ITK,LCK,MARCO,PTX3,TIMD4	7
Cell-To-Cell Signaling and Interaction, Cellular Growth and Proliferation	stimulation of cells	0.00459		-0.785		CCK,CCL24,CD3E,CXCL10,F2,IL33,ITK,LCK,MYB,PPP1R1B,TIMD4	11
Cell-To-Cell Signaling and Interaction, Hematological System Development and Function, Immune Cell Trafficking, Tissue Development	adhesion of immune cells	0.00459		-0.893		ADAM28,CD36,CXCL10,F2,FCGR1A,IL33,ITK,LCK,MARCO,RAG1,S100A8,SH2D1A	12
Cancer, Gastrointestinal Disease	digestive organ tumor	0.00462		-0.601		ADAM28,ADAMTS16,ADAR,AGTR2,ANGPTL1,ATP10A,CA4,CACNA1S,CASR,CCK,CD1E,CD247,CD36,CD3D,CD3G,CD79B,CD8B,CEBPB,CMPK2,COL2A1,CXCL10,CYP2W1,DKK2,DNER,DSG3,DTX3L,EGFL6,EIF2AK2,EREG,ETV4,ETV7,F2,FA2H,FAM26F,FBN2,FBP2,GBP4,GPR37,HERC6,HOXD13,IFIH1,IFIT1,IFIT2,IFIT3,IFITM1,IL7R,ISG15,ISG20,ITIH4,ITK,IVL,KRT14,LCK,MAL,MATN3,MB21D1,MICA,MMP9,MROH6,MX1,MX2,MYB,MYLPF,NT5E,OAS1,OAS2,OASL,PARP11,PARP14,PARP9,PCSK…	111
Hematological System Development and Function, Tissue Morphology	quantity of intraepithelial T lymphocytes	0.00478				IL7R,LCK,TAP1	3
Hematological System Development and Function, Tissue Morphology	quantity of memory T lymphocytes	0.00484		1.446		GRAP2,IL20RB,ITK,RAG1,SOCS1	5
Organismal Development	abnormal morphology of thoracic cavity	0.00484				AGTR2,CD247,CD36,CD3E,COL2A1,F2,GRAP2,IL7R,ITK,LCK,MMP9,PRSS16,RAG1,SATB1,SLC4A1,TIMP4,TREX1	17
Humoral Immune Response, Protein Synthesis	quantity of IgM	0.00484		-1.331		CD36,IGKC,LCK,MARCO,RAG1,SH2D1A,SIGLEC1	7
Infectious Disease	replication of Retroviridae	0.00484		-0.043		EIF2AK2,IGKC,LCK,PML,S100A8,SOCS1,TRIM5	7
Cell-To-Cell Signaling and Interaction, Cellular Growth and Proliferation	stimulation of blood cells	0.00487		-0.222	bias	CCL24,CD3E,CXCL10,F2,IL33,ITK,MYB,TIMD4	8
Gastrointestinal Disease, Immunological Disease, Ophthalmic Disease	primary Sjogren's syndrome	0.00487				IFITM1,PML,TAP2,TRIM21	4
Cellular Movement, Hematological System Development and Function, Immune Cell Trafficking	cell movement of leukocytes	0.00497	Decreased	-2.639		CASR,CCL24,CD247,CD36,CD3E,CNP,CXCL10,F2,IL33,ITK,LCK,MARCO,MMP9,NT5E,PTX3,S100A8,SH2D1A,SOCS1,SRCIN1,STAT2	20
Developmental Disorder	hypoplasia of organ	0.00508	Increased	2.793	bias	AGTR2,CD247,CD3E,CD3G,COL2A1,HOXD13,IGKC,IL7R,KLHL6,LCK,MMP9,RAG1,SIT1,TREX1	14
Infectious Disease	infection by DNA virus	0.00522				CXCL10,F2,FCGR1A,ITK,SAMD9,TRIM21	6
Organismal Injury and Abnormalities	dehydration of mice	0.00541		-0.063	bias	CASR,DSG3,RAG1,SLC4A1,SPINK5	5
Lymphoid Tissue Structure and Development	morphology of lymph follicle	0.00544				CEBPB,IGKC,KLHL6,RAG1,SOCS1,TREX1	6
Cellular Function and Maintenance	ion homeostasis of cells	0.00544		-0.311		AGTR2,AQP5,CASR,CCK,CCL24,CD247,CD3E,CD79B,CXCL10,F2,FCGR1A,ITK,MYB,SH2D1A,SLC4A1,SLC8A3	16
Cell-To-Cell Signaling and Interaction, Hematological System Development and Function, Immune Cell Trafficking, Inflammatory Response	activation of antigen presenting cells	0.00544		-0.426		CD36,CEBPB,CXCL10,F2,FCGR1A,GJC2,IL33,MMP9,PTPRN,SOCS1,TIMD4	11
Cancer, Gastrointestinal Disease	digestive tract cancer	0.00551		0.056		ADAM28,ADAMTS16,ADAR,AGTR2,ANGPTL1,ATP10A,CA4,CACNA1S,CASR,CCK,CD1E,CD247,CD36,CD3D,CD3G,CD79B,CD8B,CEBPB,CMPK2,COL2A1,CXCL10,CYP2W1,DKK2,DNER,DSG3,DTX3L,EGFL6,EIF2AK2,EREG,ETV4,ETV7,F2,FA2H,FAM26F,FBN2,FBP2,GBP4,GPR37,HERC6,HOXD13,IFIH1,IFIT1,IFIT2,IFIT3,IFITM1,IL7R,ISG15,ISG20,ITIH4,ITK,IVL,KRT14,LCK,MAL,MATN3,MB21D1,MICA,MMP9,MROH6,MX1,MX2,MYB,MYLPF,NT5E,OAS1,OAS2,OASL,PARP11,PARP14,PARP9,PCSK…	110
Cancer, Gastrointestinal Disease	malignant neoplasm of digestive system	0.00551		0.056		ADAM28,ADAMTS16,ADAR,AGTR2,ANGPTL1,ATP10A,CA4,CACNA1S,CASR,CCK,CD1E,CD247,CD36,CD3D,CD3G,CD79B,CD8B,CEBPB,CMPK2,COL2A1,CXCL10,CYP2W1,DKK2,DNER,DSG3,DTX3L,EGFL6,EIF2AK2,EREG,ETV4,ETV7,F2,FA2H,FAM26F,FBN2,FBP2,GBP4,GPR37,HERC6,HOXD13,IFIH1,IFIT1,IFIT2,IFIT3,IFITM1,IL7R,ISG15,ISG20,ITIH4,ITK,IVL,KRT14,LCK,MAL,MATN3,MB21D1,MICA,MMP9,MROH6,MX1,MX2,MYB,MYLPF,NT5E,OAS1,OAS2,OASL,PARP11,PARP14,PARP9,PCSK…	110
Developmental Disorder	Hypoplasia	0.00578	Increased	2.407	bias	AGTR2,CD247,CD3E,CD3G,CEBPB,COL2A1,HOXD13,IGKC,IL7R,KLHL6,LCK,MMP9,RAG1,SIT1,TREX1	15
Cardiovascular Disease	Infarction	0.00586		-0.714		ACTA1,CACNA1S,CD36,F2,FAIM2,FCGR1A,LCK,MMP9,NT5E,PTX3,SLC8A3	11
Cancer, Hematological Disease, Immunological Disease, Organismal Injury and Abnormalities	lymphocytic leukemia	0.00593				ADAMTS16,CD3E,CD79B,COL2A1,CXCL10,DNER,DNTT,IL7R,LCK,MYB,SOCS1,SP140,TACR3,TCF7,TIMD4	15
Hematological System Development and Function, Inflammatory Response, Tissue Morphology	quantity of phagocytes	0.00626		-0.058		CD36,CXCL10,FCGR1A,GRAP2,IL33,IL7R,MMP9,PCSK1,PLAC8,PML,RAG1,S100A8,SOCS1	13
Cellular Movement, Hematological System Development and Function, Immune Cell Trafficking	influx of leukocytes	0.00633		-1.964		ITK,MARCO,MMP9,PTX3,S100A8	5
Cell Death and Survival	cytolysis of lymphoma cell lines	0.00646				ISG15,MICA,SH2D1A	3
Hematological System Development and Function, Immune Cell Trafficking, Inflammatory Response, Tissue Development	accumulation of granulocytes	0.00665		-0.626		CCL24,CXCL10,IL33,MMP9,PTX3,S100A8	6
Inflammatory Disease, Neurological Disease, Skeletal and Muscular Disorders	Multiple Sclerosis	0.00694	Increased	2.219		FCGR1A,IFIT1,IL7R,ISG15,MX1,OAS1,RSAD2,TAP2	8
Cell Death and Survival	apoptosis of myeloid cells	0.00694		1.609		CEBPB,EIF2AK2,FCGR1A,IL33,ISG15,MYB,SOCS1,SRCIN1	8
Inflammatory Response	inflammation of organ	0.00698		-1.897		CA4,CD36,CEBPB,CXCL10,DSG3,EIF2AK2,EREG,F2,FCGR1A,IFIH1,IGKC,IL33,IRF9,ITK,IVL,KRT14,LCK,MMP9,MX1,NT5E,RAG1,S100A8,SIT1,SOCS1,SPINK5,TREX1	26
Hematological System Development and Function, Immune Cell Trafficking, Inflammatory Response, Tissue Development	accumulation of neutrophils	0.00702		-0.132		CXCL10,IL33,MMP9,PTX3,S100A8	5
Cellular Compromise, Organismal Injury and Abnormalities	atrophy of acinar gland cells	0.00702				AGTR2,SOCS1	2
DNA Replication, Recombination, and Repair, Nucleic Acid Metabolism, Small Molecule Biochemistry	conversion of adenosine	0.00702				ADAR,NT5E	2
Dermatological Diseases and Conditions	desquamation of epithelial tissue	0.00702				CCL24,MMP9	2
Cancer, Cellular Development, Tumor Morphology	differentiation of acute promyelocytic leukemia cells	0.00702				CEBPB,PML	2
Cell Morphology, Hematological Disease, Hematological System Development and Function, Immunological Disease	lack of natural killer T lymphocytes	0.00702				RAG1,SH2D1A	2
Dermatological Diseases and Conditions, Hereditary Disorder	mid stage Netherton syndrome	0.00702				DSG3,SPINK5	2
Cell-To-Cell Signaling and Interaction	responsiveness of T lymphocytes	0.00702				LCK,SOCS1	2
Cell-To-Cell Signaling and Interaction, Hematological System Development and Function, Immune Cell Trafficking, Inflammatory Response	activation of macrophages	0.00707		-0.705		CD36,CEBPB,CXCL10,F2,GJC2,IL33,MMP9,SOCS1,TIMD4	9
Cell-To-Cell Signaling and Interaction, Inflammatory Response	immune response of dendritic cells	0.00711				CD36,FCGR1A,TAP1,UBE2L6	4
Cellular Development, Hematological System Development and Function, Hematopoiesis	maturation of hematopoietic progenitor cells	0.00812		-1.964		CD247,CD3E,IL33,LCK,PML	5
Lymphoid Tissue Structure and Development, Organ Morphology, Organismal Development	abnormal morphology of thymus cortex	0.00855				CD247,PRSS16,RAG1	3
Cell Death and Survival	cytotoxicity	0.00864		-0.784		ADAR,CD247,FCGR1A,ITK,LCK,MICA,SH2D1A,SOCS1,TAP2	9
Infectious Disease	flu	0.009				IFIT1,IFIT2,MMP9,PML,SAMD9	5
Connective Tissue Disorders, Dermatological Diseases and Conditions, Inflammatory Disease, Skeletal and Muscular Disorders	psoriatic arthritis	0.009				CD36,CD79B,IGKC,S100A8,TCF7	5
Connective Tissue Development and Function, Embryonic Development, Organ Development, Organismal Development, Skeletal and Muscular System Development and Function, Tissue Development	ossification of bone	0.00901				CASR,CEBPB,COL2A1,HOXD13,ISG15,MMP9,PLAGL1	7
Antimicrobial Response, Inflammatory Response	antiviral response of cells	0.00904		0.655		DHX58,EIF2AK2,IFIH1,SOCS1	4
Cellular Development, Hematological System Development and Function, Hematopoiesis	maturation of T lymphocytes	0.00943		-1.953		CD247,CD3E,ITK,LCK,TCF7	5
Cancer, Gastrointestinal Disease	colon carcinoma	0.00969				ADAM28,ADAMTS16,ADAR,AGTR2,CASR,CD3D,CD3G,CD8B,CEBPB,CMPK2,CYP2W1,DKK2,DNER,DSG3,DTX3L,ETV4,FA2H,FAM26F,FBN2,GPR37,HERC6,HOXD13,IFIH1,IL7R,ITK,IVL,KRT14,LCK,MB21D1,MICA,MMP9,MROH6,OAS1,OAS2,PARP11,PARP14,PARP9,PCSK1,PCYT1B,PLEKHA4,PRSS16,PTPRN,RAG1,RNF213,S100A8,SAMD9,SATB1,SIGLEC1,SLC8A3,SLIT1,SOCS1,SP140,SPAM1,SRCIN1,TACR3,TCF7,TMCC2,TRIM26,UPK3A,ZBP1,ZFY,ZNFX1	62
Cellular Development, Hematological System Development and Function, Hematopoiesis, Humoral Immune Response	arrest in differentiation of B lymphocytes	0.00972				CD79B,IGKC,IL7R,MYB	4
Cellular Function and Maintenance, Inflammatory Response	phagocytosis	0.00993	Increased	2.571		CD36,CEBPB,CXCL10,EIF2AK2,FCGR1A,ISG15,MARCO,PTX3,SIGLEC1,TIMD4	10
Cancer, Gastrointestinal Disease	colon adenocarcinoma	0.0101				ADAM28,ADAMTS16,ADAR,AGTR2,CASR,CD3D,CD3G,CD8B,CEBPB,CMPK2,CYP2W1,DKK2,DNER,DSG3,DTX3L,ETV4,FA2H,FAM26F,FBN2,GPR37,HERC6,HOXD13,IFIH1,IL7R,ITK,IVL,KRT14,LCK,MB21D1,MICA,MMP9,MROH6,OAS1,OAS2,PARP11,PARP14,PARP9,PCSK1,PCYT1B,PLEKHA4,PRSS16,PTPRN,RAG1,RNF213,S100A8,SAMD9,SATB1,SIGLEC1,SLC8A3,SLIT1,SP140,SPAM1,SRCIN1,TACR3,TCF7,TMCC2,TRIM26,UPK3A,ZBP1,ZFY,ZNFX1	61
Infectious Disease	replication of HIV-1	0.0107		0.492		EIF2AK2,IGKC,LCK,PML,S100A8,TRIM5	6
Embryonic Development, Organismal Development	development of body trunk	0.0107	Decreased	-2.175		ADAMTS16,ADAR,AGTR2,CD3D,CD3E,CD3G,CEBPB,COL2A1,CXCL10,EREG,GRAP2,HOXD13,IL7R,MMP9,MYB,MYL7,PCYT1B,PTPRN,RAG1,SATB1,SIT1,SOCS1,TCF7,UPK3A	24
Cell-To-Cell Signaling and Interaction	intercellular communication	0.0107				CCL24,CXCL10,EREG,GJC2,GRAP2,PCSK1,SH2D1A,SIGLEC1	8
Behavior	Pavlovian learning	0.0107				MMP9,PTPRN	2
Cell-To-Cell Signaling and Interaction, Tissue Development	adhesion of chondrocytes	0.0107				COL2A1,MATN3	2
Cellular Development, Nervous System Development and Function, Tissue Development	differentiation of striatal neurons	0.0107				ARPP21,PPP1R1B	2
Cellular Development, Embryonic Development, Hematological System Development and Function, Hematopoiesis, Lymphoid Tissue Structure and Development, Organ Development, Organismal Development, Tissue Development	hematopoiesis of myeloid progenitor cells	0.0107				ADAR,EIF2AK2	2
Cell Death and Survival	loss of hematopoietic cells	0.0107				MYB,RAG1	2
Tissue Morphology	quantity of brain cancer cell lines	0.0107				EIF2AK2,IL7R	2
Cell-To-Cell Signaling and Interaction, Hematological System Development and Function, Immune Cell Trafficking, Inflammatory Response	activation of myeloid cells	0.0107		-0.592		CASR,CD36,CEBPB,CXCL10,F2,GJC2,IL33,MMP9,S100A8,SOCS1,TIMD4	11
Cellular Function and Maintenance	function of antigen presenting cells	0.0107				CD36,CEBPB,CXCL10,FCGR1A,IFIH1,MARCO,MMP9,STAT2,TIMD4	9
Cell-To-Cell Signaling and Interaction, Hematological System Development and Function, Hematopoiesis, Immune Cell Trafficking, Inflammatory Response	activation of thymocytes	0.0107				CD247,CD3E,LCK	3
Inflammatory Response	interferon response	0.0107				EIF2AK2,IFIH1,TREX1	3
Cell-To-Cell Signaling and Interaction, Inflammatory Response	immune response of T lymphocytes	0.0107		-1		IL33,IL7R,ITK,SH2D1A,SOCS1,TIMD4	6
Molecular Transport, Nucleic Acid Metabolism, Small Molecule Biochemistry	quantity of cyclic nucleotides	0.0114		-0.304		AGTR2,CASR,CCK,CD36,CEBPB,CNP,CXCL10,F2	8
Cancer, Gastrointestinal Disease	colorectal adenocarcinoma	0.0116				ADAM28,ADAMTS16,ADAR,AGTR2,ATP10A,CASR,CD3D,CD3G,CD8B,CEBPB,CMPK2,CYP2W1,DKK2,DNER,DSG3,DTX3L,ETV4,FA2H,FAM26F,FBN2,GPR37,HERC6,HOXD13,IFIH1,IL7R,ITK,IVL,KRT14,LCK,MB21D1,MICA,MMP9,MROH6,OAS1,OAS2,PARP11,PARP14,PARP9,PCSK1,PCYT1B,PLEKHA4,PRSS16,PTPRN,RAG1,RNF213,S100A8,SAMD9,SATB1,SIGLEC1,SLC8A3,SLIT1,SP140,SPAM1,SPHKAP,SRCIN1,TACR3,TCF7,TMCC2,TRIM26,UPK3A,ZBP1,ZFY,ZNFX1	63
Protein Synthesis	quantity of IFNG in blood	0.0116		0		DHX58,MMP9,PCSK1,SOCS1	4
Cancer, Hematological Disease, Immunological Disease, Organismal Injury and Abnormalities	lymphocytic cancer	0.0116				CD36,CD79B,CEBPB,CXCL10,KLHL6,LCK,MMP9,MYL7,NT5E,PARP14,PML,RAG1,RNF213,SAMD9,SOCS1	15
Cellular Movement, Hematological System Development and Function, Immune Cell Trafficking, Inflammatory Response	infiltration by neutrophils	0.0116		-1.195		CD36,CXCL10,F2,IL33,MMP9,NT5E,PTX3	7
Cancer	breast or colorectal cancer	0.0116		0.132		ADAM28,ADAMTS16,ADAR,AGTR2,ATP10A,CACNA1S,CASR,CD36,CD3D,CD3G,CD8B,CEBPB,CMPK2,COL2A1,CXCL10,CYP2W1,DKK2,DNER,DSG3,DTX3L,EGFL6,EIF2AK2,EREG,ETV4,ETV7,FA2H,FAM26F,FBN2,GPR37,HERC6,HOXD13,IFIH1,IFIT1,IFITM1,IL33,IL7R,ISG20,ITK,IVL,KRT14,LCK,MB21D1,MICA,MMP9,MROH6,MYB,OAS1,OAS2,PARP11,PARP14,PARP9,PCSK1,PCYT1B,PLEKHA4,PRSS16,PTPRN,PTX3,RAG1,RNF213,S100A8,SAMD9,SATB1,SCGB2A1,SIGLEC1,SLC8A3,SLIT1,SOCS…	80
Cell Signaling, Cellular Function and Maintenance, Molecular Transport, Vitamin and Mineral Metabolism	efflux of Ca2+	0.0119				CXCL10,F2,SLC8A3	3
Cell-To-Cell Signaling and Interaction, Hair and Skin Development and Function	response of epithelial cell lines	0.0122		1.98	bias	IFIH1,TRIM21,TRIM26,TRIM5	4
Cell-To-Cell Signaling and Interaction, Renal and Urological System Development and Function	response of kidney cell lines	0.0122		1.98	bias	IFIH1,TRIM21,TRIM26,TRIM5	4
Cancer, Gastrointestinal Disease	colorectal carcinoma	0.0124				ADAM28,ADAMTS16,ADAR,AGTR2,ATP10A,CASR,CD3D,CD3G,CD8B,CEBPB,CMPK2,CYP2W1,DKK2,DNER,DSG3,DTX3L,ETV4,FA2H,FAM26F,FBN2,GPR37,HERC6,HOXD13,IFIH1,IL7R,ITK,IVL,KRT14,LCK,MB21D1,MICA,MMP9,MROH6,OAS1,OAS2,PARP11,PARP14,PARP9,PCSK1,PCYT1B,PLEKHA4,PRSS16,PTPRN,RAG1,RNF213,S100A8,SAMD9,SATB1,SIGLEC1,SLC8A3,SLIT1,SOCS1,SP140,SPAM1,SPHKAP,SRCIN1,TACR3,TCF7,TMCC2,TRIM26,UPK3A,ZBP1,ZFY,ZNFX1	64
Inflammatory Disease	chronic inflammatory disorder	0.0128		1.715		ACTA1,CASR,CCL24,CD247,CD36,CD3D,CEBPB,COL2A1,CXCL10,EREG,FCGR1A,GBP6,IGKC,IL7R,MICA,MMP9,RAG1,S100A8,SOCS1,TAP2,TRIM26,UBE2L6	22
Cellular Movement	homing of cells	0.0129		0.129		CASR,CCL24,CD36,CXCL10,ETV4,F2,IL33,ITK,LCK,MARCO,MMP9,MYB,S100A8,SOCS1,SRCIN1	15
Inflammatory Response	inflammation of joint	0.0129				COL2A1,FCGR1A,MMP9,SOCS1	4
Cell-To-Cell Signaling and Interaction, Embryonic Development	response of embryonic cell lines	0.0129		1.98	bias	IFIH1,TRIM21,TRIM26,TRIM5	4
Hematological System Development and Function, Tissue Morphology	quantity of myeloid cells	0.0129		-0.785		CCL24,CD36,FCGR1A,IL33,MMP9,MYB,PLAC8,PML,RAG1,S100A8,SRCIN1	11
Cell Death and Survival	cell viability of leukocytes	0.0137		-0.39		CD3E,CEBPB,FCGR1A,IL33,IL7R,MX1,MYB,PARP14,TCF7	9
Cancer, Hematological Disease, Organismal Injury and Abnormalities	bone marrow cancer	0.0138		0.469		ADAMTS16,CD3E,CD79B,COL2A1,CXCL10,DNER,DNTT,HOXD13,IL7R,LCK,MYB,PML,SOCS1,SP140,TACR3,TCF7,TIMD4	17
Cellular Function and Maintenance	internalization of cells	0.0139	Increased	2.412		CD36,MARCO,PTX3,SIGLEC1,TIMD4,TRIM21	6
Hematological Disease, Immunological Disease	B-cell lymphoproliferative disorder	0.014				ADAMTS16,CD36,CD79B,COL2A1,DNER,ITK,KLHL6,LCK,MYL7,PARP14,RNF213,SAMD9,SOCS1,SP140,TACR3,TIMD4	16
Cancer, Gastrointestinal Disease	gastrointestinal carcinoma	0.0141				ADAM28,ADAMTS16,ADAR,AGTR2,ATP10A,CASR,CD3D,CD3G,CD8B,CEBPB,CMPK2,CXCL10,CYP2W1,DKK2,DNER,DSG3,DTX3L,EGFL6,EREG,ETV4,FA2H,FAM26F,FBN2,GPR37,HERC6,HOXD13,IFIH1,IL7R,ITK,IVL,KRT14,LCK,MB21D1,MICA,MMP9,MROH6,OAS1,OAS2,PARP11,PARP14,PARP9,PCSK1,PCYT1B,PLEKHA4,PRSS16,PTPRN,RAG1,RNF213,S100A8,SAMD9,SATB1,SIGLEC1,SLC8A3,SLIT1,SOCS1,SP140,SPAM1,SPHKAP,SRCIN1,TACR3,TCF7,TMCC2,TRIM26,UPK3A,ZBP1,ZFY,ZNFX1	67
Cellular Movement, Hematological System Development and Function, Immune Cell Trafficking	infiltration of granulocytes	0.0141		-1.26		CD36,CXCL10,F2,IL33,ITK,MMP9,NT5E,PTX3	8
Lymphoid Tissue Structure and Development, Organ Morphology, Tissue Morphology	abnormal morphology of inguinal lymph node	0.0141				CEBPB,RAG1	2
Nervous System Development and Function, Organ Morphology, Organismal Development	abnormal morphology of lateral geniculate nucleus	0.0141				CD247,TAP1	2
Post-Translational Modification, Protein Folding	conjugation of protein	0.0141				ISG15,UBA7	2
Cell-mediated Immune Response, Cellular Development, Cellular Function and Maintenance, Cellular Growth and Proliferation, Embryonic Development, Hematological System Development and Function, Hematopoiesis, Lymphoid Tissue Structure and Development, Organ Development, Organismal Development, Tissue Development	development of Single positive thymocytes	0.0141				CD3D,CD3G	2
Cellular Development, Hematological System Development and Function, Hematopoiesis, Tissue Development	differentiation of promyelocytes	0.0141				MYB,PML	2
Developmental Disorder, Hereditary Disorder, Metabolic Disease, Neurological Disease, Skeletal and Muscular Disorders	hypokalemic periodic paralysis	0.0141				CA4,CACNA1S	2
Infectious Disease	infection of brain cancer cell lines	0.0141				SAMD9,TRIM5	2
Cellular Development, Hematological System Development and Function, Hematopoiesis	maturation of invariant natural killer T cells	0.0141				IL7R,ITK	2
Protein Synthesis	quantity of IFNB1 in blood	0.0141				DHX58,MMP9	2
Cell Cycle, DNA Replication, Recombination, and Repair	recombination of gene	0.0141				CD79B,RAG1	2
Cardiovascular System Development and Function, Cellular Compromise	retraction of endothelial cells	0.0141				ANGPTL1,F2	2
Lymphoid Tissue Structure and Development, Organ Morphology, Organismal Development	abnormal morphology of marginal zone of spleen	0.0141				MARCO,PCSK1,TREX1	3
Cellular Development, Embryonic Development, Hematological System Development and Function, Hematopoiesis, Organ Development, Organismal Development	maturation of thymocytes	0.0141				CD247,CD3E,LCK	3
Cell-To-Cell Signaling and Interaction	activation of tumor cell lines	0.0141		-0.415		CD247,EIF2AK2,F2,SOCS1,ZBP1	5
Antigen Presentation, Inflammatory Response	antigen presentation	0.0148				CD1E,FCGR1A,TAP1,TAP2,UBE2L6	5
Protein Synthesis	quantity of protein in blood	0.0148		1.211		AGTR2,CASR,CD36,CEBPB,DHX58,DIO3,IFIT2,MMP9,NT5E,PCSK1,PCYT1B,SIGLEC1,SLC4A1,SOCS1	14
Cellular Movement, Hematological System Development and Function, Immune Cell Trafficking	cell movement of mononuclear leukocytes	0.0148		-1.636		CASR,CCL24,CD247,CD3E,CXCL10,F2,IL33,ITK,LCK,MMP9,NT5E,SH2D1A,SOCS1	13
Cellular Function and Maintenance	function of phagocytes	0.0148				CD36,CEBPB,CXCL10,FCGR1A,IFIH1,MARCO,MMP9,PLAC8,STAT2,TIMD4	10
Inflammatory Response	inflammatory response of cells	0.0148				CEBPB,IL33,S100A8,SOCS1	4
Hematological System Development and Function, Tissue Morphology	quantity of granulocytes	0.0151		-0.382		CCL24,CD36,FCGR1A,IL33,MMP9,PLAC8,PML,RAG1,S100A8,SRCIN1	10
Cell-To-Cell Signaling and Interaction, Cellular Growth and Proliferation, Hematological System Development and Function	stimulation of leukocytes	0.0151		-0.13	bias	CCL24,CD3E,CXCL10,F2,IL33,ITK,TIMD4	7
Cellular Movement	infiltration of cells	0.0152		-1.861		CD36,CNP,COL2A1,CXCL10,F2,IL33,ITK,MMP9,NT5E,PTX3,S100A8,SOCS1	12
Dermatological Diseases and Conditions	desquamation	0.0154				CCL24,MMP9,SPINK5	3
Dermatological Diseases and Conditions, Immunological Disease	pemphigus	0.0154				DSG3,FCGR1A,MMP9	3
Antigen Presentation, Cell-To-Cell Signaling and Interaction, Cell-mediated Immune Response, Cellular Development, Cellular Function and Maintenance, Hematological System Development and Function, Hematopoiesis, Lymphoid Tissue Structure and Development	positive selection of thymocytes	0.0154				ITK,LCK,SIT1	3
Inflammatory Response	inflammation of eye	0.0156				CA4,IRF9,S100A8,SOCS1	4
Cell-To-Cell Signaling and Interaction, Cellular Growth and Proliferation, Hematological System Development and Function	stimulation of mononuclear leukocytes	0.0159				CD3E,CXCL10,F2,IL33,ITK,TIMD4	6
Hematological System Development and Function, Tissue Morphology	quantity of antigen presenting cells	0.016		0.348		CD36,CXCL10,GRAP2,IL33,IL7R,MMP9,PCSK1,RAG1,SOCS1	9
Cancer, Hematological Disease, Immunological Disease, Organismal Injury and Abnormalities	B-cell leukemia	0.0164				ADAMTS16,CD3E,CD79B,COL2A1,CXCL10,DNER,IL7R,LCK,MYB,SP140,TACR3,TIMD4	12
Hematological Disease, Immunological Disease	eosinophilia	0.0164		-1.886		CCL24,CD247,CD3G,IL33,ITK,RAG1	6
Cardiovascular Disease	arteriosclerosis	0.0164		-0.248		CACNA1S,CD36,COL2A1,CXCL10,F2,IL33,MICA,MMP9,PTX3,RAG1,RSAD2,S100A8,SOCS1	13
Organismal Injury and Abnormalities	Lesion Formation	0.0165		-1.159		CEBPB,CXCL10,DSG3,FAIM2,IL33,MMP9,NT5E,PTX3,RAG1,SLC8A3,SOCS1,SPINK5	12
Cellular Movement, Hematological System Development and Function, Immune Cell Trafficking	migration of mononuclear leukocytes	0.0173		-1.688		CCL24,CD247,CD3E,CXCL10,F2,ITK,LCK,MMP9,NT5E,SH2D1A,SOCS1	11
Cellular Development, Hematological System Development and Function, Hematopoiesis, Humoral Immune Response	differentiation of B lymphocytes	0.0176				CD36,CD79B,IGKC,IL7R,KLHL6,MYB,RAG1,SATB1	8
Cell Signaling	enzyme linked receptor protein signaling pathway	0.0176				AKAP4,ANGPTL1,CD3E,GFRA2,PTPRN	5
Cardiovascular Disease, Organismal Injury and Abnormalities, Skeletal and Muscular Disorders	myocardial infarction	0.0176				ACTA1,CD36,F2,FCGR1A,MMP9,NT5E,PTX3	7
Organismal Development	size of body	0.0176		-0.154	bias	ACTA1,AGTR2,AQP5,CA4,CASR,CD36,COL2A1,DIO3,DKK2,DSG3,GFRA2,HOXD13,MMP9,MYLPF,PCSK1,PLAC8,RNF213,SATB1,SLC4A1,SOCS1	20
Dermatological Diseases and Conditions, Hereditary Disorder	advanced stage Netherton syndrome	0.0176				DSG3,SPINK5	2
Cell-To-Cell Signaling and Interaction, Hematological System Development and Function, Hematopoiesis, Immune Cell Trafficking, Inflammatory Response, Tissue Development	aggregation of thymocytes	0.0176				LCK,RAG1	2
Cell Death and Survival, Inflammatory Response	antibody-dependent cell-mediated cytotoxic reaction of cells	0.0176				CD247,IGKC	2
Developmental Disorder, Hereditary Disorder, Immunological Disease	autosomal recessive severe combined immunodeficiency	0.0176				IL7R,RAG1	2
Lipid Metabolism, Molecular Transport, Small Molecule Biochemistry	concentration of dinoprost	0.0176				AGTR2,CD36	2
Cell-mediated Immune Response, Cellular Development, Cellular Function and Maintenance, Cellular Growth and Proliferation, Embryonic Development, Hematological System Development and Function, Hematopoiesis, Lymphoid Tissue Structure and Development, Organ Development, Organismal Development, Tissue Development	development of double-positive thymocyte	0.0176				CD3D,CD3G	2
Behavior	hypolocomotion	0.0176				CCK,NT5E	2
Cell-mediated Immune Response, Cellular Development, Cellular Function and Maintenance, DNA Replication, Recombination, and Repair, Hematological System Development and Function, Hematopoiesis, Humoral Immune Response, Lymphoid Tissue Structure and Development	immunoglobulin light chain V-J recombination	0.0176				DNTT,IGKC	2
Cell-To-Cell Signaling and Interaction, Inflammatory Response	inflammatory response of endothelial cells	0.0176				IL33,S100A8	2
Connective Tissue Disorders, Developmental Disorder, Hereditary Disorder, Skeletal and Muscular Disorders	multiple epiphyseal dysplasia	0.0176				COL2A1,MATN3	2
Organismal Injury and Abnormalities, Renal and Urological Disease	vesicoureteral reflux	0.0176				AGTR2,UPK3A	2
Cellular Movement, Hematological System Development and Function, Immune Cell Trafficking	influx of granulocytes	0.0178				ITK,MARCO,PTX3,S100A8	4
Cellular Development, Embryonic Development, Hematological System Development and Function, Hematopoiesis, Lymphoid Tissue Structure and Development, Organ Development, Organismal Development, Tissue Development	hematopoiesis of bone marrow cells	0.018				ADAR,EIF2AK2,PML	3
Cell-To-Cell Signaling and Interaction, Cellular Growth and Proliferation, Hematological System Development and Function	stimulation of granulocytes	0.018				CCL24,F2,IL33	3
Hematological System Development and Function, Tissue Development	accumulation of blood cells	0.0186		0.226		CCL24,CXCL10,F2,IL33,MMP9,NT5E,PML,PTX3,S100A8	9
Cellular Movement, Hematological System Development and Function, Immune Cell Trafficking	cell movement of granulocytes	0.0188		-1.969		CCL24,CD36,CXCL10,F2,IL33,ITK,MMP9,NT5E,PTX3,S100A8,SRCIN1	11
Cell Death and Survival	cell death of hematopoietic cell lines	0.0189		1.039		CD247,CD3E,CEBPB,EIF2AK2,IFIH1,MYB,PML,SOCS1	8
Gene Expression	transactivation	0.0195		0.437		CASR,CEBPB,EIF2AK2,ETV4,IL33,IRF9,LCK,MMP9,MX1,MYB,PLAGL1,PML,SOCS1,STAT2,TCF7	15
Cell-To-Cell Signaling and Interaction, Hematological System Development and Function, Hematopoiesis, Tissue Development	adhesion of red blood cells	0.0195				CD36,PTX3,SLC4A1	3
Cellular Development, Hematological System Development and Function, Hematopoiesis, Lymphoid Tissue Structure and Development	hematopoiesis of leukocytes	0.0195				ADAR,EIF2AK2,LCK	3
Cell-To-Cell Signaling and Interaction	joining of cells	0.0195				GJC2,LCK,SH2D1A	3
Hematological System Development and Function, Hematopoiesis, Humoral Immune Response, Tissue Morphology	quantity of transitional B lymphocytes	0.0195				CD36,CD79B,SH2D1A	3
Infectious Disease	replication of Paramyxoviridae	0.0195				IRF9,MX1,STAT2	3
Organ Morphology	morphology of skin	0.0198				CASR,DSG3,EREG,GFRA2,HOXD13,KRT14,PLAGL1,RAG1,SPINK5	9
Protein Synthesis	quantity of interleukin	0.0205		0.751		CEBPB,DHX58,IFIT2,MMP9,PCSK1,SIGLEC1	6
Lymphoid Tissue Structure and Development, Tissue Morphology	quantity of lymphatic system cells	0.0205	Decreased	-2.157		CEBPB,IL33,IL7R,ITK,KLHL6,MYB,PCSK1,SH2D1A,SIGLEC1	9
Cellular Movement, Hematological System Development and Function, Immune Cell Trafficking	cell movement of myeloid cells	0.021	Decreased	-2.106		CASR,CCL24,CD36,CNP,CXCL10,F2,IL33,ITK,MMP9,NT5E,PTX3,S100A8,SOCS1,SRCIN1	14
Tissue Development	growth of connective tissue	0.021		-0.363		ADAR,AGTR2,CASR,CCL24,CEBPB,EIF2AK2,EREG,F2,ITK,MMP9,MORC3,MYB,PML,PTPRN,RAG1,SOCS1	16
Neurological Disease	hypoalgesia	0.0212				AGTR2,MMP9,NT5E	3
Developmental Disorder, Immunological Disease	hypoplasia of lymph node	0.0212				CD3G,IL7R,SIT1	3
Cellular Assembly and Organization, Cellular Function and Maintenance	release of granules	0.0212				CD247,FCGR1A,ITK	3
Cancer	hyperplasia	0.0213		-0.293		CCK,CCL24,CEBPB,DSG3,ETV4,FA2H,IL33,MMP9,MX1,MYB,PCYT1B,RAG1,SIT1,TIMD4	14
Hematological System Development and Function, Immune Cell Trafficking, Inflammatory Response, Tissue Development	accumulation of phagocytes	0.0214		-0.144		CXCL10,IL33,MMP9,NT5E,PTX3,S100A8	6
Organismal Survival	mortality	0.0214		-0.896		CXCL10,IFIT2,IL33,ISG15,MMP9,STAT2	6
Cardiovascular Disease, Inflammatory Disease, Organismal Injury and Abnormalities	carditis	0.0214		-1.103		IL33,MMP9,SOCS1,TREX1	4
Cell-To-Cell Signaling and Interaction, Hematological System Development and Function, Immune Cell Trafficking, Inflammatory Response, Nervous System Development and Function	activation of microglia	0.0216		-0.294		CD36,CEBPB,F2,GJC2,MMP9	5
Cell Morphology, Hematological System Development and Function	abnormal morphology of Th1 cells	0.0216				CD247,SH2D1A	2
Cell-To-Cell Signaling and Interaction, Hematological System Development and Function, Immune Cell Trafficking, Inflammatory Response, Tissue Development	aggregation of macrophages	0.0216				LCK,RAG1	2
Cell-mediated Immune Response, Cellular Development, Cellular Function and Maintenance, Hematological System Development and Function, Hematopoiesis, Lymphoid Tissue Structure and Development	development of alpha-beta T lymphocytes	0.0216				CD3G,LCK	2
Infectious Disease	replication of Human cytomegalovirus	0.0216				RSAD2,ZBP1	2
Connective Tissue Development and Function, Embryonic Development, Organ Development, Organ Morphology, Organismal Development, Skeletal and Muscular System Development and Function, Tissue Development	abnormal morphology of autopod	0.0228				COL2A1,FBN2,HOXD13	3
Cellular Growth and Proliferation, Hematopoiesis, Tissue Development	generation of hematopoietic progenitor cells	0.0228				IL7R,ITK,MYB	3
Humoral Immune Response, Protein Synthesis	quantity of IgG2a	0.0231		-0.152		CD36,CXCL10,LCK,SH2D1A,TIMD4	5
Cell Morphology	shape change of blood cells	0.0231		-1.218		CCL24,CD247,CD36,CD3E,F2	5
Cellular Movement	cell movement	0.0237	Decreased	-2.248		AGTR2,AKAP4,ANGPTL1,AQP5,CASR,CCK,CCL24,CD247,CD36,CD3E,CNP,COL2A1,CXCL10,DSG3,EIF2AK2,EREG,ETV4,F2,IFIT2,IFITM1,IL33,ITK,LCK,MARCO,MMP9,MX1,MYB,NT5E,PARP9,PML,PTX3,S100A8,SH2D1A,SLIT1,SOCS1,SRCIN1,STAT2,TM4SF5	38
Cell Death and Survival	apoptosis of epithelial cells	0.0244		0.647		ADAR,CASR,CCK,CEBPB,CXCL10,DSG3,F2,ITIH4,MYB	9
Cell Signaling, Molecular Transport, Nucleic Acid Metabolism, Small Molecule Biochemistry	concentration of cyclic AMP	0.0245		-0.231		AGTR2,CASR,CCK,CD36,CEBPB,CXCL10,F2	7
Cellular Development, Hematological System Development and Function, Hematopoiesis	differentiation of phagocytes	0.0248		-0.229		CXCL10,F2,FCGR1A,IL33,MMP9,MYB,RAG1,SOCS1	8
Hematological System Development and Function, Inflammatory Response, Tissue Morphology	quantity of macrophages	0.025		1.33		CD36,CXCL10,GRAP2,IL33,MMP9,RAG1,SOCS1	7
Cellular Movement, Hematological System Development and Function, Immune Cell Trafficking	infiltration of leukocytes	0.025		-1.841		CD36,CNP,CXCL10,F2,IL33,ITK,MMP9,NT5E,PTX3,S100A8,SOCS1	11
Cell Death and Survival, Gastrointestinal Disease, Hepatic System Disease	necrosis of liver	0.0251		-0.61		ADAR,CEBPB,CXCL10,IL33,ITIH4,MMP9,SOCS1,TREX1	8
Nutritional Disease	weight loss	0.0251		0.342		DIO3,DSG3,EREG,F2,IL7R,MMP9,RAG1,SLC4A1	8
Cellular Function and Maintenance, Hematological System Development and Function	function of myeloid cells	0.0261				CD36,CEBPB,CXCL10,FCGR1A,MARCO,MMP9,PLAC8,TIMD4	8
Cellular Movement, Hematological System Development and Function, Immune Cell Trafficking	cell movement of lymphocytes	0.0261		-1.617		CCL24,CD247,CD3E,CXCL10,F2,ITK,LCK,MMP9,NT5E,SH2D1A,SOCS1	11
Cell-To-Cell Signaling and Interaction	conjugation of tumor cell lines	0.0261				LCK,SH2D1A	2
Connective Tissue Disorders, Dermatological Diseases and Conditions, Immunological Disease, Inflammatory Disease, Skeletal and Muscular Disorders	cutaneous lupus erythematosus	0.0261				TREX1,TRIM21	2
Cancer, Immunological Disease, Organismal Injury and Abnormalities	development of thymoma	0.0261				LCK,RAG1	2
Connective Tissue Disorders, Infectious Disease	infection of fibroblasts	0.0261				EIF2AK2,TAP1	2
Infectious Disease	infection of vascular endothelial cells	0.0261				F2,IFITM1	2
Cellular Development, Cellular Growth and Proliferation, Connective Tissue Development and Function, Lymphoid Tissue Structure and Development, Tissue Development	proliferation of bone marrow stromal cells	0.0261				ADAR,F2	2
Nervous System Development and Function, Organ Morphology, Organismal Development	abnormal morphology of thalamus	0.0261				AGTR2,CD247,TAP1	3
Cancer	hyperplasia of exocrine cells	0.0261				CCK,FA2H,IL33	3
Cellular Movement, Hematological System Development and Function, Immune Cell Trafficking	Lymphocyte migration	0.0265		-1.613		CCL24,CD247,CD3E,CXCL10,F2,ITK,LCK,NT5E,SH2D1A,SOCS1	10
Cancer	neoplasia of epithelial tissue	0.0266		-1.973		ADAM28,ADAMTS16,ADAR,AGTR2,ANGPTL1,ATP10A,CA4,CACNA1S,CASR,CCK,CD1E,CD247,CD36,CD3D,CD3G,CD79B,CD8B,CEBPB,CMPK2,COL2A1,CXCL10,CYP2W1,DDX60,DIO3,DKK2,DNER,DPPA5,DSG3,DTX3L,EGFL6,EIF2AK2,EREG,ETV4,F2,FA2H,FAIM2,FAM26F,FBN2,FBP2,FCGR1A,GBP4,GBP6,GPR37,HERC6,HOXD13,IFI44,IFI44L,IFIH1,IFIT1,IFIT3,IFITM1,IL7R,ITIH4,ITK,IVL,KRT13,KRT14,LCK,MAL,MARCO,MATN3,MB21D1,MICA,MMP9,MROH6,MX1,MX2,MYLPF,NAPSA,NLRC5…	124
Carbohydrate Metabolism	metabolism of polysaccharide	0.0266		0.378		CASR,CCL24,CD36,CEBPB,COL2A1,CXCL10,MMP9,SOCS1	8
Cell Cycle	cell cycle progression	0.0282		0.132		AGTR2,CCK,CCNO,CD3E,CEBPB,CXCL10,EGFL6,EIF2AK2,EREG,F2,IL7R,IRF9,KRT14,LCK,MX2,MYB,PLAGL1,PML,PTX3,SOCS1,TRIM21,UBA7	22
Developmental Disorder, Endocrine System Disorders, Neurological Disease, Organismal Injury and Abnormalities, Reproductive System Disease	hypogonadotropic hypogonadism	0.0282				PCSK1,TAC3,TACR3	3
Nervous System Development and Function	myelination	0.0286		-1.466		CD36,CXCL10,FA2H,GJC2,MAL,MMP9,RAG1	7
DNA Replication, Recombination, and Repair	recombination	0.0287				CD79B,DNTT,IGKC,IL7R,RAG1,REC8	6
Cell-To-Cell Signaling and Interaction, Cellular Function and Maintenance, Inflammatory Response	phagocytosis of tumor cell lines	0.029				FCGR1A,MARCO,PTX3,TIMD4	4
Neurological Disease	progressive motor neuropathy	0.0292	Increased	2.219		ARPP21,CD36,CNP,FBP2,FCGR1A,IFIT1,IL7R,ISG15,MX1,OAS1,RSAD2,SPAM1,TAP2	13
Cellular Development, Cellular Growth and Proliferation, Connective Tissue Development and Function, Tissue Development	proliferation of fibroblasts	0.0292		-0.032		AGTR2,CASR,CCL24,CEBPB,EREG,F2,MMP9,MORC3,PML,SOCS1	10
Cardiovascular Disease	atherosclerotic lesion	0.0292		0.075		CXCL10,IL33,MICA,MMP9,PTX3,RAG1	6
Cancer	development of malignant tumor	0.0292				CEBPB,LCK,MMP9,NT5E,PML,RAG1	6
Hematological System Development and Function, Hypersensitivity Response, Tissue Morphology	quantity of eosinophils	0.0293		0.281		CCL24,IL33,MMP9,PML,RAG1	5
Tissue Development	accumulation of cells	0.0295		0.141		CCL24,CXCL10,F2,IL33,ITK,MMP9,NT5E,PML,PTX3,S100A8	10
Organ Morphology	abnormal morphology of skin	0.0295				DSG3,EREG,GFRA2,HOXD13,KRT14,PLAGL1,RAG1,SPINK5	8
Hematological System Development and Function, Hypersensitivity Response, Immune Cell Trafficking, Inflammatory Response, Tissue Development	accumulation of eosinophils	0.0298				CCL24,CXCL10,IL33	3
Cell Death and Survival, Hematological System Development and Function	cell viability of thymocytes	0.0298				CD3E,MYB,TCF7	3
Cellular Compromise	retraction of cells	0.0298				ANGPTL1,F2,PCSK1	3
Cellular Movement, Hematological System Development and Function, Immune Cell Trafficking, Inflammatory Response	cell movement of neutrophils	0.0305		-1.525		CCL24,CD36,CXCL10,F2,IL33,MMP9,NT5E,PTX3,S100A8	9
Cell Cycle	G0 phase of blood cells	0.0305				EIF2AK2,GRAP2	2
Cell Death and Survival	apoptosis of endometrial cells	0.0305				CCL24,CEBPB	2
Cellular Development, Digestive System Development and Function, Embryonic Development, Hepatic System Development and Function, Organ Development, Organismal Development, Tissue Development	development of liver cells	0.0305				CEBPB,SOCS1	2
Cardiovascular System Development and Function, Organismal Development	formation of neovessel	0.0305				CD3E,MMP9	2
Cell Morphology, Hematological Disease, Hematological System Development and Function, Immunological Disease	lack of gamma-delta T lymphocytes	0.0305				CD247,IL7R	2
Cell Cycle, Skeletal and Muscular System Development and Function	mitogenesis of smooth muscle cells	0.0305				EREG,F2	2
Cellular Movement, Hematological System Development and Function, Hypersensitivity Response, Immune Cell Trafficking	transmigration of eosinophils	0.0305				CCL24,CXCL10	2
Inflammatory Response	inflammation of body region	0.0312		-1.177		CA4,CD36,CEBPB,COL2A1,CXCL10,EREG,F2,FCGR1A,IFIH1,IL33,IRF9,ITK,LCK,MMP9,NT5E,RAG1,S100A8,SIT1,SOCS1,TREX1	20
Skeletal and Muscular System Development and Function	mineralization of bone	0.0316				CASR,CEBPB,COL2A1,DKK2,FBN2,ISG15	6
Cellular Assembly and Organization, Cellular Function and Maintenance	quantity of cellular protrusions	0.0316		1.342		CNP,F2,GFRA2,GJC2,MYB,PCYT1B	6
Cardiovascular Disease	disorder of artery	0.0317		-0.882		ADAR,CACNA1S,CASR,CD36,CNP,COL2A1,CXCL10,F2,FCGR1A,IL33,MICA,MMP9,PTX3,RAG1,RSAD2,S100A8,SOCS1	17
Tissue Development	development of epithelial tissue	0.0317		-1.904		AGTR2,ANGPTL1,CASR,CCL24,CD36,CD3E,CEBPB,CXCL10,EGFL6,F2,HOXD13,MMP9,S100A8	13
Cellular Development, Cellular Growth and Proliferation, Hematological System Development and Function	expansion of leukocytes	0.0319		-0.81		CD3E,GRAP2,IL7R,ITK,MYB,PML,SOCS1	7
Lipid Metabolism, Molecular Transport, Small Molecule Biochemistry	concentration of prostaglandin	0.0319		1.706		AGTR2,CD36,F2,MMP9	4
Cellular Growth and Proliferation	expansion of cells	0.0325		-0.686		CD3E,CEBPB,EREG,GRAP2,IL7R,ITK,MYB,PML,SOCS1	9
Cardiovascular Disease	atherosclerosis	0.0329		-0.248		CACNA1S,CD36,CXCL10,F2,IL33,MICA,MMP9,PTX3,RAG1,RSAD2,S100A8,SOCS1	12
Cancer	head and neck cancer	0.033				CXCL10,EGFL6,EREG,FA2H,GPR37,IFIT2,LCK,MAL,MMP9,PTX3,RAG1,S100A8,SIGLEC1,SOCS1,SPINK5,STAT2,TIMP4	17
Immunological Disease	abnormal quantity of cytokine	0.0332				CD36,CEBPB,IFIH1,MMP9,SOCS1	5
Infectious Disease	Bacterial Infection	0.0332	Decreased	-2.514		CD36,CEBPB,CXCL10,FCGR1A,MARCO,MMP9,PLAC8,PML,RAG1,SIGLEC1,TAP1	11
Cancer, Cellular Development, Tumor Morphology	differentiation of leukemia cells	0.0332				CEBPB,PLAC8,PML	3
Endocrine System Disorders, Organismal Injury and Abnormalities, Renal and Urological Disease	hypercalciuria	0.0332				CA4,CASR,SLC4A1	3
Behavior	mechanical allodynia behavior	0.0332				MMP9,NT5E,RAG1	3
Cell Morphology, Nervous System Development and Function, Tissue Morphology	morphology of myelin sheath	0.0332				FA2H,GJC2,RAG1	3
Cell Death and Survival	apoptosis of hematopoietic cell lines	0.0335		1.477		CD3E,CEBPB,EIF2AK2,IFIH1,MYB,PML,SOCS1	7
Cancer, Hematological Disease, Immunological Disease	multiple myeloma	0.0343				IFIT2,IFIT3,MICA,MMP9,RNF213,SIGLEC1	6
Cancer	abdominal adenocarcinoma	0.0348				ADAM28,ADAMTS16,ADAR,AGTR2,ATP10A,CACNA1S,CASR,CD3D,CD3G,CD8B,CEBPB,CMPK2,COL2A1,CYP2W1,DDX60,DIO3,DKK2,DNER,DPPA5,DSG3,DTX3L,EIF2AK2,ETV4,FA2H,FAM26F,FBN2,GBP6,GPR37,HERC6,HOXD13,IFI44,IFIH1,IFIT3,IFITM1,IL7R,ITIH4,ITK,IVL,KRT14,LCK,MB21D1,MICA,MMP9,MROH6,MX1,NAPSA,OAS1,OAS2,PARP11,PARP14,PARP9,PCSK1,PCYT1B,PLEKHA4,PRSS16,PSAPL1,PTPRN,RAG1,RNF213,S100A8,SAMD9,SATB1,SIGLEC1,SLC8A3,SLIT1,SP140,SPA…	84
Gene Expression	binding of DNA	0.0348		0.118		AGTR2,CD3E,CEBPB,F2,IL33,IRF9,LCK,MYB,OAS1,PML,SOCS1,SP140,ZBP1	13
Connective Tissue Development and Function, Embryonic Development, Organ Development, Organ Morphology, Organismal Development, Skeletal and Muscular System Development and Function, Tissue Development	abnormal morphology of metatarsal bone	0.0348				HOXD13,MMP9	2
Cell-To-Cell Signaling and Interaction, Tissue Development	aggregation of epithelial cells	0.0348				LCK,RAG1	2
Cell Morphology, Cell-mediated Immune Response, Cellular Movement, Hematological System Development and Function, Immune Cell Trafficking	cell spreading of T lymphocytes	0.0348				CD247,CD3E	2
Cardiovascular Disease, Developmental Disorder, Organismal Injury and Abnormalities	congenital heart block	0.0348				FCGR1A,TRIM21	2
Organismal Functions	flow of plasma	0.0348				AGTR2,COL2A1	2
Lipid Metabolism, Small Molecule Biochemistry	hydroxylation of fatty acid	0.0348				CYP4B1,FA2H	2
Cell-To-Cell Signaling and Interaction, Cellular Growth and Proliferation, Hematological System Development and Function	stimulation of natural killer cells	0.0348				CXCL10,IL33	2
Molecular Transport	transport of bicarbonate	0.0348				CA4,SLC4A1	2
Dermatological Diseases and Conditions	blister	0.0349				DSG3,KRT14,MMP9	3
Cellular Movement	chemotaxis of cells	0.0351		-0.114		CASR,CCL24,CD36,CXCL10,ETV4,F2,IL33,LCK,MARCO,MMP9,S100A8,SOCS1,SRCIN1	13
Molecular Transport, Protein Trafficking	secretion of protein	0.0362				AGTR2,CD36,CXCL10,RSAD2,SOCS1,SRCIN1	6
Cell Death and Survival, Cell Signaling	activation of caspase	0.0367				CCK,LCK,PML,S100A8	4
Cellular Movement, Hematological System Development and Function, Immune Cell Trafficking	transmigration of granulocytes	0.0374				CCL24,CXCL10,MMP9	3
Cardiovascular Disease	vascular disease	0.0375		-1.69		ADAR,CA4,CACNA1S,CASR,CD36,CNP,COL2A1,CXCL10,F2,FCGR1A,IL33,MICA,MMP9,NT5E,PTX3,RAG1,RSAD2,S100A8,SOCS1,TREX1	20
Organ Morphology, Reproductive System Development and Function	abnormal morphology of genital organ	0.0375				AGTR2,AKAP4,CD247,CEBPB,DHX58,HOXD13,LCK,PCYT1B,PTX3,REC8,ZFP42	11
Cancer	epithelial cancer	0.0376		-1.969		ADAM28,ADAMTS16,ADAR,AGTR2,ANGPTL1,ATP10A,CA4,CACNA1S,CASR,CCK,CD1E,CD247,CD36,CD3D,CD3G,CD79B,CD8B,CEBPB,CMPK2,COL2A1,CXCL10,CYP2W1,DDX60,DIO3,DKK2,DNER,DPPA5,DSG3,DTX3L,EGFL6,EIF2AK2,EREG,ETV4,F2,FA2H,FAIM2,FAM26F,FBN2,FBP2,FCGR1A,GBP4,GBP6,GPR37,HERC6,HOXD13,IFI44,IFI44L,IFIH1,IFIT1,IFIT3,IFITM1,IL7R,ITIH4,ITK,IVL,KRT13,KRT14,LCK,MARCO,MATN3,MB21D1,MICA,MMP9,MROH6,MX1,MX2,MYLPF,NAPSA,NT5E,OAS1…	121
Cell Death and Survival	cell death of leukemia cell lines	0.0379		-0.623		CD247,FCGR1A,LCK,MYB,PML,PPP1R1B,S100A8,SOCS1,UBA7	9
Cancer	hyperplasia of exocrine gland	0.0379		-0.927		CCK,CEBPB,FA2H,IL33	4
Cardiovascular System Development and Function, Tissue Morphology	permeability of blood vessel	0.0379		-1		MMP9,NT5E,PLAC8,RAG1	4
Cancer, Hematological Disease, Immunological Disease	plasma cell dyscrasia	0.0383				CD247,IFIT2,IFIT3,MICA,MMP9,RAG1,RNF213,SATB1,SIGLEC1	9
Cell-To-Cell Signaling and Interaction, Hematological System Development and Function, Immune Cell Trafficking, Inflammatory Response	activation of phagocytes	0.0388		-0.282		CASR,CD36,CEBPB,CXCL10,F2,GJC2,IL33,MMP9,SOCS1,TIMD4	10
Cardiovascular Disease, Organismal Injury and Abnormalities	dysfunction of heart	0.0388		-0.927		CD36,MMP9,NT5E,PTX3	4
Cell Signaling, Molecular Transport, Vitamin and Mineral Metabolism	entrance of Ca2+	0.0388		1.257		AQP5,F2,ITK,MX1	4
Developmental Disorder, Immunological Disease	hypoplasia of spleen	0.0388		1.981	bias	IGKC,IL7R,KLHL6,RAG1	4
Reproductive System Development and Function	ovulation	0.0388				CEBPB,EREG,PCSK1,TACR3	4
Inflammatory Response	cytotoxic T lymphocyte response	0.0388				CD247,IFIH1,SH2D1A	3
Cardiovascular Disease, Inflammatory Disease, Organismal Injury and Abnormalities	myocarditis	0.0388				MMP9,SOCS1,TREX1	3
Connective Tissue Disorders, Developmental Disorder, Hereditary Disorder, Skeletal and Muscular Disorders	osteochondrodysplasia	0.0388				COL2A1,MATN3,MMP9	3
Cellular Development, Cellular Growth and Proliferation, Connective Tissue Development and Function, Tissue Development	proliferation of stromal cells	0.0388				ADAR,CEBPB,F2	3
Cell-To-Cell Signaling and Interaction	response of leukemia cell lines	0.0388				ITK,LCK,PTX3	3
Gastrointestinal Disease, Inflammatory Disease	gastroenteritis	0.039		-0.988		CXCL10,EREG,MMP9,NT5E,RAG1,S100A8,SOCS1,TREX1	8
Lipid Metabolism, Molecular Transport, Small Molecule Biochemistry	abnormal quantity of triacylglycerol	0.039				AGTR2,CD36	2
Lipid Metabolism, Molecular Transport, Small Molecule Biochemistry	concentration of 6-keto-prostaglandin F1 alpha	0.039				AGTR2,F2	2
Cardiovascular System Development and Function, Hematological System Development and Function	coronary flow rate	0.039				NT5E,TIMP4	2
Cellular Development, Hematological System Development and Function, Hematopoiesis, Humoral Immune Response	differentiation of B-1 lymphocytes	0.039				CD79B,SATB1	2
Cardiovascular Disease, Organismal Injury and Abnormalities	dysfunction of endothelial tissue	0.039				F2,SOCS1	2
Infectious Disease	infection by human herpesvirus 4	0.039				CXCL10,ITK	2
Infectious Disease	replication of Coxsackievirus B3	0.039				LCK,RAG1	2
Cellular Movement, Hematological System Development and Function, Immune Cell Trafficking	transmigration of leukocytes	0.0396		-1.172		CCL24,CXCL10,F2,MMP9,STAT2	5
Cellular Movement	migration of leukemia cell lines	0.0396		0.167		CXCL10,F2,LCK,MMP9	4
Cellular Development, Cellular Growth and Proliferation, Reproductive System Development and Function	proliferation of gonadal cell lines	0.0396		-0.152		AGTR2,CEBPB,EIF2AK2,PCYT1B	4
Inflammatory Disease, Respiratory Disease	Asthma	0.04				CCL24,CXCL10,FCGR1A,IL33,MMP9,SPINK5	6
Inflammatory Disease, Inflammatory Response, Skeletal and Muscular Disorders	inflammation of muscle	0.0405				CEBPB,SOCS1,TREX1	3
Cell Morphology, Hematological Disease, Humoral Immune Response, Immunological Disease	lack of B lymphocytes	0.0405				CD79B,IGKC,RAG1	3
Cancer	malignant squamous-cell carcinoma	0.0405				KRT13,MYLPF,S100A8	3
Gastrointestinal Disease, Hepatic System Disease, Organismal Injury and Abnormalities	injury of liver	0.0405		-1.446		CXCL10,F2,MMP9,NT5E,SOCS1	5

## Sheet: BF Endo MEC v UNINF
Categories	Diseases or Functions Annotation	B-H p-value	Predicted Activation State	Activation z-score	Notes	Molecules	# Molecules
Cancer	Cancer	0.00524		-0.894		ABCB5,ACPT,ADAMDEC1,BARX2,CACNA1S,CCL2,CCL4,CCL8,CDSN,CFAP44,CILP2,CLDN6,CLVS2,CNTFR,COL2A1,COL8A2,COX8C,CPXM2,CRLF1,CYP4B1,DDX3X,DKK2,DLGAP2,DNER,DPPA5,EDN3,EIF1AX,EMILIN3,F2,FABP2,FST,GBP1,GBP2,GPR37,HHIP,HMGCLL1,HSD17B6,IDO1,IRX6,ITIH4,KRT13,MUC16,MYH6,NAGS,NTM,OLR1,PDIA2,RGAG1,S100A8,SAA1,SCGB2A1,SCTR,SERPINB10,SFRP2,SGK2,SHISA2,SLC39A4,SLC47A1,SLC5A5,SLIT1,SORCS1,TAC3,TENM2,TERT,TM4SF5,UPK1A…	70
Cell-To-Cell Signaling and Interaction, Cellular Movement, Hematological System Development and Function, Immune Cell Trafficking, Inflammatory Response	chemoattraction of monocytes	0.00524				CCL2,CCL3L1,CCL4	3
Cellular Movement	chemotaxis of lymphoma cell lines	0.00524				CCL2,CCL3L1,CCL4,CCL8	4
Cancer	malignant solid tumor	0.00524		-1.941		ABCB5,ACPT,ADAMDEC1,BARX2,CACNA1S,CCL2,CCL4,CCL8,CDSN,CFAP44,CILP2,CLDN6,CLVS2,CNTFR,COL2A1,COL8A2,COX8C,CPXM2,CRLF1,CYP4B1,DDX3X,DKK2,DLGAP2,DNER,DPPA5,EDN3,EIF1AX,EMILIN3,F2,FABP2,GBP1,GBP2,GPR37,HHIP,HMGCLL1,HSD17B6,IDO1,IRX6,ITIH4,KRT13,MUC16,MYH6,NAGS,NTM,OLR1,PDIA2,RGAG1,S100A8,SAA1,SCTR,SERPINB10,SFRP2,SGK2,SHISA2,SLC39A4,SLC47A1,SLC5A5,SLIT1,SORCS1,TAC3,TENM2,TERT,TM4SF5,UPK1A,UPK3B,USP9Y…	68
Tissue Development	growth of epithelial tissue	0.00524		-0.528		CCL2,CLDN6,COL8A2,F2,FST,GBP1,ITIH4,S100A8,SAA1,SCTR,SFRP2,TERT,WNT16	13
Cellular Growth and Proliferation, Connective Tissue Development and Function, Tissue Development	proliferation of synovial cells	0.00579		-0.496		CCL2,F2,IDO1,SAA1	4
Molecular Transport	quantity of metal ion	0.00579		0.742		CACNA1S,CCL2,CCL3L1,CCL4,CCL8,EDN3,F2,S100A8,SAA1,SCTR	10
Cell-To-Cell Signaling and Interaction, Hematological System Development and Function, Immune Cell Trafficking, Inflammatory Response, Tissue Development	adhesion of monocytes	0.00579		1.067	bias	CCL2,CCL3L1,F2,TERT	4
Cellular Movement, Hematological System Development and Function, Immune Cell Trafficking, Inflammatory Response	chemotaxis of monocytes	0.00579		1.563	bias	CCL2,CCL3L1,CCL4,CCL8,F2	5
Cellular Movement, Hematological System Development and Function, Immune Cell Trafficking, Inflammatory Response	chemotaxis of myeloid cells	0.00579		1.752	bias	CCL2,CCL3L1,CCL4,CCL8,EDN3,F2,S100A8,SAA1	8
Cellular Movement, Hematological System Development and Function, Immune Cell Trafficking, Inflammatory Response	chemotaxis of phagocytes	0.00579		1.595	bias	CCL2,CCL3L1,CCL4,CCL8,EDN3,F2,S100A8,SAA1	8
Cardiovascular Disease, Organismal Injury and Abnormalities	formation of fibrous plaque	0.00579				CCL2,MYH6	2
Cellular Movement	transendothelial migration of leukemia cell lines	0.00579				CCL2,F2	2
Cellular Movement, Hematological System Development and Function, Immune Cell Trafficking, Inflammatory Response	cell movement of neutrophils	0.00579		1.394		CCL2,CCL3L1,CCL4,CCL8,EDN3,F2,S100A8,SAA1	8
Cellular Growth and Proliferation, Connective Tissue Development and Function, Tissue Development	proliferation of fibroblast-like synoviocytes	0.00589				CCL2,IDO1,SAA1	3
Cellular Growth and Proliferation	proliferation of cells	0.0061		-0.737		ABCB5,CACNA1S,CCL2,CCL3L1,CCL4,CLDN6,CNTFR,COL2A1,COL8A2,CRLF1,DDX3X,DNER,EDN3,F2,FABP2,FST,GBP1,GBP2,HHIP,IDO1,IRX6,ITIH4,MUC16,MYH6,S100A8,SAA1,SCTR,SFRP2,SGK2,SLC39A4,SLIT1,TAC3,TERT,WNT16	34
Lipid Metabolism, Molecular Transport, Small Molecule Biochemistry	release of phospholipid	0.0061				F2,PLA2G2D,SAA1	3
Cellular Movement, Hematological System Development and Function, Immune Cell Trafficking, Inflammatory Response	chemotaxis of neutrophils	0.00658		1.961	bias	CCL2,CCL3L1,CCL4,CCL8,EDN3,S100A8	6
Cellular Movement, Hematological System Development and Function, Immune Cell Trafficking, Inflammatory Response	cell movement of peripheral blood monocytes	0.00765				CCL2,CCL4,CCL8	3
Cellular Movement, Hematological System Development and Function	extravasation of macrophages	0.00765				CCL2,CCL4	2
Organismal Injury and Abnormalities, Respiratory Disease	inflammatory injury of lung	0.00765				CCL2,OLR1	2
Cell Signaling, Molecular Transport, Vitamin and Mineral Metabolism	quantity of Ca2+	0.00778		0.527		CACNA1S,CCL2,CCL3L1,CCL4,CCL8,EDN3,F2,S100A8,SAA1	9
Cellular Movement, Hematological System Development and Function, Immune Cell Trafficking, Inflammatory Response	chemotaxis of mononuclear leukocytes	0.00792		1.612		CCL2,CCL3L1,CCL4,CCL8,F2,SAA1	6
Cell-To-Cell Signaling and Interaction	desensitization of cells	0.0086				CCL2,EDN3,F2	3
Cell-To-Cell Signaling and Interaction, Cellular Movement, Hematological System Development and Function, Immune Cell Trafficking, Inflammatory Response	recruitment of Kupffer cells	0.0107				CCL2,CCL4	2
Cell-mediated Immune Response, Cellular Movement, Hematological System Development and Function, Immune Cell Trafficking	cell movement of natural killer T lymphocytes	0.0143				CCL2,CCL4	2
Infectious Disease	infection by measles virus	0.0143				CCL2,CCL4	2
Infectious Disease	infection by rotavirus	0.0143				CCL2,CCL4	2
Cell-To-Cell Signaling and Interaction, Hematological System Development and Function, Immune Cell Trafficking, Inflammatory Response, Tissue Development	adhesion of phagocytes	0.0155		0.994		CCL2,CCL3L1,F2,S100A8,TERT	5
Cardiovascular System Development and Function, Cell-To-Cell Signaling and Interaction, Tissue Development	adhesion of endothelial cells	0.0155		0.527		CCL2,CCL3L1,CCL4,F2,OLR1	5
Cellular Movement	influx of cells	0.0155		0.882		CCL2,CCL4,F2,S100A8	4
Cell-To-Cell Signaling and Interaction, Tissue Development	adhesion of blood cells	0.0155		1.753		CCL2,CCL3L1,CCL4,F2,OLR1,S100A8,SAA1,TERT	8
Cancer	melanoma	0.0155				ABCB5,ACPT,ADAMDEC1,BARX2,CACNA1S,CCL2,CCL4,CILP2,CNTFR,COL2A1,COX8C,CPXM2,CYP4B1,DKK2,DLGAP2,DNER,DPPA5,EDN3,FABP2,GBP1,HHIP,HMGCLL1,HSD17B6,IDO1,IRX6,ITIH4,KRT13,MUC16,MYH6,NAGS,NTM,OLR1,PDIA2,RGAG1,SAA1,SCTR,SERPINB10,SGK2,SLC39A4,SLC5A5,SLIT1,SORCS1,TAC3,TENM2,TERT,UPK3B	46
Cell-To-Cell Signaling and Interaction, Cellular Movement, Hematological System Development and Function, Immune Cell Trafficking	attraction of effector lymphocytes	0.0155				CCL2,CCL4	2
Cellular Movement	chemotaxis of germ cell tumor cell lines	0.0155				CCL2,CCL4	2
Cell Cycle	mitogenesis of brain cancer cell lines	0.0155				EDN3,F2	2
Cell-To-Cell Signaling and Interaction, Hematological System Development and Function, Immune Cell Trafficking, Tissue Development	adhesion of mononuclear leukocytes	0.0158		1.312		CCL2,CCL3L1,CCL4,F2,TERT	5
Connective Tissue Disorders, Immunological Disease, Inflammatory Disease, Skeletal and Muscular Disorders	polyarticular juvenile rheumatoid arthritis	0.0161				CCL3L1,CCL4,EDN3,S100A8	4
Cell-To-Cell Signaling and Interaction, Hematological System Development and Function, Immune Cell Trafficking, Inflammatory Response	activation of neutrophils	0.0179		0.283		CCL2,CCL4,F2,SAA1	4
Cellular Growth and Proliferation, Tissue Development	proliferation of epithelial cells	0.0181		-1.165		CLDN6,COL8A2,F2,FST,ITIH4,SCTR,SFRP2,TERT,WNT16	9
Cell-To-Cell Signaling and Interaction, Cellular Movement, Hematological System Development and Function, Immune Cell Trafficking	attraction of memory T lymphocytes	0.0181				CCL2,CCL4	2
Lipid Metabolism, Molecular Transport, Small Molecule Biochemistry	release of arachidonic acid	0.0188		-0.83	bias	CCL2,F2,PLA2G2D,TAC3	4
Cellular Movement	infiltration of cells	0.0207		0.695		CCL2,CCL4,COL2A1,F2,FST,GBP1,IDO1,S100A8	8
Cell-To-Cell Signaling and Interaction, Cellular Movement, Hematological System Development and Function, Immune Cell Trafficking, Inflammatory Response	chemoattraction of macrophages	0.0207				CCL2,CCL4	2
Infectious Disease	infection by Human cytomegalovirus	0.0207				CCL2,CCL4	2
Cellular Movement	migration of chondrosarcoma cells	0.0207				CCL2,F2	2
Gastrointestinal Disease, Organismal Injury and Abnormalities	oral submucous fibrosis	0.0225				BARX2,CDSN,CYP4B1	3
Cellular Assembly and Organization	formation of uropod	0.0242				CCL2,CCL4	2
Cancer	transformation of endothelial cells	0.0242				F2,TERT	2
Cellular Movement, Hematological System Development and Function, Immune Cell Trafficking, Inflammatory Response	chemotaxis of macrophages	0.0249				CCL2,CCL4,F2,SAA1	4
Cellular Development, Cellular Growth and Proliferation, Nervous System Development and Function	proliferation of astrocytes	0.0253				DNER,F2,TERT	3
Cellular Development, Connective Tissue Development and Function, Embryonic Development, Organ Development, Organismal Development, Skeletal and Muscular System Development and Function, Tissue Development	differentiation of osteoclast-like cells	0.0273				CCL2,S100A8	2
Cell Morphology, Hematological System Development and Function, Hypersensitivity Response	shape change of basophils	0.0273				CCL2,CCL8	2
Lipid Metabolism, Molecular Transport, Small Molecule Biochemistry	efflux of cholesterol	0.0283		-1.963		CCL2,S100A8,SAA1,TERT	4
Cell Signaling, Molecular Transport, Vitamin and Mineral Metabolism	mobilization of Ca2+	0.0289		0.249		CCL2,CCL3L1,CCL4,CCL8,F2,SAA1,TAC3	7
Cell-To-Cell Signaling and Interaction, Hematological System Development and Function, Immune Cell Trafficking, Tissue Development	adhesion of immune cells	0.0289		1.653		CCL2,CCL3L1,CCL4,F2,OLR1,S100A8,TERT	7
Small Molecule Biochemistry	accumulation of hormone	0.0289				EDN3,SAA1	2
Cancer, Cellular Movement, Embryonic Development	invasion of trophoblast cells	0.0289				F2,FST	2
Cellular Movement	migration of macrophage cancer cell lines	0.0289				CCL2,F2	2
Cellular Movement, Hematological System Development and Function, Immune Cell Trafficking, Inflammatory Response	migration of peripheral blood monocytes	0.0289				CCL2,CCL8	2
Inflammatory Response	inflammatory response	0.0292		1.08		CCL2,CCL3L1,CCL4,CCL8,EDN3,F2,IDO1,OLR1,PLA2G2D,S100A8,SAA1	11
Cellular Development, Cellular Growth and Proliferation, Connective Tissue Development and Function, Embryonic Development, Organ Development, Organismal Development, Skeletal and Muscular System Development and Function, Tissue Development	formation of osteoblasts	0.0293				DKK2,FST,SFRP2	3
Cell Death and Survival	necrosis	0.0293		-0.862		CCL2,CCL4,CNTFR,COL2A1,CRLF1,DDX3X,DLGAP2,F2,FST,GPR37,IDO1,ITIH4,MUC16,MYH6,OLR1,S100A8,SAA1,SERPINB10,SFRP2,SLC47A1,SLC5A5,SLIT1,TERT,WNT16	24
Carbohydrate Metabolism, Lipid Metabolism, Small Molecule Biochemistry	hydrolysis of phosphatidic acid	0.0293		-1.183		CCL4,F2,PLA2G2D,TAC3	4
Cellular Movement, Hematological System Development and Function, Immune Cell Trafficking, Inflammatory Response	influx of neutrophils	0.0293				CCL2,CCL4,S100A8	3
Cell-To-Cell Signaling and Interaction, Cellular Growth and Proliferation	stimulation of leukemia cell lines	0.0293				CCL2,F2	2
Cellular Movement, Hematological System Development and Function, Immune Cell Trafficking, Inflammatory Response	migration of phagocytes	0.0293		1.122		CCL2,CCL4,CCL8,F2,S100A8,SAA1	6
Cancer, Endocrine System Disorders, Organismal Injury and Abnormalities, Reproductive System Disease	ovarian cancer	0.0293				CCL2,CCL4,IDO1,MUC16,SCGB2A1,SLC39A4,TERT,UPK3B	8
Cell-To-Cell Signaling and Interaction, Hematological System Development and Function, Immune Cell Trafficking, Inflammatory Response	activation of phagocytes	0.0293		0.405		CCL2,CCL4,CCL8,F2,IDO1,PLA2G2D,SAA1	7
Dermatological Diseases and Conditions	psoriasis	0.0293				ADAMDEC1,CCL2,CDSN,DKK2,GBP1,GBP2,IDO1,S100A8,SCGB2A1	9
Cellular Movement, Hematological System Development and Function, Immune Cell Trafficking, Inflammatory Response	chemotaxis of peripheral blood monocytes	0.0293				CCL2,CCL4	2
Infectious Disease	viral entry by HIV	0.0293				CCL3L1,CCL4	2
Cancer	abdominal cancer	0.0293				ABCB5,ADAMDEC1,BARX2,CACNA1S,CCL2,CCL4,CDSN,CFAP44,CILP2,CLDN6,CLVS2,CNTFR,COL2A1,COL8A2,CPXM2,CRLF1,DDX3X,DKK2,DLGAP2,DNER,DPPA5,EDN3,EIF1AX,EMILIN3,F2,FST,GBP1,GBP2,GPR37,HHIP,HSD17B6,IDO1,ITIH4,MUC16,MYH6,NTM,OLR1,PDIA2,S100A8,SAA1,SCGB2A1,SFRP2,SGK2,SHISA2,SLC39A4,SLC47A1,SLC5A5,SLIT1,SORCS1,TENM2,TERT,TM4SF5,UPK1A,UPK3B,USP9Y,WNT16,ZFY	57
Cell Signaling, Molecular Transport, Vitamin and Mineral Metabolism	depletion of Ca2+	0.0293				CACNA1S,F2	2
Cardiovascular Disease, Hereditary Disorder, Metabolic Disease	familial hypercholesterolemia	0.0293				F2,ITIH4	2
Cellular Movement	invasion of bone cancer cell lines	0.0293				F2,TERT	2
Cellular Movement, Hematological System Development and Function, Immune Cell Trafficking, Inflammatory Response	migration of peritoneal macrophages	0.0293				CCL2,CCL4	2
Cellular Movement, Hematological System Development and Function, Immune Cell Trafficking, Inflammatory Response	mobilization of neutrophils	0.0293				CCL2,CCL4	2
Organ Morphology, Skeletal and Muscular System Development and Function	number of thoracic vertebra	0.0293				FST,SFRP2	2
Carbohydrate Metabolism, Lipid Metabolism, Molecular Transport, Small Molecule Biochemistry	release of phosphatidic acid	0.0293				F2,PLA2G2D	2
Cellular Movement, Hematological System Development and Function, Immune Cell Trafficking, Inflammatory Response	chemotaxis of lymphocytes	0.0293				CCL2,CCL4,CCL8,SAA1	4
Lipid Metabolism, Small Molecule Biochemistry	cleavage of lipid	0.0293		-1.506		CCL4,F2,HMGCLL1,PLA2G2D,TAC3	5
Cardiovascular Disease, Immunological Disease, Inflammatory Disease, Organismal Injury and Abnormalities	experimental autoimmune myocarditis	0.0293				CCL2,MYH6	2
Cellular Movement, Hematological System Development and Function, Immune Cell Trafficking	migration of PBMCs	0.0293				CCL2,CCL4	2
Cellular Movement, Hematological System Development and Function, Immune Cell Trafficking, Inflammatory Response	transmigration of dendritic cells	0.0293				CCL2,CCL4	2
Cell-To-Cell Signaling and Interaction	binding of cells	0.0293		-0.952		CCL2,CCL3L1,CCL4,CNTFR,DDX3X,F2,MUC16,OLR1	8
Cell Signaling, Molecular Transport, Small Molecule Biochemistry, Vitamin and Mineral Metabolism	release of Ca2+	0.0293		0.67		CACNA1S,CCL2,CCL4,F2,SLIT1	5
Cell-To-Cell Signaling and Interaction	fusion of cells	0.0293				ABCB5,CACNA1S,CCL2,F2	4
Cellular Growth and Proliferation	formation of connective tissue cells	0.0293		0.218		CCL2,DKK2,FST,S100A8,SFRP2	5
Cell-To-Cell Signaling and Interaction, Hematological System Development and Function, Immune Cell Trafficking, Inflammatory Response, Tissue Development	adhesion of PBMCs	0.0293				CCL2,F2	2
Amino Acid Metabolism, Post-Translational Modification, Small Molecule Biochemistry	conversion of L-amino acid	0.0293				IDO1,NAGS	2
Cardiovascular System Development and Function, Cell Morphology, Cell-To-Cell Signaling and Interaction, Tissue Development	electrical resistance of endothelial cells	0.0293				CCL2,F2	2
Cellular Movement	cell movement of leukemia cell lines	0.0293				CCL2,CCL4,CCL8,F2	4
Lipid Metabolism, Molecular Transport, Small Molecule Biochemistry	release of lipid	0.0293		-0.922		CCL2,F2,PLA2G2D,SAA1,TAC3	5
Cancer	intraepithelial neoplasia	0.0293				GBP2,HSD17B6,S100A8,TERT	4
Cellular Movement	chemotaxis of leukemia cell lines	0.0293				CCL2,CCL4,CCL8	3
Cell-To-Cell Signaling and Interaction, Skeletal and Muscular System Development and Function	activation of smooth muscle cells	0.0293				CCL2,F2	2
Cellular Movement	cell movement	0.0293		-0.679		BARX2,CCL2,CCL3L1,CCL4,CCL8,COL2A1,DDX3X,EDN3,F2,FST,GBP1,IDO1,OLR1,PDIA2,S100A8,SAA1,SFRP2,SLC5A5,SLIT1,TM4SF5	20
Cellular Movement, Hematological System Development and Function, Immune Cell Trafficking	migration of granulocytes	0.0293		1		CCL2,CCL4,S100A8,SAA1	4
Cell-To-Cell Signaling and Interaction, Cell-mediated Immune Response, Cellular Movement, Hematological System Development and Function, Immune Cell Trafficking, Inflammatory Response	chemoattraction of T lymphocytes	0.0293				CCL2,CCL4	2
Cell Morphology	contraction of connective tissue cells	0.0293				EDN3,F2	2
Infectious Disease	infection by Hepatitis C virus	0.0293				CCL2,CCL4	2
Cancer, Gastrointestinal Disease	digestive tract cancer	0.0293				ABCB5,ADAMDEC1,BARX2,CACNA1S,CCL2,CCL8,CDSN,CFAP44,CILP2,CLVS2,CNTFR,COL2A1,COL8A2,CPXM2,DDX3X,DKK2,DLGAP2,DNER,EDN3,EIF1AX,EMILIN3,F2,FST,GBP1,GBP2,GPR37,HHIP,HSD17B6,IDO1,ITIH4,MUC16,MYH6,NTM,OLR1,PDIA2,S100A8,SFRP2,SGK2,SHISA2,SLC39A4,SLC47A1,SLIT1,SORCS1,TENM2,TERT,TM4SF5,UPK1A,USP9Y,WNT16,ZFY	50
Cancer, Gastrointestinal Disease	malignant neoplasm of digestive system	0.0293				ABCB5,ADAMDEC1,BARX2,CACNA1S,CCL2,CCL8,CDSN,CFAP44,CILP2,CLVS2,CNTFR,COL2A1,COL8A2,CPXM2,DDX3X,DKK2,DLGAP2,DNER,EDN3,EIF1AX,EMILIN3,F2,FST,GBP1,GBP2,GPR37,HHIP,HSD17B6,IDO1,ITIH4,MUC16,MYH6,NTM,OLR1,PDIA2,S100A8,SFRP2,SGK2,SHISA2,SLC39A4,SLC47A1,SLIT1,SORCS1,TENM2,TERT,TM4SF5,UPK1A,USP9Y,WNT16,ZFY	50
Cellular Development, Connective Tissue Development and Function, Tissue Development	development of connective tissue cells	0.0293		0.218		CCL2,DKK2,FST,S100A8,SFRP2	5
Cellular Movement, Hematological System Development and Function, Immune Cell Trafficking, Inflammatory Response	chemotaxis of dendritic cells	0.0293				CCL2,CCL4,F2	3
Cardiovascular System Development and Function, Tissue Development	development of cardiovascular tissue	0.0293		-0.339		CCL2,F2,GBP1,MYH6,S100A8,SAA1,TERT	7
Connective Tissue Disorders	Dupuytren contracture	0.0293				COL2A1,COL8A2,FST	3
Cellular Movement, Hematological System Development and Function, Hematopoiesis	chemotaxis of hematopoietic progenitor cells	0.0293				CCL2,CCL8	2
Cellular Movement, Hematological System Development and Function	cell movement of hematopoietic progenitor cells	0.0293				CCL2,CCL4,CCL8	3
Connective Tissue Development and Function, Skeletal and Muscular System Development and Function	condensation of cartilage tissue	0.0293				BARX2,COL2A1	2
Organismal Development	length of body region	0.0293				COL2A1,FST	2
Cellular Movement, Connective Tissue Development and Function, Hepatic System Development and Function	migration of hepatic stellate cells	0.0293				CCL2,CCL4	2
Cell-To-Cell Signaling and Interaction, Hematological System Development and Function, Immune Cell Trafficking, Inflammatory Response	activation of monocytes	0.0293				CCL2,CCL4,CCL8	3
Organ Morphology, Skeletal and Muscular System Development and Function	relaxation of muscle	0.0293				EDN3,F2,OLR1	3
Cancer, Connective Tissue Disorders, Skeletal and Muscular Disorders	chondrosarcoma	0.0293				COL2A1,HHIP	2
Embryonic Development, Organ Development, Organismal Development, Tissue Development, Visual System Development and Function	formation of eye	0.0293				COL2A1,COL8A2,DKK2,FST,HHIP,IRX6,TENM2	7
Infectious Disease	infection by Herpesviridae	0.0293				CCL2,CCL4,F2	3
Cell-To-Cell Signaling and Interaction, Cellular Movement, Hematological System Development and Function, Immune Cell Trafficking	attraction of neutrophils	0.0293				CCL2,CCL4	2
Infectious Disease	infectivity of HIV-1	0.0293				CCL2,CCL4	2
Cancer, Neurological Disease, Organismal Injury and Abnormalities	primitive neuroectodermal brain tumor	0.0293				DDX3X,TERT	2
Cancer, Gastrointestinal Disease, Hepatic System Disease	liver cancer	0.0293				ABCB5,ADAMDEC1,BARX2,CACNA1S,CCL2,CILP2,CLVS2,COL2A1,COL8A2,CPXM2,DDX3X,DLGAP2,EDN3,EIF1AX,EMILIN3,F2,GBP2,HHIP,HSD17B6,IDO1,ITIH4,MUC16,MYH6,OLR1,PDIA2,SGK2,SHISA2,SLC39A4,SORCS1,TENM2,TERT,TM4SF5,UPK1A,USP9Y	34
Cell-To-Cell Signaling and Interaction, Hematological System Development and Function, Immune Cell Trafficking, Inflammatory Response	activation of myeloid cells	0.0293		0.799		CCL2,CCL4,CCL8,F2,S100A8,SAA1	6
Cancer, Tumor Morphology	invasion of tumor	0.0293				CCL2,EDN3,F2,S100A8,TERT	5
Connective Tissue Disorders, Developmental Disorder, Hereditary Disorder, Neurological Disease, Skeletal and Muscular Disorders	Czech dysplasia	0.0293				COL2A1	1
Ophthalmic Disease	Fuchs endothelial corneal dystrophy type 1	0.0293				COL8A2	1
Developmental Disorder, Endocrine System Disorders, Neurological Disease, Organismal Injury and Abnormalities, Reproductive System Disease, Respiratory Disease	Kallmann syndrome type 10	0.0293				TAC3	1
Connective Tissue Disorders, Developmental Disorder, Hereditary Disorder, Inflammatory Disease, Ophthalmic Disease, Skeletal and Muscular Disorders	Stickler syndrome I	0.0293				COL2A1	1
Connective Tissue Disorders, Developmental Disorder, Hereditary Disorder, Skeletal and Muscular Disorders	Torrance type platyspondylic skeletal dysplasia	0.0293				COL2A1	1
Developmental Disorder, Endocrine System Disorders, Hereditary Disorder, Organismal Injury and Abnormalities, Reproductive System Disease	Y-linked spermatogenic failure type 1	0.0293				USP9Y	1
Molecular Transport	accumulation of iodide	0.0293				SLC5A5	1
Tissue Development	accumulation of lymphoma cell lines	0.0293				TERT	1
Connective Tissue Disorders, Developmental Disorder, Hereditary Disorder, Skeletal and Muscular Disorders	achondrogenesis type II	0.0293				COL2A1	1
Dermatological Diseases and Conditions, Hereditary Disorder, Metabolic Disease	acrodermatitis enteropathica	0.0293				SLC39A4	1
Hematological System Development and Function	activated partial thromboplastin time of plasma	0.0293				F2	1
Cellular Assembly and Organization	activation of cytoskeleton	0.0293				F2	1
Skeletal and Muscular System Development and Function	adaptation of skeletal muscle	0.0293				CACNA1S	1
Cell Cycle, Embryonic Development	aneuploidy of embryonic stem cells	0.0293				TERT	1
Cell Death and Survival	apoptosis of HCAEC cells	0.0293				OLR1	1
Organismal Injury and Abnormalities, Tissue Morphology	area of scar tissue	0.0293				FST	1
Cancer, Cell Cycle	arrest in G2/M phase transition of melanoma cells	0.0293				TERT	1
Cardiovascular Disease, Developmental Disorder, Organismal Injury and Abnormalities	atrial septal defect type 3	0.0293				MYH6	1
Cancer, Dermatological Diseases and Conditions, Organismal Injury and Abnormalities	atypical fibroxanthoma	0.0293				TERT	1
Dermatological Diseases and Conditions, Developmental Disorder, Hereditary Disorder, Organismal Injury and Abnormalities	autosomal dominant dyskeratosis congenita type 2	0.0293				TERT	1
Hereditary Disorder, Ophthalmic Disease	autosomal dominant rhegmatogenous retinal detachment	0.0293				COL2A1	1
Dermatological Diseases and Conditions, Developmental Disorder, Hereditary Disorder, Organismal Injury and Abnormalities	autosomal recessive dyskeratosis congenita type 4	0.0293				TERT	1
Energy Production	beta-oxidation of carbon dioxide	0.0293				FABP2	1
Amino Acid Metabolism, Small Molecule Biochemistry	binding of essential amino acids	0.0293				IDO1	1
Developmental Disorder, Hematological Disease	bleeding disorder of yolk sac	0.0293				F2	1
Cell Cycle, Visual System Development and Function	cell division of RPE cells	0.0293				TERT	1
Cell Morphology, Nervous System Development and Function	cell rounding of astrocytes	0.0293				F2	1
Cell Morphology	cell rounding of breast cancer cell lines	0.0293				F2	1
Cell Morphology	cell rounding of neurons	0.0293				F2	1
Cell-To-Cell Signaling and Interaction, Cell-mediated Immune Response, Cellular Movement, Hematological System Development and Function, Immune Cell Trafficking, Inflammatory Response	chemoattraction of natural killer T lymphocytes	0.0293				CCL2	1
Cellular Movement, Hematological System Development and Function, Hematopoiesis, Hypersensitivity Response, Immune Cell Trafficking, Inflammatory Response	chemotaxis of mast precursor cells	0.0293				CCL2	1
Cellular Movement	chemotaxis of stellate cells	0.0293				CCL2	1
Neurological Disease	cold-induced sweating syndrome 1	0.0293				CRLF1	1
Nucleic Acid Metabolism, Small Molecule Biochemistry	consumption of NADH	0.0293				F2	1
Nucleic Acid Metabolism, Small Molecule Biochemistry	conversion of GMP	0.0293				GBP2	1
Gastrointestinal Disease, Hepatic System Disease, Hereditary Disorder, Respiratory Disease	cystic fibrosis-associated liver disease	0.0293				CCL2	1
Tissue Morphology	deficiency of motor neurons	0.0293				CNTFR	1
Tissue Morphology	density of cartilage matrix	0.0293				COL2A1	1
Cardiovascular System Development and Function, Skeletal and Muscular System Development and Function, Tissue Morphology	density of ventricular myocytes	0.0293				TERT	1
Cellular Compromise	destruction of basal membrane	0.0293				F2	1
Cell-To-Cell Signaling and Interaction, Neurological Disease, Tissue Development	detachment of growth cone	0.0293				F2	1
Cardiovascular Disease, Organismal Injury and Abnormalities	development of coronary artery disease in HIV	0.0293				CCL2	1
Connective Tissue Disorders, Developmental Disorder, Skeletal and Muscular Disorders	dysplasia of cartilage tissue	0.0293				COL2A1	1
Hematological Disease, Hereditary Disorder	dysprothrombinemia	0.0293				F2	1
DNA Replication, Recombination, and Repair	elongation of DNA fragment	0.0293				TERT	1
Cellular Function and Maintenance	engagement of blood platelets	0.0293				F2	1
Cellular Function and Maintenance	engagement of vascular endothelial cells	0.0293				F2	1
Organ Morphology	enlargement of quadriceps femoris	0.0293				FST	1
Cardiovascular Disease, Hereditary Disorder, Organismal Injury and Abnormalities, Skeletal and Muscular Disorders	familial hypertrophic cardiomyopathy type 14	0.0293				MYH6	1
Lipid Metabolism, Small Molecule Biochemistry	formation of 1,2-diacylglycerol	0.0293				F2	1
Cancer, Hematological Disease, Immunological Disease, Organismal Injury and Abnormalities	frequency of T-cell non-Hodgkin lymphoma	0.0293				TERT	1
Cellular Assembly and Organization, Cellular Function and Maintenance	function of telomeres	0.0293				TERT	1
Cellular Assembly and Organization	generation of collagen fibrils	0.0293				COL2A1	1
Cellular Growth and Proliferation, Hematological System Development and Function, Tissue Development	generation of tumor-associated macrophages	0.0293				CCL2	1
Cellular Development, Cellular Growth and Proliferation, Nervous System Development and Function	growth of Bergmann glia	0.0293				DNER	1
Cancer	growth of micrometastasis	0.0293				CCL2	1
Hematological Disease, Hereditary Disorder	hereditary hypoprothrombinemia	0.0293				F2	1
Cell-To-Cell Signaling and Interaction, Hematological System Development and Function, Immune Cell Trafficking, Inflammatory Response	hyperactivation of bone marrow-derived dendritic cells	0.0293				PLA2G2D	1
Developmental Disorder, Hereditary Disorder, Metabolic Disease	hyperammonemia type III	0.0293				NAGS	1
Cellular Compromise	hyperextension of telomeres	0.0293				TERT	1
Cancer, Skeletal and Muscular Disorders	hyperplasia of anterior tibial muscle	0.0293				FST	1
Cancer, Skeletal and Muscular Disorders	hyperplasia of extensor digitorum longus muscle	0.0293				FST	1
Cancer, Skeletal and Muscular Disorders	hyperplasia of quadriceps femoris	0.0293				FST	1
Cardiovascular Disease, Developmental Disorder, Organismal Injury and Abnormalities	hypertrophy of cardiac anterior wall	0.0293				MYH6	1
Developmental Disorder, Skeletal and Muscular Disorders	hypertrophy of extensor digitorum longus muscle	0.0293				FST	1
Developmental Disorder, Skeletal and Muscular Disorders	hypertrophy of quadriceps femoris	0.0293				FST	1
Connective Tissue Disorders, Developmental Disorder, Hereditary Disorder, Skeletal and Muscular Disorders	hypochondrogenesis	0.0293				COL2A1	1
Developmental Disorder, Endocrine System Disorders, Neurological Disease, Organismal Injury and Abnormalities, Reproductive System Disease	hypogonadotropic hypogonadism 10 without anosmia	0.0293				TAC3	1
Dermatological Diseases and Conditions, Hereditary Disorder	hypotrichosis simplex of scalp	0.0293				CDSN	1
Cancer, Cellular Development	immortalization of endothelial cells	0.0293				TERT	1
Cellular Development	immortalization of lung cell lines	0.0293				TERT	1
Cancer, Cellular Development	immortalization of ovarian surface epithelial cells	0.0293				TERT	1
Cellular Development	immortalization of prostate cancer cell lines	0.0293				TERT	1
Cell-To-Cell Signaling and Interaction, Cellular Growth and Proliferation, Hematological System Development and Function, Inflammatory Response	induction of blood platelets	0.0293				F2	1
Cell-To-Cell Signaling and Interaction, Cellular Growth and Proliferation, Renal and Urological System Development and Function	induction of mesangial cells	0.0293				F2	1
Cell-To-Cell Signaling and Interaction, Hematological System Development and Function, Tissue Development	interaction of invariant natural killer T cells	0.0293				SAA1	1
Cell-To-Cell Signaling and Interaction, Hematological System Development and Function, Tissue Development	interaction of neutrophils	0.0293				SAA1	1
Cancer, Cellular Movement, Connective Tissue Disorders	invasion of endometriotic stromal cells	0.0293				CCL2	1
Cardiovascular Disease, Neurological Disease	ischemic hemispheric stroke	0.0293				F2	1
Skeletal and Muscular System Development and Function	isometric tetanic force of extensor digitorum longus muscle	0.0293				FST	1
Skeletal and Muscular System Development and Function	isometric tetanic force of soleus muscle	0.0293				FST	1
Connective Tissue Disorders, Developmental Disorder, Hereditary Disorder, Skeletal and Muscular Disorders	kniest dysplasia	0.0293				COL2A1	1
Connective Tissue Disorders, Skeletal and Muscular Disorders	legg-perthes disease	0.0293				COL2A1	1
Cellular Development	lifespan of Th1 cells	0.0293				TERT	1
Cellular Development	lifespan of Th2 cells	0.0293				TERT	1
Cellular Development	lifespan of regulatory T lymphocytes	0.0293				TERT	1
Cellular Development	lifespan of vascular smooth muscle cells	0.0293				TERT	1
Reproductive System Development and Function	menstrual cycle	0.0293				DLGAP2	1
Small Molecule Biochemistry	metabolism of diphenyl	0.0293				CYP4B1	1
Cell-mediated Immune Response, Cellular Movement, Hematological System Development and Function, Immune Cell Trafficking	migration of natural killer T lymphocytes	0.0293				CCL4	1
Cell Cycle, Cellular Growth and Proliferation, Respiratory System Development and Function	mortality 2 crisis of lung cell lines	0.0293				TERT	1
Auditory Disease, Connective Tissue Disorders, Developmental Disorder, Hereditary Disorder, Neurological Disease, Ophthalmic Disease, Skeletal and Muscular Disorders	multiple epiphyseal dysplasia with myopia and conductive deafness	0.0293				COL2A1	1
Cell-To-Cell Signaling and Interaction, Nervous System Development and Function	nociceptive transmission	0.0293				CCL2	1
Connective Tissue Disorders, Developmental Disorder, Hereditary Disorder, Inflammatory Disease, Ophthalmic Disease, Skeletal and Muscular Disorders	nonsyndromic ocular type Stickler syndrome I	0.0293				COL2A1	1
Cellular Development, Embryonic Development, Hematological System Development and Function, Hematopoiesis, Lymphoid Tissue Structure and Development, Organ Development, Organismal Development, Tissue Development	onset of lymphopoiesis of long-term bone marrow culture cells	0.0293				FST	1
Connective Tissue Disorders, Developmental Disorder, Hereditary Disorder, Skeletal and Muscular Disorders	osteoarthritis with mild chondrodysplasia	0.0293				COL2A1	1
Embryonic Development, Skeletal and Muscular System Development and Function, Tissue Morphology	persistence of notochord	0.0293				COL2A1	1
Developmental Disorder, Hereditary Disorder, Ophthalmic Disease	posterior polymorphous corneal dystrophy 2	0.0293				COL8A2	1
Cell Death and Survival, Connective Tissue Disorders, Hereditary Disorder, Skeletal and Muscular Disorders	primary avascular necrosis of femoral head	0.0293				COL2A1	1
Organismal Injury and Abnormalities	proboscis	0.0293				COL2A1	1
Connective Tissue Disorders, Inflammatory Disease, Skeletal and Muscular Disorders	progressive osteoarthritis	0.0293				COL2A1	1
Cellular Development, Cellular Growth and Proliferation, Hematological System Development and Function	proliferation of tumor-infiltrating lymphocytes	0.0293				IDO1	1
Cancer, Dermatological Diseases and Conditions	quantity of basal-cell carcinoma	0.0293				HHIP	1
Connective Tissue Development and Function, Tissue Morphology	quantity of collagen bundle	0.0293				COL2A1	1
Infectious Disease	quantity of murine leukemia virus strain LPBM5	0.0293				IDO1	1
Lipid Metabolism, Molecular Transport, Small Molecule Biochemistry	quantity of platelet activating factor	0.0293				F2	1
Cardiovascular Disease, Hematological Disease	recurrent deep vein thrombosis	0.0293				F2	1
Organ Development	remodeling of gastrocnemius	0.0293				FST	1
Cardiovascular System Development and Function, Tissue Development, Tissue Morphology	repair of endothelial tissue	0.0293				CCL2	1
Organismal Injury and Abnormalities, Skeletal and Muscular Disorders	restenosis of vastus intermedius muscle	0.0293				CCL2	1
Drug Metabolism, Lipid Metabolism, Molecular Transport, Small Molecule Biochemistry	secretion of epoprostenol	0.0293				F2	1
Lipid Metabolism, Molecular Transport, Small Molecule Biochemistry	secretion of thromboxane	0.0293				F2	1
Cardiovascular Disease, Hereditary Disorder, Organismal Injury and Abnormalities	sick sinus syndrome type 3	0.0293				MYH6	1
Organ Morphology, Skeletal and Muscular System Development and Function	size of gastrocnemius	0.0293				FST	1
Cancer, Endocrine System Disorders, Organismal Injury and Abnormalities, Renal and Urological Disease	small cell carcinoma of urinary bladder	0.0293				TERT	1
Endocrine System Disorders, Hereditary Disorder, Organismal Injury and Abnormalities, Reproductive System Disease	spermatogenic failure nonobstructive Y-linked	0.0293				USP9Y	1
Connective Tissue Disorders, Developmental Disorder, Hereditary Disorder, Skeletal and Muscular Disorders	spondyloepimetaphyseal dysplasia, short ulna type	0.0293				COL2A1	1
Connective Tissue Disorders, Developmental Disorder, Hereditary Disorder, Skeletal and Muscular Disorders	spondyloepimetaphyseal dysplasia, strudwick type	0.0293				COL2A1	1
Hematological System Development and Function, Tissue Morphology	stimulation of blood	0.0293				F2	1
Organismal Injury and Abnormalities, Tissue Morphology	strength of wound	0.0293				FST	1
Cardiovascular Disease, Organismal Injury and Abnormalities	structure of fibrin clot	0.0293				F2	1
Cardiovascular System Development and Function, Cell Death and Survival	survival of endothelial progenitor cells	0.0293				OLR1	1
Immunological Disease, Infectious Disease	susceptibility to HIV/AIDS	0.0293				CCL3L1	1
Developmental Disorder, Gastrointestinal Disease, Hereditary Disorder, Neurological Disease	susceptibility to Hirschsprung disease type 4	0.0293				EDN3	1
Skeletal and Muscular Disorders	susceptibility to malignant hyperthermia 5	0.0293				CACNA1S	1
Hereditary Disorder, Organismal Injury and Abnormalities, Reproductive System Disease	susceptibility to recurrent pregnancy loss 2	0.0293				F2	1
Hematological Disease, Hereditary Disorder, Inflammatory Disease, Organismal Injury and Abnormalities, Respiratory Disease	telomere-related pulmonary fibrosis and/or bone marrow failure 1	0.0293				TERT	1
Organ Morphology	thickness of uterus	0.0293				FST	1
Hematological Disease, Hereditary Disorder	thrombophilia due to thrombin defect	0.0293				F2	1
Cardiovascular Disease, Connective Tissue Disorders, Hematological Disease	thrombosis of blood platelets	0.0293				PDIA2	1
Developmental Disorder, Endocrine System Disorders, Hereditary Disorder, Metabolic Disease	thyroid dyshormonogenesis 1	0.0293				SLC5A5	1
Connective Tissue Disorders, Developmental Disorder, Hereditary Disorder, Ophthalmic Disease, Skeletal and Muscular Disorders	vitreoretinopathy with phalangeal epiphyseal dysplasia	0.0293				COL2A1	1
Immunological Disease	systemic autoimmune syndrome	0.0296				CCL2,CCL3L1,CCL4,CCL8,CDSN,COL2A1,EDN3,GBP2,IDO1,ITIH4,S100A8,SAA1	12
Cellular Function and Maintenance	ion homeostasis of cells	0.0303		0.794		CCL2,CCL3L1,CCL4,CCL8,EDN3,F2,SAA1,SLC39A4	8
Cell-To-Cell Signaling and Interaction, Cellular Movement, Hematological System Development and Function, Immune Cell Trafficking, Inflammatory Response	recruitment of dendritic cells	0.0319				CCL2,CCL4	2
Cell-To-Cell Signaling and Interaction, Tissue Development	adhesion of leukemia cell lines	0.0332				CCL2,CCL4,F2	3
Cellular Movement, Skeletal and Muscular System Development and Function	migration of muscle cells	0.0332		-0.742		BARX2,CCL2,F2,PDIA2	4
Cardiovascular System Development and Function, Cellular Development, Organismal Development, Tissue Development	endothelial cell development	0.0332		-0.339		CCL2,F2,GBP1,S100A8,SAA1,TERT	6
Infectious Disease	infection by lymphocytic choriomeningitis virus	0.0336				CCL2,CCL4	2
Cellular Movement, Hematological System Development and Function, Immune Cell Trafficking, Inflammatory Response	infiltration by monocytes	0.0336				CCL2,CCL4	2
Cellular Assembly and Organization	remodeling of actin cytoskeleton	0.0336				F2,SLIT1	2
Cellular Development, Cellular Growth and Proliferation, Hair and Skin Development and Function, Tissue Development	proliferation of epidermal cells	0.0352				CLDN6,FST,TERT,WNT16	4
Cardiovascular System Development and Function, Organismal Development	vasculogenesis	0.0353		-0.065		CCL2,COL8A2,F2,GBP1,MYH6,OLR1,S100A8,SAA1,SFRP2,TERT	10
Organismal Injury and Abnormalities, Renal and Urological Disease	hydronephrosis	0.0353				CCL2,CNTFR,SFRP2	3
Embryonic Development, Organ Development, Organ Morphology, Organismal Development, Tissue Development, Visual System Development and Function	abnormal morphology of eye	0.0357				COL2A1,COL8A2,DKK2,FST,TENM2	5
Carbohydrate Metabolism, Lipid Metabolism, Small Molecule Biochemistry	hydrolysis of phosphatidylinositol	0.0362				CCL4,F2,TAC3	3
Nervous System Development and Function, Organ Morphology, Organismal Development	abnormal morphology of diencephalon	0.037				COL2A1,SHISA2,TENM2	3
Cellular Movement, Hematological System Development and Function, Immune Cell Trafficking, Inflammatory Response	migration of monocytes	0.037				CCL2,CCL8,F2	3
Cardiovascular Disease	arteriosclerosis	0.0373				CACNA1S,CCL2,COL2A1,F2,OLR1,S100A8,TERT	7
Cell Morphology, Connective Tissue Development and Function, Skeletal and Muscular System Development and Function	mineralization of osteoblasts	0.0374				DKK2,FST	2
Cancer, Organismal Injury and Abnormalities, Reproductive System Disease	Prostate Cancer and Tumors	0.038				ADAMDEC1,CCL2,F2,GBP2,HSD17B6,IDO1,S100A8,SORCS1,TERT	9
Connective Tissue Disorders, Immunological Disease, Inflammatory Disease, Skeletal and Muscular Disorders	rheumatoid arthritis	0.038				CCL2,CCL3L1,CCL4,CCL8,COL2A1,EDN3,GBP2,S100A8,SAA1	9
Gastrointestinal Disease, Hepatic System Disease, Inflammatory Disease, Organismal Injury and Abnormalities	primary biliary cirrhosis	0.0384				CCL2,CCL8,FST	3
Free Radical Scavenging, Molecular Transport	quantity of reactive oxygen species	0.0384		0.094		CCL2,F2,OLR1,TERT	4
Cell-mediated Immune Response, Cellular Movement, Hematological System Development and Function, Immune Cell Trafficking, Inflammatory Response	chemotaxis of T lymphocytes	0.0396				CCL2,CCL4,CCL8	3
Connective Tissue Disorders, Inflammatory Disease, Skeletal and Muscular Disorders	adjuvant arthritis	0.0396				CCL4,COL2A1	2
Free Radical Scavenging	synthesis of reactive oxygen species	0.0396		0.861		CCL4,F2,ITIH4,OLR1,PDIA2,S100A8,TERT	7
Tissue Development	development of connective tissue	0.0396		0.218		CCL2,COL2A1,DKK2,FST,S100A8,SFRP2	6
Embryonic Development, Nervous System Development and Function, Organ Development, Organ Morphology, Organismal Development, Tissue Development, Visual System Development and Function	abnormal morphology of ganglion cell layer	0.0396				FST,TENM2	2
Organismal Development	morphology of head	0.0396				COL2A1,COL8A2,DKK2,DNER,FST,GPR37,IRX6,SFRP2,SHISA2,TENM2	10
Lipid Metabolism, Molecular Transport, Small Molecule Biochemistry	transport of lipid	0.0396		-1.948	bias	F2,FABP2,SAA1,TERT	4
Cell-To-Cell Signaling and Interaction, Cellular Assembly and Organization	binding of cell surface	0.0396				F2,PDIA2	2
Cardiovascular System Development and Function, Organismal Development	formation of capillary vessel	0.0396				OLR1,TERT	2
Cardiovascular System Development and Function, Cellular Function and Maintenance, Cellular Growth and Proliferation	formation of endothelial cells	0.0396				CCL2,TERT	2
Infectious Disease	sexually transmitted disease	0.0396				CCL2,CCL3L1,CCL4	3
Organ Morphology, Skeletal and Muscular System Development and Function	quantity of bone	0.0396				FST,SFRP2,TERT	3
Cancer, Cellular Movement, Tumor Morphology	invasion of tumor cells	0.0396				EDN3,F2,S100A8,TERT	4
Cell Morphology	shape change of blood cells	0.0396				CCL2,CCL8,F2	3
Embryonic Development, Organismal Development	development of body axis	0.0396				COL2A1,COL8A2,DKK2,DNER,FST,HHIP,IRX6,SFRP2,SLIT1,TENM2,TERT	11
Cellular Movement, Skeletal and Muscular System Development and Function	migration of vascular smooth muscle cells	0.0396				CCL2,F2,PDIA2	3
Cancer, Organismal Injury and Abnormalities	urogenital cancer	0.0396				ABCB5,ADAMDEC1,CACNA1S,CCL2,CCL4,CFAP44,CLDN6,CLVS2,COL2A1,CPXM2,CRLF1,DLGAP2,DNER,DPPA5,EIF1AX,GBP1,GBP2,HSD17B6,IDO1,ITIH4,MUC16,MYH6,S100A8,SAA1,SCGB2A1,SLC39A4,SLC47A1,SLC5A5,SORCS1,TERT,TM4SF5,UPK3B	32
Embryonic Development, Organ Development, Organ Morphology, Organismal Development, Tissue Development, Visual System Development and Function	abnormal morphology of anterior segment of the eye	0.0396				COL2A1,COL8A2,DKK2	3
Cardiovascular System Development and Function, Organismal Development	formation of blood vessel	0.0396				CCL2,OLR1,TERT	3
Hematological Disease, Infectious Disease	Ebola hemorrhagic fever	0.0396				CCL2,CCL4	2
Cellular Movement, Hematological System Development and Function, Immune Cell Trafficking	trafficking of mononuclear leukocytes	0.0396				CCL2,CCL4	2
Cancer, Endocrine System Disorders, Organismal Injury and Abnormalities, Reproductive System Disease	ovarian adenocarcinoma	0.0396				MUC16,SLC39A4,TERT,UPK3B	4
Cancer, Cell Cycle, DNA Replication, Recombination, and Repair	DNA damage checkpoint of lymphoma cells	0.0396				TERT	1
Cell Cycle, Nervous System Development and Function	G1/S phase transition of astrocytes	0.0396				EDN3	1
Developmental Disorder, Hereditary Disorder	Hoyeraal-Hreidarsson syndrome	0.0396				TERT	1
Cancer, Immunological Disease	T cell lymphomagenesis	0.0396				TERT	1
Organ Morphology, Organismal Development, Skeletal and Muscular System Development and Function	abnormal morphology of extensor digitorum longus muscle	0.0396				FST	1
Nervous System Development and Function	abnormal morphology of motor nucleus of trigeminal nerve	0.0396				CNTFR	1
Cardiovascular Disease, Organismal Injury and Abnormalities	accumulation of thrombus	0.0396				F2	1
Cardiovascular System Development and Function, Cell-To-Cell Signaling and Interaction, Tissue Development	adhesion of endothelial progenitor cells	0.0396				OLR1	1
Embryonic Development, Organ Development, Organismal Development, Renal and Urological System Development and Function, Reproductive System Development and Function, Tissue Development	arrest in folliculogenesis	0.0396				FST	1
Organ Morphology, Organismal Injury and Abnormalities	atrophy of dermis	0.0396				FST	1
Cellular Assembly and Organization	binding of nuclear matrix	0.0396				TERT	1
Small Molecule Biochemistry	biosynthesis of kynurenic acid	0.0396				IDO1	1
Cancer, Organismal Injury and Abnormalities, Renal and Urological Disease	bladder squamous cell carcinoma	0.0396				TERT	1
Developmental Disorder, Skeletal and Muscular Disorders	brachypodia	0.0396				SFRP2	1
Cancer, Neurological Disease	brain gliosarcoma	0.0396				TERT	1
Cellular Assembly and Organization	bundling of actin stress fibers	0.0396				F2	1
Organismal Injury and Abnormalities, Skeletal and Muscular Disorders, Tissue Development	calcification of myocardium	0.0396				MYH6	1
Endocrine System Development and Function, Small Molecule Biochemistry	catabolism of androgen	0.0396				HSD17B6	1
Cancer, Cell Cycle	cell cycle progression of melanoma cells	0.0396				TERT	1
Cell-To-Cell Signaling and Interaction, Tissue Development	cell-cell contact of blood platelets	0.0396				F2	1
Cardiovascular Disease, Hematological Disease	central venous catheter-associated thrombosis	0.0396				F2	1
Connective Tissue Development and Function, Connective Tissue Disorders, Embryonic Development, Organ Development, Organ Morphology, Organismal Development, Skeletal and Muscular Disorders, Skeletal and Muscular System Development and Function, Tissue Development	cervical rib	0.0396				FST	1
Cell-mediated Immune Response, Cellular Movement, Hematological System Development and Function, Immune Cell Trafficking, Inflammatory Response	chemotaxis of CD4+ T-lymphocytes	0.0396				CCL4	1
Developmental Disorder, Organismal Injury and Abnormalities, Renal and Urological Disease	congenital obstructive nephropathy	0.0396				CCL2	1
Cell Morphology, Connective Tissue Development and Function	contraction of adipocytes	0.0396				EDN3	1
Nucleic Acid Metabolism, Small Molecule Biochemistry	conversion of GDP	0.0396				GBP2	1
Cellular Growth and Proliferation	cytostasis of ovarian cancer cell lines	0.0396				TERT	1
Cardiovascular Disease	damage of venular capillary	0.0396				F2	1
Skeletal and Muscular System Development and Function	delay in initiation of mineralization of bone	0.0396				COL2A1	1
Amino Acid Metabolism, Small Molecule Biochemistry	depletion of L-tryptophan	0.0396				IDO1	1
Cell-To-Cell Signaling and Interaction	desensitization of monocytes	0.0396				CCL2	1
Cellular Compromise, Tissue Morphology	disarray of myofibrils	0.0396				MYH6	1
Cardiovascular Disease, Organismal Injury and Abnormalities	dysfunction of endothelial barrier	0.0396				F2	1
Drug Metabolism, Molecular Transport	efflux of cisplatin	0.0396				SLC47A1	1
Organismal Development	formation of mucus	0.0396				ITIH4	1
Cancer, Neurological Disease	gliomatosis cerebri	0.0396				TERT	1
Digestive System Development and Function, Gastrointestinal Disease, Hepatic System Development and Function, Hepatic System Disease, Inflammatory Disease, Inflammatory Response, Organ Development	granulomatous hepatitis	0.0396				CCL8	1
Organismal Functions	healing of skeletal muscle	0.0396				FST	1
Hematological Disease	hypofibrinogenemia	0.0396				F2	1
Developmental Disorder, Hereditary Disorder, Metabolic Disease, Neurological Disease, Skeletal and Muscular Disorders	hypokalemic periodic paralysis type 1	0.0396				CACNA1S	1
Cardiovascular Disease, Hematological Disease, Neurological Disease	idiopathic cerebral vein thrombosis	0.0396				F2	1
Cancer, Cellular Development	immortalization of bronchial epithelial cells	0.0396				TERT	1
Lipid Metabolism, Small Molecule Biochemistry	incorporation of cholesterol	0.0396				FABP2	1
Connective Tissue Disorders, Inflammatory Disease, Skeletal and Muscular Disorders	initiation of arthritis	0.0396				CCL2	1
Cancer, Cellular Movement, Connective Tissue Disorders, Immune Cell Trafficking, Inflammatory Response	invasion of peripheral blood monocytes	0.0396				CCL2	1
Digestive System Development and Function, Organismal Development	lack of hard palate	0.0396				FST	1
Organ Morphology, Respiratory System Development and Function	lack of nasal septum	0.0396				COL2A1	1
Skeletal and Muscular System Development and Function	length of skeleton	0.0396				HHIP	1
Respiratory System Development and Function	length of snout	0.0396				COL2A1	1
Cancer, Organismal Injury and Abnormalities, Reproductive System Disease	mammary intraepithelial neoplasia	0.0396				TERT	1
Cellular Movement, Connective Tissue Development and Function	migration of fibrocytes	0.0396				CCL2	1
Cell Morphology, Nervous System Development and Function	modulation of dopaminergic neurons	0.0396				EDN3	1
Cancer, Connective Tissue Disorders, Organismal Injury and Abnormalities	myxoid/round cell liposarcoma	0.0396				TERT	1
Cell Cycle, Cellular Development, Respiratory System Development and Function	onset of replicative senescence of lung cell lines	0.0396				WNT16	1
Connective Tissue Disorders, Developmental Disorder, Hereditary Disorder, Skeletal and Muscular Disorders	otospondylomegaepiphyseal dysplasia	0.0396				COL2A1	1
Amino Acid Metabolism, Energy Production, Post-Translational Modification, Small Molecule Biochemistry	oxidation of L-tryptophan	0.0396				IDO1	1
Cell Morphology, Cellular Function and Maintenance, Hematological System Development and Function, Inflammatory Response	oxidation of neutrophils	0.0396				CCL4	1
Dermatological Diseases and Conditions, Hereditary Disorder	peeling skin syndrome	0.0396				CDSN	1
Cell-To-Cell Signaling and Interaction	penetration of monocytes	0.0396				CCL2	1
Cell Cycle, Respiratory System Development and Function	ploidy of lung cell lines	0.0396				TERT	1
Cellular Movement, Nervous System Development and Function	positioning of cholinergic neurons	0.0396				SLIT1	1
Cellular Function and Maintenance, Cellular Growth and Proliferation	production of pinhead sperm	0.0396				IDO1	1
Cellular Development, Cellular Growth and Proliferation, Embryonic Development, Organismal Development, Tissue Development	proliferation of extravillous trophoblast cells	0.0396				F2	1
Molecular Transport, Nucleic Acid Metabolism, Small Molecule Biochemistry	quantity of CTP	0.0396				TERT	1
Molecular Transport, Nucleic Acid Metabolism, Small Molecule Biochemistry	quantity of UTP	0.0396				TERT	1
Skeletal and Muscular System Development and Function	quantity of bone matrix	0.0396				COL2A1	1
Cell Cycle	re-entry into cell cycle progression of carcinoma cell lines	0.0396				TERT	1
Cell Cycle	re-entry into cell cycle progression of thyroid tumor cell lines	0.0396				TERT	1
Lipid Metabolism, Molecular Transport, Small Molecule Biochemistry	release of platelet activating factor	0.0396				F2	1
Drug Metabolism, Small Molecule Biochemistry	release of quinacrine	0.0396				F2	1
Cell Morphology	shape change of cytoskeleton	0.0396				F2	1
Skeletal and Muscular Disorders	shortening of thoracic vertebra	0.0396				SFRP2	1
Cell-To-Cell Signaling and Interaction, Cellular Growth and Proliferation	stimulation of mesothelial cells	0.0396				F2	1
Cell Death and Survival, Connective Tissue Development and Function	survival of bone marrow stromal cells	0.0396				F2	1
Cardiovascular Disease, Hereditary Disorder, Metabolic Disease	susceptibility to hypercholesterolemia	0.0396				ITIH4	1
Lipid Metabolism, Small Molecule Biochemistry	synthesis of 11,12-epoxyeicosatrienoic acid	0.0396				OLR1	1
Cardiovascular System Development and Function, Tissue Morphology	thickness of vascular tissue	0.0396				CCL2	1
Developmental Disorder, Hereditary Disorder, Metabolic Disease, Neurological Disease, Skeletal and Muscular Disorders	thyrotoxic periodic paralysis	0.0396				CACNA1S	1
Cellular Movement, Hematological System Development and Function, Immune Cell Trafficking, Inflammatory Response	trafficking of monocytes	0.0396				CCL2	1
Molecular Transport	transport of molecule	0.0411		-1.03		CACNA1S,CCL8,CNTFR,DDX3X,EDN3,F2,FABP2,FST,OLR1,S100A8,SAA1,SLC39A4,SLC47A1,SLC5A5,TERT	15
Molecular Transport	transport of cation	0.0411				CACNA1S,CCL8,CNTFR,SLC39A4,SLC47A1,SLC5A5	6
Gene Expression	binding of NFkB binding site	0.0416				F2,GBP2,TERT	3
Cancer	epithelial cancer	0.0416				ABCB5,ADAMDEC1,BARX2,CACNA1S,CCL2,CCL8,CDSN,CFAP44,CILP2,CLDN6,CLVS2,CNTFR,COL2A1,COL8A2,CPXM2,CRLF1,DDX3X,DKK2,DLGAP2,DNER,DPPA5,EDN3,EIF1AX,EMILIN3,F2,GBP1,GBP2,GPR37,HHIP,HSD17B6,IDO1,ITIH4,KRT13,MUC16,MYH6,NTM,OLR1,PDIA2,S100A8,SFRP2,SGK2,SHISA2,SLC39A4,SLC47A1,SLC5A5,SLIT1,SORCS1,TENM2,TERT,TM4SF5,UPK1A,UPK3B,USP9Y,WNT16,ZFY	55
Cancer, Tumor Morphology	size of tumor	0.0425				F2,SLC5A5,TERT	3
Cellular Movement, Hematological System Development and Function, Hypersensitivity Response, Immune Cell Trafficking, Inflammatory Response	chemotaxis of eosinophils	0.0428				CCL2,CCL3L1	2
Cardiovascular System Development and Function	permeability of vasculature	0.0428				CCL4,F2	2
Cancer	head and neck cancer	0.0428				CCL8,CPXM2,DDX3X,GBP1,GPR37,MUC16,S100A8,SFRP2,TERT	9
Cellular Movement, Immune Cell Trafficking	leukocyte migration	0.0429		1.081		CCL2,CCL3L1,CCL4,CCL8,EDN3,F2,IDO1,OLR1,S100A8,SAA1	10
Cellular Movement	migration of cells	0.0435		-0.505		BARX2,CCL2,CCL3L1,CCL4,CCL8,DDX3X,EDN3,F2,IDO1,OLR1,PDIA2,S100A8,SAA1,SFRP2,SLC5A5,SLIT1,TM4SF5	17
Nervous System Development and Function, Tissue Morphology	quantity of neurons	0.0435		0.163		CNTFR,CRLF1,DLGAP2,F2,FST	5
Cellular Movement, Hematological System Development and Function, Hypersensitivity Response, Immune Cell Trafficking	cell movement of eosinophils	0.0438				CCL2,CCL3L1,CCL4	3
Cancer	invasion of tissue	0.0438		0		CCL2,F2,FST,GBP1	4
Molecular Transport, Small Molecule Biochemistry	secretion of peptide	0.0442				EDN3,S100A8	2
Gastrointestinal Disease, Immunological Disease, Ophthalmic Disease	Sjogren's syndrome	0.0444				CCL4,GBP1,GBP2	3
Cell-To-Cell Signaling and Interaction, Hematological System Development and Function, Immune Cell Trafficking, Inflammatory Response	activation of dendritic cells	0.0444				CCL4,IDO1,PLA2G2D	3
Connective Tissue Disorders	advanced Dupuytren contracture	0.0457				COL2A1,COL8A2	2
Cellular Assembly and Organization, Cellular Function and Maintenance	organization of collagen fibrils	0.0457				COL2A1,SFRP2	2
Cellular Development, Cellular Growth and Proliferation, Connective Tissue Development and Function, Tissue Development	proliferation of stromal cells	0.0457				CCL2,F2	2
Cellular Assembly and Organization	quantity of fibrils	0.0457				COL2A1,SAA1	2
Cardiovascular System Development and Function, Organismal Development, Tissue Morphology	vasodilation of aorta	0.0457				EDN3,F2	2
Cancer, Gastrointestinal Disease	oral tumor	0.0459				CCL8,CDSN,CPXM2,S100A8,TERT	5
Dermatological Diseases and Conditions	plaque psoriasis	0.0467				CCL2,DKK2,S100A8	3
Cardiovascular System Development and Function, Cell Morphology, Cellular Development, Organismal Development, Tissue Development	tubulation of endothelial cells	0.0467				GBP1,OLR1,SAA1	3
Cancer	malignant squamous-cell carcinoma	0.0467				KRT13,S100A8	2
Cellular Movement, Hematological System Development and Function, Immune Cell Trafficking	cell movement of leukocytes	0.0467		1.309		CCL2,CCL3L1,CCL4,CCL8,EDN3,F2,IDO1,S100A8,SAA1	9
Cancer, Organismal Injury and Abnormalities, Reproductive System Disease	genital tract cancer	0.0467				ABCB5,ADAMDEC1,CACNA1S,CCL2,CCL4,CFAP44,CLDN6,CLVS2,COL2A1,DLGAP2,DNER,DPPA5,EIF1AX,GBP1,GBP2,HSD17B6,IDO1,ITIH4,MUC16,MYH6,S100A8,SAA1,SCGB2A1,SLC39A4,SORCS1,TERT,TM4SF5,UPK3B	28
Cell-To-Cell Signaling and Interaction, Hematological System Development and Function	binding of mononuclear leukocytes	0.0467				CCL2,CCL4,F2	3
Cancer, Neurological Disease, Organismal Injury and Abnormalities	medulloblastoma	0.0467				DDX3X,MUC16,TERT	3
Cancer, Organismal Injury and Abnormalities, Reproductive System Disease	genital tumor	0.0467				ABCB5,ADAMDEC1,CACNA1S,CCL2,CCL4,CFAP44,CLDN6,CLVS2,COL2A1,DLGAP2,DNER,DPPA5,EIF1AX,F2,GBP1,GBP2,HSD17B6,IDO1,ITIH4,MUC16,MYH6,S100A8,SAA1,SCGB2A1,SLC39A4,SORCS1,TERT,TM4SF5,UPK3B	29
Molecular Transport	transport of metal ion	0.0467				CACNA1S,CCL8,CNTFR,SLC39A4,SLC5A5	5
Cell-To-Cell Signaling and Interaction, Hematological System Development and Function, Immune Cell Trafficking, Tissue Development	adhesion of lymphocytes	0.0467				CCL2,CCL4,F2	3
Cancer, Organismal Injury and Abnormalities, Reproductive System Disease	prostatic intraepithelial neoplasia	0.0467				GBP2,HSD17B6,S100A8	3
Cardiovascular System Development and Function, Cellular Development, Cellular Growth and Proliferation, Organismal Development, Tissue Development	proliferation of endothelial cells	0.0467		0.074		CCL2,F2,GBP1,S100A8,SAA1	5
Cell-To-Cell Signaling and Interaction, Tissue Development	adhesion of lymphoma cell lines	0.0467				CCL2,F2	2
Cancer	transformation of epithelial cells	0.0467				F2,TERT	2
Lipid Metabolism, Molecular Transport, Small Molecule Biochemistry	transport of cholesterol	0.0467				SAA1,TERT	2
Embryonic Development, Organismal Development	development of head	0.0467				COL2A1,COL8A2,DKK2,DNER,FST,HHIP,IRX6,SLIT1,TENM2,TERT	10
Cell-To-Cell Signaling and Interaction, Tissue Development	cell-cell adhesion	0.0467				CDSN,F2,OLR1,TENM2	4
Cancer, Endocrine System Disorders, Organismal Injury and Abnormalities, Reproductive System Disease	advanced epithelial ovarian cancer	0.0467				MUC16,SLC39A4,UPK3B	3
Infectious Disease	replication of HIV-1	0.0467				CCL3L1,CCL4,S100A8	3
Cardiovascular Disease	atherosclerosis of aorta	0.0467				F2,OLR1	2
Cardiovascular System Development and Function	angiogenesis	0.0467		0.194		CCL2,COL8A2,F2,GBP1,MYH6,OLR1,SAA1,SFRP2,TERT	9
Cell-To-Cell Signaling and Interaction, Hematological System Development and Function, Immune Cell Trafficking, Inflammatory Response	activation of antigen presenting cells	0.0467		0.379		CCL2,CCL4,F2,IDO1,PLA2G2D	5
Metabolic Disease	AA amyloidosis	0.0467				SAA1	1
Connective Tissue Development and Function, Embryonic Development, Nervous System Development and Function, Organ Development, Organ Morphology, Organismal Development, Skeletal and Muscular System Development and Function, Tissue Development	abnormal morphology of enlarged vertebral body	0.0467				COL2A1	1
Organ Morphology, Organismal Development, Skeletal and Muscular System Development and Function	abnormal morphology of gastrocnemius	0.0467				FST	1
Nervous System Development and Function, Organ Morphology, Organismal Development	abnormal morphology of visual cortex	0.0467				TENM2	1
Hematological System Development and Function, Hypersensitivity Response, Immune Cell Trafficking, Inflammatory Response, Tissue Development	accumulation of basophils	0.0467				CCL2	1
Drug Metabolism, Endocrine System Development and Function, Lipid Metabolism, Molecular Transport, Small Molecule Biochemistry	accumulation of beta-estradiol	0.0467				SAA1	1
Carbohydrate Metabolism, Lipid Metabolism, Small Molecule Biochemistry	activation of phosphoinositide	0.0467				F2	1
Connective Tissue Disorders, Metabolic Disease	alkalinization of fibroblasts	0.0467				F2	1
Hematological Disease	antithrombin III deficiency	0.0467				F2	1
Cell Death and Survival	apoptosis of cardiac stem cells	0.0467				SFRP2	1
Amino Acid Metabolism, Small Molecule Biochemistry	binding of L-amino acid	0.0467				IDO1	1
Amino Acid Metabolism, Small Molecule Biochemistry	binding of aromatic amino acid	0.0467				IDO1	1
Cell-To-Cell Signaling and Interaction	binding of pancreatic cancer cell lines	0.0467				MUC16	1
Organ Development, Organ Morphology, Tissue Development, Visual System Development and Function	branching of lacrimal gland	0.0467				FST	1
Cell Death and Survival, Nervous System Development and Function	cell survival of cortical astrocytes	0.0467				GPR37	1
Cardiovascular System Development and Function, Cellular Growth and Proliferation	colony formation of endothelial cells	0.0467				TERT	1
Cancer, Ophthalmic Disease	conjunctival melanoma	0.0467				TERT	1
Nucleic Acid Metabolism, Small Molecule Biochemistry	consumption of NADPH	0.0467				F2	1
Cell Cycle, Cell-To-Cell Signaling and Interaction, Cellular Development, Cellular Growth and Proliferation, Respiratory System Development and Function	contact growth inhibition of lung cell lines	0.0467				TERT	1
Amino Acid Metabolism, Post-Translational Modification, Small Molecule Biochemistry	conversion of L-glutamic acid	0.0467				NAGS	1
Amino Acid Metabolism, Post-Translational Modification, Small Molecule Biochemistry	conversion of L-tryptophan	0.0467				IDO1	1
Embryonic Development, Hair and Skin Development and Function, Organ Development, Organ Morphology, Organismal Development, Tissue Development	delay in morphogenesis of hair follicle	0.0467				FST	1
Connective Tissue Development and Function, Tissue Morphology	density of connective tissue	0.0467				COL2A1	1
Cell-To-Cell Signaling and Interaction, Endocrine System Development and Function, Nervous System Development and Function	desensitization of pituitary cells	0.0467				EDN3	1
Connective Tissue Development and Function, Embryonic Development, Organ Development, Organismal Development, Skeletal and Muscular System Development and Function, Tissue Development	development of epiphyseal growth plate	0.0467				COL2A1	1
Embryonic Development, Nervous System Development and Function, Organ Development, Organismal Development, Tissue Development	development of optic chiasm	0.0467				SLIT1	1
Ophthalmic Disease, Organismal Injury and Abnormalities	early age-related maculopathy	0.0467				CCL2	1
Infectious Disease	entrance of flavivirus	0.0467				PDIA2	1
Cellular Development	epithelial-mesenchymal transition of stomach cancer cell lines	0.0467				TERT	1
Organismal Injury and Abnormalities	fibrosis of perivascular matrix	0.0467				CCL2	1
Developmental Disorder, Neurological Disease, Organismal Injury and Abnormalities	focal cortical dysplasia	0.0467				TERT	1
Cellular Growth and Proliferation, Hematological System Development and Function, Inflammatory Response	formation of foreign body giant cell	0.0467				CCL2	1
Lipid Metabolism, Small Molecule Biochemistry	hydroxylation of lauric acid	0.0467				CYP4B1	1
Developmental Disorder, Skeletal and Muscular Disorders	hypertrophy of anterior tibial muscle	0.0467				FST	1
Cell-To-Cell Signaling and Interaction, Inflammatory Response, Tissue Development	inflammation of endothelial cells	0.0467				S100A8	1
Inflammatory Response	inflammation of epididymis	0.0467				IDO1	1
Inflammatory Response	inflammation of vasculature	0.0467				CCL2	1
Cancer, Cellular Movement, Embryonic Development	invasion of cytotrophoblastic cells	0.0467				FST	1
Cellular Movement, Immune Cell Trafficking	invasion of tumor-infiltrating lymphocytes	0.0467				CCL2	1
Tissue Morphology	lack of palatal shelf	0.0467				COL2A1	1
Organismal Development	length of tail	0.0467				FST	1
Cancer, Organismal Injury and Abnormalities, Reproductive System Disease	low grade malignant neoplasm of prostate	0.0467				S100A8	1
Lipid Metabolism, Small Molecule Biochemistry	modification of octanoic acid	0.0467				CYP4B1	1
Organismal Injury and Abnormalities	obstruction of lumen	0.0467				OLR1	1
Cellular Development, Cellular Growth and Proliferation, Connective Tissue Development and Function, Tissue Development	outgrowth of fibroblasts	0.0467				TERT	1
Cardiovascular Disease, Cardiovascular System Development and Function, Organismal Injury and Abnormalities, Tissue Morphology	permeability of endothelial barrier	0.0467				F2	1
Cardiovascular Disease, Inflammatory Disease	phlebitis	0.0467				F2	1
Cardiovascular Disease, Gastrointestinal Disease, Hematological Disease, Hepatic System Disease	portal vein thrombosis	0.0467				F2	1
Cell Signaling, Molecular Transport, Nucleic Acid Metabolism, Small Molecule Biochemistry	quantity of GTP	0.0467				TERT	1
Skeletal and Muscular System Development and Function, Tissue Morphology	quantity of fast twitch oxidative muscle fibers	0.0467				FST	1
Endocrine System Development and Function	regulation of hypothalamic pituitary thyroid axis	0.0467				FST	1
Cellular Function and Maintenance, Hematological System Development and Function, Inflammatory Response	regulation of neutrophils	0.0467				S100A8	1
Connective Tissue Disorders, Dental Disease, Developmental Disorder, Gastrointestinal Disease, Skeletal and Muscular Disorders	retrognathia	0.0467				COL2A1	1
Cell Cycle	senescence of thyroid tumor cell lines	0.0467				TERT	1
Auditory and Vestibular System Development and Function, Organ Morphology	size of ear	0.0467				FST	1
Organismal Injury and Abnormalities, Reproductive System Disease	stage 1 endometriosis	0.0467				CCL2	1
Cancer	transformation of ovarian surface epithelial cells	0.0467				TERT	1
Cellular Movement	transmigration of macrophage cancer cell lines	0.0467				F2	1
Hematological System Development and Function, Inflammatory Response, Tissue Morphology	quantity of dendritic cells	0.0467				CCL2,IDO1,PLA2G2D	3
Cellular Movement, Hematological System Development and Function, Immune Cell Trafficking	transmigration of leukocytes	0.0476				CCL2,CCL4,F2	3
Nervous System Development and Function, Organ Morphology, Organismal Development	abnormal morphology of mesencephalon	0.0476				GPR37,TENM2	2
Cell-To-Cell Signaling and Interaction, Reproductive System Development and Function	binding of gonadal cell lines	0.0476				F2,OLR1	2
Cancer, Dermatological Diseases and Conditions	papilloma	0.0493				KRT13,S100A8,TERT	3
Cell-To-Cell Signaling and Interaction, Cellular Movement, Hematological System Development and Function, Immune Cell Trafficking, Inflammatory Response	recruitment of monocytes	0.0494				CCL2,CCL4	2

## Sheet: BF Thy UNINF v INF
Categories	Diseases or Functions Annotation	B-H p-value	Predicted Activation State	Activation z-score	Notes	Molecules	# Molecules
Cancer, Organismal Injury and Abnormalities, Reproductive System Disease	uterine serous papillary cancer	2.24e-08				ACTG2,ALDH1A1,C7,CNN1,FBLN5,MAL,MYH11,PAGE4,PLP1,SAA1,SLIT3,SLPI,WFDC2,ZBTB16	14
Cardiovascular System Development and Function	development of cardiovascular system	1.28e-06		0.843		ADAMTS1,ALDH1A2,BMP5,BPI,EPHA3,FBLN5,FOLH1,HAND2,HIF3A,INHBA,KCNH2,LECT1,LOX,MMP7,MMP9,MYBPC3,MYL7,NPPA,RBP4,RYR2,SAA1,SLIT3,SPP1,TNNT2,TRPC4	25
Cardiovascular System Development and Function	angiogenesis	6.37e-06		0.179		ADAMTS1,ALDH1A2,BPI,FOLH1,HAND2,HIF3A,INHBA,LECT1,LOX,MMP9,MYBPC3,MYL7,NPPA,RYR2,SAA1,SLIT3,SLPI,SPP1,TNNT2,TRPC4	20
Cardiovascular System Development and Function	heart rate	7.34e-06		0.164		ACTG2,EPHA3,INHBA,KCNH2,MYBPC3,MYL4,MYL7,NPPA,RYR2,SPP1,TG,TNNT2	12
Cardiovascular System Development and Function, Organismal Development	vasculogenesis	7.34e-06		0.277		ADAMTS1,ALDH1A2,BPI,FBLN5,FOLH1,HAND2,HIF3A,INHBA,LECT1,LOX,MMP7,MMP9,MYBPC3,NPPA,RYR2,SAA1,SLIT3,SPP1,TNNT2,TRPC4	20
Cardiovascular System Development and Function, Organ Morphology	contraction of heart	6.16e-05		-0.2		ACTG2,INHBA,KCNH2,MYBPC3,MYL4,MYL7,RYR2,SPP1,TNNT2	9
Cancer	pelvic cancer	0.000113				ACTG2,ADAMTS1,ALDH1A1,ALDH1A2,BMP5,C7,CD209,CDH16,CILP,CNN1,COL9A1,CPXM2,DRP2,DUOX2,ETNPPL,FAM189A2,FBLN5,FOLR1,HAVCR1,HIF3A,INHBA,MAL,MARCO,MMP7,MMP9,MYH11,MYO5C,OTOGL,PAGE4,PDK4,PKHD1L1,PLP1,PMP2,RYR2,SAA1,SLC34A2,SLIT3,SLPI,SPOCK3,SPP1,SPTB,SULT2A1,TG,UTY,WFDC2,ZBTB16	46
Cancer, Organismal Injury and Abnormalities, Reproductive System Disease	female genital tract cancer	0.000113				ACTG2,ADAMTS1,ALDH1A1,ALDH1A2,BMP5,C7,CD209,CILP,CNN1,COL9A1,DRP2,DUOX2,ETNPPL,FAM189A2,FBLN5,FOLR1,HAVCR1,INHBA,MAL,MMP7,MMP9,MYH11,MYO5C,OTOGL,PAGE4,PDK4,PKHD1L1,PLP1,PMP2,RYR2,SAA1,SLC34A2,SLIT3,SLPI,SPOCK3,SPP1,SPTB,SULT2A1,TG,WFDC2,ZBTB16	41
Cancer, Organismal Injury and Abnormalities	urogenital cancer	0.000113				ACTG2,ADAMTS1,ALDH1A1,ALDH1A2,BMP5,C7,CD209,CDH16,CILP,CNN1,COL9A1,CPXM2,DRP2,DUOX2,EHF,ETNPPL,FAM189A2,FBLN5,FOLR1,HAVCR1,HIF3A,INHBA,MAL,MARCO,MMP7,MMP9,MYH11,MYO5C,OTOGL,PAGE4,PDK4,PI15,PKHD1L1,PLP1,PMP2,RYR2,SAA1,SLC34A2,SLIT3,SLPI,SPOCK3,SPP1,SPTB,SULT2A1,TG,UTY,WFDC2,ZBTB16	48
Cancer, Organismal Injury and Abnormalities, Reproductive System Disease	genital tract cancer	0.000202				ACTG2,ADAMTS1,ALDH1A1,ALDH1A2,BMP5,C7,CD209,CILP,CNN1,COL9A1,DRP2,DUOX2,EHF,ETNPPL,FAM189A2,FBLN5,FOLR1,HAVCR1,INHBA,MAL,MMP7,MMP9,MYH11,MYO5C,OTOGL,PAGE4,PDK4,PI15,PKHD1L1,PLP1,PMP2,RYR2,SAA1,SLC34A2,SLIT3,SLPI,SPOCK3,SPP1,SPTB,SULT2A1,TG,WFDC2,ZBTB16	43
Cell-To-Cell Signaling and Interaction, Hematological System Development and Function, Immune Cell Trafficking, Inflammatory Response	activation of leukocytes	0.000272		1.967		BPI,CD209,CLEC4G,CPE,HAVCR1,INHBA,MMP9,MPZ,NPPA,PLP1,PMP2,RBP4,SAA1,SLPI,SPP1,TG	16
Neurological Disease	hypomyelination of axons	0.000339				MAL,MPZ,PLP1	3
Cell-To-Cell Signaling and Interaction	activation of cells	0.000339		1.797		BPI,CD209,CLEC4G,CPE,HAVCR1,INHBA,MMP9,MPZ,MYBPC3,NPPA,PLP1,PMP2,RBP4,SAA1,SLIT3,SLPI,SPP1,SPTB,TG	19
Cardiovascular System Development and Function, Tissue Development	development of cardiovascular tissue	0.00035		0.239		ADAMTS1,ALDH1A2,BPI,INHBA,LECT1,MMP9,MYBPC3,NPPA,RBP4,SAA1,SPP1,TNNT2	12
Cardiovascular System Development and Function, Organ Morphology	contractility of heart	0.000375		0.364		ACTG2,HAND2,MMP9,MYBPC3,MYL4,RYR2,SPP1,TNNT2	8
Cancer, Organismal Injury and Abnormalities, Reproductive System Disease	genital tumor	0.000508				ACTG2,ADAMTS1,ALDH1A1,ALDH1A2,BMP5,C7,CD209,CILP,CNN1,COL9A1,DRP2,DUOX2,EHF,ETNPPL,FAM189A2,FBLN5,FOLR1,HAVCR1,INHBA,MAL,MMP7,MMP9,MYH11,MYO5C,OTOGL,PAGE4,PDK4,PI15,PKHD1L1,PLP1,PMP2,RYR2,SAA1,SLC34A2,SLIT3,SLPI,SPOCK3,SPP1,SPTB,SULT2A1,TG,WFDC2,ZBTB16	43
Cardiovascular System Development and Function, Organ Morphology, Skeletal and Muscular System Development and Function, Tissue Morphology	contraction of cardiac muscle	0.000535				INHBA,KCNH2,MYBPC3,MYL4,RYR2,TNNT2	6
Cellular Movement	migration of cells	0.000595		0.521		ADAMTS1,CD209,COCH,EHF,FBLN5,FOLR1,HAVCR1,INHBA,KCNH2,LOX,LTBP2,MARCO,MMP7,MMP9,MPZ,MYH11,NPPA,PLET1,PLP1,SAA1,SLIT3,SLPI,SPOCK3,SPP1,TG,TPD52L1,ZBTB16	27
Tissue Development	formation of cardiovascular tissue	0.000636				ALDH1A2,BPI,MYBPC3,MYH11,NPPA,RBP4,TNNT2	7
Cancer, Endocrine System Disorders, Organismal Injury and Abnormalities, Reproductive System Disease	ovarian cancer	0.000753				ALDH1A1,ALDH1A2,FOLR1,HAVCR1,INHBA,MMP7,MMP9,PDK4,SLC34A2,SLPI,SPP1,WFDC2	12
Organismal Injury and Abnormalities	calcinosis	0.000895		-0.849	bias	LECT1,MMP9,MYBPC3,SLC34A2,SPP1	5
Cellular Movement	cell movement	0.00121		0.612		ADAMTS1,CD209,CNN1,COCH,EHF,FBLN5,FOLR1,HAVCR1,INHBA,KCNH2,LOX,LTBP2,MARCO,MMP7,MMP9,MPZ,MYH11,NPPA,PLET1,PLP1,SAA1,SLIT3,SLPI,SPOCK3,SPP1,TG,TPD52L1,ZBTB16	28
Tissue Development	formation of elastic fibers	0.0014				FBLN5,LOX,MYH11	3
Cancer, Endocrine System Disorders, Organismal Injury and Abnormalities, Reproductive System Disease	stage 3c ovarian cancer	0.0014				MMP9,SPP1,WFDC2	3
Cancer	melanoma	0.00154				ADAMTS1,ALDH1A2,BMP5,C14orf37,C1QTNF4,C7,CD209,CDH16,CILP,CNN1,COCH,COL9A1,CPE,CPXM2,DUOX2,DUOXA1,EPHA3,FAM107A,FAM189A2,FBLN5,FOLH1,FOLR1,HAND2,HAVCR1,HIF3A,KCNH2,LECT1,LOX,LTBP2,MARCO,MYBPC3,MYH11,MYO5C,OTOGL,PDK4,PKHD1L1,PPP1R11,RGL3,RYR2,SAA1,SLC14A1,SLC27A2,SLC34A2,SLC7A4,SLIT3,SOWAHA,SPOCK3,SPP1,SPTB,SULT2A1,TDRD1,TG,TNNT2,TPD52L1,TRPC4,ZBTB16	56
Skeletal and Muscular System Development and Function	force generation of muscle	0.00169				MYBPC3,MYH11,TNNT2	3
Endocrine System Disorders, Metabolic Disease	hypothyroidism	0.00169				DUOX2,DUOXA1,NPPA,TG	4
Cancer, Hematological Disease, Immunological Disease	hyperplasia of Th2 cells	0.0017				HAVCR1,PLP1	2
Cell Morphology, Nervous System Development and Function, Tissue Morphology	morphology of paranodes	0.0017				MAL,MPZ	2
Cardiovascular System Development and Function	morphology of cardiovascular system	0.0017				ALDH1A2,CNN1,EPHA3,FBLN5,HAND2,LOX,MMP9,MYBPC3,MYH11,NPPA,RBP4,RYR2,SPP1,TNNT2	14
Cancer	head and neck neoplasia	0.0017				ADAMTS1,ALDH1A2,CD209,CILP,CNN1,COCH,CPXM2,CTBS,EHF,EPHA3,FOLH1,FOLR1,HAVCR1,INHBA,KCNH2,MAL,MMP9,MYBPC3,PDK4,PI15,PKHD1L1,RBP4,RYR2,SLIT3,SLPI,SOWAHA,SPOCK3,SPP1,TG	29
Embryonic Development, Organismal Development	development of body trunk	0.0017		1.948	bias	ADAMTS1,ALDH1A1,ALDH1A2,BMP5,CDH16,EPHA3,HAND2,HIF3A,INHBA,LECT1,LOX,MMP9,MYBPC3,MYL7,NPPA,RBP4,SPTB,TNNT2	18
Lipid Metabolism, Small Molecule Biochemistry, Vitamin and Mineral Metabolism	metabolism of terpenoid	0.0017		1.021		ALDH1A1,ALDH1A2,BMP5,INHBA,MMP9,NPPA,RBP4,SAA1,SULT2A1	9
Cardiovascular System Development and Function, Embryonic Development, Organ Development, Organismal Development, Tissue Development	cardiogenesis	0.0017				ALDH1A2,BMP5,EPHA3,HAND2,LECT1,MYBPC3,MYL7,NPPA,RBP4,TNNT2	10
Organ Morphology, Skeletal and Muscular System Development and Function	muscle contraction	0.00194				CNN1,INHBA,KCNH2,MYBPC3,MYH11,MYL4,RYR2,TNNT2	8
Developmental Disorder, Endocrine System Disorders, Metabolic Disease	congenital hypothyroidism	0.00204				DUOX2,DUOXA1,TG	3
Cell-To-Cell Signaling and Interaction, Hematological System Development and Function, Immune Cell Trafficking, Inflammatory Response	activation of antigen presenting cells	0.00204		1.813		BPI,CD209,CPE,HAVCR1,INHBA,MMP9,RBP4,SLPI,TG	9
Cancer, Organismal Injury and Abnormalities, Reproductive System Disease	uterine cancer	0.00209				ACTG2,ADAMTS1,ALDH1A1,ALDH1A2,BMP5,C7,CD209,CILP,CNN1,COL9A1,DRP2,DUOX2,ETNPPL,FAM189A2,FBLN5,MAL,MMP9,MYH11,MYO5C,OTOGL,PAGE4,PKHD1L1,PLP1,PMP2,RYR2,SAA1,SLIT3,SLPI,SPOCK3,SPP1,SPTB,SULT2A1,TG,WFDC2,ZBTB16	35
Cellular Growth and Proliferation	proliferation of cells	0.00211		-1.37		ADAMTS1,ALDH1A1,ALDH1A2,BMP5,BPI,CD209,CDH16,CLEC4G,CNN1,EHF,FAM107A,FBLN5,FOLR1,HAND2,HAVCR1,INHBA,LECT1,LOX,MMP7,MMP9,MPZ,MYH11,NPPA,PDK4,PLP1,RBP4,RGL3,RYR2,SAA1,SLC7A4,SLIT3,SLPI,SPOCK3,SPP1,SULT2A1,TG,TPD52L1,TRPC4,ZBTB16	39
Embryonic Development, Tissue Morphology	lack of branchial arch	0.00219				ALDH1A2,FOLR1,HAND2	3
Cardiovascular Disease	aneurysm	0.00219				LOX,MMP7,MMP9,MYH11,SPP1	5
Cardiovascular System Development and Function, Organ Morphology, Organismal Development	abnormal morphology of heart	0.00219				ALDH1A2,EPHA3,HAND2,MMP9,MYBPC3,MYH11,NPPA,RBP4,RYR2,TNNT2	10
Cancer, Organismal Injury and Abnormalities, Reproductive System Disease	uterine tumor	0.00219				ACTG2,ADAMTS1,ALDH1A1,ALDH1A2,BMP5,C7,CD209,CILP,CNN1,COL9A1,DRP2,DUOX2,ETNPPL,FAM189A2,FBLN5,MAL,MMP9,MYH11,MYO5C,OTOGL,PAGE4,PDK4,PKHD1L1,PLP1,PMP2,RYR2,SAA1,SLIT3,SLPI,SPOCK3,SPP1,SPTB,SULT2A1,TG,WFDC2,ZBTB16	36
Endocrine System Disorders	benign thyroid disease	0.00224				ALDH1A2,DUOX2,DUOXA1,NPPA,TG	5
Organ Morphology, Skeletal and Muscular System Development and Function	abnormal morphology of muscle	0.00224				ALDH1A2,ANKRD2,HAND2,LOX,MYBPC3,MYH11,NPPA,RYR2,TNNT2	9
Cardiovascular Disease, Developmental Disorder, Organismal Injury and Abnormalities	hypertrophy of heart	0.00307		-0.092		ACTG2,INHBA,MMP7,MMP9,MYBPC3,NPPA,RYR2,TG,TNNT2	9
Cell-To-Cell Signaling and Interaction	binding of cells	0.00307		-1.278		BPI,CD209,CLEC4G,EPHA3,FOLH1,HAVCR1,INHBA,LOX,MARCO,NPPA,SPP1	11
Metabolic Disease, Organismal Injury and Abnormalities, Renal and Urological Disease	macroalbuminuria	0.00311				NPPA,SPP1	2
Cancer	head and neck cancer	0.00316				ADAMTS1,CILP,CNN1,CPXM2,EHF,EPHA3,FOLH1,INHBA,MAL,MMP9,SLPI,SPOCK3,SPP1,TG	14
Cancer	solid tumor	0.0033		0.391		ACTG2,ADAMTS1,ALDH1A2,BMP5,BPI,C14orf37,C1QTNF4,C7,CD209,CDH16,CILP,CNN1,COCH,COL9A1,CPE,CPXM2,CTBS,DRP2,DUOX2,DUOXA1,EHF,EPHA3,ETNPPL,FAM107A,FAM189A2,FBLN5,FOLH1,FOLR1,HAND2,HAVCR1,HIF3A,INHBA,KCNH2,LECT1,LOX,LTBP2,MAL,MARCO,MMP7,MMP9,MYBPC3,MYH11,MYL4,MYL7,MYO5C,NPW,OTOGL,PAGE4,PDK4,PI15,PKHD1L1,PLET1,PLP1,PMP2,PPP1R11,RBP4,RGL3,RYR2,SAA1,SLC14A1,SLC27A2,SLC34A2,SLC7A4,SLIT3,SLPI,SOWAHA,SPOCK3…	78
Cancer	papillary carcinoma	0.00344				ADAMTS1,ALDH1A2,HAVCR1,MMP9,PDK4,SPP1,TG	7
Cancer, Organismal Injury and Abnormalities, Reproductive System Disease	endometrial cancer	0.00363				ACTG2,ADAMTS1,ALDH1A1,ALDH1A2,BMP5,C7,CD209,CILP,CNN1,COL9A1,DRP2,DUOX2,ETNPPL,FAM189A2,FBLN5,MAL,MYH11,MYO5C,OTOGL,PAGE4,PKHD1L1,PLP1,PMP2,RYR2,SAA1,SLIT3,SLPI,SPOCK3,SPTB,SULT2A1,TG,WFDC2,ZBTB16	33
Tissue Development	growth of epithelial tissue	0.00397		0.466		ADAMTS1,ALDH1A2,BMP5,BPI,FBLN5,INHBA,LECT1,MMP7,MMP9,NPPA,SAA1,SPP1,ZBTB16	13
Cancer	malignant neoplasm of pelvis	0.004				ACTG2,ADAMTS1,ALDH1A1,ALDH1A2,BMP5,C7,CD209,CILP,CNN1,COL9A1,DRP2,DUOX2,ETNPPL,FAM189A2,FBLN5,MAL,MMP9,MYH11,MYO5C,OTOGL,PAGE4,PDK4,PKHD1L1,PLP1,PMP2,RYR2,SAA1,SLIT3,SLPI,SOWAHA,SPOCK3,SPP1,SPTB,SULT2A1,TG,WFDC2,ZBTB16	37
Cancer, Endocrine System Disorders	follicular thyroid cancer	0.00421				ADAMTS1,MMP9,SPP1,TG	4
Cancer	benign neoplasia	0.00437				ALDH1A1,ALDH1A2,BMP5,FOLR1,HAVCR1,MMP7,MMP9,PDK4,PLP1,RBP4,SLPI,SPP1,TG	13
Cellular Movement, Hematological System Development and Function, Immune Cell Trafficking, Inflammatory Response	migration of neutrophils	0.00438		1.264	bias	MMP7,MMP9,SAA1,SLPI,SPP1	5
Cellular Movement, Immune Cell Trafficking	leukocyte migration	0.00438		1.027		CD209,COCH,HAVCR1,INHBA,MARCO,MMP7,MMP9,MPZ,NPPA,PLP1,SAA1,SLPI,SPP1,TG,ZBTB16	15
Cardiovascular System Development and Function, Organ Morphology	systole	0.00445				MYBPC3,SPP1,TNNT2	3
Cardiovascular System Development and Function, Tissue Development	development of endothelial tissue	0.00479		0.239		ADAMTS1,ALDH1A2,BPI,INHBA,LECT1,MMP9,NPPA,SAA1,SPP1	9
Drug Metabolism, Energy Production, Lipid Metabolism, Small Molecule Biochemistry, Vitamin and Mineral Metabolism	oxidation of tretinoin	0.00479				ALDH1A1,ALDH1A2	2
Cardiovascular System Development and Function, Tissue Morphology	thickness of aorta	0.00479				LOX,SPP1	2
Cell Morphology, Organ Morphology, Skeletal and Muscular System Development and Function, Tissue Morphology	abnormal morphology of sarcomere	0.00479				ANKRD2,MYH11,TNNT2	3
Cardiovascular Disease, Organismal Injury and Abnormalities	ventricular tachycardia	0.00479				KCNH2,NPPA,RYR2,TNNT2	4
Renal and Urological System Development and Function, Reproductive System Development and Function	development of genitourinary system	0.00493		0.765	bias	ADAMTS1,ALDH1A1,ALDH1A2,BMP5,CDH16,INHBA,MMP9,NPPA,RBP4,SLC14A1,SPP1,SPTB,TDRD1,WFDC2,ZBTB16	15
Cellular Function and Maintenance, Small Molecule Biochemistry	homeostasis of anion	0.00497				ADAMTS1,SLC14A1,SLC34A2,SPP1	4
Cancer	malignant solid tumor	0.00508		0		ACTG2,ADAMTS1,ALDH1A2,BMP5,BPI,C14orf37,C1QTNF4,C7,CD209,CDH16,CILP,CNN1,COCH,COL9A1,CPE,CPXM2,CTBS,DRP2,DUOX2,DUOXA1,EHF,EPHA3,ETNPPL,FAM107A,FAM189A2,FBLN5,FOLH1,FOLR1,HAND2,HAVCR1,HIF3A,INHBA,KCNH2,LECT1,LOX,LTBP2,MAL,MARCO,MMP7,MMP9,MYBPC3,MYH11,MYL4,MYL7,MYO5C,NPW,OTOGL,PAGE4,PDK4,PI15,PKHD1L1,PLET1,PLP1,PMP2,PPP1R11,RGL3,RYR2,SAA1,SLC14A1,SLC27A2,SLC34A2,SLC7A4,SLIT3,SLPI,SOWAHA,SPOCK3,SPP1…	77
Cellular Movement, Hematological System Development and Function, Immune Cell Trafficking, Inflammatory Response	cell movement of neutrophils	0.00508		-0.103		HAVCR1,MMP7,MMP9,NPPA,PLP1,SAA1,SLPI,SPP1	8
Cell Morphology, Organ Morphology, Skeletal and Muscular System Development and Function, Tissue Morphology	morphology of muscle cells	0.00508				ALDH1A2,ANKRD2,MYBPC3,MYH11,RYR2,TNNT2	6
Cancer	adenoma	0.00557				ALDH1A2,FOLR1,HAVCR1,MMP7,MMP9,PDK4,RBP4,TG	8
Connective Tissue Disorders, Developmental Disorder, Hereditary Disorder	Marfan's syndrome	0.00557				CNN1,LTBP2,MYH11	3
Cardiovascular System Development and Function	abnormal morphology of cardiovascular system	0.00577				ALDH1A2,EPHA3,HAND2,LOX,MMP9,MYBPC3,MYH11,NPPA,RBP4,RYR2,SPP1,TNNT2	12
Cardiovascular Disease, Organismal Injury and Abnormalities	valvulopathy	0.006				EPHA3,LECT1,LOX,MMP9,SPP1	5
Cellular Movement, Hematological System Development and Function, Immune Cell Trafficking, Inflammatory Response	cell movement of phagocytes	0.00626		0.315		CD209,HAVCR1,INHBA,MARCO,MMP7,MMP9,NPPA,PLP1,SAA1,SLPI,SPP1	11
Immunological Disease, Neurological Disease	experimental autoimmune neuritis	0.00626				MPZ,PMP2	2
Neurological Disease, Skeletal and Muscular Disorders	tremor of limb	0.00626				MMP9,PLP1	2
Infectious Disease	viral entry by Cote d'Ivoire ebolavirus	0.00626				CD209,FOLR1	2
Infectious Disease	viral entry by Reston ebolavirus	0.00626				CD209,FOLR1	2
Infectious Disease	viral entry by Sudan ebolavirus	0.00626				CD209,FOLR1	2
Cardiovascular Disease, Organismal Injury and Abnormalities	failure of heart	0.00656		-1.214	bias	EPHA3,HAND2,MMP9,MYBPC3,NPPA,RYR2,TNNT2	7
Developmental Disorder	Hypertrophy	0.00669		-0.242		ACTG2,INHBA,MMP7,MMP9,MPZ,MYBPC3,NPPA,RYR2,TG,TNNT2	10
Cancer	invasive carcinoma	0.00697				ADAMTS1,CNN1,MMP9,MYBPC3,PDK4,SPP1	6
Organismal Functions, Organismal Injury and Abnormalities, Tissue Morphology	healing of wound	0.00707				LOX,MMP7,MMP9,SLPI,SPP1,TG	6
Endocrine System Development and Function, Molecular Transport, Small Molecule Biochemistry	concentration of hormone	0.00717		-0.76		CPE,DUOXA1,INHBA,MYH11,NPPA,PDK4,SPP1,TG,ZBTB16	9
Cell Morphology	morphology of cells	0.00724				ALDH1A2,ANKRD2,CLEC4G,COL9A1,CTBS,INHBA,LOX,LTBP2,MAL,MARCO,MMP9,MPZ,MYBPC3,MYH11,NPPA,PDK4,PLP1,RBP4,RYR2,SPP1,SPTB,TDRD1,TNNT2,ZBTB16	24
Developmental Disorder	hypertrophy of tissue	0.00724		-1.067		INHBA,MMP9,MPZ,MYBPC3,NPPA,RYR2,TG	7
Connective Tissue Development and Function, Embryonic Development, Organ Development, Organismal Development, Skeletal and Muscular System Development and Function, Tissue Development	formation of trabecular bone	0.00724				COL9A1,MMP9,SPP1	3
Cardiovascular System Development and Function, Cellular Movement	migration of endothelial cells	0.00724		1.091		ADAMTS1,LOX,MMP9,NPPA,SAA1,SLIT3,SPP1,TG	8
Cellular Development, Cellular Growth and Proliferation, Reproductive System Development and Function	proliferation of breast cell lines	0.00735		1		FBLN5,LOX,MMP7,PDK4,SPP1	5
Cancer, Organismal Injury and Abnormalities, Reproductive System Disease	invasive breast carcinoma	0.00735				ADAMTS1,CNN1,MMP9,MYBPC3,PDK4	5
Cellular Function and Maintenance	cellular homeostasis	0.00748		0.871		ADAMTS1,BPI,C7,CPE,EPHA3,INHBA,KCNH2,MYH11,NPPA,PDK4,PLP1,RBP4,RYR2,SAA1,SLC14A1,SLC34A2,SPP1,TG,TRPC4,ZBTB16	20
Carbohydrate Metabolism, Small Molecule Biochemistry	metabolism of proteoglycan	0.00748				LECT1,MMP7,MMP9	3
Cellular Function and Maintenance, Molecular Transport, Small Molecule Biochemistry	quantity of chloride	0.00748				ADAMTS1,SLC14A1,SPP1	3
Cell Death and Survival	apoptosis of endothelial cells	0.00748		0.625		ADAMTS1,BPI,MMP9,NPPA,RBP4,SPP1	6
Organismal Injury and Abnormalities, Renal and Urological Disease	acute tubular necrosis	0.00748				HAVCR1,SPP1	2
Organ Morphology	enlargement of alveolar lumen	0.00748				MMP9,SPP1	2
Infectious Disease	internalization of HIV-1	0.00748				CD209,MMP9	2
Cancer, Endocrine System Disorders, Organismal Injury and Abnormalities, Reproductive System Disease	stage 1C serous ovarian carcinoma	0.00748				SPP1,WFDC2	2
Infectious Disease	viral entry by Zaire ebolavirus	0.00748				CD209,FOLR1	2
Organ Development	function of muscle	0.00755				ANKRD2,CPE,MMP9,MYBPC3,RYR2	5
Cancer	breast or ovarian carcinoma	0.00755				ADAMTS1,ALDH1A2,CNN1,FBLN5,FOLH1,HAVCR1,INHBA,KCNH2,MMP9,MYBPC3,NPW,PDK4,PMP2,SLPI,SPP1,WFDC2	16
Cellular Movement, Hematological System Development and Function, Immune Cell Trafficking	cell movement of leukocytes	0.00759		0.439		CD209,HAVCR1,INHBA,MARCO,MMP7,MMP9,NPPA,PLP1,SAA1,SLPI,SPP1,TG,ZBTB16	13
Cancer, Endocrine System Disorders, Organismal Injury and Abnormalities, Reproductive System Disease	ovarian adenocarcinoma	0.00759				ALDH1A2,INHBA,PDK4,SLPI,SPP1,WFDC2	6
Cancer, Endocrine System Disorders, Organismal Injury and Abnormalities, Reproductive System Disease	primary ovarian cancer	0.00759				MMP7,SLC34A2,SPP1,WFDC2	4
Skeletal and Muscular System Development and Function	contractility of muscle	0.00843		1.437	bias	HAND2,MMP9,MYBPC3,MYH11,SPP1,TNNT2	6
Cancer	upper aerodigestive tract carcinoma	0.00843				CILP,CNN1,CPE,CPXM2,FOLH1,INHBA,MMP9,SPP1,TG	9
Cancer, Endocrine System Disorders, Organismal Injury and Abnormalities, Reproductive System Disease	serous ovarian carcinoma	0.00843				ALDH1A2,PDK4,SLPI,SPP1,WFDC2	5
Embryonic Development, Organismal Development, Tissue Development	development of anlage	0.00876				ALDH1A2,HAND2,INHBA	3
Cancer	invasion of tissue	0.00891		1.264		ALDH1A1,FOLH1,INHBA,MMP7,MMP9,SPP1	6
Cell Morphology, Hematological System Development and Function, Inflammatory Response	abnormal morphology of macrophages	0.00891				CTBS,MPZ,PLP1,SPP1	4
Connective Tissue Development and Function, Embryonic Development, Organ Development, Organ Morphology, Organismal Development, Skeletal and Muscular System Development and Function, Tissue Development	abnormal morphology of patella	0.00891				COL9A1,ZBTB16	2
Tissue Morphology	lack of myocardial trabecular zone	0.00891				ALDH1A2,HAND2	2
Carbohydrate Metabolism, Small Molecule Biochemistry	molecular cleavage of proteoglycan	0.00891				MMP7,MMP9	2
Cancer, Endocrine System Disorders, Organismal Injury and Abnormalities, Reproductive System Disease	stage 1A serous ovarian carcinoma	0.00891				SPP1,WFDC2	2
Cancer, Endocrine System Disorders, Organismal Injury and Abnormalities, Reproductive System Disease	stage 3C ovarian cancer	0.00891				SPP1,WFDC2	2
Cancer, Endocrine System Disorders, Organismal Injury and Abnormalities, Reproductive System Disease	stage 3c serous ovarian carcinoma	0.00891				SPP1,WFDC2	2
Organismal Injury and Abnormalities	Bleeding	0.00911		-0.277	bias	ALDH1A1,CNN1,EPHA3,INHBA,LOX,MMP9,SLPI,SPP1,TNNT2	9
Organismal Development	abnormal morphology of thoracic cavity	0.00919				ALDH1A2,EPHA3,HAND2,LOX,MMP9,MYBPC3,MYH11,NPPA,RBP4,RYR2,TNNT2	11
Vitamin and Mineral Metabolism	quantity of vitamin	0.00934				ALDH1A1,FOLR1,RBP4,SLC34A2	4
Tissue Development	development of epithelial tissue	0.00934		0.342		ADAMTS1,ALDH1A2,BPI,INHBA,LECT1,MMP9,NPPA,SAA1,SLC14A1,SPP1	10
Cancer, Organismal Injury and Abnormalities, Reproductive System Disease	invasive breast cancer	0.00934				ADAMTS1,CNN1,MMP9,MYBPC3,PDK4	5
Cancer, Endocrine System Disorders	malignant neoplasm of endocrine gland	0.00934				ADAMTS1,BMP5,MMP9,PDK4,SLPI,SPP1,TG	7
Organismal Development	morphology of body cavity	0.0094				ADAMTS1,ALDH1A2,CNN1,CTBS,EPHA3,HAND2,LOX,MARCO,MMP9,MYBPC3,MYH11,NPPA,RBP4,RYR2,SPP1,TDRD1,TNNT2	17
Cardiovascular System Development and Function, Cellular Development, Organismal Development, Tissue Development	endothelial cell development	0.00969		-0.128		ADAMTS1,ALDH1A2,BPI,INHBA,LECT1,MMP9,NPPA,SAA1	8
Carbohydrate Metabolism	binding of carbohydrate	0.00979		-1.067		BPI,CD209,SLPI,SPP1	4
Cellular Movement, Hematological System Development and Function, Immune Cell Trafficking, Inflammatory Response	chemotaxis of leukocytes	0.00984		-1.067	bias	HAVCR1,INHBA,MARCO,MMP7,MMP9,SAA1,SLPI,SPP1	8
Cellular Movement	chemotaxis of cells	0.0102		0.255	bias	HAVCR1,INHBA,LOX,MARCO,MMP7,MMP9,NPPA,SAA1,SLPI,SPP1	10
Cancer	Cancer	0.0102		0.092		ACTG2,ADAMTS1,ALDH1A1,ALDH1A2,BMP5,BPI,C14orf37,C1QTNF4,C7,CD209,CDH16,CILP,CNN1,COCH,COL9A1,CPE,CPXM2,CTBS,DRP2,DUOX2,DUOXA1,EHF,EPHA3,ETNPPL,FAM107A,FAM189A2,FBLN5,FOLH1,FOLR1,HAND2,HAVCR1,HIF3A,INHBA,KCNH2,LECT1,LOX,LTBP2,MAL,MARCO,MMP7,MMP9,MYBPC3,MYH11,MYL4,MYL7,MYO5C,NPW,OTOGL,PAGE4,PDK4,PI15,PKHD1L1,PLET1,PLP1,PMP2,PPP1R11,RGL3,RYR2,SAA1,SLC14A1,SLC27A2,SLC34A2,SLC7A4,SLIT3,SLPI,SOWAHA,SPO…	78
Cardiovascular Disease, Organismal Injury and Abnormalities	formation of aneurysm	0.0102				LOX,MMP9,SPP1	3
Organismal Injury and Abnormalities, Renal and Urological Disease	failure of kidney	0.0102				CDH16,HAVCR1,NPPA,SPP1,TNNT2,WFDC2	6
Tissue Morphology	abnormal morphology of optic cup	0.0102				ALDH1A1,ALDH1A2	2
Cancer, Endocrine System Disorders, Organismal Injury and Abnormalities, Reproductive System Disease	grade 3 serous ovarian carcinoma	0.0102				SPP1,WFDC2	2
Energy Production, Lipid Metabolism, Small Molecule Biochemistry, Vitamin and Mineral Metabolism	oxidation of retinaldehyde	0.0102				ALDH1A1,ALDH1A2	2
Cardiovascular Disease, Organismal Injury and Abnormalities	severe heart disease	0.0102				NPPA,TNNT2	2
Endocrine System Disorders	thyroid dyshormonogenesis	0.0102				DUOX2,TG	2
Cardiovascular System Development and Function, Cell Morphology, Organ Morphology, Organismal Development, Skeletal and Muscular System Development and Function, Tissue Morphology	abnormal morphology of cardiomyocytes	0.0103				ALDH1A2,MYBPC3,RYR2,TNNT2	4
Cardiovascular System Development and Function, Cellular Function and Maintenance, Organ Development, Tissue Development	function of cardiomyocytes	0.0106				MMP9,MYBPC3,RYR2	3
Developmental Disorder	hypertrophy of cells	0.0107		-1.067		INHBA,MMP9,MPZ,MYBPC3,NPPA,RYR2,TG	7
Lipid Metabolism, Molecular Transport, Small Molecule Biochemistry	concentration of lipid	0.0108		-1.056		ALDH1A1,CPE,INHBA,MMP9,NPPA,PDK4,PLP1,RBP4,SAA1,SLC34A2,SPP1,TG,ZBTB16	13
Lipid Metabolism, Small Molecule Biochemistry, Vitamin and Mineral Metabolism	synthesis of terpenoid	0.0111		1.37		ALDH1A1,ALDH1A2,BMP5,INHBA,MMP9,NPPA,SLC27A2	7
Cardiovascular System Development and Function, Organ Morphology, Skeletal and Muscular System Development and Function	contractility of cardiac muscle	0.0112		1.053		HAND2,MMP9,MYBPC3,SPP1,TNNT2	5
Cell-mediated Immune Response, Cellular Development, Cellular Function and Maintenance, Cellular Growth and Proliferation, Hematological System Development and Function, Hematopoiesis, Lymphoid Tissue Structure and Development	proliferation of thymocytes	0.0112		-0.832		INHBA,NPPA,SPP1,ZBTB16	4
Cell-To-Cell Signaling and Interaction, Hematological System Development and Function, Immune Cell Trafficking, Inflammatory Response	activation of phagocytes	0.0112		1.613		BPI,CD209,HAVCR1,INHBA,MMP9,SAA1,SLPI,SPP1	8
Cardiovascular System Development and Function, Organismal Development, Tissue Morphology	morphology of blood vessel	0.0112				CNN1,FBLN5,HAND2,LOX,MYH11,NPPA,SPP1	7
Cellular Development, Cellular Growth and Proliferation, Skeletal and Muscular System Development and Function, Tissue Development	proliferation of muscle cells	0.0113		0.117		ALDH1A2,FBLN5,HAND2,INHBA,MMP7,MMP9,RBP4,SPP1	8
Cardiovascular System Development and Function, Embryonic Development, Organ Development, Organismal Development, Skeletal and Muscular System Development and Function, Tissue Development	formation of cardiac muscle	0.0114				ALDH1A2,MYBPC3,RBP4,TNNT2	4
Embryonic Development, Organismal Development, Tissue Development	development of fetal membranes	0.0115				ADAMTS1,BMP5,BPI	3
Cellular Movement, Hematological System Development and Function, Immune Cell Trafficking, Inflammatory Response	chemotaxis of antigen presenting cells	0.0115				HAVCR1,MARCO,MMP7,SAA1,SPP1	5
Cancer, Organismal Injury and Abnormalities, Reproductive System Disease	metastatic breast cancer	0.0115				ADAMTS1,MMP7,MMP9,SPP1	4
Cancer, Endocrine System Disorders, Organismal Injury and Abnormalities, Reproductive System Disease	epithelial ovarian cancer	0.0115				ALDH1A2,HAVCR1,INHBA,PDK4,SLPI,SPP1,WFDC2	7
Cardiovascular Disease, Organismal Injury and Abnormalities	calcinosis of heart	0.0115				MMP9,MYBPC3	2
Cardiovascular Disease, Organismal Injury and Abnormalities	left ventricular noncompaction	0.0115				MYBPC3,TNNT2	2
Cardiovascular Disease, Developmental Disorder, Organismal Injury and Abnormalities, Skeletal and Muscular Disorders	hypertrophy of cardiac muscle	0.0115		-1.154		INHBA,MMP9,MYBPC3,NPPA,RYR2	5
Organismal Injury and Abnormalities	stenosis	0.0115				HAND2,LOX,MMP9,NPPA,SPP1	5
Organismal Injury and Abnormalities, Renal and Urological Disease	hydronephrosis	0.0117				ADAMTS1,MMP7,MMP9,MYH11	4
Organismal Injury and Abnormalities	injury of mice	0.0121		1.925		MMP7,MMP9,SLC34A2,SPP1	4
Cellular Movement, Hematological System Development and Function, Immune Cell Trafficking, Inflammatory Response	chemotaxis of phagocytes	0.0122		-1	bias	HAVCR1,INHBA,MARCO,MMP7,SAA1,SLPI,SPP1	7
Organismal Development	abnormal morphology of body cavity	0.0128				ADAMTS1,ALDH1A2,CTBS,EPHA3,HAND2,LOX,MARCO,MMP9,MYBPC3,MYH11,NPPA,RBP4,RYR2,SPP1,TDRD1,TNNT2	16
Cardiovascular Disease, Organismal Injury and Abnormalities	stenosis of semilunar valve	0.0128				LOX,MMP9,NPPA,SPP1	4
Organismal Injury and Abnormalities, Renal and Urological Disease	urination disorder	0.013		-1.076	bias	ADAMTS1,BMP5,MMP9,MYH11,NPPA,SLC14A1,SPP1	7
Cancer, Embryonic Development	invasion of embryonic tissue	0.0131				ALDH1A1,INHBA,MMP9	3
Cancer, Gastrointestinal Disease	upper gastrointestinal tract cancer	0.0131				CILP,CNN1,CPE,CPXM2,FOLH1,INHBA,MAL,MMP9,PDK4,SPP1,TG	11
Cancer	growth of tumor	0.0131		0.884		ADAMTS1,CLEC4G,EHF,EPHA3,FBLN5,INHBA,LOX,MMP7,MMP9,SLPI,SPP1,TG	12
Cellular Function and Maintenance	ion homeostasis of cells	0.0131		1.786		ADAMTS1,C7,NPPA,RYR2,SAA1,SLC14A1,SLC34A2,SPP1,TG,TRPC4	10
Inflammatory Response	inflammation of spinal cord	0.0131				PLP1,SPP1	2
Endocrine System Development and Function, Small Molecule Biochemistry	metabolism of thyroid hormone	0.0131				DUOX2,TG	2
Tissue Morphology	quantity of glomerular cells	0.0131				CNN1,SPP1	2
Drug Metabolism, Lipid Metabolism, Small Molecule Biochemistry, Vitamin and Mineral Metabolism	synthesis of alitretinoin	0.0131				ALDH1A1,ALDH1A2	2
Connective Tissue Development and Function, Embryonic Development, Organ Development, Organ Morphology, Organismal Development, Skeletal and Muscular System Development and Function, Tissue Development	abnormal morphology of trabecular bone	0.0131				LECT1,MMP9,PDK4,SPP1	4
Connective Tissue Development and Function, Embryonic Development, Organ Development, Organ Morphology, Organismal Development, Skeletal and Muscular System Development and Function, Tissue Development	morphology of bone	0.0132				COL9A1,HAND2,INHBA,LECT1,MMP9,PDK4,RYR2,SPP1,ZBTB16	9
Cardiovascular System Development and Function, Organ Morphology	dilation of left ventricle	0.0132				MMP9,MYBPC3,SPP1	3
Cancer	abdominal neoplasm	0.0132				ACTG2,ADAMTS1,ALDH1A1,ALDH1A2,BMP5,BPI,C14orf37,C7,CD209,CDH16,CILP,CNN1,COCH,COL9A1,CPXM2,CTBS,DRP2,DUOX2,EHF,EPHA3,ETNPPL,FAM189A2,FBLN5,FOLH1,FOLR1,HAVCR1,HIF3A,INHBA,KCNH2,LTBP2,MAL,MARCO,MMP7,MMP9,MYBPC3,MYH11,MYL4,MYO5C,NPPA,NPW,OTOGL,PAGE4,PDK4,PI15,PKHD1L1,PLP1,PMP2,RGL3,RYR2,SAA1,SLC14A1,SLC27A2,SLC34A2,SLIT3,SLPI,SOWAHA,SPOCK3,SPP1,SPTB,SULT2A1,TDRD1,TG,TNNT2,TPD52L1,UTY,WFDC2,ZBTB16	67
Organismal Survival	organismal death	0.0135	Decreased	-2.473	bias	ADAMTS1,ALDH1A1,ALDH1A2,CDH16,EPHA3,FOLR1,HAND2,HAVCR1,INHBA,KCNH2,LOX,LTBP2,MAL,MARCO,MMP7,MMP9,MYBPC3,MYH11,MYL7,PLP1,RYR2,SLC14A1,SLC34A2,SLPI,SPP1,TNNT2	26
Endocrine System Development and Function, Small Molecule Biochemistry	synthesis of hormone	0.0137				DUOX2,INHBA,MMP9,NPPA,TG	5
Cardiovascular System Development and Function, Organismal Development, Visual System Development and Function	vascularization of cornea	0.0139				ADAMTS1,INHBA,MMP9	3
Vitamin and Mineral Metabolism	metabolism of vitamin	0.0139				ALDH1A1,ALDH1A2,FOLR1,RBP4	4
Cell-To-Cell Signaling and Interaction, Cellular Movement, Hematological System Development and Function, Immune Cell Trafficking, Inflammatory Response	recruitment of macrophages	0.0139				COCH,MMP9,MPZ,SPP1	4
Neurological Disease	Movement Disorders	0.0139		-0.049	bias	ANKRD2,C7,COCH,CPE,ETNPPL,FAM107A,KCNH2,MMP9,MPZ,PLP1,RBP4,SLC14A1,SPOCK3,SPP1,ZBTB16	15
Cardiovascular System Development and Function, Embryonic Development, Organ Development, Organ Morphology, Organismal Development, Tissue Development	morphogenesis of heart	0.014				ALDH1A2,HAND2,MYBPC3,MYL7,TNNT2	5
Cardiovascular System Development and Function, Cellular Development, Cellular Growth and Proliferation, Organismal Development, Tissue Development	proliferation of endothelial cells	0.0141		-0.555		ADAMTS1,ALDH1A2,BPI,INHBA,LECT1,NPPA,SAA1	7
Connective Tissue Development and Function, Embryonic Development, Organ Development, Organ Morphology, Organismal Development, Skeletal and Muscular System Development and Function, Tissue Development	abnormal morphology of metatarsal bone	0.0146				MMP9,ZBTB16	2
Cancer, Endocrine System Disorders	mixed papillary and follicular thyroid carcinoma	0.0146				ADAMTS1,SPP1	2
Infectious Disease	transmission of HIV	0.0146				CD209,SLPI	2
Cellular Movement, Hematological System Development and Function, Immune Cell Trafficking, Inflammatory Response	infiltration by neutrophils	0.0147		-1.067		HAVCR1,MMP9,NPPA,PLP1,SPP1	5
Cancer	squamous-cell carcinoma	0.0149				CILP,CNN1,CPXM2,EHF,INHBA,MMP9,PDK4,PLET1,RYR2,SLIT3,SLPI,SPP1	12
Inflammatory Response	inflammatory response	0.0152		0.611		BPI,DUOXA1,HAVCR1,INHBA,MARCO,MMP7,MMP9,NPW,PLP1,SAA1,SLPI,SPP1	12
Cardiovascular Disease, Organismal Injury and Abnormalities	stenosis of artery	0.0153				LOX,MMP9,NPPA,SPP1	4
Embryonic Development, Organismal Development, Tissue Development	development of craniofacial tissue	0.0157				BMP5,INHBA,KCNH2	3
Tissue Development	formation of epithelial tissue	0.0157				BPI,MYH11,NPPA,SLPI	4
Organismal Injury and Abnormalities, Reproductive System Disease	endometriosis	0.0157				INHBA,MMP7,MMP9,RBP4,SLPI,SPP1,WFDC2,ZBTB16	8
Cellular Movement, Hematological System Development and Function, Immune Cell Trafficking, Inflammatory Response	chemotaxis of macrophages	0.0161				HAVCR1,MMP7,SAA1,SPP1	4
Organismal Injury and Abnormalities, Tissue Morphology	closure of wound	0.0161				MMP9,SLPI,SPP1	3
Cardiovascular Disease, Neurological Disease	ischemic stroke	0.0161				MMP9,NPPA,TNNT2	3
Cell-To-Cell Signaling and Interaction, Tissue Development	anchoring of cells	0.0161				CD209,SPP1	2
Developmental Disorder, Gastrointestinal Disease, Hepatic System Disease	biliary atresia	0.0161				MMP7,SPP1	2
Developmental Disorder, Endocrine System Disorders, Hereditary Disorder, Metabolic Disease	hereditary congenital hypothyroidism	0.0161				DUOX2,TG	2
Tissue Morphology	lack of atrioventricular canal cushion	0.0161				ALDH1A2,TNNT2	2
Cardiovascular System Development and Function, Organ Morphology	relaxation of heart ventricle	0.0161				ACTG2,MYBPC3	2
Drug Metabolism, Lipid Metabolism, Small Molecule Biochemistry, Vitamin and Mineral Metabolism	synthesis of tretinoin	0.0161				ALDH1A1,ALDH1A2	2
Cardiovascular System Development and Function, Organ Morphology, Organismal Development, Skeletal and Muscular System Development and Function, Tissue Morphology	morphology of cardiac muscle	0.0163				ALDH1A2,HAND2,MYBPC3,RYR2,TNNT2	5
Cardiovascular Disease, Organismal Injury and Abnormalities	congestive heart failure	0.0163				EPHA3,HAND2,NPPA,TNNT2	4
Cardiovascular System Development and Function, Organismal Development	formation of blood vessel	0.0163				ADAMTS1,ALDH1A2,FOLH1,MMP9	4
Tissue Development	aggregation of tumor cell lines	0.0164				CD209,MMP7,MMP9	3
Carbohydrate Metabolism	metabolism of polysaccharide	0.0164		1.067		BMP5,CTBS,LECT1,MMP7,MMP9,SPP1	6
Cellular Development, Cellular Growth and Proliferation	proliferation of tumor cell lines	0.0171		-1.196		ADAMTS1,ALDH1A1,BMP5,CNN1,EHF,FBLN5,FOLR1,INHBA,LOX,MMP7,MMP9,SLIT3,SLPI,SPOCK3,SPP1,SULT2A1,TPD52L1,ZBTB16	18
Cancer	abdominal cancer	0.0171				ACTG2,ADAMTS1,ALDH1A1,ALDH1A2,BMP5,BPI,C14orf37,C7,CD209,CDH16,CILP,CNN1,COCH,COL9A1,CPXM2,CTBS,DRP2,DUOX2,EHF,EPHA3,ETNPPL,FAM189A2,FBLN5,FOLH1,FOLR1,HAVCR1,HIF3A,INHBA,KCNH2,LTBP2,MAL,MARCO,MMP7,MMP9,MYBPC3,MYH11,MYL4,MYO5C,NPW,OTOGL,PAGE4,PDK4,PI15,PKHD1L1,PLP1,PMP2,RGL3,RYR2,SAA1,SLC14A1,SLC27A2,SLC34A2,SLIT3,SLPI,SOWAHA,SPOCK3,SPP1,SPTB,SULT2A1,TDRD1,TG,TNNT2,TPD52L1,UTY,WFDC2,ZBTB16	66
Cellular Development, Embryonic Development, Organismal Development	development of embryonic cells	0.0171				ALDH1A2,HAND2,MYH11	3
Infectious Disease	Bacterial Infection	0.0172		1.506		BPI,CD209,LTBP2,MARCO,MMP7,MMP9,SLPI,SPP1	8
Cellular Development, Nervous System Development and Function	myelination of cells	0.0174				MAL,MPZ,PLP1,TG	4
Cellular Function and Maintenance	function of antigen presenting cells	0.0176				CD209,MARCO,MMP7,MMP9,SLPI,SPP1	6
Connective Tissue Development and Function, Embryonic Development, Organ Development, Organ Morphology, Organismal Development, Skeletal and Muscular System Development and Function, Tissue Development	abnormal morphology of tibia	0.0176				COL9A1,MMP9,ZBTB16	3
Cardiovascular Disease, Organismal Injury and Abnormalities	calcification of aortic valve	0.0176				LECT1,SPP1	2
Cardiovascular System Development and Function	diastolic function of heart	0.0176				MYBPC3,TNNT2	2
Visual System Development and Function	metabolism of retina	0.0176				ALDH1A2,RBP4	2
Cancer, Endocrine System Disorders, Organismal Injury and Abnormalities, Reproductive System Disease	primary serous ovarian carcinoma	0.0176				SPP1,WFDC2	2
Cancer	breast or ovarian cancer	0.0178				ADAMTS1,ALDH1A1,ALDH1A2,CNN1,FBLN5,FOLH1,FOLR1,HAVCR1,INHBA,KCNH2,MMP7,MMP9,MYBPC3,NPW,PDK4,PMP2,SLC34A2,SLPI,SPP1,WFDC2	20
Tissue Morphology	relaxation of cardiovascular tissue	0.0183				MYBPC3,NPPA,TNNT2	3
Cellular Development, Cellular Growth and Proliferation, Hematological System Development and Function	proliferation of T lymphocytes	0.0185		-1.289		CD209,CLEC4G,HAVCR1,INHBA,MMP9,NPPA,PLP1,SPP1,TG,ZBTB16	10
Embryonic Development, Organ Development, Organismal Development, Skeletal and Muscular System Development and Function, Tissue Development	development of striated muscle	0.019				ALDH1A2,MYBPC3,RBP4,SLIT3,TNNT2	5
Cardiovascular Disease	aortic disorder	0.0193				LOX,MMP7,MMP9,MYH11,NPPA	5
Cardiovascular System Development and Function, Organ Morphology, Organismal Development	abnormal morphology of heart ventricle	0.0194				HAND2,MMP9,MYBPC3,MYH11,RYR2	5
Cardiovascular System Development and Function	PR interval of heart	0.0194				EPHA3,MMP7	2
Inflammatory Response, Organismal Injury and Abnormalities, Renal and Urological Disease	chronic allograft nephropathy	0.0194				HAVCR1,MMP9	2
Cancer, Cellular Movement, Tumor Morphology	invasion of melanoma cells	0.0194				MMP9,ZBTB16	2
Nervous System Development and Function	myelination of sciatic nerve	0.0194				MAL,MPZ	2
Cellular Development, Cellular Growth and Proliferation	proliferation of sarcoma cell lines	0.0194				CNN1,INHBA	2
Infectious Disease	binding of virus	0.0195				CD209,CLEC4G,HAVCR1	3
Cardiovascular System Development and Function	morphogenesis of cardiovascular system	0.0195				ALDH1A2,HAND2,LECT1,MYBPC3,MYL7,TNNT2	6
Cancer	neoplasia of epithelial tissue	0.0195				ACTG2,ADAMTS1,ALDH1A2,BMP5,BPI,C14orf37,C7,CD209,CDH16,CILP,CNN1,COCH,COL9A1,CPE,CPXM2,CTBS,DRP2,DUOX2,EHF,EPHA3,ETNPPL,FAM189A2,FBLN5,FOLH1,FOLR1,HAVCR1,HIF3A,INHBA,KCNH2,LOX,LTBP2,MAL,MARCO,MMP7,MMP9,MYBPC3,MYH11,MYL4,MYO5C,NPW,OTOGL,PAGE4,PDK4,PI15,PKHD1L1,PLET1,PLP1,PMP2,RBP4,RGL3,RYR2,SLC14A1,SLC27A2,SLC34A2,SLIT3,SLPI,SOWAHA,SPOCK3,SPP1,SPTB,SULT2A1,TDRD1,TG,TNNT2,UTY,WFDC2,ZBTB16	67
Cellular Movement	cell movement of muscle cells	0.0202		0.984		FBLN5,LOX,MMP7,MMP9,SPP1	5
Cancer	hyperplasia of cells	0.0203		-0.492		HAVCR1,MMP9,PLP1,SLPI,TG,ZBTB16	6
Lipid Metabolism, Small Molecule Biochemistry, Vitamin and Mineral Metabolism	steroid metabolism	0.0206		-0.074		BMP5,INHBA,MMP9,NPPA,SAA1,SULT2A1	6
Cancer	papillary adenocarcinoma	0.0207				ADAMTS1,ALDH1A2,PDK4,SPP1,TG	5
Cardiovascular System Development and Function, Organ Morphology, Organismal Development, Skeletal and Muscular System Development and Function, Tissue Morphology	abnormal morphology of myocardium	0.0207				ALDH1A2,HAND2,MYBPC3,RYR2	4
Cardiovascular System Development and Function, Organismal Development, Visual System Development and Function	vascularization of eye	0.0207				ADAMTS1,INHBA,MMP7,MMP9	4
Cell-To-Cell Signaling and Interaction, Hematological System Development and Function, Immune Cell Trafficking, Inflammatory Response	activation of myeloid cells	0.0207		1.23		BPI,HAVCR1,INHBA,MMP9,SAA1,SLPI,SPP1	7
Respiratory System Development and Function	respiratory quotient	0.0207				ALDH1A1,CPE,SPP1	3
Gastrointestinal Disease, Inflammatory Disease	Crohn's disease	0.0208				BPI,DUOX2,MMP9,SLPI,SPP1	5
Cellular Development, Embryonic Development, Nervous System Development and Function, Organismal Development, Tissue Development	development of neural crest cells	0.0208				ALDH1A2,HAND2	2
Infectious Disease	infection of leukemia cell lines	0.0208				CD209,FOLR1	2
Lipid Metabolism, Small Molecule Biochemistry	inhibition of lipid	0.0208				BPI,NPPA	2
Cell-To-Cell Signaling and Interaction, Cellular Growth and Proliferation, Hematological System Development and Function	stimulation of leukocyte cell lines	0.0208				INHBA,SPTB	2
Endocrine System Development and Function, Small Molecule Biochemistry	synthesis of thyroid hormone	0.0208				DUOX2,TG	2
Cellular Development, Cellular Growth and Proliferation	proliferation of prostate cancer cell lines	0.0209		0.374		ALDH1A1,EHF,INHBA,MMP9,SULT2A1,ZBTB16	6
Respiratory System Development and Function	respiratory system development	0.0209				ALDH1A2,EPHA3,HIF3A,LOX,MMP9,RBP4,SLIT3	7
Cardiovascular Disease	aortic aneurysm	0.0209				MMP7,MMP9,MYH11	3
Cellular Movement	dissemination of cells	0.0209				CNN1,MMP9,SLPI	3
Lymphoid Tissue Structure and Development	growth of lymphatic system component	0.0213		-0.832		INHBA,NPPA,PLP1,SPP1,ZBTB16	5
Cancer, Endocrine System Disorders	benign neoplasm of endocrine gland	0.0217				ALDH1A2,FOLR1,MMP9,RBP4,TG	5
Infectious Disease	viral entry by virus	0.0217				CD209,FOLR1,HAVCR1	3
Cellular Development, Cellular Growth and Proliferation, Hematological System Development and Function	proliferation of lymphocytes	0.0219		-1.026		CD209,CLEC4G,HAVCR1,INHBA,MMP9,NPPA,PLP1,SLPI,SPP1,TG,ZBTB16	11
Cellular Movement, Hematological System Development and Function, Immune Cell Trafficking	cell movement of antigen presenting cells	0.0222				CD209,HAVCR1,MARCO,MMP7,PLP1,SAA1,SPP1	7
Cancer, Gastrointestinal Disease	upper gastrointestinal tract tumor	0.0222				CILP,CNN1,CPE,CPXM2,FOLH1,INHBA,MAL,MMP9,PDK4,SPP1,TG	11
Lipid Metabolism, Small Molecule Biochemistry, Vitamin and Mineral Metabolism	metabolism of retinoid	0.0222				ALDH1A1,ALDH1A2,RBP4	3
Cell-To-Cell Signaling and Interaction, Hematological System Development and Function, Immune Cell Trafficking, Inflammatory Response, Tissue Development	adhesion of dendritic cells	0.0222				CD209,MARCO	2
Cancer, Endocrine System Disorders, Organismal Injury and Abnormalities	benign cold thyroid nodule	0.0222				RBP4,TG	2
Carbohydrate Metabolism, Lipid Metabolism, Small Molecule Biochemistry	binding of lipopolysaccharide	0.0222				BPI,CD209	2
Ophthalmic Disease	exfoliative glaucoma	0.0222				LTBP2,SAA1	2
Cellular Development, Cellular Growth and Proliferation, Reproductive System Development and Function	proliferation of spermatogonia	0.0222				INHBA,ZBTB16	2
Embryonic Development, Organ Development, Organismal Development, Renal and Urological System Development and Function, Reproductive System Development and Function, Tissue Development	formation of testis	0.0223				INHBA,NPPA,RBP4,SLC14A1	4
Cardiovascular Disease, Developmental Disorder, Organismal Injury and Abnormalities	ventricular hypertrophy	0.0228				INHBA,MYBPC3,NPPA,TNNT2	4
Carbohydrate Metabolism	binding of polysaccharide	0.0228				BPI,CD209,SPP1	3
Cardiovascular System Development and Function, Organ Morphology	relaxation of heart	0.0228				ACTG2,MYBPC3,TNNT2	3
Cardiovascular Disease, Organismal Injury and Abnormalities	arrhythmia	0.0235				KCNH2,MMP9,NPPA,RYR2,TNNT2	5
Cancer, Gastrointestinal Disease	oral cavity carcinoma	0.0235				CILP,CNN1,CPXM2,FOLH1,INHBA	5
Cellular Development, Cellular Growth and Proliferation	proliferation of blood cells	0.0236		-0.701		CD209,CLEC4G,HAVCR1,INHBA,LOX,MMP9,NPPA,PLP1,SLPI,SPP1,TG,ZBTB16	12
Cell Morphology	abnormal morphology of cells	0.0239				ALDH1A2,ANKRD2,CLEC4G,COL9A1,LOX,MMP9,MPZ,MYBPC3,MYH11,PDK4,PLP1,RBP4,RYR2,TDRD1,TNNT2,ZBTB16	16
Cellular Movement, Hematological System Development and Function, Immune Cell Trafficking	cell movement of myeloid cells	0.0239		0.336		HAVCR1,INHBA,MMP7,MMP9,NPPA,PLP1,SAA1,SLPI,SPP1	9
Carbohydrate Metabolism, Small Molecule Biochemistry	catabolism of proteoglycan	0.0239				MMP7,MMP9	2
Cardiovascular System Development and Function, Organ Morphology	contraction of heart ventricle	0.0239				ACTG2,MYBPC3	2
Cellular Movement	invasion of endocrine cell lines	0.0239				MMP9,SPP1	2
Cancer, Organismal Injury and Abnormalities, Renal and Urological Disease	papillary renal cell carcinoma	0.0239				HAVCR1,MMP9	2
Skeletal and Muscular Disorders	myopathy	0.0239				KCNH2,MMP9,MPZ,MYBPC3,MYL4,NPPA,PDK4,RYR2,TNNT2	9
Nervous System Development and Function	development of central nervous system	0.024				ALDH1A2,BMP5,DRP2,DUOX2,MAL,PLP1,SLIT3,TG,TRPC4,ZBTB16	10
Cellular Movement, Hematological System Development and Function, Immune Cell Trafficking, Inflammatory Response	migration of phagocytes	0.024		0.856		CD209,MMP7,MMP9,SAA1,SLPI,SPP1	6
Cancer, Endocrine System Disorders	malignant malignant thyroid gland neoplasm	0.024				ADAMTS1,MMP9,SLPI,SPP1,TG	5
Cell-To-Cell Signaling and Interaction, Hematological System Development and Function, Immune Cell Trafficking, Inflammatory Response	activation of T lymphocytes	0.0242		-0.054		CD209,CLEC4G,HAVCR1,MPZ,PLP1,PMP2,SPP1	7
Renal and Urological System Development and Function, Reproductive System Development and Function	development of reproductive system	0.0243		0	bias	ADAMTS1,BMP5,INHBA,MMP9,NPPA,RBP4,SLC14A1,SPP1,TDRD1,WFDC2,ZBTB16	11
Carbohydrate Metabolism	catabolism of polysaccharide	0.0243				CTBS,MMP7,MMP9	3
Nervous System Development and Function	myelination	0.0243				MAL,MMP9,MPZ,PLP1,TG	5
Organismal Injury and Abnormalities, Skeletal and Muscular Disorders	atrophy of limb	0.0243				KCNH2,MPZ	2
Protein Synthesis	expression of reporter protein	0.0243				INHBA,SPP1	2
Embryonic Development, Organ Development, Organ Morphology, Organismal Development, Tissue Development	morphogenesis of embryonic organ	0.0243				ALDH1A1,RBP4	2
Embryonic Development, Organ Development, Organ Morphology, Organismal Development, Renal and Urological System Development and Function, Reproductive System Development and Function, Tissue Development	morphogenesis of kidney	0.0243				ADAMTS1,MMP9	2
Cardiovascular Disease, Developmental Disorder, Organismal Injury and Abnormalities, Skeletal and Muscular Disorders	hypertrophy of cardiomyocytes	0.0243		-1.154		INHBA,MMP9,MYBPC3,NPPA	4
Connective Tissue Development and Function, Embryonic Development, Organ Development, Organ Morphology, Organismal Development, Skeletal and Muscular System Development and Function, Tissue Development	abnormal morphology of bone	0.0243				COL9A1,HAND2,INHBA,LECT1,MMP9,PDK4,SPP1,ZBTB16	8
Developmental Disorder, Hereditary Disorder, Skeletal and Muscular Disorders	Duchenne muscular dystrophy	0.0243				MYL4,PDK4,TNNT2	3
Cardiovascular System Development and Function, Tissue Development	formation of endothelial tube	0.0243				BPI,MYH11,NPPA	3
Cancer	head and neck squamous cell cancer	0.0243				CILP,CNN1,CPXM2,EHF,INHBA,MMP9	6
Embryonic Development, Organ Development, Organismal Development, Renal and Urological System Development and Function, Reproductive System Development and Function, Tissue Development	development of genital organ	0.0243				ADAMTS1,BMP5,INHBA,NPPA,RBP4,SLC14A1,TDRD1,WFDC2,ZBTB16	9
Cardiovascular Disease, Organismal Injury and Abnormalities	aortic valve disease	0.0243				LECT1,MMP9,SPP1	3
Cancer	follicular adenoma	0.0243				RBP4,TG	2
Cardiovascular Disease, Organismal Injury and Abnormalities	arrhythmia of heart ventricle	0.0243				KCNH2,RYR2,TNNT2	3
Embryonic Development, Organismal Development, Reproductive System Development and Function	implantation of embryo	0.0243				ADAMTS1,MMP9,SPP1	3
Renal and Urological System Development and Function, Reproductive System Development and Function	development of urinary tract	0.0243				ADAMTS1,ALDH1A2,CDH16,MMP9,RBP4,SPTB	6
Tissue Development	development of connective tissue	0.0243				ADAMTS1,COL9A1,HAND2,INHBA,LOX,SLC14A1,ZBTB16	7
Organismal Injury and Abnormalities	nodule	0.0243				RBP4,SPP1,TG	3
Endocrine System Development and Function, Lipid Metabolism, Small Molecule Biochemistry, Vitamin and Mineral Metabolism	synthesis of pregnenolone	0.0243				INHBA,NPPA	2
Developmental Disorder, Skeletal and Muscular Disorders	congenital anomaly of musculoskeletal system	0.0243				ALDH1A1,COL9A1,HAND2,LTBP2,MMP9,MYH11,MYL4,PDK4,TNNT2,ZBTB16	10
Cancer	metastasis of cells	0.0243		1.446		ADAMTS1,CNN1,INHBA,LOX,MMP9	5
Cell-To-Cell Signaling and Interaction, Tissue Development	attachment of cells	0.0243		0.577	bias	CD209,FBLN5,LOX,SPP1	4
Lipid Metabolism, Molecular Transport, Small Molecule Biochemistry	quantity of steroid	0.0243		-0.364		INHBA,NPPA,PLP1,SAA1,SLC34A2,SPP1,TG,ZBTB16	8
Cellular Movement, Hematological System Development and Function, Immune Cell Trafficking, Inflammatory Response	chemotaxis of myeloid cells	0.0243		-1	bias	HAVCR1,INHBA,MMP7,SAA1,SLPI,SPP1	6
Organismal Injury and Abnormalities, Renal and Urological Disease	abnormality of kidney	0.0243				NPPA,SLC14A1	2
Molecular Transport	excretion of K+	0.0243				ADAMTS1,NPPA	2
Connective Tissue Disorders, Inflammatory Disease, Skeletal and Muscular Disorders	intervertebral disc disorder	0.0243				CILP,MMP9	2
Cancer, Embryonic Development	invasion of trophoblast	0.0243				INHBA,MMP9	2
Auditory Disease, Neurological Disease	vestibular disorder	0.0243				COCH,MMP7	2
Cancer, Endocrine System Disorders	endocrine gland tumor	0.0243				ADAMTS1,ALDH1A2,BMP5,CTBS,FOLR1,HAVCR1,KCNH2,MMP9,MYBPC3,NPPA,PDK4,PKHD1L1,RBP4,SLIT3,SLPI,SOWAHA,SPP1,TG	18
Cell Death and Survival	cell death	0.0243		-0.959		ADAMTS1,ALDH1A1,ALDH1A2,BMP5,BPI,C1QTNF4,C7,EHF,HAND2,INHBA,KCNH2,MAL,MMP7,MMP9,MPZ,MYBPC3,MYH11,NPPA,PLP1,PPP1R11,RBP4,RYR2,SAA1,SLIT3,SLPI,SPP1,SPTB,TDRD1,TNNT2,TPD52L1,ZBTB16	31
Cancer, Organismal Injury and Abnormalities, Reproductive System Disease	carcinoma in breast	0.0243				ADAMTS1,CNN1,FBLN5,FOLH1,KCNH2,MMP9,MYBPC3,NPW,PDK4,PMP2,SPP1,WFDC2	12
Cardiovascular Disease, Organismal Injury and Abnormalities	nonischemic cardiomyopathy	0.0243				MYBPC3,MYH11,NPPA,RYR2,TNNT2	5
Lipid Metabolism, Small Molecule Biochemistry, Vitamin and Mineral Metabolism	synthesis of steroid hormone	0.0243				BMP5,INHBA,NPPA	3
Hematological System Development and Function, Immune Cell Trafficking, Inflammatory Response, Tissue Development	accumulation of neutrophils	0.0243				MMP7,MMP9,SLPI	3
Cardiovascular Disease, Organismal Injury and Abnormalities	damage of heart	0.0243				INHBA,MMP9,MYBPC3	3
Cellular Development	differentiation of heart cells	0.0243				HAND2,MMP9,NPPA	3
Cellular Movement, Hematological System Development and Function, Immune Cell Trafficking, Inflammatory Response	transmigration of phagocytes	0.0243				CD209,MMP9,SLPI	3
Neurological Disease	abnormal conduction by nerves	0.0243				MPZ,PLP1	2
Cardiovascular Disease, Developmental Disorder, Organismal Injury and Abnormalities, Skeletal and Muscular Disorders	hypertrophy of ventricular myocytes	0.0243				INHBA,MYBPC3	2
Cellular Movement, Hematological System Development and Function, Immune Cell Trafficking	infiltration of leukocytes	0.0243		-0.398		HAVCR1,MMP9,NPPA,PLP1,SPP1,TG,ZBTB16	7
Connective Tissue Disorders	Dupuytren contracture	0.0243				ADAMTS1,COL9A1,MMP7	3
Hematological System Development and Function, Immune Cell Trafficking, Inflammatory Response, Tissue Development	accumulation of phagocytes	0.0243		0.152		MMP7,MMP9,SLPI,SPP1	4
Embryonic Development, Organ Development, Organismal Development, Respiratory System Development and Function, Tissue Development	formation of lung	0.0243				ALDH1A2,EPHA3,HIF3A,LOX,MMP9,RBP4	6
Hereditary Disorder, Neurological Disease, Organismal Injury and Abnormalities, Skeletal and Muscular Disorders	Charcot-Marie-Tooth disease axonal type 2J	0.0243				MPZ	1
Hereditary Disorder, Neurological Disease, Organismal Injury and Abnormalities, Skeletal and Muscular Disorders	Charcot-Marie-Tooth disease axonal type 2i	0.0243				MPZ	1
Hereditary Disorder, Neurological Disease, Organismal Injury and Abnormalities, Skeletal and Muscular Disorders	Charcot-Marie-Tooth disease type 1B	0.0243				MPZ	1
Hereditary Disorder, Neurological Disease, Organismal Injury and Abnormalities, Skeletal and Muscular Disorders	Charcot-Marie-Tooth disease, dominant intermediate type d	0.0243				MPZ	1
Hematological Disease, Organismal Injury and Abnormalities, Renal and Urological Disease	Kidd blood group deletion	0.0243				SLC14A1	1
Connective Tissue Disorders, Developmental Disorder, Hereditary Disorder, Inflammatory Disease, Ophthalmic Disease, Skeletal and Muscular Disorders	Stickler syndrome IV	0.0243				COL9A1	1
Cancer, Respiratory Disease	TNM stage II laryngeal squamous cell carcinoma	0.0243				SPP1	1
Cell Morphology, Organ Morphology, Skeletal and Muscular System Development and Function, Tissue Morphology	abnormal morphology of m-bands	0.0243				MYBPC3	1
Auditory and Vestibular System Development and Function, Organ Morphology, Tissue Morphology	abnormal morphology of otic pit	0.0243				FOLR1	1
Carbohydrate Metabolism, Molecular Transport, Small Molecule Biochemistry	abnormal quantity of glycerol	0.0243				PDK4	1
Cell-To-Cell Signaling and Interaction, Nervous System Development and Function	action potential of embryonic stem cell lines	0.0243				KCNH2	1
Cell-To-Cell Signaling and Interaction, Nervous System Development and Function	action potential of heart cell lines	0.0243				KCNH2	1
Metabolic Disease, Organismal Injury and Abnormalities, Renal and Urological Disease	adriamicin-induced nephropathy	0.0243				HAVCR1	1
Ophthalmic Disease, Organismal Injury and Abnormalities	age-related macular degeneration type 3	0.0243				FBLN5	1
Cell-To-Cell Signaling and Interaction, Tissue Development	anchoring of osteoclasts	0.0243				SPP1	1
Cardiovascular System Development and Function, Embryonic Development, Organ Development, Organismal Development, Tissue Development	angiogenesis of cardiac valve	0.0243				LECT1	1
Cell Morphology, Respiratory System Development and Function	area of pneumocytes	0.0243				NPPA	1
Immunological Disease, Inflammatory Disease	atopic disease	0.0243				HAVCR1	1
Infectious Disease	attachment of Dengue virus	0.0243				CD209	1
Infectious Disease	attachment of Ebola virus	0.0243				CD209	1
Infectious Disease	attachment of cytomegalovirus	0.0243				CD209	1
Developmental Disorder, Hereditary Disorder, Metabolic Disease, Neurological Disease, Psychological Disorders, Skeletal and Muscular Disorders	atypical Pelizaeus-Merzbacher disease	0.0243				PLP1	1
Connective Tissue Disorders, Dermatological Diseases and Conditions, Developmental Disorder, Hereditary Disorder, Metabolic Disease, Organismal Injury and Abnormalities	autosomal dominant cutis laxa type 2	0.0243				FBLN5	1
Auditory Disease, Developmental Disorder, Hereditary Disorder, Neurological Disease	autosomal recessive deafness type 84B	0.0243				OTOGL	1
Cell-To-Cell Signaling and Interaction, Hematological System Development and Function, Immune Cell Trafficking, Inflammatory Response, Tissue Development	binding of alveolar macrophages	0.0243				MARCO	1
Infectious Disease	binding of human herpesvirus 8	0.0243				CD209	1
Hereditary Disorder, Neurological Disease	cerebral folate transport deficiency	0.0243				FOLR1	1
Cellular Movement, Reproductive System Development and Function	chemotaxis of sperm	0.0243				NPPA	1
Cellular Development, Cellular Growth and Proliferation, Hematological System Development and Function	clonal expansion of Th2 cells	0.0243				PLP1	1
Cellular Assembly and Organization, Nervous System Development and Function	compaction of myelin sheath	0.0243				MPZ	1
Developmental Disorder, Hereditary Disorder, Immunological Disease	complement component 7 deficiency	0.0243				C7	1
Cell-To-Cell Signaling and Interaction, Nervous System Development and Function, Skeletal and Muscular System Development and Function	compound action potential of muscle	0.0243				MPZ	1
Endocrine System Disorders	congenital goiter	0.0243				TG	1
Connective Tissue Disorders, Developmental Disorder, Organismal Injury and Abnormalities	congenital malformation of adipose tissue	0.0243				ADAMTS1	1
Developmental Disorder, Hereditary Disorder, Metabolic Disease, Neurological Disease, Psychological Disorders, Skeletal and Muscular Disorders	connatal Pelizaeus-Merzbacher disease	0.0243				PLP1	1
Cardiovascular System Development and Function, Organ Morphology	contraction of atrium	0.0243				MYL7	1
Amino Acid Metabolism, Post-Translational Modification, Small Molecule Biochemistry	deamination of L-lysine	0.0243				LOX	1
Cellular Development, Dermatological Diseases and Conditions, Developmental Disorder	dedifferentiation of keratinocytes	0.0243				MMP9	1
Cellular Compromise, Neurological Disease	degeneration of Schwann cells	0.0243				MPZ	1
Cellular Compromise	degradation of senile plaques	0.0243				MMP9	1
Cell Death and Survival	delay in apoptosis of chondrocytes	0.0243				MMP9	1
Cell-To-Cell Signaling and Interaction, Nervous System Development and Function	delay in conduction of nerves	0.0243				MPZ	1
Connective Tissue Development and Function, Embryonic Development, Organ Development, Organismal Development, Skeletal and Muscular System Development and Function, Tissue Development	delay in ossification of epiphyseal growth plate	0.0243				MMP9	1
Cardiovascular System Development and Function, Organismal Development, Skeletal and Muscular System Development and Function, Tissue Development	delay in vascularization of epiphyseal growth plate	0.0243				MMP9	1
Dermatological Diseases and Conditions, Ophthalmic Disease	desquamation of corneal epithelial tissue	0.0243				MMP9	1
Cardiovascular System Development and Function, Embryonic Development, Organismal Development, Tissue Development	development of aortic sac	0.0243				KCNH2	1
Embryonic Development, Organismal Development, Tissue Development	development of bulbus cordis	0.0243				KCNH2	1
Embryonic Development, Organismal Development, Tissue Development	development of cardiac loop	0.0243				KCNH2	1
Cellular Development, Cellular Growth and Proliferation, Embryonic Development, Organ Development, Organismal Development, Skeletal and Muscular System Development and Function, Tissue Development	development of vascular smooth muscle cells	0.0243				LOX	1
Embryonic Development, Organismal Development, Tissue Development	development of vitelline vessel	0.0243				RBP4	1
Nervous System Development and Function, Tissue Morphology	diameter of axon bundle	0.0243				MPZ	1
Cardiovascular System Development and Function, Organ Morphology	diastolic relaxation of left ventricle	0.0243				MYBPC3	1
Cellular Development	differentiation of cardiac stem cells	0.0243				MMP9	1
Cardiovascular Disease, Organismal Injury and Abnormalities	dilated cardiomyopathy 1d	0.0243				TNNT2	1
Cardiovascular Disease, Organismal Injury and Abnormalities	dilated cardiomyopathy type 1MM	0.0243				MYBPC3	1
Organismal Development	duplication of digit	0.0243				HAND2	1
Connective Tissue Disorders, Developmental Disorder	elastinopathy	0.0243				FBLN5	1
Connective Tissue Disorders, Hematological Disease, Hereditary Disorder	elliptocytosis type 3	0.0243				SPTB	1
Embryonic Development	elongation of testis cord	0.0243				INHBA	1
Cancer	entrance of hepatoma cell lines	0.0243				HAVCR1	1
Cellular Development	epithelial-mesenchymal transition of melanoma cell lines	0.0243				SPP1	1
Embryonic Development, Organismal Development, Tissue Development	expansion of testis cord	0.0243				INHBA	1
Cardiovascular Disease, Developmental Disorder, Organismal Injury and Abnormalities	familial arrhythmogenic right ventricular dysplasia type 2	0.0243				RYR2	1
Cardiovascular Disease, Hereditary Disorder, Organismal Injury and Abnormalities, Skeletal and Muscular Disorders	familial atrial fibrillation type 6	0.0243				NPPA	1
Cardiovascular Disease, Hereditary Disorder, Organismal Injury and Abnormalities, Skeletal and Muscular Disorders	familial hypertrophic cardiomyopathy-2	0.0243				TNNT2	1
Cardiovascular Disease, Hereditary Disorder, Organismal Injury and Abnormalities	familial restrictive cardiomyopathy type 3	0.0243				TNNT2	1
Cardiovascular Disease	familial thoracic aortic aneurism type 4	0.0243				MYH11	1
Cell Death and Survival, Connective Tissue Disorders, Developmental Disorder, Hematological Disease	fatal and near-fatal neonatal hemolytic anemia	0.0243				SPTB	1
Skeletal and Muscular System Development and Function	force generation of myocardium	0.0243				MYBPC3	1
Skeletal and Muscular System Development and Function	force generation of myotube	0.0243				TNNT2	1
Cellular Growth and Proliferation, Hematological System Development and Function, Hematopoiesis, Lymphoid Tissue Structure and Development	formation of colony forming multilineage cells	0.0243				INHBA	1
Embryonic Development, Organismal Development, Tissue Development	formation of fourth branchial arch	0.0243				HAND2	1
Hematological System Development and Function	formation of hematopoietic system	0.0243				INHBA	1
Embryonic Development, Organismal Development, Tissue Development	formation of lung bud	0.0243				ALDH1A2	1
Embryonic Development, Organismal Development, Tissue Development	formation of third branchial arch	0.0243				HAND2	1
Skeletal and Muscular System Development and Function	fusion of metatarsal bone	0.0243				ZBTB16	1
Embryonic Development, Tissue Morphology	fusion of trophoblast	0.0243				INHBA	1
Cellular Growth and Proliferation, Hematological System Development and Function, Tissue Development	generation of CD8+ T lymphocyte	0.0243				SPP1	1
Cancer, Organismal Injury and Abnormalities	growth of plasmacytoma	0.0243				INHBA	1
Hereditary Disorder, Neurological Disease	hereditary spastic paraplegia X-linked	0.0243				PLP1	1
Cardiovascular Disease, Connective Tissue Disorders, Organismal Injury and Abnormalities, Reproductive System Disease, Tissue Morphology	hyalinization of arteriole	0.0243				SPP1	1
Cancer, Connective Tissue Disorders, Skeletal and Muscular Disorders	hyperplasia of osteocartilaginous tissue	0.0243				MMP9	1
Developmental Disorder, Immunological Disease	hypertrophy of splenic lymph follicle	0.0243				MMP9	1
Neurological Disease	hypomyelination of cells	0.0243				MPZ	1
Metabolic Disease, Organismal Injury and Abnormalities, Renal and Urological Disease	hypophosphaturia	0.0243				SLC34A2	1
Cardiovascular Disease, Developmental Disorder, Organismal Injury and Abnormalities	hypoplasia of right ventricle	0.0243				HAND2	1
Cell-To-Cell Signaling and Interaction, Cellular Growth and Proliferation, Hematological System Development and Function	induction of B cell hybridoma cells	0.0243				INHBA	1
Cell-To-Cell Signaling and Interaction, Cellular Growth and Proliferation	induction of pancreatic cancer cell lines	0.0243				INHBA	1
Infectious Disease	infection by Simian immunodeficiency virus	0.0243				CD209	1
Cardiovascular Disease, Inflammatory Response	inflammation of infarct	0.0243				MMP9	1
Neurological Disease	influenza-associated febrile seizure	0.0243				MMP9	1
Cell-To-Cell Signaling and Interaction, Hematological System Development and Function, Tissue Development	interaction of invariant natural killer T cells	0.0243				SAA1	1
Cell-To-Cell Signaling and Interaction, Hematological System Development and Function, Tissue Development	interaction of neutrophils	0.0243				SAA1	1
Cancer, Organismal Injury and Abnormalities, Reproductive System Disease	invasive mixed breast carcinoma	0.0243				PDK4	1
Skeletal and Muscular System Development and Function	isometric tension of papillary muscle	0.0243				TNNT2	1
Nervous System Development and Function	latency of nerves	0.0243				MPZ	1
Cardiovascular Disease, Hereditary Disorder, Organismal Injury and Abnormalities	left ventricular noncompaction type 10	0.0243				MYBPC3	1
Cardiovascular Disease, Hereditary Disorder, Organismal Injury and Abnormalities	left ventricular noncompaction type 6	0.0243				TNNT2	1
Tissue Morphology	loss of lumen	0.0243				MMP9	1
Connective Tissue Disorders, Developmental Disorder, Hereditary Disorder, Skeletal and Muscular Disorders	metaphyseal anadysplasia type 2	0.0243				MMP9	1
Developmental Disorder, Hereditary Disorder, Ophthalmic Disease	microspherophakia and/or megalocornea with ectopia lentis	0.0243				LTBP2	1
Cardiovascular Disease, Organismal Injury and Abnormalities	mild congestive heart failure	0.0243				NPPA	1
Cardiovascular Disease, Organismal Injury and Abnormalities	mild dilated cardiomyopathy	0.0243				TNNT2	1
Embryonic Development, Endocrine System Development and Function, Nervous System Development and Function, Organ Development, Organ Morphology, Organismal Development, Reproductive System Development and Function, Tissue Development	morphogenesis of adenohypophysis	0.0243				DUOX2	1
Connective Tissue Development and Function, Embryonic Development, Organ Development, Organ Morphology, Organismal Development, Skeletal and Muscular System Development and Function, Tissue Development, Tissue Morphology	morphology of primary spongiosa	0.0243				COL9A1	1
Connective Tissue Disorders, Developmental Disorder, Hereditary Disorder, Skeletal and Muscular Disorders	multiple epiphyseal dysplasia type 6	0.0243				COL9A1	1
Cardiovascular Disease, Organismal Injury and Abnormalities, Skeletal and Muscular Disorders	myocytolysis of heart	0.0243				MMP9	1
Antimicrobial Response, Humoral Immune Response	neutralization of Hepatitis A virus	0.0243				HAVCR1	1
Tissue Development	organization of elastic fibers	0.0243				FBLN5	1
Organ Development, Tissue Development	outgrowth of ventricular compact zone	0.0243				ALDH1A2	1
Cardiovascular System Development and Function, Cell-To-Cell Signaling and Interaction	penetration of endothelial cells	0.0243				MMP9	1
Organ Morphology, Organismal Injury and Abnormalities, Tissue Morphology, Visual System Development and Function	permeability of corneal epithelial tissue	0.0243				MMP9	1
DNA Replication, Recombination, and Repair, Drug Metabolism, Nucleic Acid Metabolism, Small Molecule Biochemistry	phosphorylation of zidovudine	0.0243				FOLR1	1
Cancer, Connective Tissue Disorders, Organismal Injury and Abnormalities	pleomorphic liposarcoma	0.0243				PDK4	1
Nervous System Development and Function, Tissue Morphology	polyphasia of nerves	0.0243				MPZ	1
Developmental Disorder, Hereditary Disorder, Ophthalmic Disease	primary congenital glaucoma type 3D	0.0243				LTBP2	1
Connective Tissue Disorders, Hereditary Disorder, Organismal Injury and Abnormalities, Respiratory Disease	pulmonary alveolar microlithiasis	0.0243				SLC34A2	1
Hematological System Development and Function, Tissue Morphology	quantity of B cell hybridoma cells	0.0243				INHBA	1
Organismal Development	quantity of ascitic fluid	0.0243				NPPA	1
Nervous System Development and Function, Tissue Morphology	quantity of axon bundle	0.0243				MPZ	1
Embryonic Development, Tissue Morphology	quantity of testis cord	0.0243				INHBA	1
Organismal Development, Renal and Urological System Development and Function	quantity of urine	0.0243				SLC14A1	1
Cardiovascular System Development and Function, Tissue Development	re-endothelialization of endothelial tissue	0.0243				SPP1	1
Cancer, Gastrointestinal Disease	rectosigmoid adenocarcinoma	0.0243				PDK4	1
Skeletal and Muscular System Development and Function	refractoriness of muscle cells	0.0243				KCNH2	1
Cellular Function and Maintenance, Hematological System Development and Function	regulation of inflammatory leukocytes	0.0243				SPP1	1
Amino Acid Metabolism, Molecular Transport, Small Molecule Biochemistry	release of L-triiodothyronine	0.0243				TG	1
Cellular Movement	release of progenitor cells	0.0243				MMP9	1
Organ Development	remodeling of liver	0.0243				MMP9	1
Cell Morphology, Cell-To-Cell Signaling and Interaction, Cellular Assembly and Organization, Cellular Function and Maintenance	reorganization of intercellular junctions	0.0243				MMP7	1
Organ Morphology, Reproductive System Development and Function	reorganization of ovarian follicle	0.0243				INHBA	1
Connective Tissue Development and Function, Organ Morphology, Skeletal and Muscular System Development and Function, Tissue Development, Tissue Morphology	repair of alveolar bone	0.0243				COL9A1	1
Cell-To-Cell Signaling and Interaction	retention of cell-associated matrix	0.0243				SPP1	1
Cellular Compromise	retraction of mesothelial cells	0.0243				CNN1	1
Behavior, Psychological Disorders	self-mutilatory behavior	0.0243				MPZ	1
Cell Morphology	shape of dendritic cells	0.0243				MARCO	1
Cell Morphology, Skeletal and Muscular System Development and Function	shortening of myotube	0.0243				TNNT2	1
Organ Morphology, Renal and Urological System Development and Function	size of renal calyx	0.0243				ADAMTS1	1
Nervous System Development and Function, Organ Morphology	size of rhombencephalon	0.0243				ALDH1A2	1
Connective Tissue Disorders, Developmental Disorder, Hereditary Disorder, Neurological Disease, Organismal Injury and Abnormalities, Reproductive System Disease, Skeletal and Muscular Disorders	skeletal defects, genital hypoplasia, and mental retardation	0.0243				ZBTB16	1
Hereditary Disorder, Neurological Disease	sporadic Dejerine-Sottas syndrome	0.0243				MPZ	1
[truncated: 36 more rows]

## Sheet: BF Thy INF v UNINF
Categories	Diseases or Functions Annotation	B-H p-value	Predicted Activation State	Activation z-score	Notes	Molecules	# Molecules
[truncated: 500 more rows]

[truncated: 13 more sheets: BF Thy MEC v INF, CP Endo UNINF v CON, CP Endo INF v UNINF, CP Endo MEC v INF, CP Thy UNINF v CON, CP Thy INF v UNINF, CP Thy MEC v INF, UR Endo UNINF v CON, UR Endo INF v UNINF, UR Endo MEC v INF, UR Thy UNINF v CON, UR Thy INF v UNINF, UR Thy MEC v INF]
