# Supplementary material for: Genome-wide analysis of the transcriptional response to porcine reproductive and respiratory syndrome virus infection at the maternal/fetal interface and in the fetus
Source: BMC Genomics. 2016 May 20;17:383. doi: 10.1186/s12864-016-2720-4 (PMC4875603; doi:10.1186/s12864-016-2720-4)
Supplement: Additional file 4: — WGCNA module trait correlations. Excel file (.xlsx) of the modules identified for each of the six contrasts by the WGCNA software, their correlation with the traits of interest, and the statistical significance of that correlation (6 tabs in total). (XLSX 70 kb) [file 12864_2016_2720_MOESM4_ESM.xlsx]

## Sheet: Thy UNINF v CON
Module	CON-Pvalue	UNINF-P value	CON-Correlation	UNINF-Correlation
MEturquoise	0.238541	0.238541	0.250093	-0.250093
MEbrown	0.434216	0.434216	0.167431	-0.167431
MEmagenta	0.488059	0.488059	0.148687	-0.148687
MEblack	0.370811	0.370811	0.191195	-0.191195
MEblue	0.97712	0.97712	-0.00618434	0.00618434
MEpink	0.611807	0.611807	-0.109106	0.109106
MEmidnightblue	0.18919	0.18919	0.277525	-0.277525
MEcyan	0.528861	0.528861	0.13517	-0.13517
MEred	0.840396	0.840396	-0.0434057	0.0434057
MEpurple	0.096123	0.096123	-0.347522	0.347522
MEtan	0.886276	0.886276	-0.0308324	0.0308324
MEsalmon	0.0371981	0.0371981	-0.427472	0.427472
MEgreen	0.435664	0.435664	-0.166912	0.166912
MEgreenyellow	0.0744204	0.0744204	-0.370846	0.370846
MElightcyan	0.662195	0.662195	-0.0939987	0.0939987
MEyellow	0.538351	0.538351	-0.132099	0.132099
MEgrey	0.879459	0.879459	-0.0326936	0.0326936

## Sheet: Thy INF v UNINF
Module	UNINF-Pvalue	INF-Pvalue	UNINF-Correlation	INF-Correlation
MEdarkturquoise	0.0698068	0.0698068	-0.376455	0.376455
MEblue	0.0484955	0.0484955	-0.40684	0.40684
MElightyellow	0.0553748	0.0553748	-0.396065	0.396065
MEdarkgreen	0.148877	0.148877	0.303856	-0.303856
MElightcyan	0.212994	0.212994	0.263761	-0.263761
MEpink	0.694771	0.694771	0.0844616	-0.0844616
MEtan	0.102323	0.102323	-0.341593	0.341593
MEdarkred	0.424954	0.424954	-0.170777	0.170777
MEpurple	0.400924	0.400924	0.179647	-0.179647
MElightgreen	0.611472	0.611472	-0.109209	0.109209
MEgreen	0.0138411	0.0138411	0.495367	-0.495367
MEmagenta	0.0684135	0.0684135	0.378205	-0.378205
MEmidnightblue	0.0836378	0.0836378	-0.360387	0.360387
MEred	0.893749	0.893749	0.0287948	-0.0287948
MEbrown	2.9e-07	2.9e-07	-0.839656	0.839656
MEroyalblue	0.113949	0.113949	-0.331154	0.331154
MEyellow	0.141836	0.141836	-0.308957	0.308957
MEblack	0.790878	0.790878	-0.0571337	0.0571337
MEgrey60	0.226759	0.226759	0.256269	-0.256269
MEcyan	0.0167515	0.0167515	0.483235	-0.483235
MEturquoise	0.000563382	0.000563382	0.651501	-0.651501
MEgreenyellow	0.434288	0.434288	0.167405	-0.167405
MEsalmon	0.0406032	0.0406032	0.420787	-0.420787
MEgrey	0.709541	0.709541	0.0801888	-0.0801888

## Sheet: Thy MEC v INF
Module	INF-Pvalue	MEC-Pvalue	INF-Correlation	MEC-Correlation
MEgrey60	0.078543	0.078543	-0.366054	0.366054
MEcyan	0.0200818	0.0200818	-0.471306	0.471306
MEturquoise	0.0240351	0.0240351	-0.459073	0.459073
MEblack	0.533003	0.533003	-0.133827	0.133827
MEtan	0.705572	0.705572	-0.081334	0.081334
MElightgreen	0.896097	0.896097	-0.0281551	0.0281551
MElightyellow	0.227046	0.227046	0.256116	-0.256116
MEpink	0.450439	0.450439	0.161662	-0.161662
MEblue	0.116224	0.116224	0.329204	-0.329204
MEgreen	0.0113642	0.0113642	0.507472	-0.507472
MEmagenta	0.183616	0.183616	0.280917	-0.280917
MEyellow	0.122267	0.122267	0.324156	-0.324156
MEgreenyellow	0.342726	0.342726	0.202464	-0.202464
MElightcyan	0.333693	0.333693	-0.206203	0.206203
MEmidnightblue	0.389982	0.389982	0.183785	-0.183785
MEsalmon	0.866413	0.866413	0.0362616	-0.0362616
MEbrown	0.771598	0.771598	0.0625346	-0.0625346
MEpurple	0.0256904	0.0256904	0.45443	-0.45443
MEred	0.127228	0.127228	0.320146	-0.320146
MEgrey	0.77685	0.77685	-0.0610597	0.0610597

## Sheet: Endo UNINF v CON
Module	CON-Pvalue	UNINF-Pvalue	CON-Correlation	UNINF-Correlation
MEdarkturquoise	0.145841	0.145841	-0.306034	0.306034
MElightcyan	0.0712955	0.0712955	-0.374615	0.374615
MEgrey60	0.0111006	0.0111006	-0.508885	0.508885
MEbrown	0.000120382	0.000120382	-0.704802	0.704802
MEblack	0.00368573	0.00368573	-0.569355	0.569355
MEtan	0.0573777	0.0573777	-0.393124	0.393124
MEblue	0.0726774	0.0726774	-0.372933	0.372933
MEgreen	0.392869	0.392869	0.182687	-0.182687
MEdarkgrey	0.129874	0.129874	0.318052	-0.318052
MEroyalblue	0.776192	0.776192	0.0612444	-0.0612444
MEpurple	0.0491593	0.0491593	0.40575	-0.40575
MEsalmon	0.0723563	0.0723563	0.373322	-0.373322
MElightyellow	0.640042	0.640042	0.100584	-0.100584
MElightgreen	0.253398	0.253398	-0.242584	0.242584
MEmidnightblue	0.903501	0.903501	-0.0261392	0.0261392
MEdarkgreen	0.555643	0.555643	0.126567	-0.126567
MEpink	0.641743	0.641743	0.100075	-0.100075
MEturquoise	0.204065	0.204065	0.268795	-0.268795
MEcyan	0.00492134	0.00492134	0.554535	-0.554535
MEdarkred	0.581839	0.581839	0.118332	-0.118332
MEgreenyellow	0.776113	0.776113	-0.0612666	0.0612666
MEyellow	0.00503768	0.00503768	0.553307	-0.553307
MEmagenta	0.586093	0.586093	0.11701	-0.11701
MEred	0.763319	0.763319	-0.0648649	0.0648649
MEgrey	0.238942	0.238942	0.249886	-0.249886

## Sheet: Endo INF v UNINF
Module	UNINF-Pvalue	INF-Pvalue	UNINF-Correlation	INF-Correlation
MEgreen	0.685105	0.685105	0.0872746	-0.0872746
MEgreenyellow	0.199959	0.199959	0.271161	-0.271161
MEdarkgrey	0.160909	0.160909	0.295523	-0.295523
MEgrey60	0.470711	0.470711	0.154604	-0.154604
MEyellow	0.520289	0.520289	0.137967	-0.137967
MElightgreen	0.611137	0.611137	0.109311	-0.109311
MEpurple	0.350765	0.350765	-0.199184	0.199184
MEcyan	0.509812	0.509812	-0.141415	0.141415
MEblack	0.181633	0.181633	-0.282141	0.282141
MEturquoise	0.31623	0.31623	-0.21361	0.21361
MEroyalblue	0.654893	0.654893	0.0961599	-0.0961599
MEsalmon	0.0942311	0.0942311	0.349388	-0.349388
MElightyellow	0.935662	0.935662	0.0174055	-0.0174055
MEpink	0.601868	0.601868	0.112144	-0.112144
MEdarkred	0.0907563	0.0907563	0.352889	-0.352889
MEdarkgreen	0.850755	0.850755	0.0405564	-0.0405564
MEmagenta	0.746788	0.746788	-0.0695396	0.0695396
MEred	0.0192243	0.0192243	-0.474214	0.474214
MEdarkturquoise	0.675064	0.675064	0.0902114	-0.0902114
MEbrown	0.71341	0.71341	0.0790746	-0.0790746
MEorange	0.301739	0.301739	0.219947	-0.219947
MElightcyan	0.443491	0.443491	-0.164119	0.164119
MEtan	0.824682	0.824682	-0.0477421	0.0477421
MEblue	0.632275	0.632275	0.102913	-0.102913
MEmidnightblue	0.323605	0.323605	0.210452	-0.210452
MEgrey	0.943814	0.943814	-0.0151965	0.0151965

## Sheet: Endo MEC v INF
Module	INF-Pvalue	MEC-Pvalue	INF-Correlation	MEC-Correlation
MElightcyan	0.345331	0.345331	-0.201396	0.201396
MEorange	0.105907	0.105907	-0.338286	0.338286
MEred	0.12469	0.12469	-0.322183	0.322183
MEturquoise	0.128601	0.128601	-0.319056	0.319056
MEmagenta	0.672038	0.672038	-0.0910998	0.0910998
MEgreen	0.663407	0.663407	0.093641	-0.093641
MEpink	0.725843	0.725843	0.0755068	-0.0755068
MEgrey60	0.122114	0.122114	0.324281	-0.324281
MEdarkred	0.58967	0.58967	-0.115902	0.115902
MEyellow	0.671581	0.671581	-0.0912338	0.0912338
MEmidnightblue	0.182475	0.182475	0.28162	-0.28162
MEcyan	0.768352	0.768352	0.0634475	-0.0634475
MEgreenyellow	0.37043	0.37043	0.191345	-0.191345
MEroyalblue	0.958859	0.958859	0.0111233	-0.0111233
MEtan	0.763135	0.763135	0.0649167	-0.0649167
MEsalmon	0.431298	0.431298	0.168481	-0.168481
MEdarkgrey	0.864799	0.864799	0.0367037	-0.0367037
MEdarkturquoise	0.131633	0.131633	-0.316678	0.316678
MEdarkgreen	0.518233	0.518233	-0.138641	0.138641
MEdarkorange	0.623722	0.623722	-0.105491	0.105491
MElightgreen	0.374131	0.374131	-0.189896	0.189896
MEblue	0.566889	0.566889	0.123011	-0.123011
MEpurple	0.326095	0.326095	0.209396	-0.209396
MEblack	0.483895	0.483895	-0.150097	0.150097
MEwhite	0.750247	0.750247	-0.0685589	0.0685589
MEbrown	0.83893	0.83893	0.0438096	-0.0438096
MElightyellow	0.267051	0.267051	0.235931	-0.235931
MEgrey	0.509893	0.509893	-0.141388	0.141388
