# Supplementary material for: Genome-wide analysis of the transcriptional response to porcine reproductive and respiratory syndrome virus infection at the maternal/fetal interface and in the fetus
Source: BMC Genomics. 2016 May 20;17:383. doi: 10.1186/s12864-016-2720-4 (PMC4875603; doi:10.1186/s12864-016-2720-4)
Supplement: Additional file 5: — Gene significance and module membership results. Excel file (.xlsx) of the gene significance and module membership results from the WGCNA analysis for each of the six contrasts (6 tabs in total). (XLSX 1631 kb) [file 12864_2016_2720_MOESM5_ESM.xlsx]

## Sheet: BF Brown Endo UNINF v CON 
Categories	Diseases or Functions Annotation	B-H p-value	Predicted Activation State	Activation z-score	Notes	Molecules	# Molecules
Cellular Function and Maintenance	function of leukocytes	2.62e-71		1.671		ABCB1,ADORA3,ALOX5,ARRB2,B2M,BCL2A1,BIRC3,BST1,C3AR1,CAPG,CASP9,CCL2,CCL5,CCR1,CCR2,CCR5,CCR7,CCRL2,CD209,CD22,CD244,CD247,CD27,CD274,CD300LF,CD3E,CD3G,CD4,CD40,CD72,CD84,CD8A,CD8B,CDKN2C,CIITA,CLEC2D,CLEC7A,CMKLR1,CSF2RB,CTSS,CX3CR1,CXCL10,CXCL13,CYBB,DOK2,DUSP2,ECM1,EIF2AK4,ELF4,EMR1,ERAP1,ETS1,F3,FCER1G,FCGR1A,FCGR2B,FYB,FYN,GIMAP4,GJA1,GZMA,HAVCR2,HCLS1,HCST,HLA-DMA,ICAM1,ICAM2,ICOS,IDO1,IFIH…	158
Cellular Function and Maintenance	function of blood cells	4.05e-67		1.671		ABCB1,ADORA3,ALOX5,ARRB2,B2M,BCL2A1,BIRC3,BST1,C3AR1,CAPG,CASP9,CCL2,CCL5,CCR1,CCR2,CCR5,CCR7,CCRL2,CD209,CD22,CD244,CD247,CD27,CD274,CD300LF,CD3E,CD3G,CD4,CD40,CD72,CD84,CD8A,CD8B,CDKN2C,CIITA,CLEC2D,CLEC7A,CMKLR1,CSF2RB,CTSS,CX3CR1,CXCL10,CXCL13,CYBB,DOK2,DUSP2,ECM1,EIF2AK4,ELF4,EMR1,ERAP1,ETS1,F3,FCER1G,FCGR1A,FCGR2B,FYB,FYN,GIMAP4,GJA1,GZMA,HAVCR2,HCLS1,HCST,HLA-DMA,ICAM1,ICAM2,ICOS,IDO1,IFIH…	160
Immunological Disease	systemic autoimmune syndrome	8.61e-67		0.422		ABCB1,ACSL1,ADAM8,ALOX5,AMICA1,B2M,BLNK,C1QA,C1R,C2,C3AR1,C4A/C4B,CASP1,CCL19,CCL2,CCL23,CCL3L1,CCL4,CCL5,CCL8,CCR1,CCR2,CCR5,CCR7,CCRL2,CD180,CD22,CD244,CD247,CD27,CD274,CD300C,CD38,CD3D,CD3E,CD3G,CD4,CD40,CD5,CD6,CD68,CD79A,CD79B,CD83,CD84,CD96,CD97,CECR1,CIITA,CLEC2B,CLEC2D,CLIC2,CLU,CSF2RB,CSF3R,CTSS,CX3CR1,CXCL10,CXCL13,CXCL16,CXCL9,CXCR3,CXCR6,CYBB,DDX60,DEF6,DNASE1L3,DUSP2,EGR2,ETS1,FAF1,F…	214
Hematological System Development and Function, Tissue Morphology	quantity of leukocytes	8.51e-65	Increased	5.425		ABCB1,ADAM8,ADORA3,ALOX5,APP,B2M,BATF,BCL2A1,BIRC3,BLNK,BST1,C1QA,C3AR1,C4A/C4B,C5AR1,CCL19,CCL2,CCL4,CCL5,CCR1,CCR2,CCR5,CCR7,CD101,CD180,CD22,CD244,CD247,CD27,CD274,CD38,CD3D,CD3E,CD3G,CD4,CD40,CD48,CD5,CD5L,CD72,CD79A,CD79B,CD83,CD84,CD8A,CD8B,CD97,CDKN2C,CIITA,CLEC7A,CMKLR1,CORO1A,CSF2RB,CSF3R,CTSS,CX3CR1,CXCL10,CXCL13,CXCL16,CXCR3,CXCR6,CYBB,CYTIP,DEF6,DOCK2,DOK2,E2F6,EFNB2,ELF4,ELMO1,ETS1,E…	197
Hematological System Development and Function, Tissue Morphology	quantity of lymphocytes	2.42e-61	Increased	6.04		ABCB1,APP,B2M,BATF,BCL2A1,BLNK,BST1,C3AR1,C5AR1,CCL19,CCL2,CCL4,CCL5,CCR1,CCR2,CCR5,CCR7,CD180,CD22,CD244,CD247,CD27,CD274,CD38,CD3D,CD3E,CD3G,CD4,CD40,CD48,CD5,CD5L,CD72,CD79A,CD79B,CD83,CD84,CD8A,CD8B,CDKN2C,CIITA,CMKLR1,CORO1A,CSF2RB,CTSS,CX3CR1,CXCL10,CXCL13,CXCL16,CXCR3,CYTIP,DEF6,DOCK2,DOK2,E2F6,EFNB2,ELF4,ETS1,ETV6,F3,FAM26F,FAS,FCER1G,FCGR1A,FCGR2B,FGFR2,FYB,FYN,GJA1,GNLY,GRAP2,HCLS1,HCST…	167
Hematological System Development and Function, Tissue Morphology	quantity of mononuclear leukocytes	5.06e-61	Increased	5.874		ABCB1,APP,B2M,BATF,BCL2A1,BLNK,BST1,C3AR1,C5AR1,CCL19,CCL2,CCL4,CCL5,CCR1,CCR2,CCR5,CCR7,CD180,CD22,CD244,CD247,CD27,CD274,CD38,CD3D,CD3E,CD3G,CD4,CD40,CD48,CD5,CD5L,CD72,CD79A,CD79B,CD83,CD84,CD8A,CD8B,CDKN2C,CIITA,CMKLR1,CORO1A,CSF2RB,CSF3R,CTSS,CX3CR1,CXCL10,CXCL13,CXCL16,CXCR3,CYTIP,DEF6,DOCK2,DOK2,E2F6,EFNB2,ELF4,ETS1,ETV6,F3,FAM26F,FAS,FCER1G,FCGR1A,FCGR2B,FGFR2,FYB,FYN,GJA1,GNLY,GRAP2,HCLS…	170
Hematological System Development and Function, Tissue Morphology	quantity of blood cells	1.42e-58	Increased	5.691		ABCB1,ADAM8,ADORA3,ALOX5,APP,B2M,BATF,BCL2A1,BIRC3,BLNK,BST1,C1QA,C3AR1,C4A/C4B,C5AR1,CCL19,CCL2,CCL4,CCL5,CCR1,CCR2,CCR5,CCR7,CD101,CD180,CD22,CD244,CD247,CD27,CD274,CD38,CD3D,CD3E,CD3G,CD4,CD40,CD48,CD5,CD5L,CD72,CD79A,CD79B,CD83,CD84,CD8A,CD8B,CD97,CDKN2C,CIITA,CLEC7A,CMKLR1,CORO1A,CSF2RB,CSF3R,CTSS,CX3CR1,CXCL10,CXCL13,CXCL16,CXCR3,CXCR6,CYBB,CYTIP,DEF6,DOCK2,DOK2,E2F6,EFNB2,ELF4,ELMO1,EPAS1,…	202
Cell-To-Cell Signaling and Interaction, Hematological System Development and Function, Immune Cell Trafficking, Inflammatory Response	activation of leukocytes	9.26e-57	Increased	4.746		ANGPT2,APP,ARRB2,B2M,BLNK,C1QA,C3AR1,C4A/C4B,C5AR1,CADM1,CASP1,CASR,CCL2,CCL4,CCL5,CCL8,CCR2,CCR5,CCR7,CD180,CD2,CD209,CD22,CD244,CD247,CD27,CD274,CD300LF,CD37,CD38,CD3D,CD3E,CD3G,CD4,CD40,CD48,CD5,CD6,CD72,CD79A,CD79B,CD83,CD84,CD8A,CLEC7A,CORO1A,CSF2RB,CSK,CTSS,CX3CR1,CXCL10,CXCL9,CYBB,DEF6,DOCK2,EFNB2,EGR2,ERAP1,ETS1,FAS,FCER1G,FCGR1A,FCGR2B,FCRL3,FGF1,FYN,GJA1,GJC2,GNLY,GZMA,HAVCR2,HLA-DMA,HL…	161
Cellular Function and Maintenance	function of mononuclear leukocytes	1.83e-56		0.58		ABCB1,ARRB2,B2M,BIRC3,BST1,C3AR1,CASP9,CCL2,CCR2,CCR5,CCR7,CCRL2,CD22,CD244,CD247,CD27,CD274,CD3E,CD3G,CD4,CD40,CD72,CD84,CD8A,CD8B,CDKN2C,CIITA,CLEC2D,CSF2RB,CTSS,CX3CR1,CXCL10,CXCL13,ECM1,ELF4,EMR1,ERAP1,ETS1,FCER1G,FYB,FYN,GIMAP4,HAVCR2,HCLS1,HCST,HLA-DMA,ICAM1,ICOS,IFNAR2,IFNGR1,IGJ,IL10,IL10RA,IL12RB1,IL15,IL15RA,IL16,IL27RA,IRF1,IRF5,IRF8,ITGAL,ITGB7,ITK,JAK3,KLRC4-KLRK1/KLRK1,LAT,LAT2,LCP1…	111
Cell-To-Cell Signaling and Interaction, Hematological System Development and Function	activation of blood cells	3.35e-56	Increased	4.573		ANGPT2,APP,ARRB2,B2M,BLNK,C1QA,C3AR1,C4A/C4B,C5AR1,CADM1,CASP1,CASR,CCL2,CCL4,CCL5,CCL8,CCR2,CCR5,CCR7,CD180,CD2,CD209,CD22,CD244,CD247,CD27,CD274,CD300LF,CD37,CD38,CD3D,CD3E,CD3G,CD4,CD40,CD48,CD5,CD6,CD72,CD79A,CD79B,CD83,CD84,CD8A,CLEC7A,CORO1A,CSF2RB,CSK,CTSS,CX3CR1,CXCL10,CXCL9,CYBB,DEF6,DOCK2,EFNB2,EGR2,ERAP1,ETS1,F2R,F3,FAS,FCER1G,FCGR1A,FCGR2B,FCRL3,FGF1,FYN,GJA1,GJC2,GNLY,GZMA,HAVCR2,HLA…	166
Cellular Function and Maintenance, Hematological System Development and Function	function of lymphocytes	8.47e-56		0.656		ABCB1,ARRB2,B2M,BIRC3,BST1,C3AR1,CASP9,CCR2,CCR5,CCR7,CCRL2,CD22,CD244,CD247,CD27,CD274,CD3E,CD3G,CD4,CD40,CD72,CD84,CD8A,CD8B,CDKN2C,CIITA,CLEC2D,CSF2RB,CTSS,CX3CR1,CXCL10,CXCL13,ECM1,ELF4,EMR1,ERAP1,ETS1,FCER1G,FYB,FYN,GIMAP4,HAVCR2,HCLS1,HCST,HLA-DMA,ICAM1,ICOS,IFNAR2,IFNGR1,IGJ,IL10,IL10RA,IL12RB1,IL15,IL15RA,IL16,IL27RA,IRF1,IRF5,IRF8,ITGAL,ITGB7,ITK,JAK3,KLRC4-KLRK1/KLRK1,LAT,LAT2,LCP1,LYN,…	110
Cellular Movement	migration of blood cells	1.76e-55	Increased	6.6		ACKR1,ADAM8,ADORA3,ALOX5,AMICA1,ANGPT2,APP,ARRB2,ASB2,BATF,C2,C3AR1,C4A/C4B,C5AR1,CAPG,CASP1,CASR,CCL19,CCL2,CCL23,CCL3L1,CCL4,CCL5,CCL8,CCR1,CCR2,CCR5,CCR7,CCRL2,CD2,CD209,CD22,CD247,CD274,CD38,CD3E,CD4,CD40,CD48,CD5L,CD8A,CIITA,CLEC7A,CLU,CMKLR1,CNP,CORO1A,CSF2RA,CSF2RB,CSF3R,CSK,CTSS,CX3CR1,CXCL10,CXCL11,CXCL13,CXCL16,CXCL9,CXCR3,CYBB,CYTIP,DOCK2,EFNB2,EGR2,ELF4,ELMO1,EPAS1,ETS1,ETV6,F2R,F3,FA…	180
Cellular Movement, Immune Cell Trafficking	leukocyte migration	6.59e-55	Increased	6.691		ACKR1,ADAM8,ADORA3,ALOX5,AMICA1,ANGPT2,APP,ARRB2,ASB2,BATF,C2,C3AR1,C4A/C4B,C5AR1,CAPG,CASP1,CASR,CCL19,CCL2,CCL23,CCL3L1,CCL4,CCL5,CCL8,CCR1,CCR2,CCR5,CCR7,CCRL2,CD2,CD209,CD22,CD247,CD274,CD38,CD3E,CD4,CD40,CD48,CD5L,CD8A,CIITA,CLEC7A,CLU,CMKLR1,CNP,CORO1A,CSF2RA,CSF2RB,CSF3R,CSK,CTSS,CX3CR1,CXCL10,CXCL11,CXCL13,CXCL16,CXCL9,CXCR3,CYBB,CYTIP,DOCK2,EFNB2,EGR2,ELF4,ELMO1,EPAS1,ETS1,ETV6,F2R,F3,FA…	179
Cellular Movement, Hematological System Development and Function, Immune Cell Trafficking	cell movement of leukocytes	8.62e-55	Increased	6.843		ACKR1,ADAM8,ADORA3,ALOX5,AMICA1,ANGPT2,APP,ARRB2,ASB2,BATF,C2,C3AR1,C4A/C4B,C5AR1,CAPG,CASP1,CASR,CCL19,CCL2,CCL23,CCL3L1,CCL4,CCL5,CCL8,CCR1,CCR2,CCR5,CCR7,CCRL2,CD2,CD209,CD22,CD247,CD274,CD38,CD3E,CD4,CD40,CD48,CD8A,CIITA,CMKLR1,CNP,CORO1A,CSF2RA,CSF3R,CSK,CTSS,CX3CR1,CXCL10,CXCL11,CXCL13,CXCL16,CXCL9,CXCR3,CYBB,CYTIP,DOCK2,EFNB2,EGR2,ELF4,ELMO1,EPAS1,ETS1,ETV6,F2R,F3,FAM65B,FAS,FCER1G,FCGR2B,…	166
Cellular Development, Cellular Growth and Proliferation, Hematological System Development and Function	proliferation of immune cells	1.72e-54	Increased	2.408		ABCB1,B2M,BATF,BCL2A1,BIRC3,BLNK,C5AR1,CCL2,CCL4,CCL5,CCR2,CCR5,CCR7,CD180,CD2,CD209,CD22,CD244,CD247,CD27,CD274,CD300C,CD37,CD38,CD3E,CD3G,CD4,CD40,CD48,CD5,CD6,CD72,CD79A,CD79B,CD83,CD84,CD8A,CDKN2C,CIITA,CLECL1,CORO1A,CSF2RA,CSF2RB,CSF3R,CXCL10,CXCL16,CXCR3,CYTIP,DEF6,DOCK2,DOK2,EFNB2,EGR2,ELF4,ERAP1,ETS1,FAS,FCER1G,FCGR2B,FCRL3,FYB,FYN,GRAP2,HAVCR2,HCLS1,HLA-DMA,HLA-DMB,HLA-DRB1,ICAM1,ICOS,ID…	168
Cellular Development, Cellular Growth and Proliferation, Hematological System Development and Function	proliferation of lymphocytes	2.97e-54	Increased	2.655		B2M,BATF,BCL2A1,BIRC3,BLNK,C5AR1,CCL2,CCL4,CCL5,CCR2,CCR5,CCR7,CD180,CD2,CD209,CD22,CD244,CD247,CD27,CD274,CD300C,CD37,CD38,CD3E,CD3G,CD4,CD40,CD48,CD5,CD6,CD72,CD79A,CD79B,CD83,CD84,CD8A,CDKN2C,CIITA,CLECL1,CORO1A,CSF2RA,CSF2RB,CXCR3,CYTIP,DEF6,DOCK2,DOK2,EFNB2,EGR2,ELF4,ERAP1,ETS1,FAS,FCER1G,FCGR2B,FCRL3,FYB,FYN,GRAP2,HAVCR2,HCLS1,HLA-DMA,HLA-DMB,HLA-DRB1,ICAM1,ICOS,IDO1,IFNAR2,IFNGR1,IGKC,IKZF…	160
Endocrine System Disorders, Gastrointestinal Disease, Immunological Disease, Metabolic Disease	insulin-dependent diabetes mellitus	4.14e-54		1.084		ACSL1,AMICA1,B2M,C3AR1,CASP1,CCL19,CCL2,CCL4,CCL5,CCR1,CCR2,CCR5,CCR7,CD180,CD22,CD27,CD274,CD300C,CD38,CD3D,CD3E,CD3G,CD4,CD40,CD5,CD79B,CD84,CD96,CIITA,CLEC2B,CLEC2D,CTSS,CX3CR1,CXCL10,CXCL13,CXCL16,CXCR3,CXCR6,CYBB,DDX60,FAM26F,FCER1G,FCGR1A,FCGR2B,FXYD5,GBP2,GBP4,GBP6,GHR,GPR65,GPSM3,GZMA,HAVCR2,HCLS1,HCST,HERC6,HLA-C,HLA-DMA,HLA-DMB,HLA-DQA2,HLA-DQB2,HLA-DRA,HLA-F,HMGCR,ICAM1,ICOS,IFI44,IFIH…	124
Cellular Development, Cellular Growth and Proliferation, Hematological System Development and Function	proliferation of mononuclear leukocytes	4.4e-54	Increased	2.552		B2M,BATF,BCL2A1,BIRC3,BLNK,C5AR1,CCL2,CCL4,CCL5,CCR2,CCR5,CCR7,CD180,CD2,CD209,CD22,CD244,CD247,CD27,CD274,CD300C,CD37,CD38,CD3E,CD3G,CD4,CD40,CD48,CD5,CD6,CD72,CD79A,CD79B,CD83,CD84,CD8A,CDKN2C,CIITA,CLECL1,CORO1A,CSF2RA,CSF2RB,CXCR3,CYTIP,DEF6,DOCK2,DOK2,EFNB2,EGR2,ELF4,ERAP1,ETS1,FAS,FCER1G,FCGR2B,FCRL3,FYB,FYN,GRAP2,HAVCR2,HCLS1,HLA-DMA,HLA-DMB,HLA-DRB1,ICAM1,ICOS,IDO1,IFNAR2,IFNGR1,IGKC,IKZF…	161
Cellular Development, Cellular Growth and Proliferation	proliferation of blood cells	1.66e-52	Increased	2.277		ABCB1,B2M,BATF,BCL2A1,BIRC3,BLNK,C5AR1,CCL2,CCL23,CCL4,CCL5,CCR2,CCR5,CCR7,CD180,CD2,CD209,CD22,CD244,CD247,CD27,CD274,CD300C,CD37,CD38,CD3E,CD3G,CD4,CD40,CD48,CD5,CD6,CD72,CD79A,CD79B,CD83,CD84,CD8A,CDKN2C,CIITA,CLECL1,CORO1A,CSF2RA,CSF2RB,CSF3R,CXCL10,CXCL16,CXCR3,CYTIP,DEF6,DOCK2,DOK2,EFNB2,EGR2,ELF4,EPAS1,ERAP1,ETS1,FAS,FCER1G,FCGR2B,FCRL3,FYB,FYN,GRAP2,HAVCR2,HCLS1,HLA-DMA,HLA-DMB,HLA-DRB1,I…	171
Cell-To-Cell Signaling and Interaction	activation of cells	2.19e-51	Increased	4.458		ADAM8,ANGPT2,APP,ARRB2,B2M,BCL2A1,BLNK,C1QA,C3AR1,C4A/C4B,C5AR1,CADM1,CASP1,CASR,CCL2,CCL4,CCL5,CCL8,CCR2,CCR5,CCR7,CD180,CD2,CD209,CD22,CD244,CD247,CD27,CD274,CD300LF,CD37,CD38,CD3D,CD3E,CD3G,CD4,CD40,CD48,CD5,CD6,CD72,CD79A,CD79B,CD83,CD84,CD8A,CLEC7A,CORO1A,CSF2RB,CSK,CTSS,CX3CR1,CXCL10,CXCL9,CYBB,DEF6,DOCK2,EFNB2,EGR2,ERAP1,ETS1,F2R,F3,FAS,FCER1G,FCGR1A,FCGR2B,FCRL3,FGF1,FRZB,FYN,GJA1,GJC2,GN…	185
Cellular Development, Cellular Growth and Proliferation, Hematological System Development and Function	proliferation of T lymphocytes	5.96e-50	Increased	2.822		B2M,BATF,BIRC3,C5AR1,CCL2,CCL4,CCL5,CCR2,CCR5,CCR7,CD2,CD209,CD244,CD247,CD27,CD274,CD37,CD38,CD3E,CD3G,CD4,CD40,CD48,CD5,CD6,CD79A,CD83,CD84,CD8A,CDKN2C,CIITA,CLECL1,CORO1A,CSF2RA,CSF2RB,CXCR3,CYTIP,DEF6,DOCK2,DOK2,EFNB2,EGR2,ELF4,ERAP1,ETS1,FAS,FCER1G,FCGR2B,FYB,FYN,GRAP2,HAVCR2,HCLS1,HLA-DMA,HLA-DMB,HLA-DRB1,ICAM1,ICOS,IDO1,IFNAR2,IFNGR1,IKZF3,IL10,IL12RB1,IL15,IL15RA,IL27RA,IL7R,INHBA,IRF1,IS…	139
Hematological System Development and Function, Tissue Morphology	quantity of T lymphocytes	2.13e-48	Increased	6.265		ABCB1,APP,B2M,BATF,BCL2A1,C5AR1,CCL19,CCL4,CCL5,CCR1,CCR2,CCR5,CCR7,CD244,CD247,CD27,CD274,CD3D,CD3E,CD3G,CD4,CD40,CD48,CD5,CD5L,CD79A,CD83,CD84,CD8A,CD8B,CDKN2C,CIITA,CMKLR1,CORO1A,CSF2RB,CTSS,CXCL10,CXCL16,CXCR3,DEF6,DOCK2,E2F6,EFNB2,ELF4,ETS1,ETV6,FAS,FCER1G,FCGR2B,FGFR2,FYB,FYN,GJA1,GNLY,GRAP2,HCST,HLA-DMA,HLA-DRB1,ICAM1,ICOS,IFNGR1,IL10,IL10RA,IL15,IL15RA,IL27RA,IL7R,IRF1,IRF8,ITGAE,ITGAL,IT…	129
Cell-To-Cell Signaling and Interaction, Hematological System Development and Function, Immune Cell Trafficking, Inflammatory Response	activation of lymphocytes	3.26e-48	Increased	4.159		B2M,BLNK,C1QA,C3AR1,C4A/C4B,CADM1,CCL2,CCL4,CCL5,CCL8,CCR2,CCR7,CD180,CD2,CD209,CD22,CD244,CD247,CD27,CD274,CD38,CD3D,CD3E,CD3G,CD4,CD40,CD48,CD5,CD6,CD72,CD79A,CD79B,CD83,CD8A,CLEC7A,CORO1A,CSF2RB,CSK,CXCL10,DEF6,DOCK2,EFNB2,EGR2,ETS1,FAS,FCER1G,FCGR2B,FCRL3,FGF1,FYN,GJA1,GZMA,HAVCR2,HLA-DRA,HLA-DRB1,ICAM1,ICAM3,ICOS,IL10,IL12RB1,IL15,IL15RA,IL27RA,IRF1,IRF5,IRF6,IRF8,ITGA4,ITGAL,ITGB2,ITK,JAK3,…	119
Cell-To-Cell Signaling and Interaction, Hematological System Development and Function, Immune Cell Trafficking, Inflammatory Response	activation of mononuclear leukocytes	1.95e-47	Increased	4.143		ARRB2,B2M,BLNK,C1QA,C3AR1,C4A/C4B,CADM1,CASR,CCL2,CCL4,CCL5,CCL8,CCR2,CCR7,CD180,CD2,CD209,CD22,CD244,CD247,CD27,CD274,CD38,CD3D,CD3E,CD3G,CD4,CD40,CD48,CD5,CD6,CD72,CD79A,CD79B,CD83,CD8A,CLEC7A,CORO1A,CSF2RB,CSK,CXCL10,DEF6,DOCK2,EFNB2,EGR2,ETS1,FAS,FCER1G,FCGR2B,FCRL3,FGF1,FYN,GJA1,GZMA,HAVCR2,HLA-DRA,HLA-DRB1,ICAM1,ICAM3,ICOS,IL10,IL12RB1,IL15,IL15RA,IL27RA,IRF1,IRF5,IRF6,IRF8,ITGA4,ITGAL,ITGB…	121
Connective Tissue Disorders, Inflammatory Disease, Skeletal and Muscular Disorders	Rheumatic Disease	5.26e-45		1.257		ABCB1,ACSL1,ADAM8,ADORA3,ADRA1D,ALOX5,B2M,BLNK,C1QA,C1R,C2,C3AR1,C4A/C4B,C5AR1,CACNA2D2,CASP1,CCL19,CCL2,CCL23,CCL3L1,CCL4,CCL5,CCL8,CCR1,CCR2,CCR5,CCRL2,CD180,CD22,CD244,CD247,CD27,CD274,CD3D,CD4,CD40,CD6,CD68,CD72,CD79A,CD79B,CD83,CD97,CIITA,CLEC2B,CLIC2,CLU,CSF2RB,CSF3R,CTSS,CXCL10,CXCL13,CXCL16,CXCL9,DEF6,DNASE1L3,DUSP2,EGR2,ERAP1,FAF1,FAS,FCER1G,FCGR1A,FCGR2B,FCRL3,FKBP5,FLT4,FRZB,GAB1,GBP2,…	183
Cellular Movement, Hematological System Development and Function, Immune Cell Trafficking	cell movement of lymphocytes	6.88e-43	Increased	6.673		ACKR1,ADAM8,ALOX5,APP,ARRB2,BATF,CCL19,CCL2,CCL23,CCL4,CCL5,CCL8,CCR1,CCR2,CCR5,CCR7,CD2,CD209,CD22,CD247,CD274,CD3E,CD4,CD40,CD48,CD8A,CMKLR1,CTSS,CX3CR1,CXCL10,CXCL11,CXCL13,CXCL16,CXCL9,CXCR3,CYTIP,DOCK2,EGR2,ELF4,ELMO1,ETS1,ETV6,FAM65B,FAS,FERMT3,FYB,FYN,GNLY,ICAM1,ICAM2,ICOS,IFNGR1,IL10,IL15,IL15RA,IL16,IRF6,ITGA4,ITGAE,ITGAL,ITGB2,ITGB7,ITK,JAK3,KCNA3,KLRC4-KLRK1/KLRK1,LAT,LCK,LCP1,LTB,MAP4…	103
Cellular Movement, Hematological System Development and Function, Immune Cell Trafficking	cell movement of mononuclear leukocytes	8.52e-43	Increased	6.595		ACKR1,ADAM8,ALOX5,ANGPT2,APP,ARRB2,BATF,CASR,CCL19,CCL2,CCL23,CCL3L1,CCL4,CCL5,CCL8,CCR1,CCR2,CCR5,CCR7,CD2,CD209,CD22,CD247,CD274,CD3E,CD4,CD40,CD48,CD8A,CIITA,CMKLR1,CTSS,CX3CR1,CXCL10,CXCL11,CXCL13,CXCL16,CXCL9,CXCR3,CYTIP,DOCK2,EFNB2,EGR2,ELF4,ELMO1,ETS1,ETV6,F2R,FAM65B,FAS,FERMT3,FYB,FYN,GNLY,ICAM1,ICAM2,ICOS,IFNGR1,IL10,IL15,IL15RA,IL16,INHBA,IRF6,ITGA4,ITGAE,ITGAL,ITGAX,ITGB2,ITGB7,ITK,JAK…	112
Inflammatory Response	immune response of cells	6.74e-42	Increased	6.019		ADORA3,APP,ASAP2,BIRC3,C1QA,C3AR1,C5AR1,CAPG,CASP1,CASP9,CCL19,CCL2,CCR7,CD180,CD22,CD244,CD247,CD274,CD302,CD38,CD4,CD40,CD48,CD68,CD79A,CD83,CD8A,CHN1,CLEC7A,CORO1A,CSF2RB,CSF3R,CSK,CTSS,CXCL10,DEF6,DHX58,DOCK2,EIF2AK4,ELMO1,ERAP1,ETS1,F2R,F3,FAS,FBXO32,FCER1G,FCGR1A,FCGR2B,FYN,GRB2,HAVCR2,ICAM1,ICOS,IFIH1,IFNAR2,IFNGR1,IGKC,IL10,IL10RA,IL12RB1,IL15,IL27RA,IL7R,IRF1,IRF8,ISG15,ITGA4,ITGAL,ITGAX…	124
Tissue Morphology	quantity of cells	1.44e-41	Increased	4.833		ABCB1,ACVR2A,ADAM8,ADORA3,ALKBH1,ALOX5,ANGPT2,APP,B2M,BATF,BCL2A1,BIRC3,BLNK,BST1,C1QA,C3AR1,C4A/C4B,C5AR1,CACNA1E,CACNA2D2,CADM1,CAPZB,CASP1,CASP9,CCL19,CCL2,CCL4,CCL5,CCR1,CCR2,CCR5,CCR7,CD101,CD180,CD22,CD244,CD247,CD27,CD274,CD38,CD3D,CD3E,CD3G,CD4,CD40,CD48,CD5,CD5L,CD72,CD79A,CD79B,CD83,CD84,CD8A,CD8B,CD97,CDKN2C,CIITA,CLEC7A,CLU,CMKLR1,CORO1A,CSF2RB,CSF3R,CTSS,CX3CR1,CXCL10,CXCL13,CXCL16,C…	244
Cell Death and Survival	cell death of immune cells	4.94e-41	Increased	3.21		ABCB1,ADAM8,ADORA3,APP,BCL2A1,BIRC3,BLNK,C1QA,C3AR1,CASP1,CASP9,CCL19,CCL2,CCL4,CCL5,CCR5,CCR7,CD2,CD22,CD247,CD27,CD274,CD38,CD3E,CD4,CD40,CD48,CD5,CD5L,CD79A,CD79B,CD8A,CIITA,CLU,CORO1A,CSF2RA,CSF2RB,CXCL10,CYBB,DEF6,DHX58,DRAM1,ETS1,ETV6,F2R,FAS,FCER1G,FCGR1A,FCGR2B,FCRL3,FYN,GHR,GIMAP4,GRAP2,GZMA,GZMB,HAVCR2,HCLS1,HCST,ICAM1,ICOS,IDO1,IFIH1,IFNGR1,IKZF3,IL10,IL15,IL15RA,IL27RA,IL7R,INHBA,IRF1…	134
Infectious Disease	infection of mammalia	2.93e-40	Decreased	-5.066		B2M,BCL2A1,C1QA,C4A/C4B,C5AR1,CAPG,CASP1,CCR1,CCR2,CCR5,CCR7,CD274,CD4,CD40,CD5L,CD8A,CD97,CIITA,CLEC7A,CSF2RB,CX3CR1,CXCL10,CXCL16,CXCR3,CYBB,DHX58,EIF2AK4,FCER1G,FCGR1A,FCGR2B,GBP2,GRB2,GZMA,HLA-DMA,ICOS,IFIH1,IFIT2,IFNGR1,IGJ,IL10,IL10RA,IL15,IL27RA,IRF1,IRF5,IRF8,IRF9,ISG15,ITGAE,ITGAX,ITGB2,ITGB7,ITK,LCP1,LTB,MARCO,MB21D1,MSR1,MYD88,NCF1,NFATC2IP,NFKB1,NLRP3,OASL,PIGR,PLAC8,PLCB2,PML,POU2AF1…	93
Cellular Development, Hematological System Development and Function, Hematopoiesis, Lymphoid Tissue Structure and Development	development of leukocytes	3.07e-40	Increased	4.037		ADAR,B2M,BATF,BCL2A1,BLNK,BST1,C3AR1,C5AR1,CADM1,CASP1,CCR7,CD2,CD244,CD247,CD274,CD3D,CD3E,CD3G,CD4,CD5,CD6,CD79A,CD79B,CD83,CD8A,CD8B,CIITA,CSF2RA,CSF2RB,CSF3R,CSK,CXCL11,DEF6,DOCK2,DOK2,EFNB2,EGR2,EIF2AK4,ELF4,ETS1,FAS,FCER1G,FCGR2B,FYN,GIMAP1,GIMAP4,GRAP2,GRB2,HAVCR2,HLA-DMA,ICAM1,ICOS,IFNAR2,IFNGR1,IGKC,IL10,IL12RB1,IL15,IL15RA,IL27RA,IL7R,INHBA,IRF1,IRF5,IRF8,ITGA4,ITGAL,ITGB2,ITK,JAK3,KCNA…	125
Connective Tissue Disorders, Inflammatory Disease, Skeletal and Muscular Disorders	arthritis	4.45e-40	Increased	2.229		ABCB1,ACSL1,ADAM8,ADORA3,ADRA1D,ALOX5,B2M,BLNK,C1QA,C1R,C2,C3AR1,C4A/C4B,C5AR1,CACNA2D2,CASP1,CCL19,CCL2,CCL23,CCL3L1,CCL4,CCL5,CCL8,CCR1,CCR2,CCR5,CCRL2,CD180,CD244,CD247,CD27,CD274,CD3D,CD4,CD40,CD6,CD68,CD72,CD79A,CD79B,CD83,CD97,CIITA,CLEC2B,CLIC2,CLU,CSF2RB,CSF3R,CTSS,CXCL10,CXCL13,CXCL16,CXCL9,DEF6,DUSP2,ERAP1,FAF1,FAS,FCER1G,FCGR1A,FCGR2B,FCRL3,FKBP5,FLT4,FRZB,GBP2,GBP6,GHR,GNLY,GPSM3,GZMA…	164
Cellular Development, Hematological System Development and Function, Hematopoiesis, Lymphoid Tissue Structure and Development	development of mononuclear leukocytes	5.31e-40	Increased	3.852		B2M,BATF,BCL2A1,BLNK,BST1,C3AR1,C5AR1,CADM1,CASP1,CCR7,CD2,CD244,CD247,CD274,CD3D,CD3E,CD3G,CD4,CD5,CD6,CD79A,CD79B,CD83,CD8A,CD8B,CIITA,CSF2RB,CSF3R,CSK,CXCL11,DEF6,DOCK2,DOK2,EFNB2,EGR2,EIF2AK4,ELF4,ETS1,FAS,FCER1G,FCGR2B,FYN,GIMAP1,GIMAP4,GRAP2,GRB2,HAVCR2,HLA-DMA,ICAM1,ICOS,IFNAR2,IFNGR1,IGKC,IL10,IL12RB1,IL15,IL15RA,IL27RA,IL7R,INHBA,IRF1,IRF5,IRF8,ITGA4,ITGAL,ITGB2,ITK,JAK3,KCNA3,LAT,LAT2,L…	121
Connective Tissue Disorders, Skeletal and Muscular Disorders	arthropathy	9.93e-40	Increased	2.429		ABCB1,ACSL1,ADAM8,ADORA3,ADRA1D,ALOX5,B2M,BLNK,C1QA,C1R,C2,C3AR1,C4A/C4B,C5AR1,CACNA2D2,CASP1,CCL19,CCL2,CCL23,CCL3L1,CCL4,CCL5,CCL8,CCR1,CCR2,CCR5,CCRL2,CD180,CD244,CD247,CD27,CD274,CD3D,CD4,CD40,CD6,CD68,CD72,CD79A,CD79B,CD83,CD97,CIITA,CLEC2B,CLIC2,CLU,CSF2RB,CSF3R,CTSS,CXCL10,CXCL13,CXCL16,CXCL9,DEF6,DUSP2,ERAP1,FAF1,FAS,FCER1G,FCGR1A,FCGR2B,FCRL3,FKBP5,FLT4,FRZB,GBP2,GBP6,GHR,GNLY,GPSM3,GZMA…	165
Cellular Movement, Hematological System Development and Function, Immune Cell Trafficking	Lymphocyte migration	1.24e-39	Increased	6.717		ACKR1,ALOX5,APP,ARRB2,BATF,CCL19,CCL2,CCL23,CCL4,CCL5,CCL8,CCR1,CCR2,CCR5,CCR7,CD2,CD209,CD22,CD247,CD274,CD3E,CD4,CD40,CD48,CD8A,CMKLR1,CTSS,CX3CR1,CXCL10,CXCL11,CXCL13,CXCL16,CXCL9,CXCR3,CYTIP,DOCK2,EGR2,ELF4,ELMO1,ETS1,ETV6,FAM65B,FAS,FERMT3,FYB,FYN,GNLY,ICAM1,ICAM2,ICOS,IFNGR1,IL10,IL15,IL15RA,IL16,ITGA4,ITGAE,ITGAL,ITGB2,ITGB7,ITK,JAK3,KCNA3,LAT,LCK,LCP1,LTB,MAP4K1,MYD88,NLRP3,NT5E,PIK3CG,PL…	92
Cell Death and Survival	cell death of blood cells	2.06e-39	Increased	3.112		ABCB1,ADAM8,ADORA3,APP,BCL2A1,BIRC3,BLNK,C1QA,C3AR1,CASP1,CASP9,CCL19,CCL2,CCL4,CCL5,CCR5,CCR7,CD2,CD22,CD247,CD27,CD274,CD38,CD3E,CD4,CD40,CD48,CD5,CD5L,CD79A,CD79B,CD8A,CIITA,CLU,CORO1A,CSF2RA,CSF2RB,CXCL10,CYBB,DEF6,DHX58,DRAM1,ETS1,ETV6,F2R,FAS,FCER1G,FCGR1A,FCGR2B,FCRL3,FYN,GHR,GIMAP4,GRAP2,GZMA,GZMB,HAVCR2,HCLS1,HCST,ICAM1,ICOS,IDO1,IFIH1,IFNGR1,IKZF3,IL10,IL15,IL15RA,IL27RA,IL7R,INHBA,IRF1…	135
Cell-mediated Immune Response, Cellular Function and Maintenance, Hematological System Development and Function	T cell homeostasis	2.12e-39	Increased	4.016		B2M,BATF,BCL2A1,C3AR1,C5AR1,CADM1,CASP1,CCL19,CCR7,CD2,CD244,CD247,CD274,CD38,CD3D,CD3E,CD3G,CD4,CD5,CD6,CD79A,CD79B,CD83,CD8A,CD8B,CIITA,CORO1A,CSK,DEF6,DOCK2,DOK2,EFNB2,EGR2,EIF2AK4,ELF4,ETS1,FAS,FCER1G,FCGR2B,FYN,GIMAP1,GIMAP4,GRAP2,GRB2,HAVCR2,HLA-DMA,ICAM1,ICOS,IFNAR2,IFNGR1,IGKC,IL10,IL12RB1,IL15,IL15RA,IL27RA,IL7R,INHBA,IRF1,IRF5,IRF8,ITGA4,ITGAL,ITGB2,ITK,JAK3,KCNA3,LAT,LAT2,LCK,LCP2,LTB,…	115
Cellular Development, Hematological System Development and Function, Hematopoiesis, Lymphoid Tissue Structure and Development	development of lymphocytes	5.72e-39	Increased	3.952		B2M,BATF,BCL2A1,BLNK,BST1,C3AR1,C5AR1,CADM1,CASP1,CCR7,CD2,CD244,CD247,CD274,CD3D,CD3E,CD3G,CD4,CD5,CD6,CD79A,CD79B,CD83,CD8A,CD8B,CIITA,CSF3R,CSK,DEF6,DOCK2,DOK2,EFNB2,EGR2,EIF2AK4,ELF4,ETS1,FAS,FCER1G,FCGR2B,FYN,GIMAP1,GIMAP4,GRAP2,GRB2,HAVCR2,HLA-DMA,ICAM1,ICOS,IFNAR2,IFNGR1,IGKC,IL10,IL12RB1,IL15,IL15RA,IL27RA,IL7R,INHBA,IRF1,IRF5,IRF8,ITGA4,ITGAL,ITGB2,ITK,JAK3,KCNA3,LAT,LAT2,LCK,LCP2,LTB,LT…	119
Cell-mediated Immune Response, Cellular Development, Cellular Function and Maintenance, Hematological System Development and Function, Hematopoiesis, Lymphoid Tissue Structure and Development	T cell development	2.23e-38	Increased	3.958		B2M,BATF,BCL2A1,C3AR1,C5AR1,CADM1,CASP1,CCR7,CD2,CD244,CD247,CD274,CD3D,CD3E,CD3G,CD4,CD5,CD6,CD79A,CD79B,CD83,CD8A,CD8B,CIITA,CSK,DEF6,DOCK2,DOK2,EFNB2,EGR2,EIF2AK4,ELF4,ETS1,FAS,FCER1G,FCGR2B,FYN,GIMAP1,GIMAP4,GRAP2,GRB2,HAVCR2,HLA-DMA,ICAM1,ICOS,IFNAR2,IFNGR1,IGKC,IL10,IL12RB1,IL15,IL15RA,IL27RA,IL7R,INHBA,IRF1,IRF5,IRF8,ITGA4,ITGAL,ITGB2,ITK,JAK3,KCNA3,LAT,LAT2,LCK,LCP2,LTB,LTBP1,LY9,MAFB,MAP…	112
Cellular Movement, Hematological System Development and Function, Immune Cell Trafficking	migration of mononuclear leukocytes	2.23e-38	Increased	6.613		ACKR1,ALOX5,APP,ARRB2,BATF,CCL19,CCL2,CCL23,CCL4,CCL5,CCL8,CCR1,CCR2,CCR5,CCR7,CD2,CD209,CD22,CD247,CD274,CD3E,CD4,CD40,CD48,CD8A,CMKLR1,CTSS,CX3CR1,CXCL10,CXCL11,CXCL13,CXCL16,CXCL9,CXCR3,CYTIP,DOCK2,EFNB2,EGR2,ELF4,ELMO1,ETS1,ETV6,FAM65B,FAS,FERMT3,FYB,FYN,GNLY,ICAM1,ICAM2,ICOS,IFNGR1,IL10,IL15,IL15RA,IL16,ITGA4,ITGAE,ITGAL,ITGAX,ITGB2,ITGB7,ITK,JAK3,KCNA3,LAT,LCK,LCP1,LTB,MAP4K1,MYD88,NLRP3,NT…	94
Cellular Development, Hematological System Development and Function, Hematopoiesis	development of blood cells	8.53e-38	Increased	4.146		ADAR,ANGPT2,B2M,BATF,BCL2A1,BLNK,BST1,C3AR1,C5AR1,CADM1,CASP1,CCR2,CCR7,CD2,CD244,CD247,CD274,CD3D,CD3E,CD3G,CD4,CD5,CD6,CD79A,CD79B,CD83,CD8A,CD8B,CIITA,CSF2RA,CSF2RB,CSF3R,CSK,CXCL11,DEF6,DOCK2,DOK2,EFNB2,EGR2,EIF2AK4,ELF4,EPAS1,ETS1,FAS,FCER1G,FCGR2B,FYN,GIMAP1,GIMAP4,GRAP2,GRB2,HAVCR2,HLA-DMA,ICAM1,ICOS,IFNAR2,IFNGR1,IGKC,IL10,IL12RB1,IL15,IL15RA,IL27RA,IL7R,INHBA,IRF1,IRF5,IRF8,ITGA4,ITGAL,I…	129
Cellular Function and Maintenance	cellular homeostasis	1.01e-37	Increased	4.337		AATF,ACKR1,ANGPT2,APP,AQP5,B2M,BATF,BCL2A1,C12orf5,C3AR1,C4A/C4B,C5AR1,CACNA1E,CACNA1F,CADM1,CAPN3,CASP1,CASP9,CASR,CCL19,CCL2,CCL23,CCL3L1,CCL4,CCL5,CCL8,CCR1,CCR2,CCR5,CCR7,CD101,CD2,CD22,CD244,CD247,CD27,CD274,CD38,CD3D,CD3E,CD3G,CD4,CD40,CD5,CD6,CD72,CD79A,CD79B,CD83,CD8A,CD8B,CIITA,CLDN1,CLEC7A,CNP,CORO1A,CSF2RB,CSK,CXCL10,CXCL13,CXCR3,DEF6,DOCK2,DOK2,DRAM1,EFNB2,EGR2,EIF2AK4,ELF4,ETS1,F2R,F…	212
Cellular Development, Hematological System Development and Function, Hematopoiesis	differentiation of leukocytes	1.15e-37	Increased	4.473		ADAR,ALOX5,APP,B2M,BATF,BATF2,BCL2A1,BLNK,C1QC,C3AR1,C5AR1,CADM1,CCL2,CCR1,CCR7,CD2,CD247,CD27,CD274,CD38,CD3D,CD3E,CD3G,CD4,CD40,CD6,CD72,CD79A,CD79B,CD83,CD8A,CD8B,CIITA,CSF2RA,CSF2RB,CSF3R,CXCL10,DEF6,DOCK2,EFNB2,EGR2,EIF2AK4,ELF4,ETS1,ETV6,FAS,FCGR1A,FCGR2B,FYN,GIMAP1,GIMAP4,GNLY,GRAP2,GRB2,HAVCR2,HCLS1,HLA-DMA,ICAM1,ICOS,IFNGR1,IGKC,IKZF3,IL10,IL12RB1,IL15,IL15RA,IL27RA,IL7R,INHBA,IRF1,IRF5,…	130
Cellular Function and Maintenance	Lymphocyte homeostasis	1.57e-37	Increased	4.066		B2M,BATF,BCL2A1,C3AR1,C5AR1,CADM1,CASP1,CCL19,CCR7,CD2,CD244,CD247,CD274,CD38,CD3D,CD3E,CD3G,CD4,CD5,CD6,CD79A,CD79B,CD83,CD8A,CD8B,CIITA,CORO1A,CSK,DEF6,DOCK2,DOK2,EFNB2,EGR2,EIF2AK4,ELF4,ETS1,FAS,FCER1G,FCGR2B,FYN,GIMAP1,GIMAP4,GRAP2,GRB2,HAVCR2,HLA-DMA,ICAM1,ICOS,IFNAR2,IFNGR1,IGKC,IL10,IL12RB1,IL15,IL15RA,IL27RA,IL7R,INHBA,IRF1,IRF5,IRF8,ITGA4,ITGAL,ITGB2,ITK,JAK3,KCNA3,LAT,LAT2,LCK,LCP2,LTB,…	116
Hematological System Development and Function, Tissue Morphology	quantity of CD4+ T-lymphocytes	1.7e-37	Increased	4.217		BATF,CCL5,CCR1,CCR2,CCR7,CD247,CD274,CD3D,CD4,CD40,CD48,CD5,CD83,CD84,CD8A,CIITA,CORO1A,CXCL10,ETS1,FYN,GNLY,GRAP2,HLA-DMA,ICOS,IFNGR1,IL10,IL15RA,IL27RA,IRF1,ITGAL,ITGB2,ITGB7,ITK,JAK3,LAT,LCK,LCP2,NFKB1,NPY1R,PIK3CG,PLA2G2D,PRF1,PRKCQ,PTPN2,PTPN6,PTPRC,RASSF2,RHOH,RUNX1,SELPLG,SH2D1A,SIT1,SLA,SLAMF6,SPI1,STK17B,TBX21,TESPA1,VAV1,ZAP70	60
Cellular Function and Maintenance	homeostasis of leukocytes	1.84e-37	Increased	4.275		B2M,BATF,BCL2A1,C3AR1,C5AR1,CADM1,CASP1,CCL19,CCR7,CD2,CD244,CD247,CD274,CD38,CD3D,CD3E,CD3G,CD4,CD5,CD6,CD79A,CD79B,CD83,CD8A,CD8B,CIITA,CORO1A,CSF2RB,CSK,DEF6,DOCK2,DOK2,EFNB2,EGR2,EIF2AK4,ELF4,ETS1,FAS,FCER1G,FCGR2B,FYN,GIMAP1,GIMAP4,GRAP2,GRB2,HAVCR2,HLA-DMA,ICAM1,ICOS,IFNAR2,IFNGR1,IGKC,IL10,IL12RB1,IL15,IL15RA,IL27RA,IL7R,INHBA,IRF1,IRF5,IRF8,ITGA4,ITGAL,ITGB2,ITK,JAK3,KCNA3,LAT,LAT2,LCK,LC…	117
Cellular Development, Hematological System Development and Function	differentiation of blood cells	5.25e-37	Increased	4.887		ACVR2A,ADAR,ALOX5,ANGPT2,APP,ARL11,B2M,BATF,BATF2,BCL2A1,BLNK,C1QC,C3AR1,C5AR1,CADM1,CCL2,CCR1,CCR2,CCR7,CD2,CD247,CD27,CD274,CD38,CD3D,CD3E,CD3G,CD4,CD40,CD6,CD72,CD79A,CD79B,CD83,CD8A,CD8B,CIITA,CSF2RA,CSF2RB,CSF3R,CXCL10,DEF6,DOCK2,EFNB2,EGR2,EIF2AK4,ELF4,EML1,EPAS1,ESCO2,ETS1,ETV6,FAS,FCGR1A,FCGR2B,FYN,GIMAP1,GIMAP4,GNLY,GRAP2,GRB2,HAVCR2,HCLS1,HERC6,HLA-DMA,ICAM1,ICAM2,ICOS,IFNGR1,IGKC,IKZF3…	148
Cellular Function and Maintenance, Hematological System Development and Function	function of T lymphocytes	7.03e-37		0.921		ABCB1,B2M,BIRC3,C3AR1,CASP9,CCR2,CCR5,CCR7,CCRL2,CD247,CD27,CD274,CD3E,CD3G,CD4,CD84,CD8A,CD8B,CDKN2C,CIITA,CSF2RB,CTSS,CXCL10,ECM1,EMR1,ERAP1,FCER1G,FYB,FYN,GIMAP4,HAVCR2,HCST,HLA-DMA,ICAM1,ICOS,IFNAR2,IFNGR1,IL10,IL10RA,IL15,IL16,IL27RA,IRF5,IRF8,ITGAL,ITK,JAK3,LAT,LAT2,MYD88,MYO1G,NFATC2IP,NFKB1,NLRC5,NPY1R,PIK3CG,POU2AF1,PRF1,PRKCQ,PSME2,PSTPIP1,PTPRC,PTPRCAP,SAMSN1,SELL,SERPINB9,SH2D1A,SLAMF…	77
Cellular Development, Hematological System Development and Function, Hematopoiesis	differentiation of lymphocytes	1.28e-36	Increased	3.516		B2M,BATF,BCL2A1,BLNK,C3AR1,C5AR1,CADM1,CCR7,CD2,CD247,CD27,CD274,CD38,CD3D,CD3E,CD3G,CD4,CD40,CD6,CD72,CD79A,CD79B,CD83,CD8A,CD8B,CIITA,DEF6,DOCK2,EFNB2,EGR2,EIF2AK4,ELF4,ETS1,ETV6,FAS,FCGR2B,FYN,GIMAP1,GIMAP4,GRAP2,GRB2,HAVCR2,HLA-DMA,ICAM1,ICOS,IFNGR1,IGKC,IKZF3,IL10,IL12RB1,IL15,IL15RA,IL27RA,IL7R,INHBA,IRF1,IRF5,IRF8,ITGAL,ITGB2,ITK,JAK3,KCNA3,KLHL6,LAT,LCK,LCP1,LCP2,LTBP1,LYN,MAFB,MARCH1,MYD…	109
Cellular Development, Hematological System Development and Function, Hematopoiesis	differentiation of mononuclear leukocytes	1.91e-36	Increased	3.779		APP,B2M,BATF,BCL2A1,BLNK,C3AR1,C5AR1,CADM1,CCL2,CCR7,CD2,CD247,CD27,CD274,CD38,CD3D,CD3E,CD3G,CD4,CD40,CD6,CD72,CD79A,CD79B,CD83,CD8A,CD8B,CIITA,CSF2RB,DEF6,DOCK2,EFNB2,EGR2,EIF2AK4,ELF4,ETS1,ETV6,FAS,FCGR2B,FYN,GIMAP1,GIMAP4,GNLY,GRAP2,GRB2,HAVCR2,HLA-DMA,ICAM1,ICOS,IFNGR1,IGKC,IKZF3,IL10,IL12RB1,IL15,IL15RA,IL27RA,IL7R,INHBA,IRF1,IRF5,IRF8,ITGAL,ITGB2,ITK,JAK3,KCNA3,KLHL6,LAT,LCK,LCP1,LCP2,LTBP…	114
Cell-To-Cell Signaling and Interaction, Hematological System Development and Function, Immune Cell Trafficking, Inflammatory Response	activation of T lymphocytes	2.6e-36	Increased	4.517		B2M,C3AR1,CADM1,CCL2,CCL4,CCL5,CCL8,CCR2,CD2,CD209,CD244,CD247,CD27,CD274,CD38,CD3D,CD3E,CD3G,CD4,CD40,CD48,CD6,CD83,CD8A,CLEC7A,CORO1A,CSF2RB,CSK,CXCL10,DEF6,DOCK2,EFNB2,EGR2,ETS1,FAS,FCER1G,FGF1,FYN,GZMA,HAVCR2,HLA-DRA,HLA-DRB1,ICAM1,ICAM3,ICOS,IL10,IL15,IL15RA,IL27RA,IRF5,IRF8,ITGAL,ITGB2,ITK,JAK3,KCNA3,KLRC4-KLRK1/KLRK1,LAPTM5,LAT,LAT2,LCK,MYD88,NCF1,NFKBIA,NLRC3,NPY1R,NT5E,PIK3CG,PRF1,PRKCQ,…	90
Cell-To-Cell Signaling and Interaction	adhesion of blood cells	5.44e-36	Increased	4.607		ANGPT2,APP,C1QA,C4A/C4B,CCL19,CCL2,CCL3L1,CCL4,CCL5,CCR1,CCR5,CCR7,CD2,CD209,CD38,CD4,CD40,CD48,CD6,CD83,CD97,CLU,CORO1A,CSF2RB,CSF3R,CSK,CX3CR1,CXCL10,CXCL11,CXCL13,CXCL9,CXCR3,CYBB,F2R,F3,FAM65B,FAS,FCER1G,FCGR1A,FERMT3,FYB,FYN,GZMB,ICAM1,ICAM2,ICAM3,ICOS,IFNGR1,IL10,IL15,ITGA4,ITGAL,ITGAX,ITGB2,ITGB7,ITK,JAK3,LCK,LCP1,LYN,MAP4K1,MARCO,MSR1,MYD88,NFKBIA,PIK3CG,PLXNC1,PRKCQ,PTGS2,PTPN6,PTPRC,RAC…	92
Inflammatory Response	inflammatory response	1.93e-35	Increased	5.781		ACKR1,ADAM8,ADORA3,ALOX5,AMICA1,ANGPT2,APP,ART3,BCL2A1,BIRC3,BLNK,C3AR1,C5AR1,CAPG,CASP1,CASR,CCL19,CCL2,CCL23,CCL3L1,CCL4,CCL5,CCL8,CCR1,CCR2,CCR5,CCR7,CCRL2,CD38,CD4,CD40,CD97,CIITA,CLEC7A,CMKLR1,CORO1A,CSF2RA,CSF3R,CTSS,CX3CR1,CXCL10,CXCL11,CXCL13,CXCL16,CXCL9,CXCR3,CYBB,DOCK2,ECM1,ELF4,ELMO1,EPAS1,ETS1,F2R,FCER1G,FCGR1A,FCGR2B,FGF1,FYN,GJA1,GJC2,GNLY,HAVCR2,ICAM1,IDO1,IL10,IL10RA,IL12RB1,IL15…	138
Cellular Movement	migration of cells	2.54e-35	Increased	5.811		ACKR1,ADAM8,ADORA3,AGK,ALKBH1,ALOX5,AMICA1,ANGPT2,APP,AQP5,ARHGAP21,ARHGAP4,ARHGEF28,ARRB2,ASAP2,ASB2,BATF,C2,C3AR1,C4A/C4B,C5AR1,CAPG,CASP1,CASP9,CASR,CCL19,CCL2,CCL23,CCL3L1,CCL4,CCL5,CCL8,CCR1,CCR2,CCR5,CCR7,CCRL2,CD2,CD209,CD22,CD247,CD274,CD38,CD3E,CD4,CD40,CD48,CD5L,CD8A,CD97,CDKN2C,CIITA,CLDN11,CLEC7A,CLU,CMKLR1,CNP,CNTN1,CORO1A,CSF2RA,CSF2RB,CSF3R,CSK,CTSS,CX3CR1,CXCL10,CXCL11,CXCL13,CXCL…	239
Cell Morphology	morphology of mononuclear leukocytes	2.54e-35				ABCB1,B2M,BATF,BLNK,CCR2,CCR5,CD22,CD247,CD274,CD3E,CD4,CD40,CD5,CD5L,CD79A,CD79B,CD84,CD8A,CD8B,CDKN2C,CSF3R,CXCL11,CYTIP,ELF4,ETS1,FCER1G,FCGR2B,FGFR2,FYN,GRAP2,HLA-DMA,IFNGR1,IGKC,IL10,IL15,IL7R,IRF1,IRF8,ITGB7,ITK,JAK3,LAT,LCK,LCP2,LTB,LY9,LYN,PIGR,PIK3AP1,PLA2G2D,POU2AF1,PRKCQ,PSMB9,PTPRC,RHOH,SASH3,SERPINB9,SH2D1A,SLA,SPI1,SYK,TAP1,TBX21,TESPA1,TXNIP,VAV1	66
Cell-To-Cell Signaling and Interaction, Hematological System Development and Function, Immune Cell Trafficking	adhesion of immune cells	5.01e-35	Increased	4.232		ANGPT2,APP,C1QA,CCL19,CCL2,CCL3L1,CCL4,CCL5,CCR1,CCR5,CCR7,CD2,CD209,CD38,CD4,CD40,CD48,CD6,CD83,CD97,CLU,CORO1A,CSF2RB,CSF3R,CSK,CX3CR1,CXCL10,CXCL11,CXCL13,CXCL9,CXCR3,F2R,F3,FAM65B,FAS,FCGR1A,FERMT3,FYB,FYN,ICAM1,ICAM2,ICAM3,ICOS,IFNGR1,IL10,IL15,ITGA4,ITGAL,ITGAX,ITGB2,ITGB7,ITK,JAK3,LCK,LCP1,LYN,MAP4K1,MARCO,MSR1,MYD88,NFKBIA,PIK3CG,PLXNC1,PRKCQ,PTGS2,PTPN6,PTPRC,RAC2,RASGRP2,RASSF5,RGS1,S10…	87
Protein Synthesis	production of protein	5.25e-35		0.678		ADAR,B2M,BATF,BLNK,BST1,C1QA,C3AR1,C4A/C4B,C5AR1,CCR1,CCR2,CCR5,CCR7,CD180,CD22,CD274,CD37,CD40,CD72,CD83,CD84,CIITA,CSF2RB,CTSS,CXCL10,DEF6,ECM1,FAS,FCER1G,FCGR1A,FCGR2B,FYN,ICOS,IFNAR2,IFNGR1,IGJ,IGKC,IKZF3,IL10,IL15,IRF1,IRF8,ITGB2,ITK,JAK3,LAT2,LCK,LTB,LYN,MARCO,MSR1,MYD88,NFKB1,NFKBIA,NPY1R,PIGR,PIK3AP1,PLCB2,POU2AF1,PRF1,PTGS2,PTPN6,RASSF5,RFTN1,RGS1,RSAD2,SAMSN1,SASH3,SH2D1A,SIGLEC1,SPI1,T…	84
Cellular Movement	cell movement	7.65e-35	Increased	5.511		ACKR1,ADAM8,ADORA3,AGK,ALKBH1,ALOX5,AMICA1,ANGPT2,APP,AQP5,ARHGAP21,ARHGAP4,ARHGEF28,ARRB2,ASAP2,ASB2,BATF,BIN2,C2,C3AR1,C4A/C4B,C5AR1,CACNA1E,CADM1,CAPG,CASP1,CASP9,CASR,CCL19,CCL2,CCL23,CCL3L1,CCL4,CCL5,CCL8,CCR1,CCR2,CCR5,CCR7,CCRL2,CD2,CD209,CD22,CD247,CD274,CD38,CD3E,CD4,CD40,CD48,CD5L,CD8A,CD97,CDKN2C,CIITA,CLDN11,CLEC7A,CLU,CMKLR1,CNP,CNTN1,CORO1A,CSF2RA,CSF2RB,CSF3R,CSK,CTSS,CX3CR1,CXCL10…	255
Metabolic Disease	glucose metabolism disorder	7.9e-35	Increased	2.695		ACSL1,ADRA1D,AMICA1,APP,AQP5,ATP10A,B2M,C1QA,C2,C3AR1,CACNA1E,CACNA1F,CACNA2D2,CAPN3,CASP1,CCL19,CCL2,CCL4,CCL5,CCR1,CCR2,CCR5,CCR7,CD180,CD22,CD27,CD274,CD300C,CD38,CD3D,CD3E,CD3G,CD4,CD40,CD5,CD5L,CD79B,CD84,CD96,CIITA,CLEC2B,CLEC2D,CLU,CMKLR1,CTSS,CX3CR1,CXCL10,CXCL13,CXCL16,CXCR3,CXCR6,CYBB,DDX60,ELMO1,EPAS1,EPM2A,F2R,F3,FAM26F,FAS,FCER1G,FCGR1A,FCGR2B,FGF1,FGFR2,FITM2,FXYD5,FYN,GBP2,GBP4,GBP…	185
Cell Signaling, Molecular Transport, Vitamin and Mineral Metabolism	mobilization of Ca2+	1.78e-34	Increased	4.67		ADRA1D,ADRBK2,ARRB2,B2M,BLNK,C3AR1,C4A/C4B,C5AR1,CASR,CCL19,CCL2,CCL23,CCL3L1,CCL4,CCL5,CCL8,CCR1,CCR2,CCR5,CCR7,CD180,CD2,CD22,CD244,CD247,CD38,CD3E,CD4,CD40,CD5,CD72,CD79B,CD84,CD8A,CMKLR1,CX3CR1,CXCL10,CXCL11,CXCL13,CXCL16,CXCL9,CXCR3,CXCR6,DEF6,F2R,FAS,FCER1G,FCGR1A,FCGR2B,FYN,GJA1,GRAP2,GRB2,IL10,IL16,ITGB2,ITK,KLRC4-KLRK1/KLRK1,LAT,LAT2,LCK,LCP2,LYN,MS4A2,MYD88,NPY1R,P2RY1,PIK3AP1,PIK3CG,PP…	86
Infectious Disease	Bacterial Infection	2.07e-34	Decreased	-3.068		APP,B2M,BIRC3,BLNK,C1QA,C4A/C4B,C5AR1,CAPG,CASP1,CCL2,CCL4,CCL8,CCR1,CCR2,CCR5,CCR7,CCRL2,CD209,CD22,CD27,CD274,CD4,CD40,CD5L,CD79A,CD83,CD97,CLEC2B,CLU,CMKLR1,CSK,CXCL10,CXCL13,CXCL16,CXCL9,CXCR3,CYBB,EPAS1,F2R,F3,FCER1G,FCGR1A,FCGR2B,FGFR2,GZMA,HLA-DMA,ICAM1,ICOS,IFNAR2,IFNGR1,IGJ,IL10,IL12RB1,IL15,IL16,IL27RA,IRAK2,IRF5,IRF8,ITGAL,ITGAX,ITGB2,LCP1,LTB,MARCO,MC2R,MSR1,MYD88,NCF1,NFKB1,NLRP3,PIG…	94
Cell-To-Cell Signaling and Interaction, Inflammatory Response	immune response of leukocytes	2.63e-34	Increased	4.357		APP,C3AR1,C5AR1,CAPG,CASP1,CASP9,CCL19,CCL2,CCR7,CD180,CD274,CD38,CD40,CD48,CD68,CD79A,CD8A,CORO1A,CSF2RB,CTSS,CXCL10,DEF6,DOCK2,EIF2AK4,ETS1,F2R,F3,FAS,FCER1G,FCGR1A,FCGR2B,FYN,HAVCR2,ICAM1,ICOS,IFNGR1,IL10,IL10RA,IL12RB1,IL15,IL27RA,IL7R,IRF8,ISG15,ITGA4,ITGAL,ITGAX,ITGB2,ITK,LCP2,LYN,MAP4K1,MARCH1,MARCO,MSR1,MYD88,PIK3CG,PSMB8,PSME2,PTPRC,SELPLG,SERPINB9,SH2D1A,SIGLEC1,SOAT1,SPI1,SYK,TAP1,TBX2…	80
Endocrine System Disorders, Gastrointestinal Disease, Metabolic Disease	diabetes mellitus	2.83e-34		1.742		ACSL1,ADRA1D,AMICA1,AQP5,ATP10A,B2M,C2,C3AR1,CACNA1F,CACNA2D2,CAPN3,CASP1,CCL19,CCL2,CCL4,CCL5,CCR1,CCR2,CCR5,CCR7,CD180,CD22,CD27,CD274,CD300C,CD38,CD3D,CD3E,CD3G,CD4,CD40,CD5,CD79B,CD84,CD96,CIITA,CLEC2B,CLEC2D,CLU,CTSS,CX3CR1,CXCL10,CXCL13,CXCL16,CXCR3,CXCR6,CYBB,DDX60,ELMO1,F2R,F3,FAM26F,FAS,FCER1G,FCGR1A,FCGR2B,FGF1,FXYD5,FYN,GBP2,GBP4,GBP6,GHR,GPLD1,GPR65,GPSM3,GRB2,GZMA,HAVCR2,HCLS1,HCST,H…	163
Cellular Movement, Hematological System Development and Function, Immune Cell Trafficking, Inflammatory Response	cell movement of phagocytes	3.65e-34	Increased	5.848		ACKR1,ADAM8,ADORA3,ALOX5,AMICA1,ANGPT2,APP,ASB2,C2,C3AR1,C4A/C4B,C5AR1,CAPG,CASP1,CASR,CCL19,CCL2,CCL23,CCL3L1,CCL4,CCL5,CCL8,CCR1,CCR2,CCR5,CCR7,CCRL2,CD209,CD38,CD4,CD40,CMKLR1,CNP,CORO1A,CSF2RA,CSF3R,CTSS,CX3CR1,CXCL10,CXCL11,CXCL13,CXCL9,CXCR3,CYBB,DOCK2,EPAS1,F2R,FAS,FCER1G,FYN,GNLY,HCLS1,ICAM1,ICAM2,ICOS,IL10,IL10RA,IL12RB1,IL15,IL15RA,IL16,INHBA,IRF6,ITGA4,ITGAL,ITGAX,ITGB2,JAK3,LTB,LYN,MA…	111
Cell Morphology	morphology of lymphocytes	8.71e-34				ABCB1,B2M,BATF,BLNK,CCR5,CD22,CD247,CD274,CD3E,CD4,CD40,CD5,CD5L,CD79A,CD79B,CD84,CD8A,CD8B,CDKN2C,CXCL11,CYTIP,ELF4,ETS1,FCER1G,FCGR2B,FGFR2,FYN,GRAP2,HLA-DMA,IFNGR1,IGKC,IL15,IL7R,IRF1,IRF8,ITGB7,ITK,JAK3,LAT,LCK,LCP2,LTB,LY9,LYN,PIGR,PIK3AP1,PLA2G2D,POU2AF1,PRKCQ,PSMB9,PTPRC,RHOH,SASH3,SERPINB9,SH2D1A,SLA,SPI1,SYK,TAP1,TBX21,TESPA1,TXNIP,VAV1	63
Cellular Function and Maintenance	function of phagocytes	8.71e-34		1.657		ADORA3,ALOX5,BCL2A1,BIRC3,CAPG,CCL2,CCL5,CCR1,CCR2,CCR7,CD209,CD274,CD300LF,CD40,CIITA,CLEC7A,CMKLR1,CSF2RB,CXCL10,CYBB,DOK2,DUSP2,EIF2AK4,F3,FCER1G,FCGR1A,FCGR2B,FYN,GJA1,HAVCR2,ICAM1,IDO1,IFIH1,IL10,IL15,IRAK2,IRF1,ITGAL,ITGB2,JAK3,LAT,LAT2,LCP1,LTB,LYN,MAP4K1,MARCO,MS4A2,MSR1,MYD88,NCF1,NFKB1,NFKBIA,NLRP3,NPY1R,PIK3CG,PIM1,PLA2G2D,PLAC8,PLCB2,PTGS2,RAC2,RASSF5,RGS1,SAMSN1,SELL,SERPINB1,SLA,SLA…	80
Cellular Movement, Hematological System Development and Function, Immune Cell Trafficking	cell movement of myeloid cells	9.96e-34	Increased	5.594		ACKR1,ADAM8,ALOX5,AMICA1,ANGPT2,APP,ARRB2,C2,C3AR1,C4A/C4B,C5AR1,CAPG,CASP1,CASR,CCL19,CCL2,CCL23,CCL3L1,CCL4,CCL5,CCL8,CCR1,CCR2,CCR5,CCR7,CD2,CD4,CD48,CMKLR1,CNP,CORO1A,CSF2RA,CSF3R,CSK,CTSS,CX3CR1,CXCL10,CXCL11,CXCL9,CXCR3,CYBB,DOCK2,EPAS1,F2R,F3,FAS,FCER1G,FYN,GNLY,ICAM1,ICAM2,IFNGR1,IL10,IL12RB1,IL15,IL15RA,IL16,IL27RA,INHBA,IRF6,ITGA4,ITGAL,ITGAX,ITGB2,ITK,JAK3,LTB,LYN,MSR1,MYD88,MYO1F,NCF1…	109
Lymphoid Tissue Structure and Development	quantity of lymphatic system component	1.91e-33	Increased	3.73		ABCB1,B2M,BCL2A1,BLNK,C4A/C4B,C5AR1,CCR7,CD180,CD22,CD244,CD247,CD274,CD37,CD3E,CD3G,CD4,CD40,CD5,CD5L,CD72,CD79A,CD84,CD8A,CD8B,CDKN2C,CIITA,CORO1A,CXCL13,DOCK2,E2F6,EFNB2,ETS1,FAS,FCER1G,FCGR2B,FLT4,FYB,FYN,GJA1,GRAP2,ICOS,IKZF3,IL10,IL15RA,IL7R,IRF1,IRF8,ITGA4,ITGB2,ITK,JAK3,KLHL6,LAT,LCK,LCP2,LTB,LY9,LYN,NFKB1,NFKBIA,NPY1R,PIK3AP1,PIK3CG,PIM1,POU2AF1,PRF1,PRKCQ,PTPN2,PTPRC,PTPRCAP,RASSF5,RFTN…	89
Humoral Immune Response, Protein Synthesis	production of antibody	7.32e-33		-0.226		B2M,BATF,BLNK,BST1,C1QA,C3AR1,C4A/C4B,CCR1,CCR2,CCR5,CCR7,CD180,CD22,CD274,CD37,CD40,CD72,CD83,CD84,CIITA,CSF2RB,CTSS,CXCL10,DEF6,ECM1,FAS,FCER1G,FCGR1A,FCGR2B,FYN,ICOS,IFNAR2,IFNGR1,IGJ,IGKC,IKZF3,IL10,IL15,IRF1,IRF8,ITGB2,ITK,JAK3,LAT2,LCK,LTB,LYN,MARCO,MSR1,MYD88,NFKB1,NFKBIA,NPY1R,PIGR,PIK3AP1,PLCB2,POU2AF1,PRF1,PTGS2,PTPN6,RASSF5,RFTN1,RGS1,RSAD2,SAMSN1,SASH3,SH2D1A,SIGLEC1,SPI1,TBC1D10C,TBX…	79
Cellular Movement	homing	9.28e-33	Increased	5.662		ACKR1,ADAM8,ADORA3,ALOX5,AMICA1,ANGPT2,APP,ARRB2,BATF,BIN2,C3AR1,C4A/C4B,C5AR1,CAPG,CASR,CCL19,CCL2,CCL23,CCL3L1,CCL4,CCL5,CCL8,CCR1,CCR2,CCR5,CCR7,CCRL2,CD38,CD4,CLU,CMKLR1,CORO1A,CSF2RA,CSF3R,CSK,CX3CR1,CXCL10,CXCL11,CXCL13,CXCL16,CXCL9,CXCR3,CXCR6,CYBB,DOCK2,EFNB2,ELF4,ELMO1,F2R,FAS,FCER1G,FYB,FYN,GAB1,GJA1,GNLY,GRB2,HCLS1,ICAM1,IL10,IL12RB1,IL15,IL16,INHBA,ITGA4,ITGAE,ITGAL,ITGB2,ITGB7,ITK,JA…	112
Inflammatory Disease	chronic inflammatory disorder	9.32e-33		0.266		ABCB1,ACSL1,ADAM8,ADORA3,ADRA1D,ALOX5,APP,B2M,BLNK,C1QA,C1R,C2,C3AR1,C4A/C4B,CAPG,CASP1,CASR,CCL19,CCL2,CCL23,CCL3L1,CCL4,CCL5,CCL8,CCR1,CCR2,CCR5,CCR7,CCRL2,CD244,CD247,CD274,CD3D,CD4,CD40,CD6,CD68,CD79A,CD83,CD97,CIITA,CLEC2B,CLIC2,CLU,COTL1,CSF2RA,CSF2RB,CSF3R,CXCL10,CXCL13,CXCL16,CXCL9,CXCR3,CYBB,DEF6,DUSP2,FAF1,FAS,FCGR1A,FCGR2B,FCRL3,FGF1,FGFR2,FKBP5,FRZB,GBP2,GBP6,GHR,GNLY,GPSM3,GZMA,GZMB,…	153
Cellular Movement	homing of blood cells	9.43e-33	Increased	6.131		ADAM8,ADORA3,ALOX5,AMICA1,ANGPT2,APP,BATF,C3AR1,C5AR1,CAPG,CASR,CCL19,CCL2,CCL23,CCL3L1,CCL4,CCL5,CCL8,CCR1,CCR2,CCR5,CCR7,CCRL2,CD38,CD4,CMKLR1,CORO1A,CSF2RA,CSF3R,CX3CR1,CXCL10,CXCL11,CXCL13,CXCL16,CXCL9,CXCR3,CYBB,DOCK2,ELF4,ELMO1,F2R,FCER1G,FYB,FYN,GJA1,GNLY,ICAM1,IL10,IL12RB1,IL15,IL16,INHBA,ITGA4,ITGAE,ITGAL,ITGB2,ITGB7,ITK,JAK3,KLRC4-KLRK1/KLRK1,LAT,LCP1,LYN,MARCO,MYD88,MYO1F,NQO1,PIGR,PIK…	88
Cellular Movement, Hematological System Development and Function, Immune Cell Trafficking	cell movement of granulocytes	9.99e-33	Increased	4.89		ACKR1,ADAM8,ALOX5,AMICA1,ANGPT2,APP,ARRB2,C2,C3AR1,C4A/C4B,C5AR1,CAPG,CASP1,CCL19,CCL2,CCL23,CCL3L1,CCL4,CCL5,CCL8,CCR1,CCR2,CCR7,CD2,CD48,CMKLR1,CORO1A,CSF2RA,CSF3R,CSK,CXCL10,CXCL11,CXCL9,CXCR3,CYBB,DOCK2,F2R,F3,FAS,FCER1G,ICAM1,ICAM2,IFNGR1,IL10,IL15,IL16,IL27RA,IRF6,ITGA4,ITGAL,ITGB2,ITK,JAK3,LYN,MSR1,MYD88,MYO1F,NCF1,NEO1,NFKBIA,NLRP3,NQO1,NT5E,PIGR,PIK3CG,PIK3R5,PLCB2,PRKCB,PRKCQ,PTGS2,PTPN…	87
Cellular Movement	homing of cells	1.03e-32	Increased	5.559		ACKR1,ADAM8,ADORA3,ALOX5,AMICA1,ANGPT2,APP,ARRB2,BATF,BIN2,C3AR1,C4A/C4B,C5AR1,CAPG,CASR,CCL19,CCL2,CCL23,CCL3L1,CCL4,CCL5,CCL8,CCR1,CCR2,CCR5,CCR7,CCRL2,CD38,CD4,CLU,CMKLR1,CORO1A,CSF2RA,CSF3R,CSK,CX3CR1,CXCL10,CXCL11,CXCL13,CXCL16,CXCL9,CXCR3,CXCR6,CYBB,DOCK2,ELF4,ELMO1,F2R,FAS,FCER1G,FYB,FYN,GAB1,GJA1,GNLY,GRB2,HCLS1,ICAM1,IL10,IL12RB1,IL15,IL16,INHBA,ITGA4,ITGAE,ITGAL,ITGB2,ITGB7,ITK,JAK3,KLR…	110
Cell Death and Survival	apoptosis of leukocytes	1.15e-32		-0.065		ADAM8,ADORA3,APP,BCL2A1,BIRC3,BLNK,C1QA,C3AR1,CASP1,CASP9,CCL19,CCL2,CCL4,CCL5,CCR5,CCR7,CD2,CD22,CD247,CD27,CD274,CD38,CD3E,CD4,CD40,CD5,CD5L,CD79B,CIITA,CORO1A,CYBB,DHX58,ETS1,FAS,FCER1G,FCGR1A,FCGR2B,FYN,GIMAP4,GRAP2,GZMA,GZMB,HAVCR2,ICAM1,ICOS,IDO1,IFNGR1,IL10,IL15,IL15RA,IL7R,IRF1,IRF5,IRF8,ISG15,ITGB2,ITK,JAK3,LCK,LYN,MAP2K4,MAP4K1,MS4A2,MSR1,MYD88,NFKB1,NFKBIA,NQO1,PIK3AP1,PIK3CG,PIM1,POU2…	98
Cellular Movement, Hematological System Development and Function, Immune Cell Trafficking	homing of leukocytes	3.27e-32	Increased	6.235		ADAM8,ADORA3,ALOX5,AMICA1,ANGPT2,APP,BATF,C3AR1,C5AR1,CAPG,CASR,CCL19,CCL2,CCL23,CCL3L1,CCL4,CCL5,CCL8,CCR1,CCR2,CCR5,CCR7,CCRL2,CD38,CD4,CMKLR1,CORO1A,CSF2RA,CSF3R,CX3CR1,CXCL10,CXCL11,CXCL13,CXCL16,CXCL9,CXCR3,CYBB,DOCK2,ELF4,ELMO1,F2R,FCER1G,FYB,FYN,GNLY,ICAM1,IL10,IL12RB1,IL15,IL16,INHBA,ITGA4,ITGAE,ITGAL,ITGB2,ITGB7,ITK,JAK3,KLRC4-KLRK1/KLRK1,LAT,LCP1,LYN,MARCO,MYD88,MYO1F,NQO1,PIGR,PIK3CG,P…	87
Cell Morphology	morphology of leukocytes	6.99e-32				ABCB1,ADAR,B2M,BATF,BLNK,CCR1,CCR2,CCR5,CD22,CD247,CD274,CD3E,CD4,CD40,CD5,CD5L,CD79A,CD79B,CD84,CD8A,CD8B,CDKN2C,CMKLR1,CSF3R,CXCL11,CYTIP,ELF4,ETS1,FCER1G,FCGR2B,FGFR2,FYN,GRAP2,HLA-DMA,ICAM1,IFNGR1,IGKC,IL10,IL15,IL7R,IRF1,IRF8,ITGB2,ITGB7,ITK,JAK3,LAT,LCK,LCP2,LTB,LY9,LYN,MARCH1,MYD88,NFATC2IP,NFKBIA,PIGR,PIK3AP1,PIK3CG,PLA2G2D,PML,POU2AF1,PRKCQ,PSMB9,PSTPIP1,PTPRC,RASSF2,RHOH,SASH3,SERPINB9,…	83
Humoral Immune Response, Protein Synthesis	quantity of immunoglobulin	2.27e-31		-0.048		B2M,BATF,BLNK,BST1,C1QA,C3AR1,C4A/C4B,CCR1,CCR2,CCR5,CCR7,CD180,CD22,CD274,CD37,CD40,CD72,CD83,CD84,CIITA,CSF2RB,CTSS,CXCL10,ECM1,FAS,FCER1G,FCGR1A,FCGR2B,FYN,ICOS,IFNAR2,IFNGR1,IGJ,IGKC,IKZF3,IL10,IL15,IRF1,IRF8,ITGB2,ITK,JAK3,LAT2,LCK,LTB,LYN,MARCO,MSR1,MYD88,NFKB1,NFKBIA,NPY1R,PIGR,PIK3AP1,PLCB2,POU2AF1,PRF1,PTGS2,RASSF5,RFTN1,RGS1,RSAD2,SAMSN1,SASH3,SH2D1A,SIGLEC1,SPI1,TBC1D10C,TBX21,TIMD4,TL…	75
Cell-To-Cell Signaling and Interaction	response of mononuclear leukocytes	2.33e-31	Increased	3.499		APP,C3AR1,C5AR1,CASP1,CASP9,CCL19,CCL2,CCR1,CCR2,CCR5,CCR7,CD180,CD22,CD274,CD38,CD3E,CD4,CD40,CD48,CD6,CD79A,CD83,CD8A,CLEC7A,CSF2RB,CTSS,CXCL11,CXCL9,EIF2AK4,ETS1,FAS,FCGR2B,FYN,GZMB,HAVCR2,HLA-DRB1,ICAM1,ICOS,IFNGR1,IL10,IL10RA,IL12RB1,IL15,IL27RA,IL7R,ITK,LCP2,LTB,LYN,MSR1,MYD88,OASL,PSME2,PTPN6,PTPRC,SELPLG,SH2D1A,SYK,TBX21,TIMD4,TLR2,TLR3,TLR9,TNFRSF1B,UCP2,VAV1	66
Cell Death and Survival	apoptosis of blood cells	4.1e-31		-0.082		ADAM8,ADORA3,APP,BCL2A1,BIRC3,BLNK,C1QA,C3AR1,CASP1,CASP9,CCL19,CCL2,CCL4,CCL5,CCR5,CCR7,CD2,CD22,CD247,CD27,CD274,CD38,CD3E,CD4,CD40,CD5,CD5L,CD79B,CIITA,CORO1A,CSF2RA,CYBB,DHX58,ETS1,FAS,FCER1G,FCGR1A,FCGR2B,FYN,GIMAP4,GRAP2,GZMA,GZMB,HAVCR2,ICAM1,ICOS,IDO1,IFNGR1,IL10,IL15,IL15RA,IL7R,IRF1,IRF5,IRF8,ISG15,ITGB2,ITK,JAK3,LCK,LYN,MAP2K4,MAP4K1,MS4A2,MSR1,MYD88,NFKB1,NFKBIA,NQO1,PIK3AP1,PIK3CG,PI…	100
Cell Morphology	abnormal morphology of lymphocytes	1.05e-30				ABCB1,B2M,BLNK,CCR5,CD22,CD247,CD274,CD3E,CD4,CD5,CD5L,CD79A,CD79B,CD84,CD8A,CD8B,CDKN2C,CYTIP,ELF4,ETS1,FCER1G,FCGR2B,FGFR2,FYN,GRAP2,HLA-DMA,IFNGR1,IGKC,IL15,IRF1,IRF8,ITGB7,ITK,JAK3,LAT,LCK,LCP2,LY9,LYN,PIGR,PLA2G2D,POU2AF1,PRKCQ,PSMB9,PTPRC,RHOH,SASH3,SERPINB9,SH2D1A,SLA,SPI1,SYK,TBX21,TESPA1,TXNIP,VAV1	56
Cell-mediated Immune Response, Cellular Movement, Hematological System Development and Function, Immune Cell Trafficking	T cell migration	2.5e-30	Increased	5.581		ACKR1,ALOX5,APP,ARRB2,BATF,CCL19,CCL2,CCL23,CCL4,CCL5,CCL8,CCR1,CCR2,CCR5,CCR7,CD274,CD4,CD40,CTSS,CXCL10,CXCL11,CXCL13,CXCL16,CXCL9,CXCR3,DOCK2,EGR2,ELF4,ELMO1,FAM65B,FAS,FYB,FYN,GNLY,ICAM1,ICOS,IFNGR1,IL10,IL15,IL15RA,IL16,ITGA4,ITGAE,ITGAL,ITGB2,ITGB7,ITK,JAK3,KCNA3,LAT,LCK,LCP1,LTB,MYD88,NLRP3,PIK3CG,PLCB2,PRF1,PRKCQ,RGS1,RUNX1,S100A4,SELL,SELPLG,STAT1,TNFRSF8,VAV1,ZAP70	68
Connective Tissue Disorders, Immunological Disease, Inflammatory Disease, Skeletal and Muscular Disorders	rheumatoid arthritis	4.8e-30		1.266		ABCB1,ACSL1,ADAM8,ALOX5,B2M,BLNK,C1QA,C1R,C2,C3AR1,C4A/C4B,CCL19,CCL2,CCL23,CCL3L1,CCL4,CCL5,CCL8,CCR1,CCR2,CCR5,CCRL2,CD244,CD247,CD274,CD3D,CD4,CD40,CD6,CD68,CD79A,CD83,CD97,CIITA,CLEC2B,CLIC2,CLU,CSF2RB,CSF3R,CXCL10,CXCL13,CXCL16,CXCL9,DEF6,DUSP2,FAF1,FCGR2B,FCRL3,FKBP5,FRZB,GBP2,GBP6,GHR,GNLY,GPSM3,GZMA,GZMB,HAVCR2,HCLS1,HLA-C,HLA-DMA,HLA-DMB,HLA-DQA2,HLA-DQB2,HLA-DRA,HLA-DRB1,HMGCR,ICAM1,ICO…	121
Cell Morphology	abnormal morphology of leukocytes	1.19e-29				ABCB1,B2M,BLNK,CCR5,CD22,CD247,CD274,CD3E,CD4,CD5,CD5L,CD79A,CD79B,CD84,CD8A,CD8B,CDKN2C,CYTIP,ELF4,ETS1,FCER1G,FCGR2B,FGFR2,FYN,GRAP2,HLA-DMA,IFNGR1,IGKC,IL10,IL15,IRF1,IRF8,ITGB2,ITGB7,ITK,JAK3,LAT,LCK,LCP2,LY9,LYN,NFATC2IP,NFKBIA,PIGR,PLA2G2D,PML,POU2AF1,PRKCQ,PSMB9,PSTPIP1,PTPRC,RASSF2,RHOH,SASH3,SERPINB9,SH2D1A,SLA,SPI1,STAT1,SYK,TBX21,TESPA1,TXNIP,VAV1	64
Inflammatory Response	inflammation of organ	2.01e-29		-1.059		ABCB1,ACKR1,ADORA3,ALOX5,APP,B2M,BATF,C1QA,C3AR1,C4A/C4B,C5AR1,CAPG,CAPZB,CASP1,CCL2,CCL23,CCL4,CCL5,CCL8,CCR1,CCR2,CCR5,CCR7,CD2,CD274,CD300LF,CD4,CD40,CD5,CD5L,CD72,CD8A,CIITA,CLEC7A,CLU,CMKLR1,CNN3,CORO1A,CSF2RA,CSF2RB,CSK,CTSS,CX3CR1,CXCL10,CXCL13,CXCL16,CXCL9,CXCR3,CYBB,CYTIP,DUSP2,EGR2,EMR1,EPAS1,F2R,FAS,FBXO32,FCER1G,FCGR1A,FCGR2B,FGFR2,FLT4,FYN,GZMB,HAVCR2,HCST,HLA-C,HLA-DMA,HLA-DRA,HLA-D…	163
Cell-mediated Immune Response, Cellular Movement, Hematological System Development and Function, Immune Cell Trafficking	cell movement of T lymphocytes	2.27e-29	Increased	4.931		ACKR1,APP,ARRB2,BATF,CCL19,CCL2,CCL23,CCL4,CCL5,CCL8,CCR1,CCR2,CCR5,CCR7,CD274,CD40,CTSS,CXCL10,CXCL11,CXCL13,CXCL16,CXCL9,CXCR3,EGR2,ELF4,ELMO1,FAM65B,FAS,FYB,FYN,GNLY,ICAM1,ICOS,IFNGR1,IL10,IL15,IL15RA,IL16,ITGA4,ITGAE,ITGB2,ITGB7,ITK,JAK3,KCNA3,LAT,LCP1,LTB,MYD88,NLRP3,PIK3CG,PLCB2,PRF1,PRKCQ,RGS1,RUNX1,S100A4,SELL,SELPLG,STAT1,TNFRSF8,VAV1,ZAP70	63
Cell Death and Survival, Cellular Compromise	cytotoxicity of cells	4.35e-29	Increased	4.763		APP,ARRB2,B2M,CASP1,CCL2,CCL5,CD2,CD244,CD247,CD27,CD38,CD48,CD5,CD6,CD96,CORO1A,CYBB,DOCK2,FAS,FCER1G,FCGR1A,FERMT3,GZMA,GZMB,HAVCR2,HCST,HLA-DRB1,ICAM1,ICOS,IL10,IL15,ITGAL,ITGB2,ITK,KLRC4-KLRK1/KLRK1,LAT,LCK,LYN,MICA,MYD88,NFKB1,PRF1,PRKCQ,PTPN6,PTPRC,RASGRP2,SH2D1A,SLAMF6,SLAMF7,SPN,STAT1,SYK,TAP2,TBX21,TLR2,TLR9,TNFAIP3,TNFRSF1B,TNFRSF8,TYROBP,VAV1,WIPF1	62
Cell Death and Survival, Cellular Compromise	cytotoxicity of leukocytes	9.61e-29	Increased	4.943		ARRB2,B2M,CASP1,CCL2,CCL5,CD2,CD244,CD247,CD27,CD38,CD48,CD5,CD6,CD96,CYBB,DOCK2,FAS,FCGR1A,FERMT3,GZMA,GZMB,HAVCR2,HLA-DRB1,ICAM1,ICOS,IL10,IL15,ITGAL,ITGB2,ITK,KLRC4-KLRK1/KLRK1,LAT,LCK,LYN,MICA,MYD88,NFKB1,PRF1,PRKCQ,PTPN6,PTPRC,SH2D1A,SLAMF6,SPN,STAT1,SYK,TAP2,TBX21,TLR2,TLR9,TYROBP,VAV1,WIPF1	53
Cell Death and Survival	cytotoxicity	1.14e-28	Increased	4.32		ADAR,APP,ARRB2,B2M,CASP1,CCL2,CCL5,CD2,CD244,CD247,CD27,CD38,CD48,CD5,CD6,CD96,CLU,CORO1A,CYBB,DOCK2,FAS,FCER1G,FCGR1A,FERMT3,GZMA,GZMB,HAVCR2,HCST,HLA-DRB1,ICAM1,ICOS,IL10,IL15,ITGAL,ITGB2,ITK,KLRC4-KLRK1/KLRK1,LAT,LCK,LYN,MICA,MYD88,NFKB1,PRF1,PRKCQ,PTPN6,PTPRC,RASGRP2,SH2D1A,SLAMF6,SLAMF7,SPN,STAT1,SYK,TAP2,TBX21,TLR2,TLR9,TNFAIP3,TNFRSF1B,TNFRSF8,TYROBP,VAV1,WIPF1	64
Cellular Growth and Proliferation	proliferation of cells	3.16e-28	Increased	2.142		AATF,ABCB1,ACE2,ACVR2A,ADAR,ADORA3,ADRA1D,AGK,ALKBH1,ALOX5,AMBN,AMICA1,ANGPT2,APP,AQP5,ARL11,ARL6IP5,ARRB2,ASB2,B2M,BATF,BATF2,BCL2A1,BICC1,BIRC3,BLNK,C12orf5,C3AR1,C5AR1,CACNA2D2,CADM1,CAPN6,CASP1,CASP9,CASR,CCL19,CCL2,CCL23,CCL3L1,CCL4,CCL5,CCR1,CCR2,CCR5,CCR7,CD180,CD2,CD209,CD22,CD244,CD247,CD27,CD274,CD300C,CD37,CD38,CD3E,CD3G,CD4,CD40,CD48,CD5,CD6,CD72,CD79A,CD79B,CD83,CD84,CD8A,CDCA7,CDKN2…	353
Infectious Disease	Viral Infection	3.27e-28	Decreased	-2.504		ABCB1,ACADSB,ACE2,ACSL1,ACVR2A,ADAR,ADORA3,ALOX5,APBB1IP,APP,ARHGAP21,ATCAY,B2M,BIRC3,C1R,C2,C3AR1,C4A/C4B,CACNA2D2,CAPN3,CAPN6,CCL2,CCL3L1,CCL4,CCL5,CCL8,CCR1,CCR2,CCR5,CCR7,CD209,CD22,CD247,CD274,CD38,CD3E,CD4,CD40,CD48,CD79A,CD8A,CD97,CFI,CIITA,CLU,CMKLR1,CNP,CSF2RA,CSF2RB,CTSS,CXCL10,CXCL11,CXCL9,CXCR3,CXCR6,CYBB,DDB1,DHX58,EEA1,EFNB2,EIF2AK4,ENC1,EPAS1,F2R,F3,FAS,FCGR1A,FCGR2B,FERMT3,FGFR2,F…	202
Cell Morphology	morphology of blood cells	6.8e-28				ABCB1,ADAR,B2M,BATF,BLNK,CCR1,CCR2,CCR5,CD22,CD247,CD274,CD3E,CD4,CD40,CD5,CD5L,CD79A,CD79B,CD84,CD8A,CD8B,CDKN2C,CMKLR1,CSF3R,CXCL11,CYTIP,ELF4,ETS1,F2R,F3,FCER1G,FCGR2B,FGFR2,FYN,GRAP2,HLA-DMA,ICAM1,ICAM2,IFNGR1,IGKC,IL10,IL15,IL7R,IRF1,IRF8,ITGB2,ITGB7,ITK,JAK3,LAT,LCK,LCP2,LTB,LY9,LYN,MARCH1,MYD88,NFATC2IP,NFKBIA,PIGR,PIK3AP1,PIK3CG,PIM1,PLA2G2D,PML,POU2AF1,PRKCQ,PSMB9,PSTPIP1,PTPRC,RASSF2,RH…	87
Hematological System Development and Function, Tissue Morphology	quantity of CD8+ T lymphocyte	1.33e-27	Increased	3.755		B2M,BATF,CCR1,CCR2,CD247,CD274,CD3D,CD4,CD5,CD8A,CD8B,CIITA,CORO1A,CXCL10,ETS1,GNLY,GRAP2,HCST,HLA-DMA,IFNGR1,IL15,IL15RA,IRF1,ITGB2,ITK,JAK3,LCK,LCP2,NFKB1,NLRC5,NPY1R,PIK3CG,PRF1,PRKCQ,PSMB8,PSMB9,PTPN6,PTPRC,RASSF2,RHOH,SH2D1A,SIGLEC1,SIT1,SPI1,TAP1,TESPA1,TXNIP,VAV1	48
Cellular Movement, Hematological System Development and Function, Immune Cell Trafficking, Inflammatory Response	chemotaxis of leukocytes	1.36e-27	Increased	5.932		ADAM8,ADORA3,ALOX5,AMICA1,ANGPT2,APP,C3AR1,C5AR1,CAPG,CASR,CCL19,CCL2,CCL23,CCL3L1,CCL4,CCL5,CCL8,CCR1,CCR2,CCR5,CCR7,CCRL2,CD38,CD4,CMKLR1,CORO1A,CSF2RA,CSF3R,CX3CR1,CXCL10,CXCL11,CXCL13,CXCL16,CXCL9,CXCR3,CYBB,DOCK2,ELMO1,F2R,FCER1G,FYN,GNLY,ICAM1,IL10,IL12RB1,IL15,IL16,INHBA,ITGA4,ITGAL,ITGB2,KLRC4-KLRK1/KLRK1,LAT,LCP1,LYN,MARCO,MYD88,MYO1F,PIGR,PIK3CG,PIK3R5,PRKCB,PTPN6,PTPRC,RAC2,RGS1,S100A4…	78
Cell Death and Survival	cell death	2.17e-27	Increased	3.653		AATF,ABCB1,ADAM8,ADAR,ADORA3,ADRA1D,ALKBH1,ALOX5,ANGPT2,ANKRD1,APP,ARHGAP4,ARL11,ARL6IP1,ARL6IP5,ARRB2,ASB2,B2M,BBS2,BCL2A1,BIRC3,BLNK,C1QA,C3AR1,C4A/C4B,C5AR1,CACNA2D2,CADM1,CAPN3,CAPN6,CASP1,CASP9,CASR,CCL19,CCL2,CCL4,CCL5,CCR2,CCR5,CCR7,CD2,CD22,CD244,CD247,CD27,CD274,CD37,CD38,CD3E,CD3G,CD4,CD40,CD48,CD5,CD53,CD5L,CD6,CD79A,CD79B,CD8A,CD96,CDKN2C,CFI,CIITA,CLU,CNP,CORO1A,CSF2RA,CSF2RB,CSF3R,C…	329
Cellular Movement	chemotaxis	3.23e-27	Increased	5.352		ACKR1,ADAM8,ADORA3,ALOX5,AMICA1,ANGPT2,APP,ARRB2,BIN2,C3AR1,C4A/C4B,C5AR1,CAPG,CASR,CCL19,CCL2,CCL23,CCL3L1,CCL4,CCL5,CCL8,CCR1,CCR2,CCR5,CCR7,CCRL2,CD38,CD4,CLU,CMKLR1,CORO1A,CSF2RA,CSF3R,CSK,CX3CR1,CXCL10,CXCL11,CXCL13,CXCL16,CXCL9,CXCR3,CYBB,DOCK2,EFNB2,ELMO1,F2R,FAS,FCER1G,FYN,GAB1,GNLY,GRB2,HCLS1,ICAM1,IL10,IL12RB1,IL15,IL16,INHBA,ITGA4,ITGAL,ITGB2,KLRC4-KLRK1/KLRK1,LAT,LCK,LCP1,LYN,MARCO,MY…	100
Cellular Movement, Hematological System Development and Function, Immune Cell Trafficking, Inflammatory Response	cell movement of neutrophils	5.54e-27	Increased	4.504		ACKR1,ADAM8,ALOX5,AMICA1,ANGPT2,APP,C2,C3AR1,C4A/C4B,C5AR1,CAPG,CASP1,CCL19,CCL2,CCL23,CCL3L1,CCL4,CCL5,CCL8,CCR1,CCR2,CCR7,CMKLR1,CORO1A,CSF2RA,CSF3R,CXCL10,CYBB,DOCK2,FAS,FCER1G,ICAM1,IL10,IRF6,ITGA4,ITGAL,ITGB2,JAK3,LYN,MYD88,MYO1F,NCF1,NFKBIA,NLRP3,NQO1,NT5E,PIGR,PIK3CG,PIK3R5,PLCB2,PRKCB,PRKCQ,PTGS2,PTPN6,RAC2,S100A8,SAA1,SELL,SELPLG,SERPINB1,SPI1,SPN,SYK,TLR2,TLR3,TMSB10/TMSB4X,TNFAIP3,TNFR…	70
Cellular Function and Maintenance	function of antigen presenting cells	8.6e-27		1.4		BIRC3,CAPG,CCL2,CCL5,CCR1,CCR2,CCR7,CD209,CD274,CD40,CIITA,CLEC7A,CMKLR1,CSF2RB,CTSS,CXCL10,CYBB,DOK2,EIF2AK4,F3,FCER1G,FCGR1A,FCGR2B,FYN,HLA-DMA,ICAM1,IDO1,IFIH1,IL10,IL15,IRAK2,IRF1,JAK3,LCP1,LTB,LYN,MAP4K1,MARCO,MSR1,MYD88,NFKB1,NFKBIA,NLRP3,NPY1R,PIK3CG,PLA2G2D,PTGS2,RASSF5,RGS1,SAMSN1,SELL,SLA,STAT1,STAT2,TIMD4,TLR2,TLR3,TLR5,TLR9,TNFSF13B,TRPM2,TYROBP,UCP2	63
Inflammatory Response	inflammation of body region	8.99e-27		-1.113		ABCB1,ACKR1,ADORA3,ALOX5,APP,B2M,BATF,BIRC3,C1QA,C3AR1,C4A/C4B,C5AR1,CASP1,CCL2,CCL4,CCL5,CCL8,CCR1,CCR2,CCR5,CCR7,CD2,CD274,CD300LF,CD4,CD40,CD5,CD72,CD8A,CIITA,CLEC7A,CLU,CMKLR1,CORO1A,CSF2RB,CSK,CTSS,CX3CR1,CXCL10,CXCL16,CXCR3,CYBB,EGR2,EMR1,EPAS1,F2R,FAS,FBXO32,FCER1G,FCGR1A,FCGR2B,FGFR2,FLT4,FYN,HAVCR2,HCST,HLA-DMA,HMGCR,HTR7,ICAM1,ICOS,IDO1,IFIH1,IFNAR2,IFNGR1,IKZF3,IL10,IL10RA,IL15,IL15RA,…	139
Hematological System Development and Function, Humoral Immune Response, Tissue Morphology	quantity of B lymphocytes	9.27e-27		1.787		APP,BCL2A1,BLNK,BST1,CCR2,CCR7,CD180,CD22,CD27,CD274,CD38,CD40,CD72,CD79A,CD79B,CD84,CDKN2C,CXCL13,DOCK2,ELF4,ETS1,F3,FAS,FCER1G,FCGR1A,FCGR2B,FYN,GJA1,HCLS1,ICOS,IGJ,IGKC,IKZF3,IL10,IL7R,INHBA,IRF8,ITGAL,ITGB2,ITGB7,ITK,JAK3,KLHL6,LNX1,LYN,MYO1G,NFKB1,NPY1R,NQO1,PIK3AP1,PIM1,POU2AF1,PRF1,PRKCB,PTPN2,PTPN6,PTPRC,RAC2,RASSF2,RASSF5,RGS1,SAMSN1,SASH3,SH2D1A,SIGLEC1,SLA,SPI1,SPN,SYK,TLR9,TNFRSF1B,TN…	75
Cell-mediated Immune Response, Cellular Development, Cellular Function and Maintenance, Hematological System Development and Function, Hematopoiesis, Lymphoid Tissue Structure and Development	differentiation of T lymphocytes	1.18e-26	Increased	3.398		B2M,BATF,BCL2A1,C3AR1,C5AR1,CD2,CD247,CD274,CD3D,CD3E,CD3G,CD4,CD6,CD79A,CD83,CD8A,CD8B,CIITA,DEF6,EFNB2,EGR2,EIF2AK4,ELF4,ETS1,FCGR2B,FYN,GIMAP1,GRAP2,HAVCR2,HLA-DMA,ICAM1,ICOS,IFNGR1,IL10,IL12RB1,IL15,IL27RA,IL7R,IRF1,IRF5,IRF8,ITGAL,ITGB2,ITK,JAK3,KCNA3,LAT,LCK,LCP2,LTBP1,MAFB,MARCH1,MYD88,PIK3CG,PRKCQ,PTGS2,PTPN2,PTPN6,PTPRC,RFTN1,RHOH,RSAD2,RUNX1,SASH3,SH2D1A,SIT1,SLA,SLAMF6,SPI1,STAT1,STAT2…	80
Cellular Movement	chemotaxis of cells	1.36e-26	Increased	5.242		ACKR1,ADAM8,ADORA3,ALOX5,AMICA1,ANGPT2,APP,ARRB2,BIN2,C3AR1,C4A/C4B,C5AR1,CAPG,CASR,CCL19,CCL2,CCL23,CCL3L1,CCL4,CCL5,CCL8,CCR1,CCR2,CCR5,CCR7,CCRL2,CD38,CD4,CLU,CMKLR1,CORO1A,CSF2RA,CSF3R,CSK,CX3CR1,CXCL10,CXCL11,CXCL13,CXCL16,CXCL9,CXCR3,CYBB,DOCK2,ELMO1,F2R,FAS,FCER1G,FYN,GAB1,GNLY,GRB2,HCLS1,ICAM1,IL10,IL12RB1,IL15,IL16,INHBA,ITGA4,ITGAL,ITGB2,KLRC4-KLRK1/KLRK1,LAT,LCK,LCP1,LYN,MARCO,MYD88,MY…	97
Cell Death and Survival	cytolysis	1.9e-26	Increased	3.299		ABCB1,APP,ARRB2,B2M,C4A/C4B,CASP1,CD244,CD247,CD3G,CD4,CD48,CD8A,CFI,CX3CR1,ELF4,ETS1,F3,FAS,FCER1G,FCGR1A,FCGR2B,GCLC,GJA1,GNLY,GPLD1,GZMA,GZMB,HCST,HLA-F,IFNAR2,IGKC,IL15,IL15RA,IL27RA,IL7R,ISG15,ITGAL,ITGB2,KLRC4-KLRK1/KLRK1,LCK,LCP2,LY9,LYN,MC2R,MICA,MYD88,NT5C3A,PFKM,PIK3CG,PRF1,PSME2,PTPN1,PTPRC,RNF19B,SERPINB9,SH2D1A,SLAMF7,STAT1,STMN1,SYK,TAP1,TBX21,TLR9,TNFRSF1B,TYROBP,VAV1	66
Cellular Movement	infiltration of cells	2.44e-26	Increased	2.605		ACKR1,ADAM8,ANGPT2,APP,ARRB2,C2,C3AR1,C4A/C4B,CASP1,CCL19,CCL2,CCL4,CCL5,CCR1,CCR2,CCR5,CCR7,CD2,CD274,CD40,CD48,CIITA,CMKLR1,CNP,CSF2RB,CXCL10,CXCL16,CXCL9,CYBB,ETS1,F2R,F3,FAS,FCER1G,FCGR2B,GBP1,ICAM1,ICOS,IDO1,IFNGR1,IL10,IL15,IL15RA,IL16,IL27RA,IRF6,IRF8,ITGA4,ITGAL,ITGB2,ITK,JAK3,LCP2,LTB,MSR1,MYD88,NCF1,NFKB1,NFKBIA,NLRP3,NQO1,NT5E,PIK3CG,PLCB2,PRCP,PRF1,PRKCQ,PTGS2,PTPN1,RAC2,S100A8,SELL,S…	83
Cell-To-Cell Signaling and Interaction, Hematological System Development and Function	response of lymphocytes	3.17e-26	Increased	2.695		C3AR1,C5AR1,CASP1,CASP9,CCL19,CCL2,CD180,CD22,CD274,CD38,CD3E,CD4,CD40,CD48,CD6,CD83,CD8A,CLEC7A,CSF2RB,CTSS,CXCL11,CXCL9,EIF2AK4,ETS1,FCGR2B,FYN,GZMB,HAVCR2,HLA-DRB1,ICAM1,ICOS,IFNGR1,IL10,IL10RA,IL12RB1,IL15,IL27RA,IL7R,ITK,LCP2,LTB,LYN,MSR1,MYD88,OASL,PTPN6,SELPLG,SH2D1A,TBX21,TIMD4,TLR3,TLR9,TNFRSF1B,UCP2,VAV1	55
Cell Death and Survival, Cellular Compromise	cytotoxicity of lymphocytes	4.35e-26	Increased	4.614		ARRB2,B2M,CCL2,CCL5,CD2,CD244,CD247,CD27,CD38,CD48,CD5,CD6,CD96,DOCK2,FAS,FCGR1A,FERMT3,GZMA,GZMB,HAVCR2,HLA-DRB1,ICAM1,ICOS,IL10,IL15,ITGAL,ITGB2,ITK,KLRC4-KLRK1/KLRK1,LAT,LCK,MICA,MYD88,PRF1,PRKCQ,PTPN6,PTPRC,SH2D1A,SLAMF6,SPN,STAT1,SYK,TAP2,TBX21,TLR2,TLR9,TYROBP,VAV1,WIPF1	49
Cellular Development	differentiation of cells	9.71e-26	Increased	4.695		ACVR2A,ADAM8,ADAR,ADORA3,ALKBH1,ALOX5,AMBN,ANGPT2,APP,ARHGAP26,ARL11,ASB2,B2M,BATF,BATF2,BCL2A1,BLNK,C1QC,C3AR1,C5AR1,CADM1,CAPN3,CAPZB,CASR,CCL19,CCL2,CCL5,CCR1,CCR2,CCR5,CCR7,CD2,CD247,CD27,CD274,CD300LF,CD38,CD3D,CD3E,CD3G,CD4,CD40,CD6,CD72,CD79A,CD79B,CD83,CD8A,CD8B,CDCA7,CDKN2C,CHN1,CIITA,CLU,CMKLR1,CNP,CNTN1,CSF2RA,CSF2RB,CSF3R,CXCL10,DEF6,DOCK2,EFNB2,EGR2,EIF2AK4,ELF4,ELMO1,EML1,ENC1,EPAS1…	245
Immunological Disease	hypersensitive reaction	1.05e-25	Increased	2.823		ADRA1D,ALOX5,ANGPT2,C3AR1,CAPG,CAPZB,CCL2,CCL23,CCL4,CCL5,CCR1,CCR2,CCR5,CCR7,CCRL2,CD2,CD300LF,CD4,CD40,CD83,CNN3,CORO1A,CSF2RA,CSF2RB,CXCL10,CXCL9,CYTIP,DUSP2,ECM1,FCER1G,FCGR1A,FCGR2B,FYN,GZMB,HAVCR2,HLA-C,HLA-DMA,HLA-DRA,HLA-DRB1,ICAM1,IDO1,IFITM1,IGKC,IKZF3,IL10,IL15,IL16,IL27RA,ITGB2,ITGB7,LAPTM5,LAT,LCP2,LTB,LYN,MC2R,MKI67,MS4A2,MX1,NCF1,NFKBIA,NLRP3,NPY1R,OPTN,PIK3CG,PLA2G2D,PRF1,PRKCB,PR…	85
Cardiovascular Disease	vascular disease	1.49e-25	Increased	2.279		ABCB1,ACKR1,ADAP2,ADAR,ADORA3,ADRA1D,ALOX5,ANGPT2,ANKRD29,APP,B2M,BIRC3,C1QA,C2,C3AR1,C5AR1,CACNA1E,CACNA1F,CAPG,CASP1,CASR,CCL2,CCL5,CCR1,CCR2,CCR5,CD274,CD40,CD53,CD83,CD97,CECR1,CFI,CLEC2B,CLU,CNP,CSF2RA,CSF2RB,CTSS,CX3CR1,CXCL10,CXCL16,CXCR6,CYBB,CYTIP,DEF6,DNAJB5,EGR2,EIF2AK4,ELF4,EPAS1,ERAP1,EVI2B,F2R,F3,FAM49B,FAS,FCGR1A,FCGR2B,FLT4,FYB,GCLC,GDF11,GHR,GJA1,GZMB,HCLS1,HIBCH,HLA-DRB1,HMGCR,I…	141
Cardiovascular Disease	occlusion of blood vessel	2.25e-25	Increased	2.736		ABCB1,ADAP2,ADAR,ADORA3,ALOX5,ANKRD29,APP,B2M,BIRC3,C3AR1,C5AR1,CACNA1E,CACNA1F,CAPG,CASP1,CCL2,CCR1,CCR2,CCR5,CD40,CD53,CD83,CD97,CECR1,CLEC2B,CLU,CSF2RB,CTSS,CX3CR1,CXCL10,CXCL16,CXCR6,CYTIP,DNAJB5,EGR2,ELF4,ERAP1,EVI2B,F2R,F3,FAM49B,FCGR1A,FLT4,FYB,GCLC,GHR,GJA1,GZMB,HCLS1,HIBCH,HLA-DRB1,HMGCR,ICAM1,IFNGR1,IL10,IRF8,ITGA4,ITGAL,ITGAX,ITGB2,LAPTM5,LCP1,LPXN,LYN,MAFB,MAP4K4,MEF2A,MICA,MKI67,MMP1…	106
Cancer, Organismal Injury and Abnormalities	Cancer	2.27e-25		-1.335		AATF,ABCB1,ABHD15,ACADSB,ACE2,ACSL1,ACVR2A,ADAM8,ADAMDEC1,ADAP2,ADAR,ADORA3,ADRA1D,ADRBK2,AGK,AIM1,ALKBH1,ALOX5,AMBN,AMICA1,ANGEL1,ANGPT2,ANKRD1,ANKRD29,ANKRD45,ANO10,APBB1IP,APOBEC3H,APOBR,APP,ARHGAP21,ARHGAP25,ARHGAP26,ARHGAP30,ARHGAP4,ARHGEF28,ARL10,ARL11,ARL6IP1,ARL6IP5,ARMC2,ARMCX2,ARRB2,ART3,ASAP2,ASB2,ASB9,ATCAY,ATP10A,ATP2A3,ATP6AP1L,ATP8B4,ATXN7L1,B2M,B3GALT2,BATF,BBS2,BCL2A1,BICC1,BIN2,…	758
Cellular Movement, Hematological System Development and Function, Immune Cell Trafficking	infiltration of leukocytes	2.88e-25	Increased	2.734		ACKR1,ADAM8,ANGPT2,APP,ARRB2,C2,C3AR1,C4A/C4B,CASP1,CCL19,CCL2,CCL4,CCL5,CCR1,CCR2,CCR5,CCR7,CD2,CD274,CD40,CD48,CIITA,CMKLR1,CNP,CXCL10,CXCL16,CXCL9,CYBB,ETS1,F2R,F3,FAS,FCER1G,FCGR2B,ICAM1,ICOS,IDO1,IFNGR1,IL10,IL15,IL15RA,IL16,IL27RA,IRF6,ITGA4,ITGAL,ITGB2,ITK,JAK3,LTB,MSR1,MYD88,NCF1,NFKB1,NFKBIA,NLRP3,NQO1,NT5E,PIK3CG,PLCB2,PRCP,PRF1,PRKCQ,PTGS2,PTPN1,RAC2,S100A8,SELL,SELPLG,SERPING1,STAT1,S…	79
Cell Death and Survival	apoptosis	2.89e-25		1.416		AATF,ABCB1,ADAM8,ADAR,ADORA3,ADRA1D,ALKBH1,ALOX5,ANGPT2,ANKRD1,APP,ARHGAP4,ARL11,ARL6IP5,ARRB2,ASB2,B2M,BBS2,BCL2A1,BIRC3,BLNK,C1QA,C3AR1,C5AR1,CACNA2D2,CADM1,CAPN3,CAPN6,CASP1,CASP9,CASR,CCL19,CCL2,CCL4,CCL5,CCR2,CCR5,CCR7,CD2,CD22,CD247,CD27,CD274,CD38,CD3E,CD4,CD40,CD48,CD5,CD53,CD5L,CD79B,CD8A,CDKN2C,CIITA,CLU,CNP,CORO1A,CSF2RA,CSF2RB,CSF3R,CSK,CTSS,CXCL10,CXCR3,CYBB,CYFIP2,DDB1,DHX58,DNASE1L…	273
Cardiovascular Disease	vaso-occlusion	2.96e-25	Increased	2.804		ABCB1,ADAP2,ADAR,ADORA3,ALOX5,ANKRD29,APP,B2M,BIRC3,C3AR1,C5AR1,CACNA1E,CACNA1F,CAPG,CASP1,CCL2,CCR1,CCR2,CCR5,CD40,CD53,CD83,CD97,CECR1,CLEC2B,CLU,CSF2RB,CTSS,CX3CR1,CXCL10,CXCL16,CXCR6,CYTIP,DNAJB5,EGR2,ELF4,ERAP1,EVI2B,F2R,F3,FAM49B,FCGR1A,FLT4,FYB,GCLC,GHR,GJA1,GZMB,HCLS1,HIBCH,HLA-DRB1,HMGCR,ICAM1,IFNGR1,IL10,IRF8,ITGA4,ITGAL,ITGAX,ITGB2,LAPTM5,LCP1,LPXN,LYN,MAFB,MAP4K4,MEF2A,MICA,MKI67,MMP1…	106
Hematological System Development and Function, Inflammatory Response, Tissue Morphology	quantity of phagocytes	2.99e-25		0.496		ADAM8,B2M,BCL2A1,BIRC3,C1QA,C3AR1,C4A/C4B,C5AR1,CCL19,CCL2,CCR1,CCR2,CCR5,CCR7,CD40,CD83,CIITA,CLEC7A,CMKLR1,CSF3R,CTSS,CX3CR1,CXCL10,CXCL13,CXCR6,CYBB,DOK2,ELMO1,F3,FAS,FCER1G,FCGR1A,FCGR2B,GHR,GJA1,GNLY,GRAP2,HAVCR2,ICAM1,IDO1,IFNGR1,IL10,IL12RB1,IL15,IL15RA,IL7R,IRF1,IRF6,IRF8,ITGAL,ITGB2,ITGB7,JAK3,LTB,LYN,MMP13,MYD88,NFATC2IP,NFKB1,NFKBIA,NLRC3,NQO1,PIK3CG,PLA2G2D,PLAC8,PML,PRF1,PTPN2,PTPN6,…	82
Humoral Immune Response, Protein Synthesis	quantity of IgG	3.11e-25		1.739		B2M,BATF,BLNK,BST1,C3AR1,CCR1,CCR2,CCR5,CCR7,CD180,CD22,CD274,CD37,CD40,CD83,CD84,CIITA,CSF2RB,CTSS,CXCL10,FCER1G,FCGR1A,FCGR2B,FYN,ICOS,IFNAR2,IFNGR1,IGJ,IGKC,IKZF3,IL10,IL15,ITGB2,JAK3,LCK,LTB,LYN,MYD88,NFKB1,NFKBIA,NPY1R,PIGR,PIK3AP1,POU2AF1,PTGS2,RASSF5,RFTN1,RSAD2,SAMSN1,SASH3,SH2D1A,TBC1D10C,TBX21,TIMD4,TLR2,TNFRSF1B,TYROBP,VAV1	58
Cell Death and Survival	cell death of mononuclear leukocytes	4.57e-25		-0.639		ADAM8,ADORA3,APP,BCL2A1,BLNK,C3AR1,CASP1,CASP9,CCL19,CCL4,CCL5,CCR5,CD2,CD22,CD247,CD27,CD274,CD38,CD3E,CD4,CD40,CD5,CD79B,CIITA,CORO1A,CXCL10,DEF6,DHX58,DRAM1,ETS1,FAS,FCGR1A,FCGR2B,FYN,GIMAP4,GRAP2,GZMA,GZMB,ICAM1,ICOS,IDO1,IFNGR1,IL10,IL15,IL15RA,IL7R,ITGAL,ITK,JAK3,LAT,LCK,LYN,MAP2K4,MAP4K1,MS4A2,NFKB1,NFKBIA,NQO1,PIK3CG,POU2AF1,PRF1,PRKCB,PRKCQ,PTPN6,PTPRC,RAC2,RHOH,RUNX1,SERPINB9,SPI1,SPN,S…	80
Cell Morphology, Hematological System Development and Function	morphology of T lymphocytes	4.92e-25				ABCB1,B2M,CCR5,CD247,CD274,CD3E,CD4,CD5,CD5L,CD8A,CD8B,CXCL11,CYTIP,ETS1,FCER1G,FCGR2B,FGFR2,FYN,GRAP2,HLA-DMA,IL7R,IRF1,ITK,JAK3,LAT,LCK,LCP2,LY9,PIGR,PLA2G2D,PRKCQ,PSMB9,PTPRC,RHOH,SASH3,SERPINB9,SH2D1A,SLA,SPI1,TAP1,TBX21,TESPA1,VAV1	43
Cell Signaling, Cellular Function and Maintenance, Molecular Transport, Vitamin and Mineral Metabolism	flux of Ca2+	5.64e-25	Increased	2.14		ACKR1,ANGPT2,APP,C4A/C4B,CASR,CCL19,CCL2,CCL23,CCL3L1,CCL4,CCL5,CCR1,CCR2,CCR5,CD101,CD2,CD22,CD244,CD247,CD38,CD3E,CD4,CD40,CD5,CD72,CD79A,CD79B,CD8A,CLEC7A,CSK,CXCL10,CXCL13,CXCR3,F2R,F3,FAF1,FAS,FCGR1A,FCGR2B,GJA1,HTR1B,HTR1D,ICOS,ITGB2,ITK,LAT,LAT2,LCP2,LYN,PKD2,PLCB2,PRF1,PRKCB,PTPRC,RAC2,RELN,RGS2,SH2D1A,SH3KBP1,SIGLEC5,SYK,TLR2,TNFRSF8,TRPM2,VAV1,ZAP70	66
Cardiovascular Disease	occlusion of artery	6.01e-25	Increased	2.804		ABCB1,ADAP2,ADAR,ADORA3,ALOX5,ANKRD29,APP,B2M,BIRC3,C3AR1,C5AR1,CACNA1E,CACNA1F,CAPG,CASP1,CCL2,CCR1,CCR2,CCR5,CD40,CD53,CD83,CD97,CECR1,CLEC2B,CLU,CSF2RB,CTSS,CX3CR1,CXCL10,CXCL16,CXCR6,CYTIP,DNAJB5,EGR2,ELF4,ERAP1,EVI2B,F2R,F3,FAM49B,FCGR1A,FLT4,FYB,GCLC,GHR,GJA1,GZMB,HCLS1,HIBCH,HLA-DRB1,HMGCR,ICAM1,IFNGR1,IL10,IRF8,ITGA4,ITGAL,ITGAX,ITGB2,LAPTM5,LCP1,LPXN,LYN,MAFB,MAP4K4,MEF2A,MICA,MKI67,MMP1…	105
Cellular Movement, Hematological System Development and Function, Immune Cell Trafficking, Inflammatory Response	chemotaxis of phagocytes	6.31e-25	Increased	5.893	bias	ADORA3,ALOX5,AMICA1,ANGPT2,APP,C3AR1,C5AR1,CAPG,CASR,CCL19,CCL2,CCL23,CCL3L1,CCL4,CCL5,CCL8,CCR1,CCR2,CCR5,CCR7,CCRL2,CD38,CD4,CMKLR1,CORO1A,CSF2RA,CSF3R,CX3CR1,CXCL10,CXCL9,CXCR3,CYBB,DOCK2,F2R,FCER1G,FYN,GNLY,ICAM1,IL10,IL12RB1,IL16,INHBA,ITGA4,ITGAL,ITGB2,LYN,MARCO,MYD88,MYO1F,PIGR,PIK3CG,PIK3R5,PRKCB,PTPN6,RAC2,S100A4,S100A8,SAA1,SELL,SELPLG,SERPINB1,SPI1,SYK,TLR2,TMSB10/TMSB4X,TRPV2,VAV1	67
Cellular Function and Maintenance, Molecular Transport	flux of inorganic cation	6.96e-25		1.929		ACKR1,ANGPT2,APP,C4A/C4B,CASR,CCL19,CCL2,CCL23,CCL3L1,CCL4,CCL5,CCR1,CCR2,CCR5,CD101,CD2,CD22,CD244,CD247,CD38,CD3E,CD4,CD40,CD5,CD72,CD79A,CD79B,CD8A,CLEC7A,CSK,CXCL10,CXCL13,CXCR3,F2R,F3,FAF1,FAS,FCGR1A,FCGR2B,GJA1,HTR1B,HTR1D,ICOS,ITGB2,ITK,KCNN2,LAT,LAT2,LCP2,LYN,PKD2,PLCB2,PRF1,PRKCB,PTPRC,RAC2,RELN,RGS2,SH2D1A,SH3KBP1,SIGLEC5,SYK,TLR2,TNFRSF8,TRPM2,UCP2,VAV1,ZAP70	68
Cell-To-Cell Signaling and Interaction	binding of blood cells	7.36e-25	Increased	4.7		ACKR1,APP,CCL19,CCL2,CCL4,CCL5,CCR1,CCR5,CD2,CD209,CD22,CD3E,CD4,CD40,CD48,CD6,CD83,CD84,CD97,CXCL10,CXCL11,CXCL13,CXCL9,CXCR3,F2R,FAS,FCGR1A,FCGR2B,FERMT3,FGF1,FYB,HLA-DMA,ICAM1,ICOS,IFNGR1,IL10,IRF8,ITGA4,ITGAL,ITGB2,ITGB7,ITK,KLRC4-KLRK1/KLRK1,LCK,LCP2,LYN,MARCO,MSR1,NT5E,PTPN6,PTPRC,SELL,SELPLG,SH2D1A,SIGLEC5,TLR2,TRPV2	57
Cell Death and Survival, Cellular Compromise	cytotoxicity of natural killer cells	8.06e-25	Increased	3.958		ARRB2,CCL2,CD2,CD244,CD247,CD27,CD38,CD48,CD6,CD96,DOCK2,FAS,FCGR1A,FERMT3,HAVCR2,ICOS,IL10,IL15,ITGAL,ITGB2,ITK,KLRC4-KLRK1/KLRK1,LAT,LCK,MICA,MYD88,PRF1,PRKCQ,PTPN6,SH2D1A,SLAMF6,SPN,STAT1,SYK,TBX21,TLR9,TYROBP,VAV1,WIPF1	39
Cancer, Organismal Injury and Abnormalities	malignant solid tumor	1.3e-24		-0.906		AATF,ABCB1,ABHD15,ACADSB,ACE2,ACSL1,ACVR2A,ADAM8,ADAMDEC1,ADAP2,ADAR,ADORA3,ADRA1D,ADRBK2,AGK,AIM1,ALKBH1,ALOX5,AMBN,AMICA1,ANGEL1,ANGPT2,ANKRD1,ANKRD29,ANKRD45,ANO10,APBB1IP,APOBEC3H,APOBR,APP,ARHGAP21,ARHGAP25,ARHGAP26,ARHGAP30,ARHGAP4,ARHGEF28,ARL10,ARL11,ARL6IP1,ARMC2,ARMCX2,ARRB2,ART3,ASAP2,ASB2,ASB9,ATCAY,ATP10A,ATP2A3,ATP6AP1L,ATP8B4,ATXN7L1,B2M,B3GALT2,BATF,BBS2,BICC1,BIN2,BIRC3,BLNK,BST1…	739
Cell-To-Cell Signaling and Interaction, Hematological System Development and Function	binding of leukocytes	1.96e-24	Increased	4.059		APP,CCL19,CCL2,CCL4,CCL5,CCR1,CCR5,CD2,CD209,CD22,CD3E,CD4,CD40,CD48,CD6,CD83,CD97,CXCL10,CXCL11,CXCL13,CXCL9,CXCR3,FAS,FCGR1A,FCGR2B,FERMT3,FGF1,FYB,HLA-DMA,ICAM1,ICOS,IFNGR1,IL10,ITGA4,ITGAL,ITGB2,ITGB7,ITK,KLRC4-KLRK1/KLRK1,LCK,LCP2,LYN,MARCO,MSR1,NT5E,PTPN6,PTPRC,SELL,SELPLG,SH2D1A,TRPV2	51
Cellular Function and Maintenance, Molecular Transport	flux of ion	2.06e-24	Increased	2.166		ACKR1,ANGPT2,APP,C4A/C4B,CASP1,CASR,CCL19,CCL2,CCL23,CCL3L1,CCL4,CCL5,CCR1,CCR2,CCR5,CD101,CD2,CD22,CD244,CD247,CD38,CD3E,CD4,CD40,CD5,CD72,CD79A,CD79B,CD8A,CLEC7A,CSK,CXCL10,CXCL13,CXCR3,F2R,F3,FAF1,FAS,FCGR1A,FCGR2B,FYN,GJA1,HTR1B,HTR1D,ICOS,ITGB2,ITK,KCNN2,LAT,LAT2,LCP2,LYN,PKD2,PLCB2,PRF1,PRKCB,PTPRC,RAC2,RELN,RGS2,SH2D1A,SH3KBP1,SIGLEC5,SYK,TLR2,TNFRSF8,TRPM2,UCP2,VAV1,ZAP70	70
Lymphoid Tissue Structure and Development, Organ Morphology	quantity of lymphoid organ	2.56e-24	Increased	3.458		ABCB1,B2M,BLNK,CCR7,CD244,CD247,CD3E,CD3G,CD4,CD5,CD5L,CD79A,CD8A,CD8B,CDKN2C,CIITA,CORO1A,CXCL13,E2F6,EFNB2,ETS1,FAS,FCER1G,FCGR2B,FYB,FYN,GJA1,GRAP2,IL10,IL15RA,IL7R,IRF1,IRF8,ITGA4,ITGB2,ITK,JAK3,LAT,LCK,LCP2,LTB,LY9,LYN,NFKB1,NFKBIA,NPY1R,PIK3CG,PIM1,PRF1,PRKCQ,PTPN2,PTPRC,PTPRCAP,RASSF5,RFTN1,RHOH,RUNX1,SASH3,SIT1,SPI1,STAT1,STK17B,TAP1,TNFRSF8,UBASH3A,VAV1,WIPF1,ZAP70	68
Cell Morphology, Hematological System Development and Function	abnormal morphology of T lymphocytes	3.96e-24				ABCB1,B2M,CCR5,CD247,CD274,CD3E,CD4,CD5,CD5L,CD8A,CD8B,CYTIP,ETS1,FCER1G,FCGR2B,FGFR2,FYN,GRAP2,HLA-DMA,IRF1,ITK,JAK3,LAT,LCK,LCP2,LY9,PIGR,PLA2G2D,PRKCQ,PSMB9,PTPRC,RHOH,SASH3,SERPINB9,SH2D1A,SLA,SPI1,TBX21,TESPA1,VAV1	40
Cell-To-Cell Signaling and Interaction, Hematological System Development and Function, Immune Cell Trafficking	adhesion of mononuclear leukocytes	1.03e-23	Increased	4.705		ANGPT2,CCL19,CCL2,CCL3L1,CCL4,CCL5,CCR7,CD2,CD209,CD48,CXCL11,CXCL9,CXCR3,F3,FAM65B,FAS,FERMT3,FYB,ICAM1,ICAM2,ICOS,IFNGR1,IL10,IL15,ITGA4,ITGAL,ITGAX,ITGB2,ITK,JAK3,LCP1,MAP4K1,MYD88,PIK3CG,PTPN6,RASSF5,RGS1,SELL,SELPLG,SH2D1A,SKAP1,SPN,TLR2,VAV1,ZAP70	45
Cellular Movement, Hematological System Development and Function, Immune Cell Trafficking, Inflammatory Response	chemotaxis of myeloid cells	1.06e-23	Increased	5.681	bias	ALOX5,AMICA1,ANGPT2,APP,C3AR1,C5AR1,CAPG,CASR,CCL19,CCL2,CCL23,CCL3L1,CCL4,CCL5,CCL8,CCR1,CCR2,CCR5,CCR7,CD4,CMKLR1,CORO1A,CSF2RA,CSF3R,CX3CR1,CXCL10,CXCL9,CXCR3,CYBB,DOCK2,F2R,FCER1G,FYN,GNLY,ICAM1,IL10,IL12RB1,IL15,IL16,INHBA,ITGA4,ITGAL,ITGB2,LYN,MYD88,MYO1F,PIGR,PIK3CG,PIK3R5,PRKCB,PTPN6,PTPRC,RAC2,S100A4,S100A8,SAA1,SELL,SELPLG,SERPINB1,SPI1,SYK,TLR2,TMSB10/TMSB4X,TRPV2,VAV1	65
Hematological System Development and Function, Hematopoiesis, Tissue Morphology	quantity of hematopoietic progenitor cells	1.21e-23	Increased	3.02		ABCB1,B2M,BLNK,CCR2,CCR7,CD180,CD22,CD244,CD247,CD3E,CD3G,CD4,CD40,CD5,CD5L,CD72,CD79A,CD79B,CD8A,CD8B,CIITA,CORO1A,CSF3R,DOK2,E2F6,EFNB2,ELF4,ETS1,FAS,FCER1G,FCGR2B,FYB,FYN,GJA1,GRAP2,IGKC,IKZF3,IL10,IL15,IL15RA,IL7R,INHBA,IRF1,IRF8,ITGB2,ITK,JAK3,LAT,LCK,LCP2,LY9,LYN,MYD88,NFKB1,NFKBIA,NPY1R,NQO1,PFKM,PIK3AP1,PIK3CG,PIM1,PRKCQ,PTPN2,PTPN6,PTPRC,RAC2,RASSF2,RASSF5,RHOH,RUNX1,SASH3,SH2D1A,SIT1,SM…	83
Cell Death and Survival	necrosis	1.38e-23	Increased	2.175		AATF,ABCB1,ADAM8,ADAR,ADORA3,ADRA1D,ALKBH1,ALOX5,ANGPT2,ANKRD1,APP,ARHGAP4,ARL11,ARL6IP1,ARRB2,B2M,BCL2A1,BIRC3,BLNK,C1QA,C3AR1,C5AR1,CACNA2D2,CADM1,CAPN6,CASP1,CASP9,CASR,CCL19,CCL2,CCL4,CCL5,CCR2,CCR5,CCR7,CD2,CD22,CD247,CD27,CD274,CD38,CD3E,CD4,CD40,CD48,CD5,CD5L,CD79A,CD79B,CD8A,CDKN2C,CIITA,CLU,CNP,CORO1A,CSF2RA,CSF2RB,CSF3R,CSK,CTSS,CXCL10,CXCL11,CXCL9,CXCR3,CYBB,CYFIP2,DEF6,DHX58,DRAM1,E2F…	263
Cell Death and Survival	apoptosis of mononuclear leukocytes	1.63e-23		-0.757		ADAM8,ADORA3,APP,BCL2A1,BLNK,C3AR1,CASP1,CASP9,CCL19,CCL4,CCL5,CCR5,CD2,CD22,CD247,CD27,CD274,CD38,CD3E,CD4,CD40,CD5,CD79B,CIITA,CORO1A,DHX58,ETS1,FAS,FCGR1A,FCGR2B,FYN,GIMAP4,GRAP2,GZMA,GZMB,ICAM1,ICOS,IDO1,IFNGR1,IL10,IL15,IL15RA,IL7R,ITK,JAK3,LCK,LYN,MAP2K4,MAP4K1,MS4A2,NFKB1,NFKBIA,NQO1,PIK3CG,POU2AF1,PRF1,PRKCB,PRKCQ,PTPN6,PTPRC,RAC2,RHOH,RUNX1,SERPINB9,SPI1,SPN,STAT1,STK17B,TLR2,TNFRSF1B,TN…	73
Antimicrobial Response, Inflammatory Response	antimicrobial response	1.76e-23	Increased	4.445	bias	ADAR,BIRC3,CCL19,CCL4,CCL5,CCL8,CCR7,CD40,CLEC7A,COTL1,CXCL13,DDX60,DHX58,FCER1G,FCGR1A,IFI44,IFIH1,IFIT1,IFIT2,IFIT3,IFITM1,IFNAR2,IFNGR1,IGJ,IL10,IL12RB1,IL15,IL27RA,IRF1,IRF8,ISG15,ISG20,MB21D1,MICA,MSR1,MX1,MX2,MYD88,MYO1F,NCF1,OAS1,OAS2,OASL,PLAC8,PML,RSAD2,S100A8,SERPINB9,SLAMF8,SLC11A1,SPN,SPRY1,STAT1,SYK,TLR2,TLR3,TLR8,TLR9,TMEM173,TRIM5,VAV1	61
Cell-To-Cell Signaling and Interaction, Cellular Movement	recruitment of cells	1.94e-23	Increased	5.479		ACKR1,ADORA3,ALOX5,ANGPT2,APP,ARRB2,C3AR1,C4A/C4B,C5AR1,CASP1,CCL19,CCL2,CCL23,CCL4,CCL5,CCR1,CCR2,CCR5,CCR7,CD4,CD40,CD5L,CD8A,CLEC7A,CLU,CMKLR1,CSF2RB,CX3CR1,CXCL10,CXCL11,CXCL13,CXCL16,CXCL9,CXCR3,EFNB2,ETS1,F3,FCGR2B,ICAM1,IL10,IL15,IL15RA,IL16,IRF5,IRF6,ITGA4,ITGAE,ITGB2,LYN,MYD88,NCF4,NFKBIA,NLRP3,PIK3CG,PIK3R5,PRKCQ,PTGS2,RASGRP2,S100A4,SELL,SELPLG,SLC11A1,SOD2,SYK,TLR2,TLR3,TLR5,TLR9,TNFR…	72
Cell-To-Cell Signaling and Interaction, Cellular Movement, Hematological System Development and Function, Immune Cell Trafficking	recruitment of leukocytes	1.97e-23	Increased	5.195		ACKR1,ADORA3,ALOX5,ANGPT2,APP,ARRB2,C3AR1,C4A/C4B,C5AR1,CASP1,CCL19,CCL2,CCL23,CCL4,CCL5,CCR1,CCR2,CCR5,CCR7,CD4,CD40,CD5L,CD8A,CLEC7A,CLU,CMKLR1,CSF2RB,CX3CR1,CXCL10,CXCL11,CXCL16,CXCL9,CXCR3,ETS1,F3,FCGR2B,ICAM1,IL10,IL15,IL15RA,IL16,IRF5,IRF6,ITGA4,ITGAE,ITGB2,LYN,MYD88,NCF4,NFKBIA,NLRP3,PIK3CG,PIK3R5,PRKCQ,RASGRP2,S100A4,SELL,SELPLG,SOD2,SYK,TLR2,TLR3,TLR5,TLR9,TNFRSF1B,TNFRSF8,TRPM2,UCP2	68
Cellular Development, Hematopoiesis	maturation of leukocytes	2.41e-23	Increased	4.106		APP,BLNK,CADM1,CCL19,CCL5,CCR2,CD209,CD247,CD3E,CD4,CD40,CD83,CLEC7A,CSK,FAS,FCGR2B,FYN,HAVCR2,HLA-DRA,ICAM1,ICOS,IFIH1,IL10,IL15,IL15RA,IL7R,INHBA,IRF1,IRF8,ITGB2,ITK,LAT,LCK,LCP1,LYN,MAP2K4,MYD88,NPY1R,PARP14,PML,PTGS2,PTPN6,PTPRC,RHOH,RUNX1,SELL,STAT1,TBX21,TLR2,TLR3,TLR5,TLR8,TLR9,TNFRSF1B,TNFSF13B,TNFSF9,TYROBP,VAV1	58
Cell Death and Survival	cell death of lymphocytes	2.99e-23		-0.678		ADAM8,BCL2A1,BLNK,C3AR1,CASP1,CASP9,CCL19,CCL4,CCL5,CCR5,CD2,CD22,CD247,CD27,CD274,CD38,CD3E,CD4,CD40,CD5,CD79B,CIITA,CORO1A,CXCL10,DEF6,DHX58,DRAM1,ETS1,FAS,FCGR1A,FCGR2B,FYN,GIMAP4,GRAP2,GZMA,GZMB,ICAM1,ICOS,IDO1,IFNGR1,IL10,IL15,IL15RA,IL7R,ITGAL,ITK,JAK3,LAT,LCK,LYN,MAP2K4,MAP4K1,NFKB1,NFKBIA,NQO1,PIK3CG,POU2AF1,PRF1,PRKCB,PRKCQ,PTPN6,PTPRC,RAC2,RHOH,RUNX1,SERPINB9,SPI1,SPN,STAT1,STK17B,TBX21…	76
Cancer, Hematological Disease, Organismal Injury and Abnormalities	hematological neoplasia	4.29e-23		-1.278		ABCB1,ACADSB,ADORA3,ADRA1D,ADRBK2,ALOX5,AMICA1,ANGEL1,ARHGAP26,ARHGEF28,ARL6IP5,B2M,BCL2A1,BIRC3,BLNK,BST1,C12orf5,C4A/C4B,CADM1,CASP1,CASP9,CCDC69,CCL2,CCL4,CCL5,CCR7,CD101,CD2,CD22,CD244,CD247,CD27,CD274,CD38,CD3D,CD3E,CD3G,CD4,CD40,CD68,CD79A,CD79B,CDKN2C,CECR1,CHD3,CIITA,CSF2RA,CSF2RB,CSF3R,CTSS,CXCL10,CXCL11,CXCL13,CXCL16,CXCL9,CXCR3,DCLK3,DDB1,DDX60,DIO1,DOCK2,DOK2,EAF2,EGR2,ELMO1,EMR1,ENC1…	207
Cell-To-Cell Signaling and Interaction, Inflammatory Response	response of phagocytes	4.53e-23	Increased	3.624		APP,C5AR1,CAPG,CCL19,CCL2,CCL5,CCR1,CCR2,CCR5,CD38,CLEC7A,CORO1A,CSF2RB,CXCL10,DEF6,DOCK2,EIF2AK4,F2R,F3,FAS,FCER1G,FCGR1A,FCGR2B,FYN,ICAM1,ICOS,IL10,IL10RA,IL15,IRF8,ISG15,ITGA4,ITGAL,ITGAX,ITGB2,LYN,MARCO,MYD88,PIK3CG,PTPRC,SELPLG,SERPINB9,SIGLEC1,SOAT1,SPI1,SYK,TIMD4,TLR2,TLR3,TLR9,TRPV2,TYROBP,UCP2,VAV1	54
Cancer, Hematological Disease, Organismal Injury and Abnormalities	hematologic cancer	6.41e-23		-1.348		ABCB1,ACADSB,ADORA3,ADRA1D,ADRBK2,ALOX5,AMICA1,ANGEL1,ARHGAP26,ARHGEF28,ARL6IP5,B2M,BCL2A1,BIRC3,BLNK,BST1,C12orf5,C4A/C4B,CADM1,CASP9,CCDC69,CCL2,CCL4,CCL5,CCR7,CD101,CD2,CD22,CD244,CD247,CD27,CD274,CD38,CD3D,CD3E,CD3G,CD4,CD40,CD68,CD79A,CD79B,CDKN2C,CECR1,CHD3,CIITA,CSF2RA,CSF2RB,CSF3R,CTSS,CXCL10,CXCL11,CXCL13,CXCL16,CXCL9,CXCR3,DCLK3,DDB1,DDX60,DIO1,DOCK2,DOK2,EAF2,EGR2,ELMO1,EMR1,ENC1,EPAS1…	205
Infectious Disease	replication of virus	7.39e-23	Decreased	-3.078		ACVR2A,ADAR,APBB1IP,ARHGAP21,ATCAY,B2M,BIRC3,CAPN3,CCL2,CCL3L1,CCL4,CCL5,CCR1,CCR5,CD209,CD38,CD4,CD40,CD48,CIITA,CXCL10,CXCR6,DDB1,EFNB2,EPAS1,FCGR1A,FERMT3,FGFR2,GAB1,GBP1,GCLC,HAVCR2,HMGCR,IFIH1,IFIT1,IFITM1,IFNAR2,IGKC,IL10,IL10RA,IL12RB1,IL15,IL16,IRF1,IRF6,IRF9,ISG15,ISG20,LCK,MAP4K4,MATN3,MNDA,MSR1,MX1,MX2,MYD88,NFKB1,NFKBIA,NMI,OAS1,OASL,OPTN,P2RY1,PARP11,PIK3R5,PML,PRSS35,PTPN1,PTPRC,RHO…	95
Cancer, Organismal Injury and Abnormalities	lymphohematopoietic cancer	1.17e-22		-1.348		ABCB1,ACADSB,ADORA3,ADRA1D,ADRBK2,ALOX5,AMICA1,ANGEL1,ARHGAP26,ARHGEF28,ARL6IP5,B2M,BCL2A1,BIRC3,BLNK,BST1,C12orf5,C4A/C4B,CADM1,CASP9,CCDC69,CCL19,CCL2,CCL4,CCL5,CCR7,CD101,CD2,CD22,CD244,CD247,CD27,CD274,CD38,CD3D,CD3E,CD3G,CD4,CD40,CD68,CD79A,CD79B,CDKN2C,CECR1,CHD3,CIITA,CSF2RA,CSF2RB,CSF3R,CTSS,CXCL10,CXCL11,CXCL13,CXCL16,CXCL9,CXCR3,DCLK3,DDB1,DDX60,DIO1,DOCK2,DOK2,EAF2,EGR2,ELMO1,EMR1,ENC1…	206
Lymphoid Tissue Structure and Development, Organ Morphology	quantity of thymus gland	1.46e-22	Increased	3.849		ABCB1,B2M,CCR7,CD244,CD247,CD3E,CD3G,CD4,CD5,CD5L,CD79A,CD8A,CD8B,CIITA,CORO1A,E2F6,EFNB2,ETS1,FAS,FCER1G,FCGR2B,FYB,FYN,GJA1,GRAP2,IL15RA,IL7R,IRF1,ITGB2,ITK,JAK3,LAT,LCK,LCP2,LY9,NFKB1,NFKBIA,NPY1R,PIK3CG,PIM1,PRKCQ,PTPN2,PTPRC,RASSF5,RHOH,RUNX1,SASH3,SIT1,SPI1,STAT1,STK17B,TAP1,TNFRSF8,VAV1,WIPF1,ZAP70	56
Cardiovascular Disease	disorder of artery	1.53e-22	Increased	2.082		ABCB1,ADAP2,ADAR,ADORA3,ALOX5,ANGPT2,ANKRD29,APP,B2M,BIRC3,C3AR1,C5AR1,CACNA1E,CACNA1F,CAPG,CASP1,CASR,CCL2,CCR1,CCR2,CCR5,CD40,CD53,CD83,CD97,CECR1,CLEC2B,CLU,CNP,CSF2RB,CTSS,CX3CR1,CXCL10,CXCL16,CXCR6,CYTIP,DNAJB5,EGR2,ELF4,ERAP1,EVI2B,F2R,F3,FAM49B,FCGR1A,FLT4,FYB,GCLC,GHR,GJA1,GZMB,HCLS1,HIBCH,HLA-DRB1,HMGCR,ICAM1,IFNGR1,IL10,IRF8,ITGA4,ITGAL,ITGAX,ITGB2,LAPTM5,LCP1,LPXN,LTBP1,LYN,MAFB,MAP4K4…	112
Cell-To-Cell Signaling and Interaction, Hematological System Development and Function	interaction of lymphocytes	1.62e-22	Increased	3.595		CCL4,CCL5,CCR1,CCR5,CCR7,CD2,CD209,CD22,CD4,CD40,CD6,CXCL10,CXCL11,CXCL9,CXCR3,FAS,FYB,HLA-DMA,ICAM1,ICAM3,ICOS,IFNGR1,IL10,ITGA4,ITGAL,ITGB2,ITK,KLRC4-KLRK1/KLRK1,LCK,LCP2,SAA1,SELPLG,SKAP1,SPN,TLR2,TNFRSF8	36
Cell Death and Survival	apoptosis of lymphocytes	2.67e-22		-0.758		ADAM8,BCL2A1,BLNK,C3AR1,CASP1,CASP9,CCL19,CCL4,CCL5,CCR5,CD2,CD22,CD247,CD27,CD274,CD38,CD3E,CD4,CD40,CD5,CD79B,CIITA,CORO1A,DHX58,ETS1,FAS,FCGR1A,FCGR2B,FYN,GIMAP4,GRAP2,GZMA,GZMB,ICAM1,ICOS,IDO1,IFNGR1,IL10,IL15,IL15RA,IL7R,ITK,JAK3,LCK,LYN,MAP2K4,MAP4K1,NFKB1,NFKBIA,NQO1,PIK3CG,POU2AF1,PRF1,PRKCB,PRKCQ,PTPN6,PTPRC,RAC2,RHOH,RUNX1,SERPINB9,SPI1,SPN,STAT1,STK17B,TLR2,TNFRSF1B,TNFSF13B,UBD,VAV1	70
Cell-To-Cell Signaling and Interaction, Hematological System Development and Function	interaction of T lymphocytes	3.01e-22	Increased	3.486		CCL4,CCL5,CCR1,CCR5,CCR7,CD2,CD209,CD22,CD4,CD40,CD6,CXCL10,CXCL11,CXCL9,CXCR3,FAS,FYB,HLA-DMA,ICAM1,ICAM3,ICOS,IFNGR1,IL10,ITGA4,ITGAL,ITGB2,ITK,KLRC4-KLRK1/KLRK1,LCK,LCP2,SELPLG,SKAP1,SPN,TLR2,TNFRSF8	35
Inflammatory Response	cell-mediated response	3.61e-22		1.703		APP,ARRB2,C3AR1,C5AR1,CADM1,CASP1,CCL5,CCR1,CCR2,CCR5,CCR7,CD244,CD247,CD274,CD4,CD40,CD8A,CLEC7A,CXCL10,CXCR3,FCGR1A,FCGR2B,HAVCR2,ICAM1,ICOS,IFIH1,IFNGR1,IL10,IL10RA,IL12RB1,IL15,IL15RA,IL27RA,IL7R,IRF1,ITGA4,ITK,KLRC4-KLRK1/KLRK1,MYD88,NCF1,SELL,SH2D1A,SLC11A1,STK17B,TBX21,TLR2,TLR3,TLR9,TNFRSF1B,VAV1	50
Inflammatory Response	antibody response	4.8e-22		1.91		ACKR1,BLNK,BST1,C4A/C4B,C5AR1,CASP1,CCL2,CCL5,CCR2,CCR7,CD180,CD37,CD38,CD40,CD83,CTSS,FAS,HCLS1,ICOS,IFIH1,IGJ,IGKC,IL10,IRF8,ITGAL,LCP1,LCP2,LTB,LYN,MAP4K1,MYD88,MZB1,NFKB1,NFKBIA,NQO1,POU2AF1,PRKCQ,PTPRC,SASH3,SH2D1A,SH3KBP1,TICAM2,TLR9,TNFSF13B,TYROBP,VAV1	46
Hematological System Development and Function, Hematopoiesis, Lymphoid Tissue Structure and Development, Organ Morphology, Tissue Morphology	quantity of thymocytes	5.17e-22	Increased	3.665		ABCB1,B2M,CCR7,CD244,CD247,CD3E,CD3G,CD4,CD5,CD5L,CD79A,CD8A,CD8B,CIITA,CORO1A,E2F6,EFNB2,ETS1,FAS,FCER1G,FCGR2B,FYB,FYN,GJA1,GRAP2,IL15RA,IL7R,IRF1,ITGB2,ITK,JAK3,LAT,LCK,LCP2,LY9,NFKB1,NFKBIA,NPY1R,PIK3CG,PIM1,PRKCQ,PTPN2,PTPRC,RASSF5,RHOH,RUNX1,SASH3,SIT1,SPI1,STK17B,TAP1,TNFRSF8,VAV1,WIPF1,ZAP70	55
Cellular Function and Maintenance, Hematological System Development and Function	function of myeloid cells	5.28e-22		0.656		ALOX5,BCL2A1,BIRC3,C3AR1,CAPG,CCL2,CCL5,CCR1,CCR2,CLEC7A,CSF2RB,CXCL10,CYBB,DOK2,F3,FCER1G,FCGR1A,FCGR2B,FYN,GJA1,ICAM1,ICAM2,IL10,IRAK2,IRF1,ITGAL,ITGB2,LCP1,LYN,MARCO,MSR1,MYD88,NCF1,NFKB1,NFKBIA,NLRP3,NPY1R,PIK3CG,PLAC8,PLCB2,PTGS2,RAC2,S100A4,SELL,SERPINB1,SLAMF6,STAT1,SYK,TIMD4,TLR2,TLR3,TLR5,TLR9,TRPM2,TYROBP,UCP2	56
Cell-To-Cell Signaling and Interaction, Cellular Movement, Hematological System Development and Function, Immune Cell Trafficking	recruitment of mononuclear leukocytes	6.06e-22	Increased	4.561		CASP1,CCL19,CCL2,CCL23,CCL4,CCL5,CCR1,CCR2,CCR5,CCR7,CD4,CD40,CD8A,CX3CR1,CXCL10,CXCL11,CXCL16,CXCL9,CXCR3,ETS1,F3,FCGR2B,ICAM1,IL10,IL15,IL15RA,IL16,ITGA4,ITGAE,MYD88,NLRP3,PIK3CG,PRKCQ,SELL,SELPLG,TLR2,TLR9,TNFRSF1B,TNFRSF8	39
Cellular Development, Cellular Growth and Proliferation, Hematological System Development and Function	expansion of leukocytes	6.45e-22		1.466		ABCB1,B2M,C5AR1,CCR7,CD180,CD2,CD209,CD244,CD27,CD274,CD3E,CD4,CD40,CDKN2C,CXCR3,DEF6,FAS,FCGR2B,GRAP2,HAVCR2,ICOS,IFNGR1,IL10,IL10RA,IL15,IL7R,IRF1,ITK,JAK3,LCP1,LCP2,LY9,LYN,MYD88,PIK3CG,PIM1,PML,PRF1,PTPRC,RUNX1,SERPINB9,SPI1,SYK,TBX21,TLR2,TLR3,TNFAIP3,TNFRSF1B,TNFSF13B,TNFSF9,ZAP70	51
Cancer, Organismal Injury and Abnormalities	Lymphoid Cancer and Tumors	8.29e-22		-1.291		ABCB1,ACADSB,ADORA3,ADRA1D,ADRBK2,ALOX5,AMICA1,ANGEL1,ARHGAP26,ARHGEF28,ARL6IP5,B2M,BCL2A1,BIRC3,BLNK,BST1,C12orf5,C4A/C4B,CADM1,CASP1,CCDC69,CCL19,CCL2,CCL4,CCR7,CD101,CD2,CD22,CD244,CD247,CD27,CD38,CD3D,CD3E,CD3G,CD4,CD40,CD68,CD79A,CD79B,CDKN2C,CECR1,CHD3,CIITA,CSF2RA,CSF2RB,CSF3R,CTSS,CXCL10,CXCL11,CXCL13,CXCL16,CXCL9,CXCR3,DCLK3,DDB1,DDX60,DIO1,DOCK2,DOK2,EAF2,EGR2,ELMO1,EMR1,ENC1,EPAS1,EPM2…	192
Cell Death and Survival	cell viability of leukocytes	8.66e-22	Increased	5.255		APP,BCL2A1,CASP9,CCL4,CD22,CD38,CD3E,CD40,CD48,CD79A,CD8A,CLU,CSF2RA,CSF2RB,DEF6,F2R,FAS,FCER1G,FCGR1A,FCRL3,ICAM1,ICOS,IL10,IL15,IL27RA,IL7R,ITGAL,ITGB2,JAK3,LAT,LYN,MSR1,MX1,MYD88,NCF2,NFKB1,NFKBIA,PARP14,PIK3CG,PIM1,PRKCB,PRKCQ,PTPN6,PTPRC,RAC2,SERPINB9,SH3KBP1,SPN,STAT1,SYK,TBX21,TLR3,TLR9,TNFRSF1B,TNFRSF8,TNFSF13B,TNFSF9,TYROBP	58
Cellular Movement, Hematological System Development and Function, Immune Cell Trafficking	cell movement of antigen presenting cells	9.56e-22	Increased	3.901		ACKR1,ADORA3,ANGPT2,APP,ASB2,C3AR1,C5AR1,CASP1,CCL19,CCL2,CCL4,CCL5,CCR1,CCR2,CCR5,CCR7,CCRL2,CD209,CD38,CD40,CMKLR1,CNP,CX3CR1,CXCL10,CXCL11,CXCL13,CXCL9,CXCR3,CYBB,EPAS1,GNLY,HCLS1,ICAM1,ICAM2,ICOS,IL10,IL10RA,IL12RB1,IL15,IL15RA,IL16,IRF6,ITGAL,ITGB2,LTB,MARCO,MYD88,NLRP3,NQO1,PIGR,PIK3CG,PLXNC1,PRCP,PRKCQ,PTGS2,PTPN1,PTPN6,RAC2,S100A4,SAA1,SELL,SERPING1,STC1,TLR2,TLR3,TNFAIP3,TNFSF9,TRPV2,TYR…	69
Cellular Development, Cellular Growth and Proliferation	expansion of blood cells	1.03e-21		1.552		ABCB1,B2M,C5AR1,CCR7,CD180,CD2,CD209,CD244,CD27,CD274,CD3E,CD4,CD40,CDKN2C,CXCR3,DEF6,EPAS1,FAS,FCGR2B,GRAP2,HAVCR2,ICOS,IFNGR1,IL10,IL10RA,IL15,IL7R,INHBA,IRF1,ITK,JAK3,LCP1,LCP2,LY9,LYN,MYD88,PIK3CG,PIM1,PML,PRF1,PTPRC,RAC2,RUNX1,SERPINB9,SPI1,SYK,TBX21,TLR2,TLR3,TNFAIP3,TNFRSF1B,TNFSF13B,TNFSF9,ZAP70	54
Immunological Disease	immunodeficiency	1.05e-21				ADAR,B2M,BLNK,C1QA,C1QC,C1R,C2,C4A/C4B,CD247,CD3D,CD40,CD79A,CD79B,CFI,CIITA,CORO1A,CYBB,FAS,FCGR1A,FCGR2B,FERMT3,ICOS,IFIT1,IFNGR1,IGKC,IL10,IL7R,IRF8,ITGB2,JAK3,MX1,NCF1,NCF2,NCF4,NFKB1,NFKBIA,OAS1,PTPRC,RAC2,RASGRP2,RFX5,RUNX1,SERPING1,SH2D1A,TAP1,TAP2,WIPF1,ZAP70	48
Cell Death and Survival	cytolysis of leukocytes	1.16e-21	Increased	2.784	bias	CD244,CD247,CD3G,CD4,CD48,CD8A,ELF4,ETS1,FCER1G,GZMA,HCST,IFNAR2,IL15,IL15RA,ITGAL,ITGB2,KLRC4-KLRK1/KLRK1,LCK,LCP2,PIK3CG,PRF1,PSME2,PTPRC,RNF19B,SERPINB9,SH2D1A,SLAMF7,STAT1,STMN1,TAP1,TBX21,TLR9,TYROBP,VAV1	34
Inflammatory Response	inflammation of central nervous system	1.44e-21		0.22		ALOX5,APP,B2M,BATF,C3AR1,C4A/C4B,CASP1,CCR1,CCR2,CD274,CD300LF,CD4,CD40,CD5,CIITA,CORO1A,CX3CR1,CXCL10,EGR2,FAS,FCER1G,FCGR1A,FCGR2B,HAVCR2,HCST,HLA-DMA,ICOS,IDO1,IFNGR1,IL10,IL27RA,IRF1,IRF9,ITGA4,ITGAL,ITGAX,KCNA3,LCP2,LYN,MAP4K1,MYD88,NCF1,NLRP3,NT5E,PRF1,PRKCQ,PTGS2,PTPRC,RFTN1,SELL,SIT1,SPI1,SPN,STAT1,STK17B,TBX21,TLR3,TLR9,TMEM173,TNFAIP3,TNFRSF1B,TYROBP,UBASH3A	63
Cellular Development	maturation of blood cells	1.57e-21	Increased	3.98		APP,BLNK,CADM1,CCL19,CCL5,CCR2,CD209,CD247,CD3E,CD4,CD40,CD83,CLEC7A,CSK,ELF4,FAS,FCGR2B,FYN,HAVCR2,HLA-DRA,ICAM1,ICOS,IFIH1,IL10,IL15,IL15RA,IL7R,INHBA,IRF1,IRF8,ITGB2,ITK,LAT,LCK,LCP1,LYN,MAP2K4,MYD88,NPY1R,PARP14,PML,PTGS2,PTPN6,PTPRC,RHOH,RUNX1,SELL,STAT1,TBX21,TLR2,TLR3,TLR5,TLR8,TLR9,TNFRSF1B,TNFSF13B,TNFSF9,TYROBP,VAV1	59
Cell-To-Cell Signaling and Interaction, Cellular Function and Maintenance, Inflammatory Response	phagocytosis of cells	1.57e-21	Increased	5.004		APP,ASAP2,C1QA,CAPG,CD22,CD302,CD38,CD4,CD48,CHN1,CLEC7A,CORO1A,CSF2RB,CSF3R,CSK,CXCL10,DEF6,DOCK2,ELMO1,ERAP1,FAS,FCER1G,FCGR1A,FCGR2B,FYN,GRB2,ICAM1,ICOS,IL10,IL15,IRF8,ISG15,ITGAX,ITGB2,LAT,LYN,MARCO,MSR1,MYD88,MYO1G,PLD4,PRKCB,PTPN6,PTPRC,RAC2,RALB,SELPLG,SIGLEC1,SLC11A1,SOAT1,SPI1,SYK,TIMD4,TLR2,TLR3,TLR9,TRPV2,UCP2,VAV1	59
Hematological Disease, Immunological Disease	lymphoproliferative disorder	1.57e-21		-1.812		ADORA3,ADRBK2,ALOX5,ARL6IP5,B2M,BIRC3,BLNK,C12orf5,CADM1,CCL2,CCL4,CCR7,CD101,CD2,CD22,CD244,CD247,CD27,CD38,CD3D,CD3E,CD3G,CD4,CD40,CD79A,CD79B,CDKN2C,CECR1,CHD3,CIITA,CXCL10,CXCL11,CXCL13,CXCL9,DCLK3,DDB1,DIO1,DOCK2,EAF2,EGR2,ELMO1,EMR1,ENC1,EPAS1,ETS1,ETV6,F3,FAS,FEN1,FLT4,FYN,GHR,IFNAR2,IFNGR1,IKZF3,IL10,IL15,IL7R,IRF1,IRF8,ITGA4,ITGB2,ITK,JAK3,KCNAB3,KCNE4,KIF21B,KLHL6,LAT,LCK,LYN,MEF2A,MKI6…	115
Cell-To-Cell Signaling and Interaction	binding of cells	1.87e-21	Increased	4.691		ACKR1,APP,CCL19,CCL2,CCL3L1,CCL4,CCL5,CCR1,CCR5,CD2,CD209,CD22,CD38,CD3E,CD4,CD40,CD48,CD6,CD68,CD83,CD84,CD97,CLEC7A,CSF2RB,CSK,CXCL10,CXCL11,CXCL13,CXCL9,CXCR3,CYTH1,F2R,F3,FAS,FCGR1A,FCGR2B,FERMT3,FGF1,FYB,FYN,GRB2,GZMB,HLA-DMA,ICAM1,ICOS,IFNGR1,IGKC,IL10,IL12RB1,IL27RA,INHBA,IRF8,ITGA4,ITGAE,ITGAL,ITGAX,ITGB2,ITGB7,ITK,KLRC4-KLRK1/KLRK1,LCK,LCP2,LYN,MARCO,MSR1,NT5E,PIGR,PTPN1,PTPN6,PTPRC,RELN…	84
Cell Death and Survival	cell viability of blood cells	2.1e-21	Increased	5.353		APP,BCL2A1,CASP9,CCL4,CD22,CD38,CD3E,CD40,CD48,CD79A,CD8A,CLU,CSF2RA,CSF2RB,DEF6,F2R,FAS,FCER1G,FCGR1A,FCRL3,GJA1,ICAM1,ICOS,IL10,IL15,IL27RA,IL7R,ITGAL,ITGB2,JAK3,LAT,LYN,MAP2K4,MSR1,MX1,MYD88,NCF2,NFKB1,NFKBIA,PARP14,PIK3CG,PIM1,PRKCB,PRKCQ,PTPN6,PTPRC,RAC2,RUNX1,SERPINB9,SH3KBP1,SPN,STAT1,SYK,TBX21,TLR3,TLR9,TNFRSF1B,TNFRSF8,TNFSF13B,TNFSF9,TYROBP	61
Lymphoid Tissue Structure and Development	morphology of lymphatic system component	2.29e-21				ALOX5,ARL6IP5,BLNK,C4A/C4B,CCR2,CCR7,CD247,CD37,CD3E,CD4,CD40,CD5L,CD8A,CDKN2C,CIITA,DOCK2,DOK2,ELF4,ETS1,F2R,FAS,FCGR2B,FYN,GDF11,GHR,GRAP2,HIST1H1D,ICOS,IGKC,IKZF3,IL10,IL15,IL7R,IRF1,IRF8,ITGB2,ITGB7,ITK,JAK3,KLHL6,LAT,LCK,LCP2,LTB,LYN,MARCO,MSR1,NFKB1,NFKBIA,NLRC5,NPY1R,PFKM,PIK3CG,POU2AF1,PRF1,PTGS2,PTPN2,PTPRC,PTPRCAP,RASSF2,RASSF5,RGS1,RHOH,RUNX1,SASH3,SELL,SLA,SPI1,SYK,TESPA1,TNFRSF1B,TNF…	77
Connective Tissue Disorders, Immunological Disease, Inflammatory Disease, Skeletal and Muscular Disorders	lupus erythematosus	4.14e-21		-1.512		ABCB1,C1QA,C1R,C2,C4A/C4B,CD22,CD247,CD40,CLU,CXCL16,CXCL9,DNASE1L3,EGR2,FAS,FCGR2B,HLA-DRA,HMGCR,ICOS,IFIT1,IFNGR1,IL10,IL16,IRF5,LY9,LYN,MC2R,MICA,MX1,PTPN6,PTPRC,SAMHD1,SH2D1A,SLAMF6,SLAMF7,STAT1,TAP1,TBC1D10C,TLR2,TLR8,TLR9,TNFAIP3,TNFSF13B,TRIM21,ZBP1	44
Cell-To-Cell Signaling and Interaction, Hematological System Development and Function	binding of mononuclear leukocytes	4.95e-21	Increased	3.507		CCL19,CCL2,CCL4,CCL5,CCR1,CCR5,CD2,CD22,CD3E,CD4,CD40,CD6,CXCL10,CXCL11,CXCL13,CXCL9,CXCR3,FAS,FGF1,FYB,HLA-DMA,ICAM1,ICOS,IFNGR1,IL10,ITGA4,ITGAL,ITGB2,ITGB7,ITK,KLRC4-KLRK1/KLRK1,LCK,LCP2,NT5E,SELL,SELPLG,SH2D1A	37
Lymphoid Tissue Structure and Development, Organ Morphology	abnormal morphology of lymphoid organ	5.11e-21				ALOX5,ARL6IP5,BLNK,CCR2,CCR7,CD247,CD3E,CD4,CD40,CD5L,CD8A,CDKN2C,CIITA,DOCK2,DOK2,ELF4,ETS1,F2R,FAS,FCGR2B,FYN,GDF11,GHR,GRAP2,HIST1H1D,ICOS,IGKC,IKZF3,IL10,IL15,IL7R,IRF1,IRF8,ITGB2,ITGB7,ITK,JAK3,KLHL6,LAT,LCK,LCP2,LTB,LYN,MARCO,MSR1,NFKB1,NFKBIA,NLRC5,NPY1R,PFKM,PIK3CG,PRF1,PTGS2,PTPN2,PTPRC,PTPRCAP,RASSF2,RASSF5,RGS1,RHOH,RUNX1,SASH3,SELL,SLA,SPI1,TESPA1,TNFRSF1B,TNFRSF8,TP63,TXNIP,VAV1,ZAP70	72
Cellular Movement, Hematological System Development and Function, Immune Cell Trafficking	homing of mononuclear leukocytes	5.63e-21	Increased	4.611		ADAM8,ANGPT2,BATF,CASR,CCL19,CCL2,CCL23,CCL3L1,CCL4,CCL5,CCL8,CCR1,CCR2,CCR5,CCR7,CXCL10,CXCL11,CXCL13,CXCL16,CXCL9,CXCR3,ELF4,ELMO1,F2R,FYB,FYN,GNLY,IL10,IL15,IL16,INHBA,ITGA4,ITGAE,ITGAL,ITGB7,ITK,JAK3,KLRC4-KLRK1/KLRK1,LAT,LCP1,NQO1,PIK3CG,PRKCB,RAC2,RGS1,RUNX1,S100A4,SAA1,SELL,SELPLG,TLR2	51
Cell-mediated Immune Response, Cellular Movement, Hematological System Development and Function, Immune Cell Trafficking	homing of T lymphocytes	5.81e-21	Increased	4.099	bias	BATF,CCL19,CCL2,CCL23,CCL4,CCL5,CCL8,CCR1,CCR2,CCR5,CCR7,CXCL10,CXCL11,CXCL13,CXCL16,CXCL9,CXCR3,ELF4,ELMO1,FYB,FYN,GNLY,IL10,IL15,IL16,ITGA4,ITGAE,ITGB7,ITK,JAK3,LAT,LCP1,PIK3CG,RGS1,RUNX1,S100A4,SELL,SELPLG	38
Infectious Disease	replication of RNA virus	5.91e-21	Decreased	-2.368		ACVR2A,ADAR,APBB1IP,ARHGAP21,ATCAY,B2M,CAPN3,CCL3L1,CCL4,CCL5,CCR1,CCR5,CD209,CD38,CD4,CD40,CD48,CIITA,CXCL10,CXCR6,DDB1,EFNB2,EPAS1,FCGR1A,FERMT3,FGFR2,GAB1,GBP1,GCLC,HAVCR2,HMGCR,IFIH1,IFIT1,IFITM1,IFNAR2,IGKC,IL10,IL12RB1,IL16,IRF1,IRF6,IRF9,ISG15,ISG20,LCK,MAP4K4,MATN3,MSR1,MX1,MYD88,NFKB1,NFKBIA,NMI,OAS1,OASL,OPTN,P2RY1,PARP11,PIK3R5,PML,PRSS35,PTPN1,PTPRC,RHOH,RSAD2,RUNX1,S100A8,SELPLG,SNX1…	86
Inflammatory Disease, Inflammatory Response, Neurological Disease	Encephalitis	6.12e-21		0.419		ALOX5,APP,B2M,BATF,C3AR1,C4A/C4B,CASP1,CCR1,CCR2,CD274,CD300LF,CD4,CD40,CD5,CIITA,CORO1A,CX3CR1,CXCL10,EGR2,FAS,FCER1G,FCGR1A,FCGR2B,HAVCR2,HCST,HLA-DMA,ICOS,IDO1,IFNGR1,IL10,IL27RA,IRF1,IRF9,ITGA4,ITGAL,ITGAX,KCNA3,LCP2,LYN,MAP4K1,MYD88,NCF1,NLRP3,NT5E,PRF1,PRKCQ,PTPRC,RFTN1,SELL,SIT1,SPI1,SPN,STAT1,STK17B,TBX21,TLR3,TLR9,TMEM173,TNFRSF1B,TYROBP,UBASH3A	61
Hematological System Development and Function, Immune Cell Trafficking, Inflammatory Response, Tissue Development	accumulation of leukocytes	6.12e-21	Increased	2.321		ALOX5,ANGPT2,ARRB2,B2M,BCL2A1,C4A/C4B,C5AR1,CCL2,CCL5,CCR1,CCR2,CCR5,CCR7,CD27,CD274,CD40,CD97,CX3CR1,CXCL10,CXCR3,CYBB,DEF6,DOCK2,F2R,F3,FAS,FGF1,FLT4,HAVCR2,ICAM1,ICOS,IFNGR1,IL10,IL10RA,IL15,IRF1,ITGA4,ITGAL,ITGAX,ITGB2,LAT,MYD88,NCF1,NT5E,PIK3CG,PML,PRKCQ,PTPN1,S100A8,SELL,SELPLG,SERPING1,STAT1,TLR3,TLR9,TNFRSF1B,TNFRSF8,TYROBP	58
Cell Death and Survival	cytolysis of lymphocytes	6.54e-21	Increased	2.423		CD244,CD247,CD3G,CD4,CD48,CD8A,ELF4,ETS1,FCER1G,GZMA,HCST,IFNAR2,IL15,IL15RA,ITGAL,KLRC4-KLRK1/KLRK1,LCK,LCP2,PIK3CG,PRF1,PSME2,PTPRC,RNF19B,SERPINB9,SH2D1A,SLAMF7,STAT1,STMN1,TAP1,TBX21,TLR9,TYROBP,VAV1	33
Cellular Development, Cellular Growth and Proliferation, Hematological System Development and Function	expansion of mononuclear leukocytes	7.25e-21		1.898		B2M,C5AR1,CCR7,CD180,CD2,CD209,CD244,CD27,CD274,CD3E,CD4,CD40,CDKN2C,CXCR3,DEF6,FAS,FCGR2B,GRAP2,HAVCR2,ICOS,IFNGR1,IL10,IL10RA,IL15,IL7R,IRF1,ITK,JAK3,LCP1,LCP2,LY9,MYD88,PIK3CG,PIM1,PRF1,PTPRC,SERPINB9,SPI1,SYK,TBX21,TLR2,TLR3,TNFAIP3,TNFRSF1B,TNFSF13B,TNFSF9,ZAP70	47
Cell Death and Survival	cell death of T lymphocytes	8.03e-21		0.508		ADAM8,BCL2A1,C3AR1,CASP1,CASP9,CCL19,CCL4,CCL5,CCR5,CD2,CD247,CD27,CD274,CD38,CD3E,CD4,CD40,CD5,CIITA,CORO1A,CXCL10,DEF6,DHX58,DRAM1,ETS1,FAS,FCGR1A,FYN,GIMAP4,GRAP2,GZMA,GZMB,ICAM1,ICOS,IDO1,IFNGR1,IL10,IL15,IL15RA,IL7R,ITK,JAK3,LAT,LCK,MAP2K4,MAP4K1,NFKB1,NFKBIA,NQO1,PIK3CG,PRF1,PRKCQ,PTPN6,PTPRC,RAC2,RHOH,RUNX1,SERPINB9,SPN,STAT1,STK17B,TBX21,TNFRSF1B,VAV1	64
Tissue Development	accumulation of cells	8.38e-21	Increased	2.434		ALOX5,ANGPT2,ARRB2,B2M,BCL2A1,C4A/C4B,C5AR1,CCL2,CCL5,CCR1,CCR2,CCR5,CCR7,CD27,CD274,CD40,CD97,CLU,CX3CR1,CXCL10,CXCL16,CXCR3,CYBB,DEF6,DOCK2,E2F6,ETV6,F2R,F3,FAS,FEN1,FGF1,FLT4,HAVCR2,ICAM1,ICOS,IFNGR1,IL10,IL10RA,IL15,IRF1,ITGA4,ITGAL,ITGAX,ITGB2,ITK,LAT,MYD88,NCF1,NT5E,PIK3CG,PIM1,PML,PRKCQ,PTPN1,RAC2,RUNX1,S100A8,SAMHD1,SELL,SELPLG,SERPING1,STAT1,TLR3,TLR9,TNFRSF1B,TNFRSF8,TYROBP	68
Cellular Development, Cellular Growth and Proliferation, Hematological System Development and Function	expansion of lymphocytes	8.96e-21	Increased	2.018		B2M,C5AR1,CCR7,CD180,CD2,CD209,CD244,CD27,CD274,CD3E,CD4,CD40,CDKN2C,CXCR3,DEF6,FAS,FCGR2B,GRAP2,HAVCR2,ICOS,IFNGR1,IL10,IL15,IL7R,IRF1,ITK,JAK3,LCP1,LCP2,LY9,MYD88,PIK3CG,PIM1,PRF1,PTPRC,SERPINB9,SPI1,SYK,TBX21,TLR2,TLR3,TNFAIP3,TNFRSF1B,TNFSF13B,TNFSF9,ZAP70	46
Hematological System Development and Function, Tissue Development	accumulation of blood cells	1.04e-20	Increased	2.357		ALOX5,ANGPT2,ARRB2,B2M,BCL2A1,C4A/C4B,C5AR1,CCL2,CCL5,CCR1,CCR2,CCR5,CCR7,CD27,CD274,CD40,CD97,CX3CR1,CXCL10,CXCR3,CYBB,DEF6,DOCK2,F2R,F3,FAS,FGF1,FLT4,HAVCR2,ICAM1,ICOS,IFNGR1,IL10,IL10RA,IL15,IRF1,ITGA4,ITGAL,ITGAX,ITGB2,LAT,MYD88,NCF1,NT5E,PIK3CG,PIM1,PML,PRKCQ,PTPN1,S100A8,SELL,SELPLG,SERPING1,STAT1,TLR3,TLR9,TNFRSF1B,TNFRSF8,TYROBP	59
Infectious Disease	Parasitic Infection	1.09e-20	Decreased	-2.586		ACKR1,ADRA1D,B2M,BCL2A1,C4A/C4B,C5AR1,CCR1,CCR5,CD274,CD4,CD40,CIITA,FCER1G,FCGR2B,GBP2,GZMA,HLA-DMA,ICAM1,IFNGR1,IGJ,IL10,IL10RA,IL15,IL27RA,IRF8,ITGB7,ITK,LTB,MYD88,NFATC2IP,NLRP3,NT5E,PIGR,POU2AF1,PRF1,PTGS2,SH2D1A,SLAMF6,SLC11A1,TBX21,TLR2,TLR3,TLR9,TNFRSF1B,UCP2	45
Cancer, Organismal Injury and Abnormalities	lymphoid cancer	1.28e-20		-1.37		ABCB1,ACADSB,ADORA3,ADRA1D,ADRBK2,ALOX5,AMICA1,ANGEL1,ARHGAP26,ARHGEF28,ARL6IP5,B2M,BCL2A1,BIRC3,BLNK,BST1,C12orf5,C4A/C4B,CADM1,CCDC69,CCL19,CCL2,CCL4,CCR7,CD101,CD2,CD22,CD244,CD247,CD27,CD38,CD3D,CD3E,CD3G,CD4,CD40,CD68,CD79A,CD79B,CDKN2C,CECR1,CHD3,CIITA,CSF2RA,CSF2RB,CSF3R,CTSS,CXCL10,CXCL11,CXCL13,CXCL16,CXCL9,CXCR3,DCLK3,DDB1,DDX60,DIO1,DOCK2,EAF2,EGR2,ELMO1,EMR1,ENC1,EPAS1,EPM2A,ETS1,ETV6…	186
Lymphoid Tissue Structure and Development, Organ Morphology	morphology of lymphoid organ	1.3e-20				ALOX5,ARL6IP5,BLNK,CCR2,CCR7,CD247,CD3E,CD4,CD40,CD5L,CD8A,CDKN2C,CIITA,DOCK2,DOK2,ELF4,ETS1,F2R,FAS,FCGR2B,FYN,GDF11,GHR,GRAP2,HIST1H1D,ICOS,IGKC,IKZF3,IL10,IL15,IL7R,IRF1,IRF8,ITGB2,ITGB7,ITK,JAK3,KLHL6,LAT,LCK,LCP2,LTB,LYN,MARCO,MSR1,NFKB1,NFKBIA,NLRC5,NPY1R,PFKM,PIK3CG,PRF1,PTGS2,PTPN2,PTPRC,PTPRCAP,RASSF2,RASSF5,RGS1,RHOH,RUNX1,SASH3,SELL,SLA,SPI1,TESPA1,TNFRSF1B,TNFRSF8,TNFSF13B,TP63,TXNIP,…	73
Connective Tissue Disorders, Immunological Disease, Inflammatory Disease, Skeletal and Muscular Disorders	systemic lupus erythematosus	1.31e-20		-1.836		ABCB1,C1QA,C1R,C2,C4A/C4B,CD22,CD247,CD40,CLU,CXCL16,CXCL9,DNASE1L3,EGR2,FAS,FCGR2B,HLA-DRA,HMGCR,ICOS,IFIT1,IL10,IL16,IRF5,LY9,LYN,MC2R,MICA,MX1,PTPN6,PTPRC,SH2D1A,SLAMF6,SLAMF7,STAT1,TAP1,TBC1D10C,TLR2,TLR8,TLR9,TNFAIP3,TNFSF13B,TRIM21,ZBP1	42
Cell-To-Cell Signaling and Interaction, Hematological System Development and Function	binding of lymphocytes	1.99e-20	Increased	3.256		CCL19,CCL4,CCL5,CCR1,CD2,CD22,CD3E,CD40,CD6,CXCL10,CXCL11,CXCL13,CXCL9,CXCR3,FAS,FYB,HLA-DMA,ICAM1,ICOS,IFNGR1,IL10,ITGA4,ITGAL,ITGB2,ITGB7,ITK,KLRC4-KLRK1/KLRK1,LCK,LCP2,NT5E,SELL,SELPLG,SH2D1A	33
Inflammatory Response	inflammation of body cavity	2.25e-20		-1.081		ACKR1,ADORA3,B2M,C1QA,C4A/C4B,C5AR1,CASP1,CCL2,CCL4,CCL5,CCL8,CCR1,CCR2,CCR5,CCR7,CD2,CD274,CD300LF,CD4,CD72,CD8A,CIITA,CLEC7A,CLU,CMKLR1,CSF2RB,CSK,CTSS,CXCL10,CXCL16,CXCR3,CYBB,EPAS1,FAS,FBXO32,FCGR1A,FCGR2B,FGFR2,FLT4,FYN,HMGCR,ICAM1,ICOS,IFIH1,IFNAR2,IFNGR1,IKZF3,IL10,IL10RA,IL15,IL15RA,IL16,IL27RA,IRF1,IRF5,ITGA4,ITGAL,ITGB2,ITK,LAT,LCK,LCP2,LTB,LYN,MC2R,MMP13,MYD88,NCF1,NEO1,NFKB1,NFKBIA,NL…	102
Cellular Movement, Hematological System Development and Function, Immune Cell Trafficking	homing of lymphocytes	2.41e-20	Increased	4.521		ADAM8,BATF,CCL19,CCL2,CCL23,CCL4,CCL5,CCL8,CCR1,CCR2,CCR5,CCR7,CXCL10,CXCL11,CXCL13,CXCL16,CXCL9,CXCR3,ELF4,ELMO1,FYB,FYN,GNLY,IL10,IL15,IL16,ITGA4,ITGAE,ITGB7,ITK,JAK3,KLRC4-KLRK1/KLRK1,LAT,LCP1,NQO1,PIK3CG,RAC2,RGS1,RUNX1,S100A4,SAA1,SELL,SELPLG	43
Antimicrobial Response, Inflammatory Response	antiviral response	2.76e-20	Increased	4.35		ADAR,BIRC3,CCL19,CCL4,CCL5,CCL8,CCR7,CD40,DDX60,DHX58,FCGR1A,IFI44,IFIH1,IFIT1,IFIT2,IFIT3,IFITM1,IFNAR2,IFNGR1,IL12RB1,IL15,IRF1,ISG20,MB21D1,MSR1,MX1,MX2,MYD88,OAS1,OAS2,OASL,PML,RSAD2,SPN,SPRY1,STAT1,TLR3,TLR8,TLR9,TMEM173,TRIM5,VAV1	42
Cellular Function and Maintenance	function of dendritic cells	2.81e-20		0.555		CAPG,CCR2,CCR7,CD209,CD274,CD40,CIITA,CLEC7A,CMKLR1,CSF2RB,EIF2AK4,IDO1,IFIH1,IL10,IL15,IRAK2,JAK3,LTB,LYN,MAP4K1,MARCO,MYD88,NFKB1,PLA2G2D,RASSF5,RGS1,SAMSN1,SELL,SLA,STAT2,TLR2,TLR3,TLR5,TLR9,TYROBP	35
Cell-To-Cell Signaling and Interaction, Inflammatory Response	immune response of phagocytes	2.87e-20	Increased	2.741		APP,CAPG,CCL19,CCL2,CD38,CORO1A,CSF2RB,CXCL10,DEF6,DOCK2,EIF2AK4,F2R,F3,FAS,FCER1G,FCGR1A,FCGR2B,FYN,ICAM1,ICOS,IL10,IL10RA,IL15,IRF8,ISG15,ITGA4,ITGAL,ITGAX,ITGB2,LYN,MARCO,MYD88,PIK3CG,PTPRC,SELPLG,SERPINB9,SIGLEC1,SOAT1,SPI1,SYK,TIMD4,TLR2,TLR3,TLR9,TRPV2,TYROBP,UCP2,VAV1	48
Cardiovascular Disease	peripheral arterial occlusive disease	3.38e-20				ADAP2,ADAR,ALOX5,B2M,C3AR1,C5AR1,CAPG,CASP1,CCR1,CD53,CD83,CD97,CECR1,CLEC2B,CSF2RB,CTSS,CYTIP,DNAJB5,EGR2,ELF4,ERAP1,EVI2B,FAM49B,FCGR1A,FYB,HCLS1,HIBCH,HLA-DRB1,HMGCR,IRF8,ITGA4,LAPTM5,LCP1,LPXN,LYN,MAFB,MAP4K4,MSR1,P2RY1,P3H2,PLEKHO2,PLXNC1,RUNX1,SAMSN1,SLA,SLC19A2,SNX10,SYK,TRIM14,UCP2	50
Cellular Growth and Proliferation	expansion of cells	4.07e-20		1.973		ABCB1,B2M,C5AR1,CCL19,CCR7,CD180,CD2,CD209,CD244,CD27,CD274,CD3E,CD4,CD40,CDKN2C,CMKLR1,CSF2RB,CXCR3,DEF6,EPAS1,FAS,FCGR2B,GJA1,GRAP2,HAVCR2,ICOS,IFNGR1,IL10,IL10RA,IL15,IL7R,INHBA,IRF1,ITK,JAK3,LCP1,LCP2,LY9,LYN,MAOA,MYD88,PIK3CG,PIM1,PML,PRF1,PTGS2,PTPRC,RAC2,RUNX1,SERPINB9,SPI1,SYK,TBX21,TLR2,TLR3,TNFAIP3,TNFAIP6,TNFRSF1B,TNFSF13B,TNFSF9,ZAP70	61
Hematological Disease, Immunological Disease	lymphopenia	5.4e-20		0.849		B2M,BATF,BLNK,CD247,CD3E,CD4,CD40,CD79A,CD79B,CD8A,ETS1,FCER1G,FYN,ICOS,IGKC,IL10,IL15,IL7R,IRF8,JAK3,LAT,LCK,LTB,MYD88,PIK3AP1,PIK3CG,SH2D1A,SPI1,SYK,TAP1,TBX21,TESPA1	32
Cellular Function and Maintenance, Inflammatory Response	phagocytosis	6.37e-20	Increased	4.787		APP,ASAP2,C1QA,CAPG,CD22,CD302,CD38,CD4,CD48,CHN1,CLEC7A,CORO1A,CSF2RB,CSF3R,CSK,CXCL10,DEF6,DOCK2,ELMO1,ERAP1,FAS,FCER1G,FCGR1A,FCGR2B,FYN,GRB2,ICAM1,ICOS,IL10,IL15,IRF8,ISG15,ITGAX,ITGB2,LAT,LYN,MARCO,MREG,MSR1,MYD88,MYO1G,PLD4,PRKCB,PTPN6,PTPRC,RAC2,RALB,SELPLG,SIGLEC1,SLC11A1,SOAT1,SPI1,SYK,TIMD4,TLR2,TLR3,TLR9,TRPV2,UCP2,VAV1	60
Cellular Development, Cellular Growth and Proliferation, Hematological System Development and Function, Humoral Immune Response	proliferation of B lymphocytes	6.37e-20		0.838		BCL2A1,BLNK,CD180,CD22,CD244,CD300C,CD38,CD3E,CD4,CD40,CD72,CD79A,CD79B,CD8A,CDKN2C,EGR2,ELF4,ETS1,FAS,FCGR2B,FCRL3,FYN,IGKC,IKZF3,IL10,IL15,IL7R,IRF8,LCP1,LYN,MNDA,MYD88,NFKB1,NFKBIA,PIK3AP1,PIK3CG,PIM1,PLEKHA2,POU2AF1,PRKCB,PTPN2,PTPN6,PTPRC,PTPRCAP,RASSF5,SAMSN1,SASH3,SH3KBP1,SLAMF7,SPI1,STAT1,SYK,TLR2,TLR3,TLR9,TNFAIP3,TNFSF13B,TYROBP,VAV1,WIPF1	60
Cell Signaling	tyrosine phosphorylation	6.95e-20		1.915		APP,CADM1,CCL4,CCL5,CCR1,CD2,CD22,CD244,CD247,CD3E,CD4,CD40,CD48,CD5,CD72,CD79A,CD79B,CD8A,CD8B,CNTN1,CSK,EFNB2,ETV6,F2R,FAS,FCER1G,FCGR1A,FCGR2B,FGFR2,FYN,GHR,ITGB2,LCK,LYN,PTPN1,PTPN2,PTPN6,PTPRC,SAMSN1,SELL,SH2D1A,SPI1,SPN,SYK,TNFRSF8,TYROBP,ZAP70	47
Cellular Development, Cellular Growth and Proliferation, Hematological System Development and Function	expansion of T lymphocytes	1.05e-19	Increased	2.63		B2M,C5AR1,CCR7,CD2,CD209,CD244,CD27,CD274,CD3E,CD4,CD40,CXCR3,DEF6,FAS,GRAP2,HAVCR2,ICOS,IFNGR1,IL10,IL15,IL7R,IRF1,ITK,JAK3,LCP1,LCP2,LY9,MYD88,PIK3CG,PIM1,PRF1,SERPINB9,SPI1,SYK,TBX21,TLR2,TLR3,TNFRSF1B,TNFSF13B,TNFSF9,ZAP70	41
Cellular Movement, Hematological System Development and Function, Immune Cell Trafficking, Inflammatory Response	migration of phagocytes	1.13e-19	Increased	4.116		ACKR1,APP,ASB2,CCL19,CCL2,CCL4,CCL5,CCL8,CCR1,CCR2,CCR5,CCR7,CD209,CD38,CD40,CMKLR1,CTSS,CX3CR1,CXCL10,CXCL11,CXCL13,CXCL9,CXCR3,CYBB,EPAS1,FAS,HCLS1,ICAM1,ICAM2,ICOS,IL10,IL10RA,IL15,IL16,IRF6,ITGA4,ITGAL,ITGAX,ITGB2,MYD88,NLRP3,PIGR,PIK3CG,PIK3R5,PLCB2,PLXNC1,PRKCQ,PTGS2,PTPN6,RAC2,S100A8,SAA1,SELL,SELPLG,TLR2,TNFSF9,TYROBP	57
Inflammatory Response	function of immune system	1.5e-19				ADORA3,ALOX5,C3AR1,C4A/C4B,CD22,CD274,CD300LF,CIITA,CSF2RB,CYBB,DUSP2,FCER1G,FCGR1A,FCGR2B,FYN,HAVCR2,ICAM1,ICAM2,ICOS,IL10,IL15,IRF1,ITGB7,JAK3,LAT,LAT2,MS4A2,MYD88,NFKB1,NPY1R,PIK3CG,PIM1,PSMB9,S100A4,SELL,SH2D1A,TICAM2,TLR9,TNFRSF1B,VAV1	40
Cardiovascular Disease	advanced stage peripheral arterial occlusive disease	1.7e-19				ADAP2,ADAR,ALOX5,C3AR1,CAPG,CASP1,CCR1,CD53,CD97,CECR1,CLEC2B,CSF2RB,CTSS,DNAJB5,ELF4,ERAP1,EVI2B,FAM49B,FCGR1A,FYB,HCLS1,HIBCH,IRF8,ITGA4,LAPTM5,LCP1,LPXN,LYN,MAFB,MAP4K4,MSR1,P3H2,PLEKHO2,PLXNC1,RUNX1,SLA,SLC19A2,SNX10,SYK,TRIM14,UCP2	41
Cell Death and Survival	apoptosis of T lymphocytes	1.8e-19		0.645		ADAM8,BCL2A1,C3AR1,CASP1,CASP9,CCL19,CCL4,CCL5,CCR5,CD2,CD247,CD27,CD274,CD38,CD3E,CD4,CD5,CIITA,CORO1A,DHX58,ETS1,FAS,FCGR1A,FYN,GIMAP4,GRAP2,GZMA,GZMB,ICAM1,ICOS,IDO1,IFNGR1,IL10,IL15,IL15RA,IL7R,ITK,JAK3,LCK,MAP2K4,MAP4K1,NFKB1,NFKBIA,NQO1,PIK3CG,PRF1,PRKCQ,PTPN6,PTPRC,RAC2,RHOH,RUNX1,SERPINB9,SPN,STAT1,STK17B,TNFRSF1B,VAV1	58
Hematological Disease, Immunological Disease	lack of lymphocytes	2.18e-19				B2M,BATF,BLNK,CD247,CD3E,CD4,CD40,CD79A,CD79B,CD8A,ETS1,FCER1G,FYN,IGKC,IL15,IL7R,IRF8,JAK3,LAT,LCK,LTB,PIK3AP1,SH2D1A,SPI1,SYK,TAP1,TBX21,TESPA1	28
Hematological Disease, Immunological Disease	leukopenia	2.2e-19		0.391		B2M,BATF,BLNK,CD247,CD3E,CD4,CD40,CD79A,CD79B,CD8A,CSF3R,ETS1,FAS,FCER1G,FYN,GJA1,ICOS,IGKC,IL10,IL15,IL7R,IRF8,JAK3,LAT,LCK,LTB,MYD88,NQO1,PIK3AP1,PIK3CG,SERPINB1,SH2D1A,SPI1,SYK,TAP1,TBX21,TESPA1	37
Hematological System Development and Function, Tissue Morphology	quantity of antigen presenting cells	2.74e-19		1.533		ADAM8,APP,B2M,BIRC3,C3AR1,C4A/C4B,C5AR1,CCL19,CCL2,CCR2,CCR5,CCR7,CD40,CD83,CIITA,CTSS,CX3CR1,CXCL10,CXCL13,CXCR6,ELMO1,FAS,FCER1G,FCGR2B,GHR,GNLY,GRAP2,HAVCR2,IDO1,IFNGR1,IL10,IL12RB1,IL15,IL15RA,IL7R,IRF1,IRF8,ITGB2,JAK3,LTB,MYD88,NFKB1,NFKBIA,PIK3CG,PLA2G2D,PRF1,PTPN2,PTPN6,RGS10,SELL,SELPLG,SOAT1,SPI1,TLR2,TNFAIP3,TYROBP	56
Cell-To-Cell Signaling and Interaction, Hematological System Development and Function	T cell response	2.86e-19	Increased	2.789		C3AR1,C5AR1,CASP1,CCL19,CCL2,CD274,CD3E,CD4,CD6,CD8A,CLEC7A,CSF2RB,CXCL11,CXCL9,EIF2AK4,ETS1,FYN,GZMB,HAVCR2,HLA-DRB1,ICAM1,ICOS,IFNGR1,IL10,IL10RA,IL12RB1,IL15,IL27RA,IL7R,ITK,LTB,MYD88,OASL,PTPN6,SELPLG,SH2D1A,TBX21,TIMD4,TLR3,TLR9,TNFRSF1B,VAV1	42
Free Radical Scavenging	synthesis of reactive oxygen species	2.9e-19	Increased	2.751		AATF,ABCB1,ADORA3,ADRA1D,ALOX5,ANGPT2,APP,C12orf5,C3AR1,C5AR1,CCL4,CCL5,CCR2,CCR5,CD40,CLEC7A,CXCL9,CYBB,DOCK2,EPAS1,ETS1,ETV6,F2R,FAF1,FAS,FYN,GZMA,GZMB,GZMK,HK2,HK3,ICAM1,IL10,IRF6,ITGAX,ITGB2,LAT,LCK,LCLAT1,LCP2,LTBP1,LYN,MAOA,MAP2K4,MSR1,MYD88,NCF1,NCF2,NCF4,NFKBIA,NQO1,PIK3CG,PIM1,PLCB2,PRF1,PRKCB,PRKCQ,PTGS2,PTPN1,PTPN6,RAC2,S100A8,SELPLG,SOD2,SPI1,STC1,SYK,TLR2,TLR3,TLR5,TLR8,TLR9,TRPM2,TX…	80
Cell-To-Cell Signaling and Interaction	response of antigen presenting cells	3.03e-19	Increased	3.267		APP,CAPG,CCL19,CCL5,CD38,CD40,CD68,CLEC7A,CTSS,DEF6,DOCK2,EIF2AK4,F2R,FAS,FCER1G,FCGR1A,FCGR2B,FYN,ICOS,IL10,IL10RA,IL15,IRF8,ISG15,ITGB2,LYN,MAP4K1,MARCH1,MARCO,MYD88,PIK3CG,PSMB8,PTPRC,SERPINB9,SIGLEC1,SOAT1,SPI1,SYK,TAP1,TIMD4,TLR2,TLR3,TLR9,TRPV2,UBE2L6,UCP2	46
Cell Signaling, Post-Translational Modification	tyrosine phosphorylation of protein	3.03e-19		1.766		APP,CCL4,CCL5,CCR1,CD2,CD22,CD244,CD247,CD3E,CD4,CD40,CD48,CD5,CD72,CD79A,CD79B,CD8A,CD8B,CNTN1,CSK,EFNB2,ETV6,F2R,FAS,FCER1G,FCGR1A,FCGR2B,FGFR2,FYN,GHR,ITGB2,LCK,LYN,PTPN1,PTPN2,PTPN6,PTPRC,SAMSN1,SELL,SH2D1A,SPI1,SPN,SYK,TNFRSF8,TYROBP,ZAP70	46
Cell-To-Cell Signaling and Interaction	response of myeloid cells	5.93e-19	Increased	2.879		APP,C5AR1,CAPG,CCL2,CD38,CORO1A,CSF2RB,CXCL10,DEF6,DOCK2,EIF2AK4,F2R,F3,FAS,FCER1G,FCGR1A,FCGR2B,FYN,ICAM1,ICOS,IL10,IL10RA,IL15,IRF8,ISG15,ITGA4,ITGAL,ITGAX,ITGB2,LYN,MARCO,MYD88,PIK3CG,PTPRC,SELPLG,SIGLEC1,SOAT1,SPI1,SYK,TIMD4,TLR2,TLR3,TLR8,TRPV2,TYROBP,UCP2,VAV1	47
Cell-To-Cell Signaling and Interaction, Cellular Movement, Hematological System Development and Function, Immune Cell Trafficking	recruitment of lymphocytes	6.5e-19	Increased	4.546	bias	CCL19,CCL2,CCL4,CCL5,CCR1,CCR2,CCR5,CCR7,CD4,CD40,CD8A,CX3CR1,CXCL10,CXCL11,CXCL16,CXCL9,CXCR3,ETS1,ICAM1,IL10,IL15,IL15RA,IL16,ITGAE,MYD88,PIK3CG,PRKCQ,SELL,SELPLG,TLR2,TLR9,TNFRSF8	32
Cellular Function and Maintenance	ion homeostasis of cells	7.31e-19	Increased	2.189		ACKR1,ANGPT2,APP,AQP5,C3AR1,C4A/C4B,C5AR1,CACNA1F,CASP1,CASR,CCL19,CCL2,CCL23,CCL3L1,CCL4,CCL5,CCL8,CCR1,CCR2,CCR5,CCR7,CD101,CD2,CD22,CD244,CD247,CD38,CD3E,CD4,CD40,CD5,CD72,CD79A,CD79B,CD8A,CLEC7A,CSK,CXCL10,CXCL13,CXCR3,F2R,F3,FAF1,FAS,FCGR1A,FCGR2B,FYN,GHR,GJA1,HTR1B,HTR1D,ICOS,ITGB2,ITK,JAK3,KCNN2,LAT,LAT2,LCP2,LYN,MC2R,NFKB1,P2RY1,PIK3CG,PKD2,PLCB2,PRF1,PRKCB,PTPRC,RAC2,RELN,RGS2,SAA1,SH2D1…	87
Dermatological Diseases and Conditions	psoriasis	7.39e-19				ADAMDEC1,ADAR,ADORA3,AIM1,BLNK,C3AR1,C4A/C4B,CCL2,CCR2,CD2,CD4,CD97,CLEC7A,CTSS,CXCL10,CXCL11,CXCL9,EFNB2,FAM26F,FEN1,FLT4,FRZB,GBP1,GBP2,GJA1,GZMB,HERC6,HIBADH,HLA-C,HMGCR,ICAM1,IDH3A,IDO1,IFI44,IFI44L,IFIT1,IFIT3,IFITM1,IFNAR2,IFNGR1,IL10,IL15,IL16,IL17RD,ISG15,ISG20,ITGAE,ITGAL,ITGB2,JAK3,KYNU,MC2R,MKI67,MTR,MX1,NMI,OAS1,OAS2,OASL,OLFM1,PARP9,PRF1,PRKCB,PROX1,PSME2,PTGS2,PTPRC,RGS1,RSAD2,S100A…	88
Lymphoid Tissue Structure and Development	growth of lymphatic system component	8.1e-19		1.301		APP,CCR2,CCR7,CD180,CD2,CD247,CD3E,CD3G,CD4,CD40,CD79A,CD8A,CXCL10,FGF1,FGFR2,FLT4,FYN,GRAP2,IFNAR2,IFNGR1,IL10,IL15,IL7R,INHBA,ITK,JAK3,LCP2,LY9,MAP2K4,MYD88,NFKB1,NFKBIA,NTN4,PIK3CG,PIM1,PRF1,PRKCQ,PTGS2,PTPN6,SPI1,SYK,TIMD4,TLR2,TNFAIP3,TNFRSF1B,ZAP70	46
Immunological Disease	allergy	1.01e-18	Increased	2.006		ADRA1D,ALOX5,C1R,C3AR1,CAPG,CAPZB,CASP1,CCL23,CCL4,CCL5,CCR2,CCRL2,CD2,CD274,CD300LF,CD40,CNN3,CORO1A,CSF2RA,CSF2RB,CTSS,CXCL9,CYTIP,DUSP2,ECM1,FCER1G,FCGR1A,FCGR2B,FYN,GZMB,HAVCR2,HLA-C,HLA-DRA,HLA-DRB1,HMGCR,ICAM1,IL10,IL16,ITGB7,JAK3,LAT,LCP2,LYN,MC2R,MICA,MKI67,MS4A2,MX1,OPTN,PDE7A,PIK3CG,PRF1,PRKCB,PROM1,PTGS2,PTPRC,RGS1,S100A8,SERPING1,SPI1,STAT1,SYK,TBX21,TGM3,TLR2,TLR9,TNFAIP3,TNFRSF8,TPM…	71
Immunological Disease, Inflammatory Disease, Inflammatory Response, Neurological Disease	experimental autoimmune encephalomyelitis	1.33e-18		1.191		B2M,BATF,C3AR1,CASP1,CCR1,CCR2,CD274,CD300LF,CD4,CD40,CD5,CIITA,CORO1A,CX3CR1,CXCL10,EGR2,FAS,FCER1G,HAVCR2,HCST,HLA-DMA,ICOS,IDO1,IFNGR1,IL10,IL27RA,IRF1,ITGA4,ITGAL,ITGAX,KCNA3,LCP2,LYN,MAP4K1,MYD88,NCF1,NLRP3,NT5E,PRKCQ,PTPRC,RFTN1,SELL,SIT1,SPI1,SPN,STAT1,STK17B,TBX21,TLR9,TMEM173,TNFRSF1B,TYROBP,UBASH3A	53
Cardiovascular Disease	intermediate disease stage peripheral arterial occlusive disease	1.33e-18				ADAR,ALOX5,C3AR1,C5AR1,CAPG,CCR1,CD53,CD83,CD97,CECR1,CLEC2B,CSF2RB,CTSS,CYTIP,DNAJB5,EGR2,ELF4,ERAP1,EVI2B,FAM49B,FCGR1A,FYB,HCLS1,HIBCH,HLA-DRB1,IRF8,ITGA4,LAPTM5,LCP1,LPXN,LYN,MAFB,MAP4K4,P3H2,PLEKHO2,PLXNC1,RUNX1,SAMSN1,SLA,SYK,UCP2	41
Cell Death and Survival	cytolysis of blood cells	1.95e-18	Increased	2.236		APP,CD244,CD247,CD3G,CD4,CD48,CD8A,ELF4,ETS1,FCER1G,GZMA,HCST,IFNAR2,IL15,IL15RA,ITGAL,ITGB2,KLRC4-KLRK1/KLRK1,LCK,LCP2,PFKM,PIK3CG,PRF1,PSME2,PTPRC,RNF19B,SERPINB9,SH2D1A,SLAMF7,STAT1,STMN1,TAP1,TBX21,TLR9,TYROBP,VAV1	36
Cellular Function and Maintenance	engulfment of cells	2.37e-18	Increased	5.263		APP,ASAP2,C1QA,CAPG,CCL4,CCL5,CCR5,CD209,CD22,CD302,CD38,CD4,CD48,CHN1,CLEC7A,CORO1A,CSF2RB,CSF3R,CSK,CXCL10,DEF6,DOCK2,ELMO1,ERAP1,FAS,FCER1G,FCGR1A,FCGR2B,FGFR2,FYN,GRB2,ICAM1,ICOS,IL10,IL15,IRF8,ISG15,ITGAX,ITGB2,LAT,LYN,MARCO,MSR1,MYD88,MYO1G,PAN3,PIGR,PLD4,PRKCB,PTPN1,PTPN6,PTPRC,RAC2,RALB,SELPLG,SIGLEC1,SLC11A1,SOAT1,SPI1,STON2,SYK,TIMD4,TLR2,TLR3,TLR9,TRIM21,TRPV2,UCP2,VAV1,WIPF1	70
Hematological System Development and Function, Tissue Morphology	quantity of myeloid cells	2.96e-18		-0.263		ADAM8,ADORA3,ALOX5,APP,C1QA,C3AR1,C4A/C4B,C5AR1,CCL2,CCR2,CCR5,CD101,CD22,CD40,CD8A,CD97,CLEC7A,CMKLR1,CSF2RB,CSF3R,CYBB,DOK2,ETV6,F3,FAS,FCGR1A,FCGR2B,GHR,GJA1,HAVCR2,ICAM1,IL10,IL15,IRF6,IRF8,ITGAL,ITGB2,ITGB7,JAK3,LYN,MMP13,MYD88,NFKB1,NFKBIA,NQO1,PIK3CG,PLAC8,PML,PRF1,PTPN2,RAC2,RASSF2,RGS10,RUNX1,S100A8,SELL,SELPLG,SERPINB1,SPI1,TLR2,TLR5,TNFAIP3,TNFRSF1B,TYROBP	64
Cell-To-Cell Signaling and Interaction, Hematological System Development and Function, Immune Cell Trafficking, Inflammatory Response	activation of phagocytes	3.63e-18	Increased	3.446		ANGPT2,APP,ARRB2,C4A/C4B,C5AR1,CASP1,CASR,CCL2,CCL4,CCL5,CCL8,CCR2,CCR7,CD209,CD300LF,CD37,CD4,CD40,CD48,CLEC7A,CX3CR1,CXCL10,CYBB,FAS,FCER1G,GJA1,GJC2,GNLY,GZMA,HAVCR2,ICAM1,IDO1,IL10,IL15,IL27RA,INHBA,IRF6,ITGB2,LCP2,LTB,LTBP1,LYN,MICA,MSR1,MYD88,PLA2G2D,PTGS2,PTPN6,PTPRE,RHOH,SAA1,SELL,SERPING1,SLC11A1,STAT1,SYK,TIMD4,TLR2,TLR3,TLR5,TLR8,TLR9,TNFRSF1B,TRPM2,TYROBP,VAV1	66
Cell-To-Cell Signaling and Interaction, Hematological System Development and Function, Immune Cell Trafficking, Inflammatory Response	adhesion of phagocytes	5.81e-18	Increased	2.731		ANGPT2,CCL2,CCL3L1,CCL5,CD209,CORO1A,CSF3R,F2R,F3,FERMT3,ICAM1,ICAM2,ICAM3,ICOS,IL10,IL15,ITGA4,ITGAL,ITGAX,ITGB2,ITGB7,LCP1,LYN,MARCO,PIK3CG,PLXNC1,PRKCQ,PTGS2,PTPN6,RAC2,RASGRP2,S100A8,SELL,SELPLG,SPI1,TLR2,TLR5,VAV1	38
Cell-To-Cell Signaling and Interaction, Cellular Movement, Hematological System Development and Function, Immune Cell Trafficking, Inflammatory Response	recruitment of phagocytes	5.82e-18	Increased	3.908		ACKR1,ADORA3,ALOX5,ANGPT2,APP,ARRB2,C3AR1,C5AR1,CASP1,CCL19,CCL2,CCL23,CCL4,CCL5,CCR1,CCR2,CCR5,CD4,CD40,CD5L,CD8A,CLU,CMKLR1,CX3CR1,CXCL10,ETS1,F3,FCGR2B,ICAM1,IL10,IRF5,IRF6,ITGB2,LYN,MYD88,NCF4,NFKBIA,NLRP3,PIK3CG,PIK3R5,PRKCQ,RASGRP2,S100A4,SELL,SELPLG,SOD2,TLR2,TLR5,TNFRSF1B,TRPM2,UCP2	51
Cellular Movement, Hematological System Development and Function, Immune Cell Trafficking	infiltration of granulocytes	7.57e-18		1.84		ACKR1,ADAM8,ANGPT2,ARRB2,C2,C3AR1,C4A/C4B,CASP1,CCL19,CCL4,CCL5,CCR1,CCR2,CCR7,CD2,CD48,CMKLR1,CXCL10,F2R,FAS,FCER1G,ICAM1,IFNGR1,IL10,IL27RA,IRF6,ITGAL,ITGB2,ITK,JAK3,MSR1,MYD88,NCF1,NFKBIA,NQO1,NT5E,PIK3CG,PLCB2,PRKCQ,PTGS2,RAC2,SELL,TLR2,TLR3,TNFAIP3,TNFRSF1B,TRPM2	47
Cellular Movement, Hematological System Development and Function, Immune Cell Trafficking	cell movement of peripheral blood leukocytes	7.9e-18		1.78	bias	ANGPT2,APP,CCL19,CCL2,CCL4,CCL5,CCL8,CCR1,CCR5,CCR7,CXCL13,CXCL16,CXCL9,CXCR3,EFNB2,F2R,FAM65B,ICAM1,IL10,IL15,LCP1,PLCB2,RGS1,SELL,TLR2	25
Hematological Disease	cytopenia	8.25e-18		0		APP,B2M,BATF,BLNK,C4A/C4B,CD247,CD3E,CD4,CD40,CD79A,CD79B,CD8A,CSF3R,CXCL13,ETS1,F2R,FAS,FCER1G,FCGR1A,FCGR2B,FYN,GJA1,ICOS,IFNGR1,IGKC,IL10,IL15,IL7R,IRF6,IRF8,JAK3,LAT,LCK,LTB,MX2,MYD88,NQO1,OAS2,PIK3AP1,PIK3CG,PRF1,PTGS2,RUNX1,SERPINB1,SH2D1A,SLAMF7,SLC11A1,SPI1,SYK,TAP1,TBX21,TESPA1	52
Cell Signaling, Molecular Transport, Vitamin and Mineral Metabolism	quantity of Ca2+	8.79e-18	Increased	2.077		ACKR1,ANGPT2,APP,BLNK,C3AR1,C5AR1,CACNA2D2,CASR,CCL19,CCL2,CCL3L1,CCL4,CCL5,CCL8,CCR1,CCR5,CD2,CD22,CD247,CD38,CD3E,CD5,CD8A,CSK,CX3CR1,CXCL10,CXCL11,CXCL13,CXCL9,CXCR3,F2R,FAS,FCER1G,FGF1,FYN,GRAP2,HTR7,ICAM1,IGKC,LAT,LAT2,LCK,LCP2,LTBP1,LYN,MS4A2,NFKB1,P2RY1,PIK3CG,PKD2,PLCB2,POU2AF1,PPP1R1B,PRKCB,PTGS2,PTPN6,PTPRC,RGS1,RGS2,S100A4,S100A8,SAA1,SELL,SIGLEC5,SPN,SYK,TFEC,TRIM21,VAV1,VDAC1	70
Hematological System Development and Function, Hematopoiesis, Lymphoid Tissue Structure and Development, Organ Morphology, Tissue Morphology	quantity of double-positive thymocyte	1.29e-17	Increased	2.847		ABCB1,CD247,CD3E,CD4,CD5,CD79A,CD8A,CIITA,E2F6,EFNB2,ETS1,FYN,GRAP2,IL7R,IRF1,ITGB2,ITK,LAT,LCK,LCP2,NFKB1,PIK3CG,PRKCQ,PTPN2,PTPRC,RHOH,RUNX1,SASH3,SIT1,SPI1,STK17B,VAV1,ZAP70	33
Cell-To-Cell Signaling and Interaction, Hematological System Development and Function, Immune Cell Trafficking	adhesion of lymphocytes	1.33e-17	Increased	4.386		CCL19,CCL2,CCL4,CCR7,CD2,CD209,CD48,CXCL11,CXCL9,CXCR3,FAM65B,FAS,FERMT3,FYB,ICAM1,ICAM2,ICOS,IFNGR1,ITGA4,ITGAL,ITGB2,ITK,JAK3,MAP4K1,MYD88,PTPN6,RASSF5,RGS1,SELL,SELPLG,SH2D1A,SKAP1,SPN,ZAP70	34
Cell-To-Cell Signaling and Interaction, Inflammatory Response	immune response of antigen presenting cells	1.61e-17	Increased	2.738		APP,CAPG,CCL19,CD38,CD40,CD68,CTSS,DEF6,DOCK2,EIF2AK4,F2R,FAS,FCER1G,FCGR1A,FCGR2B,FYN,ICOS,IL10,IL10RA,IL15,IRF8,ISG15,ITGB2,LYN,MAP4K1,MARCH1,MARCO,MYD88,PSMB8,PTPRC,SERPINB9,SIGLEC1,SOAT1,SPI1,SYK,TAP1,TIMD4,TLR2,TLR9,TRPV2,UBE2L6,UCP2	42
Molecular Transport	quantity of metal ion	2.27e-17	Increased	2.126		ACKR1,ANGPT2,APP,BLNK,C3AR1,C5AR1,CACNA2D2,CASR,CCL19,CCL2,CCL3L1,CCL4,CCL5,CCL8,CCR1,CCR5,CD2,CD22,CD247,CD38,CD3E,CD5,CD8A,CSK,CX3CR1,CXCL10,CXCL11,CXCL13,CXCL9,CXCR3,CYBB,F2R,FAS,FCER1G,FGF1,FYN,GRAP2,HTR7,ICAM1,IGKC,LAT,LAT2,LCK,LCP2,LTBP1,LYN,MC2R,MS4A2,NFKB1,P2RY1,PIK3CG,PKD2,PLCB2,POU2AF1,PPP1R1B,PRKCB,PTGS2,PTPN6,PTPRC,RGS1,RGS2,S100A4,S100A8,SAA1,SELL,SIGLEC5,SPN,SYK,TFEC,TRIM21,TXNIP,VA…	73
Cellular Function and Maintenance	engulfment of blood cells	2.63e-17	Increased	4.506		APP,CAPG,CCL5,CD209,CD38,CHN1,CORO1A,CSF2RB,CXCL10,DEF6,DOCK2,FAS,FCER1G,FCGR1A,FCGR2B,FYN,ICOS,IL15,IRF8,ISG15,ITGAX,ITGB2,LYN,MARCO,MSR1,MYD88,PTPN6,PTPRC,RAC2,SELPLG,SIGLEC1,SOAT1,SPI1,SYK,TIMD4,TLR2,TLR3,TLR9,TRPV2,UCP2,VAV1	41
Organismal Survival	survival of organism	2.81e-17		-0.112		ABCB1,ALKBH1,ANGPT2,APP,BCL2A1,BIRC3,C3AR1,C5AR1,CASP1,CCL2,CCR1,CCR2,CCR5,CD2,CD274,CD4,CD40,CD48,CD6,CD8A,CDKN2C,CNTN1,CXCL10,CXCL11,CXCL9,CXCR3,CYBB,DHX58,DOK2,ELF4,EPAS1,ETS1,F2R,F3,FAS,FCGR2B,GZMA,HK2,HLA-DRA,ICAM1,IDO1,IFNAR2,IFNGR1,IL10,IL15,IL15RA,IL7R,INHBA,IRF1,IRF5,IRF8,ITGA4,ITGAL,ITK,LAT2,MARCO,MKI67,MX1,MYD88,NCF1,NFKB1,NFKBIA,NLRP3,NT5E,P2RY1,PIK3CG,PIM1,PKD2,PPP1R1B,PRF1,PRKCB,PRO…	97
Cancer, Hematological Disease, Immunological Disease, Organismal Injury and Abnormalities	lymphocytic cancer	3.15e-17		-1.784		ADRBK2,ALOX5,B2M,BIRC3,CCR7,CD101,CD22,CD27,CD40,CD79A,CD79B,CDKN2C,CECR1,CHD3,CIITA,CSF3R,CXCL10,CXCL13,CXCL16,CXCL9,CXCR3,DCLK3,DDB1,DOCK2,EAF2,EGR2,ETS1,ETV6,FAS,FEN1,FGFR2,GRB2,HMGCR,ICAM1,IFNAR2,IFNGR1,IKZF3,IL10,IL15,IL16,IRF1,IRF8,JAK3,KCNAB3,KIF21B,KLHL6,LCK,MAP4K1,MAP4K4,MC2R,MEF2A,MKI67,MPEG1,MSC,MYD88,NEK6,NFKB1,NFKBIA,NQO1,NT5E,PARP14,PCDHB15,PIM1,PML,PRF1,PRKCB,PSMB9,PTPN1,PTPRC,RASS…	89
Hematological System Development and Function, Tissue Morphology	quantity of natural killer T lymphocytes	3.17e-17	Increased	2.79		B2M,BATF,CCR5,CD247,CD3E,CSF2RB,CTSS,CXCL16,ELF4,ETS1,FYN,IL15,IL15RA,IRF1,ITGAL,ITK,LCK,PRKCQ,PTPRC,RHOH,SH2D1A,STAT1,TBX21,TXNIP,VAV1	25
Free Radical Scavenging	production of reactive oxygen species	4.48e-17	Increased	2.327		ABCB1,ALOX5,ANGPT2,APP,C12orf5,C5AR1,CCL4,CCL5,CCR2,CCR5,CD40,CLEC7A,CXCL9,CYBB,DOCK2,ETS1,F2R,FAS,FYN,GZMA,GZMB,GZMK,HK2,HK3,ICAM1,IL10,IRF6,ITGAX,ITGB2,LAT,LCLAT1,LCP2,LTBP1,LYN,MAOA,MAP2K4,MSR1,MYD88,NCF1,NCF2,NFKBIA,PIK3CG,PIM1,PRF1,PRKCB,PRKCQ,PTGS2,PTPN6,RAC2,S100A8,SELPLG,SOD2,SPI1,SYK,TLR2,TLR5,TLR9,TRPM2,TXNIP,TYROBP,UCP2,VAV1,VDAC1,ZAP70	64
Cell-To-Cell Signaling and Interaction, Hematological System Development and Function	binding of T lymphocytes	4.48e-17	Increased	3.053		CCL4,CCL5,CCR1,CD2,CD22,CD40,CD6,CXCL10,CXCL11,CXCL9,CXCR3,FAS,FYB,HLA-DMA,ICAM1,ICOS,IFNGR1,IL10,ITGA4,ITGAL,ITGB2,ITK,KLRC4-KLRK1/KLRK1,LCK,LCP2,SELPLG	26
Cell-To-Cell Signaling and Interaction, Cell-mediated Immune Response, Cellular Movement, Hematological System Development and Function, Immune Cell Trafficking	adhesion of T lymphocytes	7.39e-17	Increased	4.534		CCL19,CCL4,CCR7,CD2,CD209,CD48,CXCL11,CXCL9,CXCR3,FAM65B,FAS,FYB,ICAM1,ICAM2,ICOS,IFNGR1,ITGA4,ITGAL,ITGB2,ITK,JAK3,MAP4K1,MYD88,RASSF5,SELL,SELPLG,SH2D1A,SKAP1,SPN,ZAP70	30
Hematological System Development and Function, Tissue Morphology	quantity of natural killer cells	8.46e-17	Increased	2.879		CCR5,CD244,CD247,CMKLR1,CX3CR1,ELF4,ETS1,FAM26F,FCER1G,HCST,ICOS,IFNAR2,IFNGR1,IL15,IL15RA,IL7R,IRF1,ISG15,ITGB7,JAK3,LCP2,LTB,LY9,PIK3CG,PRF1,PTPRC,RHOH,TBX21,TXNIP,TYROBP,VAV1	31
Cell Death and Survival	cell viability	1.1e-16	Increased	4.124		ABCB1,ACVR2A,ADAR,ADORA3,ANGPT2,APP,B2M,BCL2A1,CADM1,CASP1,CASP9,CASR,CCL2,CCL4,CCL5,CCR1,CCR2,CD22,CD27,CD38,CD3E,CD4,CD40,CD48,CD79A,CD8A,CLU,CSF2RA,CSF2RB,CXCL10,CXCL11,CXCL9,CXCR3,CYBB,DEF6,DNASE1L3,EIF2AK4,ELF4,ETV6,F2R,FAS,FAT1,FBXO32,FBXO5,FBXO9,FCER1G,FCGR1A,FCRL3,FGF1,FGFR2,FKBP5,FLT4,FYN,GAB1,GCLC,GHR,GJA1,GMFG,GNLY,GRB2,HK2,HK3,HNRNPUL1,ICAM1,ICOS,IFIH1,IL10,IL15,IL27RA,IL7R,IRF9,ITGAL…	146
Cellular Development	maturation of cells	1.38e-16	Increased	3.664		APP,BLNK,CADM1,CCL19,CCL5,CCR2,CD209,CD247,CD3E,CD4,CD40,CD5L,CD83,CLEC7A,CLU,CNP,CSK,ELF4,EPAS1,FAS,FBXO5,FCGR2B,FRZB,FYN,GDF11,GJA1,HAVCR2,HLA-DRA,ICAM1,ICOS,IFIH1,IL10,IL15,IL15RA,IL7R,INHBA,IRF1,IRF8,ITGB2,ITK,LAT,LCK,LCP1,LYN,MAP2K4,MYD88,NPY1R,PARP14,PML,PRKCB,PTGS2,PTPN1,PTPN6,PTPRC,RHOH,RUNX1,SELL,SMAD5,SMAD9,STAT1,STXBP1,TBX21,TLR2,TLR3,TLR5,TLR8,TLR9,TNFRSF1B,TNFSF13B,TNFSF9,TYROBP,VAV1	72
Cancer, Organismal Injury and Abnormalities	neoplasia of epithelial tissue	1.41e-16		-0.794		AATF,ABCB1,ACADSB,ACE2,ACSL1,ACVR2A,ADAM8,ADAMDEC1,ADAP2,ADAR,ADORA3,ADRA1D,ADRBK2,AGK,AIM1,ALKBH1,ALOX5,AMBN,ANGEL1,ANGPT2,ANKRD1,ANO10,APBB1IP,APOBEC3H,APOBR,APP,ARHGAP21,ARHGAP25,ARHGAP30,ARHGAP4,ARHGEF28,ARL10,ARL11,ARL6IP1,ARMC2,ARMCX2,ARRB2,ASAP2,ASB2,ASB9,ATCAY,ATP10A,ATP2A3,ATP6AP1L,ATP8B4,ATXN7L1,B2M,B3GALT2,BATF,BBS2,BICC1,BIN2,BIRC3,BLNK,BTBD3,C12orf5,C1QC,C1R,C20orf202,C2CD3,C3AR1,C4A…	640
Cell-To-Cell Signaling and Interaction	selection of cells	1.49e-16		-0.052		CADM1,CCR7,CD3D,CD3E,CD4,CD40,DOCK2,EGR2,FAS,GIMAP4,GRB2,HLA-DMA,ITK,LCK,LYN,PRKCQ,PTPN2,PTPRC,RELN,RHOH,SIT1,SPN,SYK,TRAT1,VAV1,ZAP70	26
Organismal Survival	morbidity or mortality	2.53e-16	Decreased	-2.188		APP,B2M,BATF2,BCL2A1,C4A/C4B,CASP1,CCR1,CCR2,CCR5,CD274,CD4,CD97,CXCL10,CXCR3,DHX58,F2R,F3,FCER1G,HAVCR2,ICAM1,IDO1,IFIT2,IFNGR1,IGJ,IL10,IL15,IRAK2,ISG15,LTB,MB21D1,MSR1,MYD88,NFKB1,NPY1R,OASL,PRF1,PTCH1,PTGS2,RASSF5,SERPINB1,SERPING1,SLAMF6,STAT2,TAP1,TLR2,TLR3,TLR9,TNFRSF1B,TRPV2	49
Cell-To-Cell Signaling and Interaction, Inflammatory Response	immune response of T lymphocytes	2.53e-16	Increased	3.73		APP,C3AR1,C5AR1,CASP1,CASP9,CCR7,CD274,CD40,CD8A,CSF2RB,ETS1,HAVCR2,ICAM1,ICOS,IFNGR1,IL10,IL12RB1,IL15,IL27RA,IL7R,ITK,LCP2,MSR1,MYD88,PSME2,PTPRC,SH2D1A,TBX21,TIMD4,TLR9,TNFRSF1B,UCP2,VAV1	33
Cell Death and Survival	cell survival	2.57e-16	Increased	3.965		ABCB1,ACVR2A,ADAR,ADORA3,ANGPT2,APP,B2M,BCL2A1,CADM1,CASP1,CASP9,CASR,CCL2,CCL4,CCL5,CCR1,CCR2,CD22,CD27,CD38,CD3E,CD4,CD40,CD48,CD79A,CD8A,CLU,CSF2RA,CSF2RB,CSF3R,CXCL10,CXCL11,CXCL9,CXCR3,CYBB,DEF6,DNASE1L3,EFNB2,EIF2AK4,ELF4,ETV6,F2R,FAS,FAT1,FBXO32,FBXO5,FBXO9,FCER1G,FCGR1A,FCRL3,FGF1,FGFR2,FKBP5,FLT4,FYN,GAB1,GCLC,GHR,GJA1,GMFG,GNLY,GRB2,GZMB,HK2,HK3,HNRNPUL1,ICAM1,ICOS,IFIH1,IL10,IL15,IL27R…	153
Cell-To-Cell Signaling and Interaction, Cellular Function and Maintenance, Inflammatory Response	phagocytosis of blood cells	2.6e-16	Increased	3.887		APP,CAPG,CD38,CHN1,CORO1A,CSF2RB,CXCL10,DEF6,DOCK2,FAS,FCER1G,FCGR1A,FCGR2B,FYN,ICOS,IL15,IRF8,ISG15,ITGAX,ITGB2,LYN,MARCO,MSR1,MYD88,PTPRC,RAC2,SELPLG,SIGLEC1,SOAT1,SPI1,SYK,TIMD4,TLR2,TLR3,TRPV2,UCP2,VAV1	37
Cell-To-Cell Signaling and Interaction	selection of lymphocytes	2.69e-16		0.177		CADM1,CCR7,CD3D,CD3E,CD4,CD40,DOCK2,EGR2,FAS,GIMAP4,GRB2,HLA-DMA,ITK,LCK,LYN,PRKCQ,PTPN2,PTPRC,RHOH,SIT1,SPN,SYK,TRAT1,VAV1,ZAP70	25
Dermatological Diseases and Conditions, Inflammatory Disease, Inflammatory Response	Dermatitis	2.88e-16		1.203		C3AR1,C5AR1,CAPG,CAPZB,CASP1,CCL23,CCL5,CCR2,CCR7,CD2,CD300LF,CD4,CNN3,CSF2RA,CSF2RB,CSK,CXCL13,CXCL9,CYTIP,DUSP2,FAS,FCER1G,FCGR2B,FYN,GZMB,HAVCR2,HLA-C,HLA-DRA,HLA-DRB1,IFNAR2,IFNGR1,IGKC,IL10,IL15,IL16,IRF9,ITGB2,ITGB7,LCP2,LTB,LYN,MC2R,MKI67,MS4A2,MX1,MYD88,NFKB1,NFKBIA,NLRP3,OPTN,PIK3CG,PRF1,PRKCB,PROM1,PTGS2,S100A8,SELL,SOAT1,SPI1,STAT1,SYK,TBX21,TGM3,TLR2,TLR9,TNFAIP3,TNFRSF8,TPM3,TUBA4A,T…	70
Hematological System Development and Function, Tissue Morphology	abnormal quantity of lymphocytes	3.17e-16				B2M,CD247,CD4,CD8A,CXCL10,FYN,ICOS,IGKC,IL10,IRF1,IRF8,JAK3,LCK,NPY1R,PIGR,PTPN2,PTPRC,RHOH,SELL,SH2D1A,SIGLEC1,SIT1,SPI1,SYK,TAP1,VAV1	26
Cellular Movement, Hematological System Development and Function, Immune Cell Trafficking, Inflammatory Response	chemotaxis of granulocytes	3.17e-16	Increased	4.392		ALOX5,AMICA1,APP,C3AR1,C5AR1,CAPG,CCL19,CCL2,CCL23,CCL3L1,CCL4,CCL5,CCL8,CCR7,CORO1A,CSF2RA,CSF3R,CXCL10,CXCL9,CXCR3,DOCK2,FCER1G,ICAM1,IL10,IL15,ITGA4,ITGB2,LYN,MYO1F,PIGR,PIK3CG,PIK3R5,PRKCB,PTPN6,RAC2,S100A8,SELL,SELPLG,SERPINB1,SPI1,SYK,TMSB10/TMSB4X,VAV1	43
Immunological Disease	primary immunodeficiency disorder	3.46e-16				ADAR,C4A/C4B,CD247,CD3D,CIITA,CORO1A,CYBB,FAS,FCGR1A,FCGR2B,FERMT3,IFIT1,IFNGR1,IL10,IL7R,IRF8,ITGB2,JAK3,MX1,NCF1,NCF2,NCF4,OAS1,PTPRC,RASGRP2,RFX5,SH2D1A,TAP1,TAP2,WIPF1,ZAP70	31
Cell-To-Cell Signaling and Interaction, Hematological System Development and Function, Immune Cell Trafficking, Inflammatory Response	activation of antigen presenting cells	3.55e-16	Increased	3.141		ANGPT2,APP,CASP1,CCL2,CCL4,CCL5,CCR2,CCR7,CD209,CD37,CD4,CD40,CD48,CLEC7A,CTSS,CX3CR1,CXCL10,CYBB,ERAP1,FAS,FCER1G,FCGR1A,GJA1,GJC2,GNLY,HAVCR2,HLA-DMA,HLA-DMB,ICAM1,IDO1,IL10,IL15,INHBA,IRF6,LTB,LTBP1,LYN,MICA,MSR1,MYD88,PLA2G2D,PSMB8,PSMB9,PSME2,PTGS2,PTPN6,SERPING1,SLC11A1,STAT1,SYK,TIMD4,TLR2,TLR3,TLR9,TNFRSF1B,TRPM2,TYROBP	57
Lymphoid Tissue Structure and Development, Organ Development	growth of lymphoid organ	3.64e-16		1.72		APP,CCR2,CD2,CD247,CD3E,CD3G,CD4,CD79A,CD8A,CXCL10,FGFR2,FYN,GRAP2,IFNAR2,IFNGR1,IL10,IL15,IL7R,INHBA,ITK,JAK3,LCP2,LY9,MAP2K4,MYD88,NFKB1,NFKBIA,PIK3CG,PIM1,PRF1,PRKCQ,PTGS2,PTPN6,SPI1,SYK,TIMD4,TLR2,TNFAIP3,TNFRSF1B,ZAP70	40
Hematological System Development and Function, Tissue Morphology	quantity of granulocytes	5.15e-16		-0.264		ADAM8,ADORA3,ALOX5,C1QA,C3AR1,C4A/C4B,C5AR1,CCL2,CCR2,CCR5,CD101,CD22,CD40,CD8A,CD97,CLEC7A,CMKLR1,CSF2RB,CSF3R,CYBB,DOK2,F3,FAS,FCGR1A,FCGR2B,GJA1,ICAM1,IL10,IL15,IRF6,IRF8,ITGAL,ITGB2,ITGB7,JAK3,LYN,MMP13,MYD88,NFKB1,NFKBIA,NQO1,PIK3CG,PLAC8,PML,PRF1,RAC2,RUNX1,S100A8,SELL,SELPLG,SERPINB1,SPI1,TLR2,TLR5,TNFAIP3,TNFRSF1B	56
Cellular Movement, Hematological System Development and Function, Immune Cell Trafficking, Inflammatory Response	chemotaxis of neutrophils	7.42e-16	Increased	4.264	bias	ALOX5,AMICA1,APP,C3AR1,C5AR1,CAPG,CCL19,CCL2,CCL23,CCL3L1,CCL4,CCL5,CCL8,CCR7,CORO1A,CSF2RA,CSF3R,CXCL10,DOCK2,FCER1G,ICAM1,ITGA4,ITGB2,LYN,MYO1F,PIGR,PIK3CG,PIK3R5,PRKCB,PTPN6,RAC2,S100A8,SELL,SELPLG,SERPINB1,SPI1,SYK,TMSB10/TMSB4X,VAV1	39
Gastrointestinal Disease, Immunological Disease, Ophthalmic Disease, Organismal Injury and Abnormalities	Sjogren's syndrome	7.84e-16				B2M,CCL19,CCL4,CCL5,CCR5,CCR7,CD40,CD6,CXCL10,CXCL13,F3,FAS,GBP1,GBP2,IFIH1,IFIT3,IFITM1,IL10,IRF1,MKI67,NFKBIA,PML,PSMB8,STAT1,SYK,TAP2,TLR2,TLR8,TLR9,TNFSF13B,TRIM21	31
Cellular Movement, Hematological System Development and Function, Immune Cell Trafficking	infiltration by mononuclear leukocytes	1.12e-15	Increased	2.339		ACKR1,ANGPT2,APP,ARRB2,CCL19,CCL2,CCL4,CCR1,CCR2,CCR5,CCR7,CD40,CIITA,CXCL10,CXCL16,CXCL9,FAS,ICOS,IFNGR1,IL10,IL15,IL15RA,IL16,IRF6,ITGA4,ITK,JAK3,LTB,MYD88,NFKB1,NFKBIA,NLRP3,PIK3CG,PRF1,PRKCQ,PTGS2,SELPLG,STAT1,TNFRSF8,UCP2	40
Cell-To-Cell Signaling and Interaction, Hematological System Development and Function, Immune Cell Trafficking, Inflammatory Response	activation of myeloid cells	1.22e-15	Increased	3.266		ANGPT2,APP,ARRB2,C4A/C4B,C5AR1,CASP1,CASR,CCL2,CCL4,CCL5,CCL8,CCR2,CD300LF,CD4,CD40,CD48,CX3CR1,CXCL10,CXCL9,CYBB,FCER1G,FCGR2B,GJA1,GJC2,GZMA,HAVCR2,ICAM1,IL10,IL15,IL16,IL27RA,INHBA,IRF6,ITGB2,LCP2,LTBP1,LYN,MICA,MSR1,MYD88,PTGS2,PTPN6,PTPRE,RHOH,S100A8,SAA1,SELL,SERPING1,SLC11A1,STAT1,SYK,TIMD4,TLR2,TLR3,TLR8,TLR9,TRPM2,TYROBP,VAV1	59
Cell-To-Cell Signaling and Interaction, Cell-mediated Immune Response, Cellular Movement, Hematological System Development and Function, Immune Cell Trafficking	recruitment of T lymphocytes	1.27e-15	Increased	3.995	bias	CCL19,CCL2,CCL4,CCL5,CCR1,CCR2,CCR7,CD4,CD40,CD8A,CXCL10,CXCL11,CXCL16,CXCL9,CXCR3,ETS1,ICAM1,IL10,IL15,IL16,ITGAE,PIK3CG,SELPLG,TLR9,TNFRSF8	25
Cellular Function and Maintenance, Hematological System Development and Function	function of macrophages	1.34e-15		0.747		BIRC3,CAPG,CCL2,CCL5,CCR1,CCR2,CLEC7A,CXCL10,CYBB,DOK2,F3,FCER1G,FCGR1A,FCGR2B,FYN,ICAM1,IL10,IRAK2,IRF1,LCP1,LYN,MARCO,MSR1,MYD88,NFKB1,NFKBIA,NLRP3,NPY1R,PIK3CG,PTGS2,SELL,STAT1,TIMD4,TLR2,TLR3,TLR5,TLR9,TRPM2,TYROBP,UCP2	40
Cell Death and Survival	apoptosis of phagocytes	1.59e-15		0.762		ADAM8,ADORA3,APP,BCL2A1,BIRC3,C1QA,C3AR1,CASP1,CASP9,CCL19,CCL2,CCL5,CCR7,CD40,CD5L,CYBB,FAS,FCER1G,HAVCR2,IL10,IL15,IRF1,IRF5,ISG15,ITGB2,MS4A2,MSR1,MYD88,NFKB1,NFKBIA,PIK3AP1,PTPN6,SOAT1,SOD2,STAT1,TICAM2,TLR2,TLR3,TLR9,TNFAIP3,TNFRSF1B	41
Molecular Transport	quantity of metal	2.1e-15	Increased	2.247		ACKR1,ANGPT2,APP,B2M,BLNK,C3AR1,C5AR1,CACNA2D2,CASR,CCL19,CCL2,CCL3L1,CCL4,CCL5,CCL8,CCR1,CCR5,CD2,CD22,CD247,CD38,CD3E,CD5,CD8A,CSK,CX3CR1,CXCL10,CXCL11,CXCL13,CXCL9,CXCR3,CYBB,F2R,FAS,FCER1G,FGF1,FYN,GRAP2,HTR7,ICAM1,IGKC,IL10,LAT,LAT2,LCK,LCP2,LTBP1,LYN,MC2R,MS4A2,NFKB1,P2RY1,PIK3CG,PKD2,PLCB2,POU2AF1,PPP1R1B,PRKCB,PTGS2,PTPN6,PTPRC,RGS1,RGS2,S100A4,S100A8,SAA1,SELL,SIGLEC5,SPN,SYK,TFEC,TRIM21…	75
Cell Death and Survival	cell death of myeloid cells	2.13e-15		0.65		ABCB1,ADAM8,ADORA3,APP,BCL2A1,BIRC3,C1QA,C3AR1,CASP1,CCL2,CCL5,CCR5,CD40,CD5L,CYBB,FAS,FCER1G,FCGR1A,HAVCR2,IL10,IL15,IRF1,IRF8,ISG15,ITGB2,LYN,MS4A2,MSR1,MYD88,NFKBIA,NLRP3,NQO1,PIK3AP1,PIM1,PTPN6,SIGLEC5,SOAT1,SOD2,STAT1,TICAM2,TLR2,TLR3,TNFRSF1B,TNFRSF8	44
Cellular Movement, Hematological System Development and Function, Immune Cell Trafficking, Inflammatory Response	cell movement of dendritic cells	2.99e-15	Increased	3.324		ADORA3,ASB2,C5AR1,CCL19,CCL2,CCL4,CCL5,CCR1,CCR2,CCR5,CCR7,CCRL2,CD209,CD38,CD40,CMKLR1,CXCL10,CXCL11,CXCL13,CXCL9,CXCR3,GNLY,HCLS1,ICAM1,ICAM2,ICOS,IL10,IL10RA,IL16,MARCO,NLRP3,PIGR,PIK3CG,PLXNC1,PTPN6,RAC2,TNFSF9	37
Cell Death and Survival	cell death of leukemia cell lines	3.19e-15		1.003		ABCB1,B2M,BCL2A1,BIRC3,C5AR1,CASP9,CCR5,CD247,CD4,CSF2RA,CSF2RB,FAF1,FAS,FCGR1A,FKBP5,GIMAP4,GNLY,GZMB,GZMK,HCLS1,HCST,IL15,IL15RA,INHBA,ITGA4,KLRC4-KLRK1/KLRK1,LCK,LYN,MAP4K1,MAX,MSR1,NFKB1,NFKBIA,NLRP3,NQO1,PML,PPP1R1B,PRF1,PRKCB,PTPRC,PTPRE,RASSF5,RPS6KA1,RUNX1,S100A8,SOD2,SPN,STMN1,TLR2,TNFAIP3,TNFSF13B,TNFSF9,UBA7,UBASH3A,VAV1	55
Cellular Function and Maintenance	engulfment of leukocytes	3.62e-15	Increased	4.31		APP,CAPG,CCL5,CD209,CD38,CORO1A,CSF2RB,CXCL10,DEF6,DOCK2,FAS,FCER1G,FCGR1A,FCGR2B,FYN,ICOS,IL15,IRF8,ISG15,ITGB2,MARCO,MSR1,MYD88,PTPN6,PTPRC,SELPLG,SIGLEC1,SOAT1,SPI1,SYK,TIMD4,TLR2,TLR3,TLR9,TRPV2,UCP2,VAV1	37
Cellular Movement, Hematological System Development and Function, Immune Cell Trafficking, Inflammatory Response	migration of dendritic cells	3.68e-15	Increased	2.492		ASB2,CCL19,CCL2,CCL4,CCL5,CCR1,CCR2,CCR5,CCR7,CD209,CD38,CD40,CMKLR1,CXCL10,CXCL11,CXCL13,CXCL9,CXCR3,HCLS1,ICAM1,ICAM2,ICOS,IL10,IL10RA,IL16,PIGR,PIK3CG,PLXNC1,PTPN6,RAC2,TNFSF9	31
Inflammatory Response, Respiratory Disease	inflammation of respiratory system	4.27e-15		-0.116		ACKR1,C3AR1,C5AR1,CASP1,CCL2,CCL5,CCR1,CCR2,CCR5,CD2,CD300LF,CD4,CD48,CD72,CIITA,CLEC7A,CMKLR1,CSF2RB,CSK,CTSS,CXCL10,CXCR3,CYBB,FAS,FCGR2B,FGFR2,FLT4,HMGCR,ICAM1,ICOS,IFNGR1,IL10,IL15,IL15RA,ITK,LAT,LCK,LCP2,LYN,MMP13,MYD88,NCF1,NEO1,NFKB1,NFKBIA,NLRP3,NQO1,NT5E,PTGS2,PTPN6,PTPRC,S100A4,SELL,SERPINB1,SPI1,STAT1,TBX21,TLR2,TLR3,TLR5,TNFAIP6,TNFRSF1B,TRPM2,TUBB	64
Cellular Growth and Proliferation	formation of leukocytes	4.35e-15		1.22		B2M,CCL2,CD3D,CD3E,CD3G,CD83,EGR2,ETS1,FAS,GRAP2,IL10,IL12RB1,IL15,IL7R,INHBA,IRF1,IRF8,JAK3,LAT,LAT2,LCP2,LTB,LYN,MSC,NFKB1,PIM1,PTPRC,SIT1,SOAT1,SPI1,SYK,THEMIS2,TLR9,TP63,TRAT1,TYROBP,ZAP70	37
Cellular Growth and Proliferation, Tissue Development	generation of leukocytes	4.35e-15	Increased	2.644		CCL2,CD27,CD4,CD40,CD5,CD83,CXCL10,CXCR3,ETS1,FYN,ICOS,IL10,IL10RA,IL12RB1,IL15,IL15RA,IL27RA,IL7R,IRF8,ITGA4,ITGAL,ITK,JAK3,LTB,LTBP1,LYN,MYD88,NFKBIA,PRKCQ,PSMB8,PSMB9,PTPN6,SPI1,STAT1,TBX21,TLR9,TNFSF13B	37
Humoral Immune Response, Protein Synthesis	quantity of IgM	4.39e-15		-0.052		B2M,BATF,BLNK,CD22,CD40,CD72,CD83,CIITA,CTSS,FCGR2B,FYN,IGJ,IGKC,IKZF3,IL15,IRF8,ITGB2,LCK,LTB,LYN,MARCO,MSR1,NFKB1,NPY1R,PIK3AP1,POU2AF1,PTGS2,SAMSN1,SASH3,SH2D1A,SIGLEC1,SPI1,TBX21,WIPF1	34
Lymphoid Tissue Structure and Development, Tissue Morphology	quantity of lymphatic system cells	4.49e-15		1.541		ABCB1,BCL2A1,BLNK,CCR2,CD180,CD22,CD274,CD40,CD72,CD84,CDKN2C,CSF2RB,CSF3R,CXCL13,DOCK2,DOK2,E2F6,ETS1,ICOS,IFNGR1,IKZF3,IL7R,IRF8,ITGB2,ITK,JAK3,KLHL6,LTB,LYN,MYD88,NFKB1,NFKBIA,NPY1R,NQO1,PIK3AP1,PIM1,POU2AF1,PRF1,PTPN2,PTPRCAP,RASSF2,RFTN1,RGS1,SASH3,SH2D1A,SIGLEC1,SOD2,TRAT1,TYROBP,UBASH3A,VAV1	51
Cell Death and Survival	cell death of phagocytes	5.11e-15		1.098		ADAM8,ADORA3,APP,BCL2A1,BIRC3,C1QA,C3AR1,CASP1,CASP9,CCL19,CCL2,CCL5,CCR5,CCR7,CD40,CD5L,CYBB,FAS,FCER1G,HAVCR2,IL10,IL15,IRF1,IRF5,ISG15,ITGB2,MS4A2,MSR1,MYD88,NFKB1,NFKBIA,NLRP3,PIK3AP1,PTPN6,SOAT1,SOD2,STAT1,TICAM2,TLR2,TLR3,TLR9,TNFAIP3,TNFRSF1B	43
Infectious Disease	infection by DNA virus	5.22e-15	Decreased	-2.522		APP,C4A/C4B,CCL2,CCL4,CCL5,CD209,CD40,CXCL10,CXCL9,EIF2AK4,F2R,F3,FCGR1A,FCGR2B,HMGCR,IFNGR1,IL10,IL15,IRF1,ITK,MYD88,PRF1,PTGS2,SAMD9,STAT1,TLR2,TLR3,TLR9,TRIM21	29
Cellular Movement, Hematological System Development and Function, Immune Cell Trafficking	migration of antigen presenting cells	5.43e-15	Increased	2.717		ASB2,CCL19,CCL2,CCL4,CCL5,CCR1,CCR2,CCR5,CCR7,CD209,CD38,CD40,CMKLR1,CXCL10,CXCL11,CXCL13,CXCL9,CXCR3,CYBB,EPAS1,HCLS1,ICAM1,ICAM2,ICOS,IL10,IL10RA,IL16,IRF6,ITGAL,PIGR,PIK3CG,PLXNC1,PTGS2,PTPN6,RAC2,TLR2,TNFSF9,TYROBP	38
Cellular Movement, Hematological System Development and Function, Immune Cell Trafficking	migration of peripheral blood leukocytes	5.82e-15		1.947		CCL19,CCL2,CCL4,CCL5,CCR5,CCR7,CXCL13,CXCL16,CXCL9,CXCR3,EFNB2,FAM65B,ICAM1,IL10,LCP1,PLCB2,RGS1	17
Embryonic Development, Organ Development, Organismal Development	development of lymphatic system	6.33e-15	Increased	2.44		ADAR,ANGPT2,B2M,C4A/C4B,CCL19,CCR1,CCR2,CCR7,CD37,CD3D,CD3E,CD3G,CD40,CD83,CSF2RB,CSF3R,CXCL13,EAF2,EFNB2,EGR2,ETS1,ETV6,FAS,FGF1,FLT4,GRAP2,ICOS,IGKC,IKZF3,IL10,IL15,IL7R,IRF1,JAK3,KLHL6,LAT,LAT2,LCP2,LTB,LYN,LYVE1,MAFB,NFKB1,NFKBIA,NQO1,NTN4,PIM1,PML,POU2AF1,PROX1,PTPRC,RGS1,SIT1,SPI1,SYK,THEMIS2,TNFRSF1B,TRAT1,TYROBP,ZAP70	60
Cell-To-Cell Signaling and Interaction, Hematological System Development and Function, Humoral Immune Response, Immune Cell Trafficking, Inflammatory Response	activation of B lymphocytes	6.64e-15		0.718		BLNK,C1QA,C4A/C4B,CCR7,CD180,CD22,CD38,CD40,CD72,CD79A,CD79B,CD8A,FAS,FCGR2B,FCRL3,IL10,IL15,IRF5,IRF6,ITGB2,LAT2,LYN,POU2AF1,PRKCB,PTPN6,PTPRC,SAMSN1,TBC1D10C,TLR3,TLR9,TNFAIP3,TNFSF13B,VAV1,ZAP70	34
Infectious Disease	infection by Herpesviridae	6.93e-15	Decreased	-2.618		APP,C4A/C4B,CCL2,CCL4,CCL5,CD209,CD40,CXCL10,CXCL9,EIF2AK4,F2R,F3,FCGR1A,FCGR2B,HMGCR,IFNGR1,IL10,IL15,IRF1,ITK,MYD88,PRF1,STAT1,TLR2,TLR3,TLR9	26
Cellular Growth and Proliferation	formation of blood cells	7.03e-15		0.976		B2M,CASP9,CCL2,CD3D,CD3E,CD3G,CD83,EGR2,ETS1,FAS,GRAP2,IFNGR1,IL10,IL12RB1,IL15,IL7R,INHBA,IRF1,IRF8,JAK3,LAT,LAT2,LCP2,LTB,LYN,MSC,NFKB1,PIM1,PTPN6,PTPRC,SIT1,SOAT1,SPI1,STAT1,SYK,THEMIS2,TLR9,TP63,TRAT1,TYROBP,ZAP70	41
Embryonic Development, Lymphoid Tissue Structure and Development, Organ Development, Organismal Development	development of lymphatic system component	8.12e-15	Increased	2.286		ANGPT2,B2M,C4A/C4B,CCL19,CCR2,CCR7,CD37,CD3D,CD3E,CD3G,CD40,CD83,CXCL13,EAF2,EFNB2,EGR2,ETS1,FAS,FGF1,FLT4,GRAP2,ICOS,IGKC,IKZF3,IL10,IL15,IL7R,IRF1,JAK3,KLHL6,LAT,LAT2,LCP2,LTB,LYN,LYVE1,MAFB,NFKB1,NFKBIA,NQO1,NTN4,PIM1,POU2AF1,PROX1,PTPRC,RGS1,SIT1,SPI1,SYK,THEMIS2,TNFRSF1B,TRAT1,TYROBP,ZAP70	54
Lymphoid Tissue Structure and Development	formation of lymphatic system component	8.34e-15	Increased	3.502		ANGPT2,B2M,C4A/C4B,CCL19,CCR7,CD37,CD3D,CD3E,CD3G,CD40,CD83,CXCL13,EAF2,EGR2,ETS1,FAS,GRAP2,HLA-DMA,ICOS,IGKC,IKZF3,IL10,IL15,IL7R,IRF1,JAK3,KLHL6,LAT,LAT2,LCP1,LCP2,LTB,MAFB,NFKB1,NFKBIA,NQO1,PIM1,POU2AF1,PTPN1,PTPRC,RGS1,SH2D1A,SIT1,SPI1,SYK,THEMIS2,TNFRSF1B,TNFSF13B,TRAT1,TYROBP,VAV1,ZAP70	52
Inflammatory Response, Respiratory Disease	inflammation of respiratory system component	8.4e-15		0.048		ACKR1,C3AR1,C5AR1,CASP1,CCL2,CCL5,CCR1,CCR2,CCR5,CD2,CD300LF,CD4,CD48,CD72,CIITA,CLEC7A,CMKLR1,CSF2RB,CSK,CTSS,CXCL10,CXCR3,CYBB,FAS,FCGR2B,FGFR2,FLT4,HMGCR,ICAM1,ICOS,IFNGR1,IL10,IL15,IL15RA,ITK,LAT,LCK,LCP2,LYN,MMP13,MYD88,NCF1,NEO1,NFKB1,NFKBIA,NLRP3,NQO1,NT5E,PTGS2,PTPN6,PTPRC,S100A4,SELL,SERPINB1,SPI1,STAT1,TLR2,TLR3,TLR5,TNFAIP6,TNFRSF1B,TRPM2,TUBB	63
Developmental Disorder	hypoplasia of lymphatic system	8.98e-15	Decreased	-5.418	bias	BLNK,CACNA2D2,CCRL2,CD247,CD3E,CD3G,CYTIP,DOCK2,ETS1,FYN,IFNGR1,IGKC,IL10,IL15RA,IL7R,JAK3,KLHL6,LAT,LCK,LCP2,LYN,NFKB1,PIK3AP1,PIK3CG,POU2AF1,PRF1,PTPRC,RASSF2,RASSF5,RHOH,RUNX1,SASH3,SELL,SIT1,TRAT1,VAV1,WIPF1	37
Cancer, Organismal Injury and Abnormalities	epithelial cancer	9.3e-15		-0.683		AATF,ABCB1,ACADSB,ACE2,ACSL1,ACVR2A,ADAM8,ADAMDEC1,ADAP2,ADAR,ADORA3,ADRA1D,ADRBK2,AGK,AIM1,ALKBH1,ALOX5,AMBN,ANGEL1,ANGPT2,ANKRD1,ANO10,APBB1IP,APOBEC3H,APOBR,APP,ARHGAP21,ARHGAP25,ARHGAP30,ARHGAP4,ARHGEF28,ARL10,ARL11,ARL6IP1,ARMC2,ARMCX2,ARRB2,ASAP2,ASB2,ASB9,ATCAY,ATP10A,ATP2A3,ATP6AP1L,ATP8B4,ATXN7L1,B2M,B3GALT2,BATF,BBS2,BICC1,BIN2,BIRC3,BLNK,BTBD3,C12orf5,C1QC,C1R,C20orf202,C2CD3,C3AR1,C4A…	625
Cell Death and Survival	apoptosis of myeloid cells	1.03e-14		0.281		ADAM8,ADORA3,APP,BCL2A1,BIRC3,C1QA,C3AR1,CASP1,CCL2,CCL5,CD5L,CYBB,FAS,FCER1G,FCGR1A,HAVCR2,IL10,IL15,IRF1,IRF8,ISG15,ITGB2,LYN,MS4A2,MSR1,MYD88,NFKBIA,NQO1,PIK3AP1,PIM1,PTPN6,SIGLEC5,SOAT1,SOD2,STAT1,TICAM2,TLR2,TLR3,TNFRSF1B,TNFRSF8	40
Cell Death and Survival	cytolysis of natural killer cells	1.05e-14				CD244,CD247,CD48,ELF4,ETS1,FCER1G,HCST,IFNAR2,IL15,IL15RA,ITGAL,KLRC4-KLRK1/KLRK1,LCP2,PRF1,RNF19B,SH2D1A,SLAMF7,STAT1,TBX21,TLR9,TYROBP,VAV1	22
Cell Morphology	shape change of blood cells	1.13e-14	Increased	2.045		ASB2,CAPG,CCL19,CCL2,CCL5,CCL8,CCR2,CCR7,CD247,CD3E,CD40,CORO1A,DOCK2,F2R,FERMT3,GZMB,ICOS,ITGAL,ITGB2,KCNA3,LYN,MAP4K1,P2RY1,PLXNC1,PRKCQ,SAMSN1,SELL,SYK,WIPF1	29
Immunological Disease	abnormality of immune system	1.38e-14				ACKR1,ARRB2,B2M,BLNK,C3AR1,CCR5,CD22,CD40,CIITA,EMR1,F2R,FCER1G,FCGR2B,FYN,ICAM1,ICOS,IDO1,IFIH1,IFNGR1,IGKC,IL10,IL10RA,IRAK2,IRF1,LCK,LYN,MYD88,NFKBIA,NPY1R,PIGR,SH2D1A,TBX21,TLR2,TLR3,TRPM2	35
Developmental Disorder, Immunological Disease	hypoplasia of lymphoid organ	1.49e-14	Decreased	-5.325	bias	BLNK,CACNA2D2,CCRL2,CD247,CD3E,CD3G,CYTIP,DOCK2,ETS1,FYN,IFNGR1,IGKC,IL10,IL15RA,IL7R,JAK3,KLHL6,LAT,LCK,LCP2,LYN,NFKB1,PIK3AP1,PIK3CG,POU2AF1,PRF1,PTPRC,RASSF2,RASSF5,RHOH,RUNX1,SELL,SIT1,TRAT1,VAV1,WIPF1	36
Cell Death and Survival	killing of cells	1.64e-14	Increased	2.347		ADAR,APP,CCR5,CD22,CD244,CD247,CD274,CD40,CD48,CIITA,CXCL10,CYBB,ETS1,F3,FAS,FYN,GNLY,GZMB,IFNGR1,IL10,IL10RA,IL15,ITGAE,KLRC4-KLRK1/KLRK1,LY9,LYAR,MSR1,MYD88,NFKBIA,PRF1,PRKCB,PTPN6,PTPRCAP,RALB,SH2D1A,SLAMF6,SLAMF7,SPI1,STAT1,SYK,TLR2,TNFSF13B	42
Cellular Compromise, Inflammatory Response	degranulation of cells	1.67e-14	Increased	3.037		ADORA3,ADRBK2,C3AR1,C4A/C4B,C5AR1,CCL2,CCL4,CCR1,CCR2,CD244,CD274,CD48,CORO1A,CSK,CX3CR1,EPM2A,ETS1,FCER1G,FCGR1A,FCGR2B,FYN,IL15,ITGB2,ITK,KLRC4-KLRK1/KLRK1,LAT,LAT2,LCP2,LYN,MS4A2,MTMR4,MYO1F,PIK3CG,PRF1,PTPRC,RAC2,RALB,SLA,SLAMF6,STXBP1,SYK,TLR2,VAV1,WIPF1	44
Hematological System Development and Function, Inflammatory Response, Tissue Morphology	quantity of neutrophils	1.67e-14		-0.875		C1QA,C3AR1,C4A/C4B,C5AR1,CCL2,CCR2,CCR5,CD40,CLEC7A,CMKLR1,CSF3R,CYBB,DOK2,F3,FAS,FCGR1A,FCGR2B,GJA1,ICAM1,IL10,IL15,IRF6,ITGAL,ITGB2,JAK3,LYN,MMP13,MYD88,NFKBIA,NQO1,PIK3CG,PLAC8,PML,PRF1,RAC2,S100A8,SELL,SELPLG,SERPINB1,SPI1,TLR2,TLR5,TNFAIP3,TNFRSF1B	44
Antigen Presentation, Cell-To-Cell Signaling and Interaction, Cell-mediated Immune Response, Cellular Development, Cellular Function and Maintenance, Hematological System Development and Function, Hematopoiesis, Lymphoid Tissue Structure and Development	selection of thymocytes	1.72e-14		0.57		CADM1,CCR7,CD3D,CD3E,CD4,DOCK2,FAS,GIMAP4,GRB2,HLA-DMA,ITK,LCK,PRKCQ,PTPN2,PTPRC,RHOH,SIT1,SPN,TRAT1,VAV1,ZAP70	21
Cell Morphology	shape change of leukocytes	1.72e-14	Increased	2.327		ASB2,CAPG,CCL19,CCL2,CCL5,CCL8,CCR2,CCR7,CD247,CD3E,CD40,CORO1A,DOCK2,FERMT3,ICOS,ITGAL,ITGB2,KCNA3,LYN,MAP4K1,PLXNC1,PRKCQ,SAMSN1,SELL,SYK,WIPF1	26
Cellular Movement, Hematological System Development and Function, Immune Cell Trafficking, Inflammatory Response	chemotaxis of mononuclear leukocytes	2.09e-14	Increased	4.053		ADAM8,ANGPT2,CASR,CCL19,CCL2,CCL23,CCL3L1,CCL4,CCL5,CCL8,CCR1,CCR2,CCR5,CCR7,CXCL10,CXCL11,CXCL13,CXCL16,CXCL9,CXCR3,ELMO1,F2R,FYN,GNLY,IL10,IL15,IL16,INHBA,ITGAL,KLRC4-KLRK1/KLRK1,LAT,LCP1,PIK3CG,PRKCB,RAC2,RGS1,S100A4,SAA1,TLR2	39
Cell-To-Cell Signaling and Interaction, Cellular Function and Maintenance	positive selection of cells	2.37e-14		-0.519		CADM1,CD4,EGR2,GIMAP4,HLA-DMA,ITK,LCK,PRKCQ,PTPN2,PTPRC,RELN,RHOH,SIT1,SYK,TRAT1,VAV1,ZAP70	17
Cell Morphology	morphology of cells	2.45e-14				ABCB1,ACVR2A,ADAR,ALKBH1,AMBN,ANGPT2,ANKRD1,APP,AQP5,ARHGEF28,ARRB2,B2M,BATF,BBS2,BLNK,BST1,C1QA,C3AR1,C5AR1,CACNA1F,CACNA2D2,CADM1,CAPN3,CAPZB,CASP1,CASP9,CCL2,CCR1,CCR2,CCR5,CD180,CD22,CD247,CD274,CD3E,CD4,CD40,CD5,CD5L,CD68,CD79A,CD79B,CD84,CD8A,CD8B,CDKN2C,CHN1,CLDN11,CLU,CMKLR1,CNTN1,CRYGS,CSF3R,CSK,CX3CR1,CXCL10,CXCL11,CYBB,CYTIP,DEF6,EHD3,ELF4,ELMO1,EPAS1,EPB41L1,EPM2A,ETS1,F2R,F3,FAS,FAT1…	192
Hematological System Development and Function, Tissue Morphology	abnormal quantity of leukocytes	2.53e-14				B2M,BIRC3,CD247,CD4,CD8A,CXCL10,FYN,ICOS,IGKC,IL10,IRF1,IRF8,JAK3,LCK,NPY1R,PIGR,PTPN2,PTPRC,RHOH,SELL,SH2D1A,SIGLEC1,SIT1,SPI1,SYK,TAP1,VAV1	27
Cellular Movement, Hematological System Development and Function, Immune Cell Trafficking, Inflammatory Response	cell movement of macrophages	2.64e-14	Increased	3.346		ACKR1,ANGPT2,APP,C3AR1,CASP1,CCL2,CCL4,CCL5,CCR1,CCR2,CCR5,CMKLR1,CNP,CX3CR1,CXCL10,CXCL9,CXCR3,CYBB,EPAS1,ICAM1,IL10,IL12RB1,IL15,IL15RA,IL16,IRF6,ITGAL,ITGB2,LTB,MYD88,NLRP3,NQO1,PIK3CG,PRCP,PRKCQ,PTGS2,PTPN1,RAC2,S100A4,SAA1,SELL,SERPING1,STC1,TLR2,TLR3,TNFAIP3,TRPV2,TYROBP	48
Cell Death and Survival	apoptosis of antigen presenting cells	2.89e-14		1.722		ADAM8,APP,BIRC3,C1QA,C3AR1,CASP1,CASP9,CCL19,CCL5,CCR7,CD40,CD5L,FAS,IL10,IL15,IRF1,IRF5,ISG15,MSR1,MYD88,NFKB1,NFKBIA,PIK3AP1,PTPN6,SOAT1,SOD2,STAT1,TICAM2,TLR2,TLR3,TLR9,TNFAIP3,TNFRSF1B	33
Cell Death and Survival	cell death of hematopoietic cell lines	2.92e-14		0.726		ABCB1,BCL2A1,BIRC3,CASP9,CCL5,CCR5,CD2,CD247,CD27,CD3E,CD40,CD8A,ETV6,FAS,GHR,GZMB,HCLS1,HCST,ICAM3,IFIH1,IKZF3,IL10,IL15,INHBA,IRF8,ITGA4,KLRC4-KLRK1/KLRK1,LYN,MAP2K4,MZB1,NFKB1,NFKBIA,PIM1,PML,PRKCQ,PTPN6,PTPRC,RUNX1,SPN,SYK,TLR2,TNFAIP3,TNFRSF1B,TUBB	44
Cell-To-Cell Signaling and Interaction, Cell-mediated Immune Response, Cellular Development, Cellular Function and Maintenance, Hematological System Development and Function, Hematopoiesis, Lymphoid Tissue Structure and Development	selection of T lymphocytes	3.51e-14		1.009		CADM1,CCR7,CD3D,CD3E,CD4,DOCK2,EGR2,FAS,GIMAP4,GRB2,HLA-DMA,ITK,LCK,PRKCQ,PTPN2,PTPRC,RHOH,SIT1,SPN,TRAT1,VAV1,ZAP70	22
Cell-To-Cell Signaling and Interaction, Cellular Function and Maintenance, Inflammatory Response	phagocytosis of leukocytes	3.53e-14	Increased	3.663		APP,CAPG,CD38,CORO1A,CSF2RB,CXCL10,DEF6,DOCK2,FAS,FCER1G,FCGR1A,FCGR2B,FYN,ICOS,IL15,IRF8,ISG15,ITGB2,MARCO,MSR1,MYD88,PTPRC,SELPLG,SIGLEC1,SOAT1,SPI1,SYK,TIMD4,TLR2,TLR3,TRPV2,UCP2,VAV1	33
Cellular Movement	transmigration of blood cells	3.66e-14	Increased	2.836		APP,CCL19,CCL2,CCL4,CCL5,CCR1,CCR2,CCR5,CCR7,CD209,CD274,CD40,CTSS,CXCL10,CXCL11,CXCL9,EFNB2,FERMT3,GJA1,ICAM1,ICAM2,ITGA4,ITGAL,ITGAX,ITGB2,PRKCQ,SELL,STAT2,STC1,VAV1,ZAP70	31
Cellular Function and Maintenance, Hematological System Development and Function, Humoral Immune Response	function of B lymphocytes	3.93e-14				BST1,CCR7,CD22,CD40,CD72,CIITA,CTSS,CXCL13,HCLS1,ICOS,IGJ,JAK3,LCP1,LYN,MARCH1,MYO1G,NFKB1,PIK3CG,PTPN6,PTPRC,RGS1,SASH3,SH2D1A,TBC1D10C,TIMD4,TLR3,TLR9,TNFSF13B,VAV1	29
Cell Death and Survival	apoptosis of leukemia cell lines	4.42e-14		0.061		B2M,BCL2A1,BIRC3,C5AR1,CASP9,CCR5,CD4,CSF2RA,CSF2RB,FAF1,FAS,FCGR1A,FKBP5,GIMAP4,GNLY,GZMB,HCLS1,IL15,IL15RA,INHBA,ITGA4,LCK,LYN,MAP4K1,MAX,MSR1,NFKB1,NFKBIA,NQO1,PML,PPP1R1B,PRF1,PRKCB,PTPRC,PTPRE,RASSF5,RPS6KA1,RUNX1,S100A8,SOD2,SPN,STMN1,TLR2,TNFAIP3,TNFSF13B,TNFSF9,UBA7,UBASH3A,VAV1	49
Cellular Growth and Proliferation	formation of mononuclear leukocytes	4.53e-14		1.07		B2M,CD3D,CD3E,CD3G,CD83,EGR2,ETS1,FAS,GRAP2,IL10,IL12RB1,IL15,IL7R,INHBA,IRF1,JAK3,LAT,LAT2,LCP2,LTB,LYN,MSC,PIM1,PTPRC,SIT1,SPI1,SYK,THEMIS2,TP63,TRAT1,TYROBP,ZAP70	32
Cellular Function and Maintenance	engulfment of phagocytes	4.8e-14	Increased	3.982		APP,CAPG,CD209,CD38,CORO1A,CSF2RB,CXCL10,DEF6,DOCK2,FAS,FCER1G,FCGR1A,FCGR2B,FYN,ICOS,ISG15,ITGB2,MARCO,MSR1,MYD88,PTPN6,PTPRC,SELPLG,SIGLEC1,SOAT1,SPI1,SYK,TIMD4,TLR2,TLR3,TLR9,TRPV2,UCP2,VAV1	34
Cell-To-Cell Signaling and Interaction, Cellular Movement, Hematological System Development and Function, Immune Cell Trafficking	recruitment of antigen presenting cells	5.49e-14	Increased	3.14		ANGPT2,APP,C3AR1,C5AR1,CCL19,CCL2,CCL4,CCL5,CCR1,CCR2,CCR5,CD40,CD5L,CD8A,CMKLR1,CX3CR1,CXCL10,ETS1,F3,ICAM1,IRF5,ITGB2,LYN,MYD88,NFKBIA,PIK3CG,S100A4,TLR2,TLR5,UCP2	30
Humoral Immune Response, Protein Synthesis	quantity of IgG2a	5.49e-14		0.359		CCR1,CCR7,CD180,CD22,CD274,CD40,CD83,CXCL10,FCER1G,FCGR2B,FYN,ICOS,IFNAR2,IFNGR1,IKZF3,IL10,LCK,LTB,LYN,NPY1R,POU2AF1,PTGS2,RFTN1,SASH3,SH2D1A,TIMD4,TYROBP,VAV1	28
Lymphoid Tissue Structure and Development, Organ Development	growth of thymus gland	5.69e-14		1.391		CD2,CD3E,CD3G,CD79A,FGFR2,FYN,GRAP2,IFNAR2,IL10,IL15,IL7R,INHBA,ITK,JAK3,LCP2,LY9,MAP2K4,NFKBIA,PIK3CG,PIM1,PTGS2,PTPN6,SPI1,SYK,TNFAIP3,TNFRSF1B,ZAP70	27
Immunological Disease	immediate hypersensitivity	5.89e-14	Increased	2.119		ADRA1D,ALOX5,C3AR1,CAPG,CAPZB,CCL23,CCL5,CCR2,CCRL2,CD2,CD300LF,CNN3,CORO1A,CSF2RA,CSF2RB,CXCL9,DUSP2,ECM1,FCER1G,FCGR1A,FCGR2B,FYN,GZMB,HAVCR2,HLA-C,HLA-DRA,HLA-DRB1,IL10,ITGB7,LAT,LCP2,LYN,MC2R,MKI67,MS4A2,MX1,OPTN,PIK3CG,PRF1,PRKCB,PROM1,PTGS2,PTPRC,S100A8,SPI1,STAT1,SYK,TGM3,TLR2,TLR9,TNFAIP3,TNFRSF8,TPM3,VAV1	54
Cellular Function and Maintenance, Hematological System Development and Function	engulfment of myeloid cells	6.39e-14	Increased	3.672		APP,CAPG,CD38,CORO1A,CSF2RB,CXCL10,DEF6,DOCK2,FAS,FCER1G,FCGR1A,FCGR2B,FYN,IL15,IRF8,ISG15,ITGB2,MARCO,MSR1,MYD88,PTPN6,PTPRC,SELPLG,SIGLEC1,SOAT1,SPI1,SYK,TIMD4,TLR2,TLR3,TRPV2,UCP2,VAV1	33
Cell Death and Survival	apoptosis of tumor cell lines	6.56e-14		1.805		AATF,ABCB1,ALOX5,ANGPT2,ANKRD1,APP,ARHGAP4,ARL11,ARRB2,B2M,BCL2A1,BIRC3,BLNK,C5AR1,CACNA2D2,CAPN6,CASP1,CASP9,CCR5,CD274,CD4,CD40,CD48,CD79B,CDKN2C,CLU,CSF2RA,CSF2RB,CXCR3,CYFIP2,EAF2,EGR2,ENC1,EPAS1,ETS1,FAF1,FAS,FBXO32,FBXO5,FCGR1A,FCGR2B,FGFR2,FKBP5,FYN,GAB1,GIMAP4,GJA1,GLIPR1,GNLY,GPR65,GZMB,HCLS1,HCST,HK2,IDO1,IFNAR2,IL10,IL15,IL15RA,INHBA,IRAK2,IRF1,IRF5,IRF8,ITGA4,JAK3,KIDINS220,LCK,LTBP1,…	131
Cellular Movement, Hematological System Development and Function, Humoral Immune Response, Immune Cell Trafficking	cell movement of B lymphocytes	7.3e-14	Increased	3.306		APP,ARRB2,CCL19,CCL8,CCR2,CD22,CXCL13,CXCR3,DOCK2,ICOS,IL10,IL15,IL15RA,ITGAL,ITGB7,LCP1,LTB,NQO1,PIK3CG,POU2AF1,RAC2,RGS1,SELPLG,TNFRSF1B,TNFSF13B,ZAP70	26
Cellular Movement, Hematological System Development and Function	cell movement of hematopoietic progenitor cells	7.51e-14		1.366		CCL19,CCL2,CCL4,CCL5,CCL8,CCR2,CD38,CXCL10,CXCL11,CXCL13,CXCL9,CXCR3,GJA1,ICAM1,ITGA4,ITGAL,ITGB2,LCP1,RGS1,RUNX1,SELPLG,SPI1,SYK,ZAP70	24
Cellular Growth and Proliferation, Hematological System Development and Function	formation of lymphocytes	8.66e-14		1.211		B2M,CD3D,CD3E,CD3G,CD83,EGR2,ETS1,FAS,GRAP2,IL10,IL12RB1,IL15,IL7R,IRF1,JAK3,LAT,LAT2,LCP2,LTB,LYN,MSC,PIM1,PTPRC,SIT1,SPI1,SYK,THEMIS2,TP63,TRAT1,TYROBP,ZAP70	31
Cellular Movement, Hematological System Development and Function, Immune Cell Trafficking	infiltration by lymphocytes	1.02e-13	Increased	2.071		ACKR1,APP,ARRB2,CCL19,CCL2,CCR1,CCR2,CCR5,CCR7,CD40,CXCL10,CXCL9,FAS,IFNGR1,IL10,IL15,IL15RA,IL16,IRF6,ITGA4,ITK,LTB,MYD88,NFKB1,NFKBIA,NLRP3,PIK3CG,PRF1,PRKCQ,PTGS2,SELPLG,STAT1,TNFRSF8,UCP2	34
Inflammatory Disease, Inflammatory Response, Organismal Injury and Abnormalities, Renal and Urological Disease	Nephritis	1.15e-13		-0.124		C1QA,C4A/C4B,C5AR1,CCL2,CCL4,CCL5,CCR1,CD2,CD72,CD8A,CLU,CXCL16,CXCR3,EPAS1,FAS,FCGR2B,FYN,ICAM1,ICOS,IFIH1,IFNGR1,IKZF3,IL10,IL16,IL27RA,IRF1,IRF5,ITGA4,ITGAL,LYN,MC2R,MYD88,NFKB1,NFKBIA,PIM1,PLEKHA2,PTGS2,PTPN6,PTPRC,RASSF5,SYK,TLR2,TLR3,TLR9,TNFAIP3,TNFSF13B,TP63	47
Cellular Movement, Hematological System Development and Function, Immune Cell Trafficking, Inflammatory Response	chemotaxis of lymphocytes	1.33e-13	Increased	3.979	bias	ADAM8,CCL19,CCL2,CCL23,CCL4,CCL5,CCL8,CCR1,CCR2,CCR5,CCR7,CXCL10,CXCL11,CXCL13,CXCL16,CXCL9,CXCR3,ELMO1,FYN,GNLY,IL10,IL15,IL16,KLRC4-KLRK1/KLRK1,LAT,LCP1,PIK3CG,RAC2,RGS1,S100A4,SAA1	31
Cell-To-Cell Signaling and Interaction, Cellular Function and Maintenance, Hematopoiesis	positive selection of lymphocytes	1.47e-13		-0.269		CADM1,CD4,EGR2,GIMAP4,HLA-DMA,ITK,LCK,PRKCQ,PTPN2,PTPRC,RHOH,SIT1,SYK,TRAT1,VAV1,ZAP70	16
Hematological System Development and Function, Inflammatory Response, Tissue Morphology	quantity of dendritic cells	1.67e-13		1.253		C5AR1,CCL19,CCL2,CCR2,CCR7,CD83,CIITA,CXCL13,FCER1G,FCGR2B,GNLY,IDO1,IL10,IL15,IL15RA,IL7R,IRF1,IRF8,ITGB2,JAK3,LTB,MYD88,NFKB1,PIK3CG,PLA2G2D,PTPN6,SELL,SPI1,TLR2,TYROBP	30
Cancer, Organismal Injury and Abnormalities	abdominal neoplasm	1.68e-13		-0.242		AATF,ABCB1,ACADSB,ACE2,ACSL1,ACVR2A,ADAM8,ADAMDEC1,ADAP2,ADAR,ADORA3,ADRA1D,ADRBK2,AGK,AIM1,ALKBH1,ALOX5,AMBN,ANGEL1,ANGPT2,ANKRD1,ANO10,APBB1IP,APOBEC3H,APOBR,APP,ARHGAP21,ARHGAP25,ARHGAP26,ARHGAP30,ARHGAP4,ARHGEF28,ARL10,ARL6IP1,ARMC2,ARMCX2,ARRB2,ASAP2,ASB2,ASB9,ATCAY,ATP10A,ATP2A3,ATP6AP1L,ATP8B4,ATXN7L1,B2M,B3GALT2,BATF,BBS2,BICC1,BIN2,BIRC3,BTBD3,C12orf5,C15orf48,C1QC,C1R,C2CD3,C3AR1,C4A/C4…	619
Cell Death and Survival	cell death of antigen presenting cells	1.79e-13	Increased	2.195		ADAM8,APP,BIRC3,C1QA,C3AR1,CASP1,CASP9,CCL19,CCL5,CCR5,CCR7,CD40,CD5L,FAS,IL10,IL15,IRF1,IRF5,ISG15,MSR1,MYD88,NFKB1,NFKBIA,NLRP3,PIK3AP1,PTPN6,SOAT1,SOD2,STAT1,TICAM2,TLR2,TLR3,TLR9,TNFAIP3,TNFRSF1B	35
Cancer, Hematological Disease, Immunological Disease, Organismal Injury and Abnormalities	non-Hodgkin's disease	1.95e-13		-0.194		ADRBK2,ALOX5,B2M,BIRC3,CCR7,CD101,CD27,CD40,CD79A,CD79B,CDKN2C,CECR1,CHD3,CIITA,CSF3R,CXCL10,CXCL13,CXCL9,CXCR3,DCLK3,DDB1,DOCK2,EAF2,EGR2,ETS1,ETV6,FAS,FEN1,FGFR2,ICAM1,IFNAR2,IFNGR1,IKZF3,IL10,IL15,IL16,IRF8,JAK3,KCNAB3,KIF21B,KLHL6,MAP4K1,MAP4K4,MC2R,MEF2A,MKI67,MPEG1,MYD88,NEK6,NFKBIA,PARP14,PCDHB15,PIM1,PRF1,PRKCB,PTPN1,RASSF5,RELN,RFTN1,RNF213,SAMD9,SELL,STK17B,STMN1,TLR2,TLR9,TNFAIP3,TNFRS…	71
Cellular Function and Maintenance, Hematological System Development and Function	function of natural killer cells	2.01e-13		0		CD247,CD27,CLEC2D,CX3CR1,ELF4,ETS1,FCER1G,FYN,ICOS,IL10,IL15,IL15RA,KLRC4-KLRK1/KLRK1,MYD88,PRF1,PTPRC,SH2D1A,STAT1,TBX21,TLR3,TXNIP	21
Cellular Movement, Hematological System Development and Function, Immune Cell Trafficking	transmigration of leukocytes	2.06e-13	Increased	3.019		APP,CCL19,CCL2,CCL4,CCL5,CCR1,CCR2,CCR5,CCR7,CD209,CD274,CD40,CTSS,CXCL10,CXCL11,CXCL9,EFNB2,FERMT3,ICAM1,ICAM2,ITGA4,ITGAL,ITGAX,ITGB2,PRKCQ,SELL,STAT2,STC1,VAV1,ZAP70	30
Cell Death and Survival	apoptosis of hematopoietic cell lines	2.24e-13		0.388		ABCB1,BCL2A1,BIRC3,CASP9,CCL5,CCR5,CD2,CD27,CD3E,CD40,CD8A,ETV6,FAS,GHR,GZMB,HCLS1,ICAM3,IFIH1,IKZF3,IL10,IL15,INHBA,IRF8,ITGA4,LYN,MAP2K4,MZB1,NFKB1,NFKBIA,PIM1,PML,PRKCQ,PTPN6,PTPRC,RUNX1,SPN,SYK,TLR2,TNFAIP3,TNFRSF1B	40
Lymphoid Tissue Structure and Development	quantity of lymph follicle	2.46e-13		1.774		BCL2A1,BLNK,C4A/C4B,C5AR1,CD180,CD22,CD274,CD37,CD40,CD72,CD84,DOCK2,FCGR2B,ICOS,IKZF3,IL7R,IRF8,ITK,KLHL6,LYN,NFKB1,NPY1R,PIK3AP1,POU2AF1,PTPN2,RGS1,SASH3,SH2D1A,SIGLEC1,TYROBP,VAV1	31
Cancer, Organismal Injury and Abnormalities	melanoma	2.72e-13		-0.824		AATF,ABCB1,ABHD15,ACE2,ADAM8,ADAMDEC1,ADAR,ADORA3,AIM1,ALKBH1,ALOX5,AMBN,AMICA1,ANGEL1,ANKRD29,ANKRD45,APBB1IP,APOBR,APP,ARHGAP21,ARHGAP26,ARHGAP30,ARHGEF28,ARL11,ARRB2,ART3,ASB2,ATCAY,ATP10A,ATP2A3,ATP8B4,B2M,BBS2,BICC1,BIN2,BLNK,BST1,C10orf128,C19orf38,C1QC,C1R,C2,C2CD3,C3AR1,C4A/C4B,C4orf46,C5AR1,CACNA1E,CACNA1F,CACNA2D2,CADM1,CAPG,CAPN6,CARF,CASP1,CASP9,CASR,CCDC136,CCDC33,CCDC69,CCDC88B,CCL2…	501
Cellular Development, Hematopoiesis	maturation of mononuclear leukocytes	2.75e-13	Increased	3.111		APP,BLNK,CADM1,CD247,CD3E,CD4,CD40,CSK,FYN,HLA-DRA,ICOS,IL10,IL15,IL15RA,IL7R,ITK,LAT,LCK,LCP1,MAP2K4,PARP14,PTGS2,PTPN6,PTPRC,RHOH,RUNX1,SELL,TBX21,TLR3,TNFSF13B,TYROBP,VAV1	32
Protein Synthesis	quantity of interleukin	2.75e-13		-1.005		ARRB2,C3AR1,C5AR1,CLEC7A,CXCL16,DHX58,F3,ICOS,IFIT2,IFNAR2,IFNGR1,IL10,IL10RA,IL27RA,IRAK2,IRF1,IRF5,ITGAL,ITGB2,LAT2,LYN,MYD88,NFATC2IP,NLRC3,NLRP3,NPY1R,PRF1,SIGLEC1,SLAMF6,STAT1,TLR2,TMEM173	32
Cellular Development, Hematological System Development and Function, Hematopoiesis	maturation of lymphocytes	2.99e-13	Increased	2.993		APP,BLNK,CADM1,CD247,CD3E,CD4,CD40,CSK,FYN,HLA-DRA,ICOS,IL10,IL15,IL15RA,IL7R,ITK,LAT,LCK,LCP1,MAP2K4,PARP14,PTGS2,PTPN6,PTPRC,RHOH,RUNX1,SELL,TBX21,TNFSF13B,TYROBP,VAV1	31
Cell-To-Cell Signaling and Interaction, Cellular Movement, Hematological System Development and Function, Immune Cell Trafficking	recruitment of myeloid cells	3.24e-13	Increased	3.219		ACKR1,ADORA3,ALOX5,APP,ARRB2,C3AR1,C5AR1,CASP1,CCL19,CCL2,CCL4,CCL5,CCR1,CCR2,CD5L,CD8A,CSF2RB,CX3CR1,CXCL10,CXCL9,F3,FCGR2B,ICAM1,IL10,IL15RA,IRF6,ITGB2,LYN,MYD88,NCF4,NLRP3,PIK3CG,PIK3R5,PRKCQ,RASGRP2,SELL,SELPLG,SOD2,TLR2,TLR5,TNFRSF1B,TRPM2	42
Cell-To-Cell Signaling and Interaction, Cellular Growth and Proliferation, Hematological System Development and Function	stimulation of leukocytes	3.37e-13	Increased	2.651	bias	APP,C5AR1,CCL2,CCL5,CD2,CD209,CD274,CD3E,CD4,CD40,CD5,CD83,CXCL10,CXCL11,FAS,FYN,HAVCR2,ICOS,IL10,IL15,IRF6,ITK,KLRC4-KLRK1/KLRK1,MYD88,PTPRC,S100A4,SPN,TIMD4,TLR2,TLR3,TLR5,TLR9,TNFAIP3,TNFRSF1B,TNFSF13B,TNFSF9	36
Cell-To-Cell Signaling and Interaction, Cellular Function and Maintenance, Hematological System Development and Function, Inflammatory Response	phagocytosis of myeloid cells	3.65e-13	Increased	3.422		APP,CAPG,CD38,CORO1A,CSF2RB,CXCL10,DEF6,DOCK2,FAS,FCER1G,FCGR1A,FCGR2B,FYN,IL15,IRF8,ISG15,ITGB2,MARCO,MYD88,PTPRC,SELPLG,SIGLEC1,SOAT1,SPI1,SYK,TIMD4,TLR2,TLR3,TRPV2,UCP2,VAV1	31
Cellular Movement, Hematological System Development and Function, Immune Cell Trafficking, Inflammatory Response	chemotaxis of antigen presenting cells	4.24e-13	Increased	4.122	bias	ADORA3,APP,C3AR1,C5AR1,CCL19,CCL2,CCL4,CCL5,CCR1,CCR2,CCR5,CCR7,CCRL2,CD38,CMKLR1,CX3CR1,CXCL10,CXCL9,CXCR3,CYBB,GNLY,ICAM1,IL10,IL12RB1,IL16,MARCO,MYD88,PIK3CG,S100A4,SAA1,SELL,TLR2,TRPV2	33
Cancer, Immunological Disease, Organismal Injury and Abnormalities	lymphatic node tumor	4.3e-13		-0.194		ADRBK2,ALOX5,B2M,BIRC3,CCR7,CD101,CD27,CD40,CD79A,CD79B,CDKN2C,CECR1,CHD3,CIITA,CSF3R,CXCL10,CXCL13,CXCL9,CXCR3,DCLK3,DDB1,DOCK2,EAF2,EGR2,ETS1,ETV6,FAS,FEN1,FGFR2,ICAM1,IFNAR2,IFNGR1,IKZF3,IL10,IL15,IL16,IRF8,ITGA4,JAK3,KCNAB3,KIF21B,KLHL6,MAP4K1,MAP4K4,MC2R,MEF2A,MKI67,MPEG1,MYD88,NEK6,NFKBIA,PARP14,PCDHB15,PIM1,PRF1,PRKCB,PTPN1,RASSF5,RELN,RFTN1,RNF213,SAMD9,SELL,STK17B,STMN1,TLR2,TLR9,TNFAIP3…	72
Cellular Development, Hematological System Development and Function, Hematopoiesis	development of hematopoietic progenitor cells	4.5e-13	Increased	2.996		ADAR,B2M,BLNK,CD3D,CD3E,CD3G,CD79A,CD79B,CD83,CSF2RB,CSF3R,EGR2,ETS1,FYN,GRAP2,ICOS,IL10,IL7R,IRF1,ITGAL,JAK3,LAT,LAT2,LCP2,LYN,NQO1,PIM1,PTPRC,RUNX1,SIT1,SPI1,SYK,THEMIS2,TNFSF13B,TRAT1,TYROBP,VAV1,ZAP70	38
Cellular Development, Hematological System Development and Function, Hematopoiesis	arrest in differentiation of leukocytes	5.53e-13				BLNK,CD3D,CD3E,CD79B,CD83,FYN,GRAP2,IGKC,IKZF3,IL7R,IRF8,JAK3,LAT,LCK,LYN,NFKB1,POU2AF1,PTPRC,RHOH,RUNX1,SPI1,SYK,ZAP70	23
Cancer, Hematological Disease, Organismal Injury and Abnormalities	bone marrow neoplasm	5.53e-13		0.427		ABCB1,ACADSB,ADORA3,ADRA1D,AMICA1,ANGEL1,ARHGAP26,ARHGEF28,ARL6IP5,BCL2A1,BIRC3,BLNK,BST1,C12orf5,C4A/C4B,CADM1,CASP1,CCDC69,CCL2,CCL4,CD2,CD22,CD244,CD247,CD38,CD3D,CD3E,CD3G,CD4,CD40,CD68,CD79B,CSF2RA,CSF2RB,CSF3R,CTSS,CXCL10,CXCL11,CXCL13,CXCL9,DDX60,DIO1,DOCK2,DOK2,ELMO1,EMR1,ENC1,EPAS1,EPM2A,ETV6,F3,FAS,FAT1,FLT4,FYN,GHR,GZMB,HK3,HLA-C,HLA-DRA,HLA-DRB1,IFI44L,IFIT1,IFNAR2,IKZF3,IL10,IL15,IL2…	137
Cellular Movement, Hematological System Development and Function, Immune Cell Trafficking, Inflammatory Response	infiltration of macrophages	6.04e-13		1.662		ACKR1,ANGPT2,APP,CASP1,CCL2,CCR1,CCR2,CCR5,CNP,CXCL10,CYBB,ICAM1,IL10,IL15,IL15RA,IL16,IRF6,ITGB2,LTB,MYD88,NLRP3,NQO1,PIK3CG,PRCP,PRKCQ,PTGS2,PTPN1,RAC2,SELL,SERPING1,STC1,TLR2,TLR3,TNFAIP3	34
Cellular Function and Maintenance	internalization of cells	6.04e-13	Increased	3.295		APP,CD209,CD22,CD38,CD48,CHN1,CSF3R,CSK,DEF6,ERAP1,FCGR1A,FCGR2B,FYN,GRB2,IL10,ITGAL,ITGB2,LYN,MARCO,MSR1,MYD88,PRKCB,PTPN6,RAC2,RALB,SELPLG,SIGLEC1,SPI1,SYK,TIMD4,TLR2,TLR3,TLR9,TRIM21	34
Cellular Movement	transmigration of cells	6.04e-13	Increased	2.621		APP,CCL19,CCL2,CCL4,CCL5,CCR1,CCR2,CCR5,CCR7,CD209,CD274,CD40,CTSS,CX3CR1,CXCL10,CXCL11,CXCL9,EFNB2,F3,FERMT3,GJA1,ICAM1,ICAM2,ITGA4,ITGAL,ITGAX,ITGB2,PRKCQ,SELL,STAT2,STC1,VAV1,ZAP70	33
Cell-mediated Immune Response, Cellular Movement, Hematological System Development and Function, Immune Cell Trafficking	infiltration by T lymphocytes	6.34e-13		1.867		ACKR1,APP,ARRB2,CCL19,CCR2,CCR5,CD40,CXCL10,FAS,IFNGR1,IL10,IL15,IL15RA,IL16,ITGA4,ITK,LTB,MYD88,NLRP3,PIK3CG,PRF1,PRKCQ,SELPLG,STAT1,TNFRSF8	25
Cancer, Hematological Disease, Immunological Disease, Organismal Injury and Abnormalities	lymphocytic leukemia	6.81e-13		-1.067		ADORA3,ARL6IP5,BIRC3,BLNK,C12orf5,CADM1,CCL2,CCL4,CD2,CD22,CD244,CD247,CD38,CD3D,CD3E,CD3G,CD4,CD40,CD79B,CXCL10,CXCL11,CXCL13,CXCL9,DIO1,ELMO1,EMR1,ENC1,EPAS1,ETV6,F3,FAS,FLT4,FYN,GHR,IFNAR2,IL10,IL15,IL7R,IRF8,ITGA4,ITGB2,JAK3,KCNE4,LCK,LYN,MKI67,MTMR4,MTR,MYD88,NQO1,PARD3,PIM1,PRKCB,PTPN2,PTPRC,RHOH,RUNX1,SEMA3D,SEPT6,SP140,STON2,SYK,TBX21,TIMD4,TLR3,TLR8,TLR9,TRHDE,TUBA4A,TUBB,UBXN11,WDR91,ZA…	73
Cancer, Hematological Disease, Immunological Disease, Organismal Injury and Abnormalities	lymphoproliferative malignancy	7.98e-13		-1.067		ADORA3,ARL6IP5,BIRC3,BLNK,C12orf5,CADM1,CCL2,CCL4,CD2,CD22,CD244,CD247,CD38,CD3D,CD3E,CD3G,CD4,CD40,CD79B,CXCL10,CXCL11,CXCL13,CXCL9,DIO1,ELMO1,EMR1,ENC1,EPAS1,ETV6,F3,FAS,FLT4,FYN,GHR,IFNAR2,IL10,IL15,IL7R,IRF8,ITGA4,ITGB2,JAK3,KCNE4,LCK,LYN,MKI67,MTMR4,MTR,MYD88,NQO1,PARD3,PIM1,PRKCB,PTPN2,PTPRC,RHOH,RUNX1,SEMA3D,SEPT6,SP140,STMN1,STON2,SYK,TBX21,TIMD4,TLR3,TLR8,TLR9,TNFAIP3,TRHDE,TUBA4A,TUBB,U…	75
Cell Death and Survival	killing of leukocytes	8.59e-13		1.708		APP,CCR5,CD244,CD274,CD48,CIITA,FAS,IFNGR1,IL10,IL15,KLRC4-KLRK1/KLRK1,LY9,MSR1,MYD88,PRF1,PTPRCAP,SH2D1A,SLAMF6,SLAMF7,STAT1,SYK	21
Hematological Disease, Immunological Disease	B-cell lymphoproliferative disorder	8.87e-13		-0.841		ADRBK2,ALOX5,ARL6IP5,B2M,BIRC3,CCL2,CCL4,CCR7,CD101,CD244,CD27,CD38,CD40,CD79A,CD79B,CDKN2C,CECR1,CHD3,CIITA,CXCL11,CXCL13,CXCL9,DCLK3,DDB1,DIO1,DOCK2,EAF2,EGR2,EMR1,ENC1,EPAS1,ETS1,ETV6,FAS,FEN1,FLT4,IFNAR2,IFNGR1,IKZF3,IL10,IRF8,ITGA4,ITGB2,ITK,KCNAB3,KIF21B,KLHL6,LCK,LYN,MEF2A,MKI67,MPEG1,MTMR4,MYD88,PARP14,PCDHB15,PIM1,PRF1,PRKCB,PTPN1,RASSF5,RELN,RFTN1,RHOH,RNF213,SAMD9,SEMA3D,SEPT6,SP140,ST…	83
Cellular Growth and Proliferation, Hematological System Development and Function, Tissue Development	generation of T lymphocytes	9.21e-13		1.755		CD27,CD4,CD40,CD5,CD83,CXCL10,CXCR3,FYN,ICOS,IL10,IL10RA,IL12RB1,IL15,IL15RA,IL27RA,ITGA4,ITGAL,ITK,JAK3,LTBP1,MYD88,NFKBIA,PRKCQ,PSMB8,PSMB9,PTPN6,TBX21,TNFSF13B	28
Cell-To-Cell Signaling and Interaction, Hematological System Development and Function, Immune Cell Trafficking	adhesion of antigen presenting cells	9.49e-13		-0.347		APP,CD2,CD209,CD48,ICAM1,ICAM2,ICAM3,ICOS,ITGA4,ITGAL,ITGB2,LYN,MARCO,PIK3CG,PLXNC1,PTGS2,PTPN6,SPI1	18
Cellular Development, Hematological System Development and Function, Hematopoiesis, Humoral Immune Response	differentiation of B lymphocytes	9.9e-13		1.417		BLNK,CD27,CD38,CD40,CD72,CD79A,CD79B,ETS1,ETV6,FYN,GIMAP1,ICOS,IGKC,IKZF3,IL10,IL15,IL7R,INHBA,IRF8,JAK3,KLHL6,LAT,LCP1,LYN,MYD88,MZB1,NFKB1,NFKBIA,PIK3AP1,POU2AF1,PTGS2,PTPN2,PTPN6,PTPRC,RASSF5,RUNX1,SPI1,SYK,TLR9,TNFSF13B,VAV1	41
Cellular Movement, Hematological System Development and Function, Immune Cell Trafficking, Inflammatory Response	infiltration by neutrophils	9.96e-13		1.178		ACKR1,ADAM8,ANGPT2,C2,C3AR1,C4A/C4B,CASP1,CCL4,CCR2,CMKLR1,CXCL10,FAS,FCER1G,ICAM1,IL10,IRF6,ITGAL,ITGB2,JAK3,MYD88,NCF1,NFKBIA,NQO1,NT5E,PIK3CG,PLCB2,PTGS2,RAC2,SELL,TLR2,TLR3,TNFAIP3,TNFRSF1B,TRPM2	34
Cell-To-Cell Signaling and Interaction	aggregation of cells	1.04e-12	Increased	3.505		APP,CADM1,CCL5,CD2,CD209,CD38,CD4,CD40,CD6,CLU,CXCL10,CXCL9,CXCR3,EFNB2,ETV6,F2R,F3,FCER1G,FERMT3,FYN,HCLS1,ICAM1,ICAM2,ICAM3,IL15,ITGAL,ITGB2,LAT,LCK,LCP2,LYN,P2RY1,PIK3CG,PLCB2,PLEK,PRKCQ,PTGS2,PTPN1,PTPN6,PTPRC,RASGRP2,RELN,SELL,SELPLG,SPN,STXBP1,SYK,TLR2,TNFRSF8,VAV1,WNT2,ZAP70	52
Cellular Development	arrest in differentiation of cells	1.06e-12				BLNK,CD3D,CD3E,CD40,CD79B,CD83,FYN,GRAP2,IGKC,IKZF3,IL7R,IRF8,JAK3,LAT,LCK,LYN,NFKB1,PML,POU2AF1,PTPRC,RHOH,RUNX1,SPI1,SYK,ZAP70	25
Cellular Movement, Hematological System Development and Function, Immune Cell Trafficking	cell movement of natural killer cells	1.14e-12	Increased	3.674	bias	CCL2,CCL5,CCL8,CCR5,CCR7,CD40,CMKLR1,CX3CR1,CXCL10,CXCL9,CXCR3,FERMT3,GNLY,IL10,IL15,IL15RA,IL16,KLRC4-KLRK1/KLRK1,PIK3CG,PRKCQ,SELL,TLR2	22
Cell Death and Survival, Hematological System Development and Function	cell viability of lymphocytes	1.23e-12	Increased	4.346		CASP9,CD22,CD3E,CD40,CD79A,CD8A,CLU,DEF6,F2R,FAS,FCRL3,ICOS,IL10,IL15,IL27RA,IL7R,ITGAL,JAK3,LAT,MYD88,NCF2,NFKB1,PARP14,PIK3CG,PIM1,PRKCB,PRKCQ,PTPRC,SH3KBP1,SPN,STAT1,SYK,TBX21,TLR9,TNFRSF1B,TNFSF13B,TNFSF9	37
Cell-mediated Immune Response, Cellular Movement, Hematological System Development and Function, Immune Cell Trafficking, Inflammatory Response	chemotaxis of T lymphocytes	1.26e-12	Increased	3.509	bias	CCL19,CCL2,CCL23,CCL4,CCL5,CCL8,CCR1,CCR2,CCR5,CCR7,CXCL10,CXCL11,CXCL13,CXCL16,CXCL9,ELMO1,FYN,GNLY,IL10,IL15,IL16,LAT,LCP1,PIK3CG,RGS1,S100A4	26
Cell-To-Cell Signaling and Interaction, Hematological System Development and Function	aggregation of blood cells	1.54e-12	Increased	3.734		APP,CCL5,CD209,CD4,CD40,CLU,CXCL10,CXCL9,CXCR3,EFNB2,F2R,F3,FCER1G,FERMT3,FYN,HCLS1,ICAM1,ICAM3,IL15,ITGAL,ITGB2,LAT,LCK,LCP2,LYN,P2RY1,PIK3CG,PLCB2,PLEK,PRKCQ,PTGS2,PTPN1,PTPN6,RASGRP2,SELL,SELPLG,SPN,STXBP1,SYK,TLR2,TNFRSF8,VAV1	42
Cell-To-Cell Signaling and Interaction, Cellular Function and Maintenance, Inflammatory Response	phagocytosis of phagocytes	1.56e-12	Increased	3.308		APP,CAPG,CD38,CORO1A,CSF2RB,CXCL10,DEF6,DOCK2,FAS,FCER1G,FCGR1A,FCGR2B,FYN,ICOS,ISG15,ITGB2,MARCO,MYD88,PTPRC,SELPLG,SIGLEC1,SOAT1,SPI1,SYK,TIMD4,TLR2,TLR3,TRPV2,UCP2,VAV1	30
Cellular Development, Hematological System Development and Function, Hematopoiesis	arrest in differentiation of lymphocytes	1.56e-12				BLNK,CD3D,CD3E,CD79B,CD83,FYN,GRAP2,IGKC,IKZF3,IL7R,IRF8,JAK3,LAT,LCK,LYN,NFKB1,POU2AF1,PTPRC,RHOH,SPI1,SYK,ZAP70	22
Inflammatory Disease, Respiratory Disease	Asthma	1.61e-12		1.342		ADORA3,ADRA1D,ALOX5,ARRB2,C3AR1,C4A/C4B,CACNA2D2,CCL2,CCL5,CD4,CD68,CD8A,CX3CR1,CXCL10,FCGR1A,FCGR2B,HAVCR2,HMGCR,ICAM1,ICOS,IKZF3,IL10,IL16,ITGA4,KCNA3,MC2R,MS4A2,PDE7A,PHF11,PTGS2,PTPRC,SELL,TBX21,TLR2,TLR9,TNFRSF8	36
Cellular Development, Cellular Growth and Proliferation, Hematological System Development and Function, Hematopoiesis	proliferation of hematopoietic cells	2.03e-12		0.673		BLNK,CCL2,CCL23,CCL4,CD2,CD22,CD3E,CD40,CD79A,CSF2RB,CSF3R,CXCL10,EPAS1,FAS,FYB,FYN,GRAP2,IFNAR2,IL10,IL15,IL7R,INHBA,IRF8,ITK,JAK3,LCP2,LY9,MAFB,MAP2K4,NFKBIA,PIK3CG,PIM1,PTGS2,PTPN6,PTPRC,RAC2,RUNX1,SMAD5,SPI1,STAT1,SYK,TNFAIP3,TNFRSF1B,ZAP70	44
Inflammatory Disease, Inflammatory Response, Organismal Injury and Abnormalities, Renal and Urological Disease	glomerulonephritis	2.47e-12		-0.938		C1QA,C4A/C4B,C5AR1,CCL2,CCL4,CCL5,CCR1,CD2,CD72,CLU,CXCL16,FAS,FCGR2B,FYN,ICAM1,ICOS,IFIH1,IFNGR1,IKZF3,IL10,IL16,IL27RA,IRF1,IRF5,ITGA4,ITGAL,LYN,MC2R,MYD88,NFKBIA,PLEKHA2,PTPN6,PTPRC,RASSF5,SYK,TLR3,TLR9,TNFAIP3,TNFSF13B	39
Embryonic Development, Lymphoid Tissue Structure and Development, Organ Development, Organismal Development, Tissue Development	formation of lymphoid organ	2.52e-12	Increased	2.776		B2M,C4A/C4B,CCL19,CCR7,CD37,CD3D,CD3E,CD3G,CD40,CD83,CXCL13,EAF2,EGR2,ETS1,FAS,GRAP2,ICOS,IGKC,IKZF3,IL10,IL15,IL7R,IRF1,JAK3,KLHL6,LAT,LAT2,LCP2,LTB,MAFB,NFKB1,NFKBIA,NQO1,PIM1,POU2AF1,PTPRC,RGS1,SIT1,SPI1,SYK,THEMIS2,TNFRSF1B,TRAT1,TYROBP,ZAP70	45
Cell-To-Cell Signaling and Interaction, Cellular Movement, Hematological System Development and Function, Immune Cell Trafficking, Inflammatory Response	recruitment of macrophages	2.57e-12	Increased	2.882		ANGPT2,APP,C3AR1,C5AR1,CCL2,CCL4,CCR1,CCR2,CCR5,CD40,CD5L,CD8A,CMKLR1,CX3CR1,CXCL10,ETS1,F3,ICAM1,ITGB2,LYN,MYD88,NFKBIA,PIK3CG,S100A4,TLR2,UCP2	26
Cancer, Organismal Injury and Abnormalities	abdominal cancer	2.69e-12		-0.883		AATF,ABCB1,ACADSB,ACE2,ACSL1,ACVR2A,ADAM8,ADAMDEC1,ADAP2,ADAR,ADORA3,ADRA1D,ADRBK2,AGK,AIM1,ALKBH1,ALOX5,AMBN,ANGEL1,ANGPT2,ANKRD1,ANO10,APBB1IP,APOBEC3H,APOBR,APP,ARHGAP21,ARHGAP25,ARHGAP30,ARHGAP4,ARHGEF28,ARL10,ARL6IP1,ARMC2,ARMCX2,ARRB2,ASAP2,ASB2,ASB9,ATCAY,ATP10A,ATP2A3,ATP6AP1L,ATP8B4,ATXN7L1,B2M,B3GALT2,BATF,BBS2,BICC1,BIN2,BIRC3,BTBD3,C12orf5,C15orf48,C1QC,C1R,C2CD3,C3AR1,C4A/C4B,CACNA1E…	610
Immunological Disease	delayed hypersensitive reaction	2.77e-12		0.992		ANGPT2,CCL2,CCL5,CCR1,CCR5,CCR7,CD2,CD83,CXCL10,FCER1G,FCGR2B,HLA-DMA,ICAM1,IDO1,IFITM1,IL10,IL15,IL27RA,ITGB2,LAPTM5,MX1,NCF1,NFKBIA,NLRP3,NPY1R,PIK3CG,PLA2G2D,PSME2,SELL,SOD2	30
Cancer, Hematological Disease, Immunological Disease, Organismal Injury and Abnormalities	leukemia	2.93e-12		-0.028		ABCB1,ACADSB,ADORA3,ADRA1D,AMICA1,ANGEL1,ARHGAP26,ARHGEF28,ARL6IP5,BCL2A1,BIRC3,BLNK,BST1,C12orf5,C4A/C4B,CADM1,CCDC69,CCL2,CCL4,CD2,CD22,CD244,CD247,CD38,CD3D,CD3E,CD3G,CD4,CD40,CD68,CD79B,CSF2RA,CSF2RB,CSF3R,CTSS,CXCL10,CXCL11,CXCL13,CXCL9,DDX60,DIO1,DOCK2,DOK2,ELMO1,EMR1,ENC1,EPAS1,EPM2A,ETV6,F3,FAS,FAT1,FCGR1A,FCGR2B,FLT4,FYN,GHR,GZMB,HK3,HLA-C,HLA-DRA,HLA-DRB1,IFI44L,IFIT1,IFNAR2,IL10,IL15,I…	134
Inflammatory Response, Respiratory Disease	inflammation of lung	2.93e-12		-0.654		ACKR1,CASP1,CCL2,CCR1,CCR2,CCR5,CD300LF,CD4,CD72,CIITA,CLEC7A,CMKLR1,CSF2RB,CSK,CTSS,CXCR3,CYBB,FAS,FCGR2B,FGFR2,FLT4,HMGCR,ICAM1,ICOS,IFNGR1,IL10,IL15,IL15RA,ITK,LAT,LCK,LCP2,LYN,MMP13,MYD88,NCF1,NEO1,NFKB1,NLRP3,NQO1,NT5E,PTGS2,PTPN6,PTPRC,S100A4,SELL,SERPINB1,SPI1,STAT1,TLR2,TLR3,TLR5,TNFAIP6,TNFRSF1B,TRPM2,TUBB	56
Cancer, Hematological Disease, Immunological Disease, Organismal Injury and Abnormalities	acute lymphocytic leukemia	2.95e-12		-1.067		ADORA3,BLNK,C12orf5,CD2,CD22,CD247,CD3D,CD3E,CD3G,CD4,CXCL10,ELMO1,ETV6,F3,FAS,FYN,GHR,IFNAR2,IL15,IL7R,JAK3,KCNE4,LCK,LYN,MKI67,MTR,NQO1,PARD3,PTPN2,PTPRC,RHOH,RUNX1,SYK,TLR3,TLR9,TUBA4A,TUBB	37
Cellular Movement, Hematological System Development and Function, Immune Cell Trafficking	migration of peripheral blood lymphocytes	3.03e-12	Increased	2.003	bias	CCL19,CCL4,CCL5,CCR5,CXCL16,CXCL9,CXCR3,FAM65B,ICAM1,LCP1,PLCB2,RGS1	12
Infectious Disease	infection of blood cells	3.23e-12		0.349		ACKR1,CASP1,CCL4,CCL5,CCR1,CCR2,CCR5,CD209,CD4,CD40,EIF2AK4,HAVCR2,IL15,IRF1,ITGA4,ITGB7,SAMHD1,SIGLEC1,STAT1,TLR2,TLR9	21
Hematological Disease, Immunological Disease, Infectious Disease	infection of mononuclear leukocytes	3.27e-12		0.414		CCL4,CCL5,CCR1,CCR2,CCR5,CD209,CD4,CD40,HAVCR2,IL15,ITGA4,ITGB7,SAMHD1,SIGLEC1,TLR2	15
Cellular Growth and Proliferation, Tissue Development	generation of mononuclear leukocytes	3.43e-12	Increased	2.281		CD27,CD4,CD40,CD5,CD83,CXCL10,CXCR3,ETS1,FYN,ICOS,IL10,IL10RA,IL12RB1,IL15,IL15RA,IL27RA,IL7R,ITGA4,ITGAL,ITK,JAK3,LTBP1,MYD88,NFKBIA,PRKCQ,PSMB8,PSMB9,PTPN6,TBX21,TLR9,TNFSF13B	31
Cell Death and Survival	killing of lymphocytes	3.51e-12	Increased	2.074		CCR5,CD244,CD274,CD48,CIITA,FAS,IFNGR1,IL15,KLRC4-KLRK1/KLRK1,LY9,MYD88,PRF1,PTPRCAP,SH2D1A,SLAMF6,SLAMF7,STAT1,SYK	18
Cell-mediated Immune Response, Cellular Development, Cellular Function and Maintenance, Cellular Growth and Proliferation, Hematological System Development and Function, Hematopoiesis, Lymphoid Tissue Structure and Development, Organ Development	proliferation of thymocytes	4.02e-12		1.28		CD2,CD3E,CD79A,FYN,GRAP2,IFNAR2,IL10,IL15,IL7R,INHBA,ITK,JAK3,LCP2,LY9,MAP2K4,NFKBIA,PIK3CG,PTGS2,PTPN6,SPI1,SYK,TNFAIP3,TNFRSF1B,ZAP70	24
Cell-To-Cell Signaling and Interaction, Inflammatory Response	response of macrophages	4.05e-12	Increased	2.465		APP,CAPG,CD38,CLEC7A,DEF6,DOCK2,EIF2AK4,F2R,FAS,FCER1G,FCGR1A,FCGR2B,FYN,IL10,IL10RA,IL15,IRF8,ISG15,ITGB2,LYN,MARCO,MYD88,PTPRC,SIGLEC1,SOAT1,SPI1,TIMD4,TLR2,TLR3,TLR9,TRPV2,UCP2	32
Humoral Immune Response, Protein Synthesis	quantity of IgG3	4.08e-12		1.388		BLNK,BST1,CCR7,CD180,CD22,CD40,CD83,FCER1G,FCGR2B,ICOS,IFNGR1,IKZF3,LCK,MYD88,NFKB1,PIK3AP1,POU2AF1,PTGS2,SAMSN1,SH2D1A,TLR2,TYROBP,VAV1	23
Cellular Movement, Hematological System Development and Function, Immune Cell Trafficking, Inflammatory Response	infiltration of phagocytes	4.43e-12		1.983		ACKR1,ANGPT2,APP,CASP1,CCL2,CCL4,CCR1,CCR2,CCR5,CNP,CXCL10,CYBB,ICAM1,IL10,IL15,IL15RA,IL16,IRF6,ITGB2,LTB,MYD88,NLRP3,NQO1,PIK3CG,PRCP,PRKCQ,PTGS2,PTPN1,RAC2,SELL,SERPING1,STC1,TLR2,TLR3,TNFAIP3	35
Cancer, Hematological Disease, Organismal Injury and Abnormalities	bone marrow cancer	5.36e-12		0.28		ABCB1,ACADSB,ADORA3,ADRA1D,AMICA1,ANGEL1,ARHGAP26,ARHGEF28,ARL6IP5,BCL2A1,BIRC3,BLNK,BST1,C12orf5,C4A/C4B,CADM1,CCDC69,CCL2,CCL4,CD2,CD22,CD244,CD247,CD38,CD3D,CD3E,CD3G,CD4,CD40,CD68,CD79B,CSF2RA,CSF2RB,CSF3R,CTSS,CXCL10,CXCL11,CXCL13,CXCL9,DDX60,DIO1,DOCK2,ELMO1,EMR1,ENC1,EPAS1,EPM2A,ETV6,F3,FAS,FAT1,FLT4,FYN,GHR,GZMB,HK3,HLA-C,HLA-DRA,HLA-DRB1,IFI44L,IFIT1,IFNAR2,IL10,IL15,IL7R,IRAK2,IRF1,IRF8…	131
Cellular Development, Hematopoiesis	maturation of dendritic cells	5.44e-12	Increased	3.216		CCL19,CCL5,CCR2,CD209,CD40,CD83,CLEC7A,FAS,FCGR2B,HAVCR2,ICAM1,IFIH1,IL10,IL15,IRF1,IRF8,ITGB2,LYN,MYD88,NPY1R,STAT1,TLR2,TLR3,TLR5,TLR8,TLR9,TNFRSF1B,TNFSF9,TYROBP	29
Lymphoid Tissue Structure and Development, Organ Morphology, Organismal Development	abnormal morphology of spleen	5.46e-12				ALOX5,BLNK,CCR2,CCR7,CD247,CD40,CDKN2C,DOCK2,DOK2,ETS1,FAS,FCGR2B,FYN,GDF11,GHR,ICOS,IKZF3,IL10,IRF1,IRF8,ITGB2,JAK3,KLHL6,LAT,LCP2,LTB,LYN,MARCO,MSR1,NFKB1,NFKBIA,NLRC5,NPY1R,PFKM,PRF1,PTGS2,PTPN2,PTPRC,RASSF2,RASSF5,RHOH,SELL,SPI1,VAV1,ZAP70	45
Hematological System Development and Function, Humoral Immune Response, Lymphoid Tissue Structure and Development, Tissue Morphology	quantity of follicular B lymphocytes	6.29e-12		1.808		BCL2A1,BLNK,CD180,CD22,CD274,CD40,CD72,CD84,DOCK2,ICOS,IKZF3,IRF8,ITK,KLHL6,LYN,NFKB1,NPY1R,PIK3AP1,POU2AF1,PTPN2,RGS1,SASH3,SH2D1A,SIGLEC1,TYROBP,VAV1	26
Hematological System Development and Function, Hematopoiesis	development of hematopoietic system	6.56e-12	Increased	3.017		ADAR,B2M,BLNK,CCR1,CD3D,CD3E,CD3G,CD40,CD79A,CD79B,CD83,CSF2RB,CSF3R,EGR2,ETS1,ETV6,FYN,GRAP2,ICOS,IL10,IL15,IL7R,IRF1,ITGAL,JAK3,LAT,LAT2,LCP2,LYN,NQO1,PIM1,PML,PTPRC,RUNX1,SIT1,SPI1,SYK,THEMIS2,TNFSF13B,TRAT1,TYROBP,VAV1,ZAP70	43
Cancer, Dermatological Diseases and Conditions, Organismal Injury and Abnormalities	skin tumor	7.62e-12		0.162		ABCB1,ADAM8,ADAMDEC1,ADORA3,AIM1,ALKBH1,ALOX5,AMBN,ANKRD29,ANKRD45,APBB1IP,APOBR,APP,ARHGAP21,ARHGAP26,ARHGAP30,ARHGEF28,ARL11,ASB2,ATCAY,ATP2A3,ATP8B4,BBS2,BIN2,BLNK,C10orf128,C1QC,C1R,C2,C3AR1,C4A/C4B,CACNA1E,CACNA1F,CACNA2D2,CAPN6,CARF,CASP1,CASR,CCDC88B,CCL8,CCR1,CCR2,CCR5,CCR7,CCRL2,CD180,CD2,CD209,CD22,CD300C,CD300LF,CD3E,CD40,CD53,CD5L,CD72,CD79A,CD84,CD96,CD97,CECR1,CFI,CHD3,CHST9,CIITA,C…	353
Cell-To-Cell Signaling and Interaction, Hematological System Development and Function, Inflammatory Response	binding of professional phagocytic cells	7.74e-12	Increased	2.866		APP,CCL2,CCL5,CCR1,CD2,CD209,CD4,CD40,CD48,CD83,CXCL10,FCGR1A,FERMT3,FGF1,ICAM1,IL10,ITGA4,ITGAL,ITGB2,LYN,MARCO,MSR1,PTPN6,PTPRC,SELL,SELPLG,TRPV2	27
Cellular Function and Maintenance, Hematological System Development and Function	function of granulocytes	7.83e-12				ALOX5,BCL2A1,C3AR1,CCR1,CLEC7A,CSF2RB,CXCL10,CYBB,FYN,GJA1,ICAM2,IL10,ITGAL,ITGB2,LCP1,LYN,MYD88,NCF1,PIK3CG,PLAC8,PLCB2,RAC2,S100A4,SERPINB1,SLAMF6,SYK	26
Hematological System Development and Function, Immune Cell Trafficking, Inflammatory Response, Tissue Development	accumulation of lymphocytes	7.91e-12		0.27		ARRB2,B2M,C4A/C4B,CCL2,CCL5,CCR5,CCR7,CD27,CD274,CD40,CX3CR1,CXCL10,CXCR3,DEF6,FAS,ICAM1,ICOS,IL10RA,IL15,ITGAL,ITGB2,LAT,MYD88,NT5E,PRKCQ,PTPN1,SELL,TLR9,TNFRSF8	29
Inflammatory Response	TH1 immune response	8.19e-12		1.38		C5AR1,CCL5,CCR1,CCR2,CCR5,CLEC7A,CXCL10,CXCR3,ICAM1,IL10,IL12RB1,IL15,IL27RA,IRF1,ITK,MYD88,NCF1,SLC11A1,TBX21,TLR2,TLR9	21
Cellular Development, Hematological System Development and Function, Hematopoiesis	differentiation of hematopoietic cells	8.97e-12	Increased	3.513		ADAR,ARL11,BLNK,CD2,CD3E,CD40,CD6,CD79B,CD8B,CSF2RB,CSF3R,EML1,EPAS1,ESCO2,ETV6,FAS,FCGR2B,FYN,HERC6,ICAM2,IL10,IL15,IL15RA,INHBA,IRF1,IRF8,JAK3,LAT,LCK,LCP2,LYN,MAFB,MAP4K1,MAX,MZB1,NFKBIA,PLD4,PML,PTGS2,PTPN1,PTPN6,PTPRC,RPS6KA1,RUNX1,SPI1,STON2,SYK,TESC,TLR9,TNFSF13B,ZAP70	51
Cellular Development, Hematological System Development and Function, Hematopoiesis	differentiation of hematopoietic progenitor cells	9.15e-12	Increased	3.63		ADAR,ARL11,BLNK,CD2,CD3E,CD40,CD6,CD79B,CD8B,CSF2RB,CSF3R,EML1,EPAS1,ESCO2,ETV6,FAS,FCGR2B,FYN,HERC6,ICAM2,IL10,IL15,IL15RA,INHBA,IRF1,IRF8,LAT,LCK,LCP2,LYN,MAFB,MAP4K1,MAX,MZB1,NFKBIA,PLD4,PML,PTGS2,PTPN1,PTPN6,PTPRC,RPS6KA1,RUNX1,SPI1,STON2,SYK,TESC,TLR9,TNFSF13B,ZAP70	50
Cell Death and Survival	cell death of tumor cell lines	9.65e-12	Increased	2.224		AATF,ABCB1,ALOX5,ANGPT2,ANKRD1,APP,ARHGAP4,ARL11,ARL6IP1,ARRB2,B2M,BCL2A1,BIRC3,BLNK,C5AR1,CACNA2D2,CADM1,CAPN6,CASP1,CASP9,CCL2,CCR5,CD247,CD274,CD4,CD40,CD48,CD79B,CDKN2C,CLU,CSF2RA,CSF2RB,CXCR3,CYFIP2,DRAM1,EAF2,EGR2,ENC1,EPAS1,ETS1,FAF1,FAS,FBXO32,FBXO5,FCGR1A,FCGR2B,FEN1,FGFR2,FKBP5,FYN,GAB1,GIMAP4,GJA1,GLIPR1,GNLY,GPR65,GZMB,GZMK,HCLS1,HCST,HK2,IDO1,IFNAR2,IL10,IL15,IL15RA,INHBA,IRAK2,IRF1,…	149
Cellular Growth and Proliferation, Hematological System Development and Function, Tissue Development	generation of lymphocytes	9.77e-12	Increased	2.145		CD27,CD4,CD40,CD5,CD83,CXCL10,CXCR3,ETS1,FYN,ICOS,IL10,IL10RA,IL12RB1,IL15,IL15RA,IL27RA,IL7R,ITGA4,ITGAL,ITK,JAK3,LTBP1,MYD88,NFKBIA,PRKCQ,PSMB8,PSMB9,PTPN6,TBX21,TNFSF13B	30
Lymphoid Tissue Structure and Development, Organ Morphology, Organismal Development	morphology of spleen	9.79e-12				ALOX5,BLNK,CCR2,CCR7,CD247,CD40,CDKN2C,DOCK2,DOK2,ETS1,FAS,FCGR2B,FYN,GDF11,GHR,ICOS,IKZF3,IL10,IRF1,IRF8,ITGB2,JAK3,KLHL6,LAT,LCP2,LTB,LYN,MARCO,MSR1,NFKB1,NFKBIA,NLRC5,NPY1R,PFKM,PRF1,PTGS2,PTPN2,PTPRC,RASSF2,RASSF5,RHOH,SELL,SPI1,TNFSF13B,VAV1,ZAP70	46
Immunological Disease, Infectious Disease	acquired immunodeficiency syndrome	1.05e-11				ABCB1,ALOX5,C4A/C4B,CCL3L1,CCR5,CD22,CLU,FAS,FCGR1A,FCGR2B,HLA-C,IFNAR2,IL10,PTGS2,VAV1	15
Cellular Growth and Proliferation, Hematological System Development and Function, Hematopoiesis	formation of hematopoietic progenitor cells	1.06e-11		1.758		B2M,CD3D,CD3E,CD3G,CD83,EGR2,ETS1,GRAP2,IFNGR1,IL10,IL7R,INHBA,IRF1,IRF8,JAK3,LAT,LAT2,LCP2,PIM1,PTPRC,SIT1,SPI1,STAT1,SYK,THEMIS2,TRAT1,TYROBP,ZAP70	28
Cell-To-Cell Signaling and Interaction, Cellular Movement, Hematological System Development and Function, Immune Cell Trafficking, Inflammatory Response	recruitment of neutrophils	1.06e-11	Increased	3.156		ACKR1,ADORA3,ALOX5,ARRB2,C3AR1,C5AR1,CASP1,CCL19,CCL2,CCL4,CCL5,CCR1,CCR2,CD8A,CX3CR1,CXCL10,FCGR2B,ICAM1,IL10,IRF6,ITGB2,LYN,MYD88,NCF4,NLRP3,PIK3CG,PIK3R5,PRKCQ,RASGRP2,SELL,SELPLG,SOD2,TLR2,TLR5,TRPM2	35
Cellular Development, Hematopoiesis	maturation of phagocytes	1.14e-11	Increased	2.981		CCL19,CCL5,CCR2,CD209,CD40,CD83,CLEC7A,FAS,FCGR2B,HAVCR2,ICAM1,IFIH1,IL10,IL15,INHBA,IRF1,IRF8,ITGB2,LYN,MYD88,NPY1R,PML,STAT1,TLR2,TLR3,TLR5,TLR8,TLR9,TNFRSF1B,TNFSF9,TYROBP	31
Hematological Disease	blood protein disorder	1.15e-11		-1.342		B2M,BLNK,C4A/C4B,CASP9,CCL2,CCL4,CCL5,CD247,CD27,CD274,CD38,CD40,CD79A,CD79B,DEF6,FAS,FBXO9,FCGR1A,FCGR2B,FEN1,FGFR2,FYB,GHR,ICOS,IFIT2,IFIT3,IFNAR2,IGKC,IL10,IL15,KLRC4-KLRK1/KLRK1,LCP2,MAP2K4,MAX,MICA,MKI67,MYD88,NFKB1,PKP2,PRF1,PRKCB,PSMB8,PSMB9,PTGS2,PTPN1,PTPN6,PTPRC,RNF213,SIGLEC1,SOD2,SPI1,TLR9,TNFAIP3,VAV1,ZAP70	55
Cancer, Dermatological Diseases and Conditions, Organismal Injury and Abnormalities	skin cancer	1.21e-11		0.061		ABCB1,ADAM8,ADAMDEC1,ADORA3,AIM1,ALKBH1,ALOX5,AMBN,ANKRD29,ANKRD45,APBB1IP,APOBR,APP,ARHGAP21,ARHGAP26,ARHGAP30,ARHGEF28,ARL11,ASB2,ATCAY,ATP2A3,ATP8B4,BBS2,BIN2,BLNK,C10orf128,C1QC,C1R,C2,C3AR1,C4A/C4B,CACNA1E,CACNA1F,CACNA2D2,CAPN6,CARF,CASP1,CASR,CCDC88B,CCL8,CCR1,CCR2,CCR5,CCR7,CCRL2,CD180,CD2,CD209,CD22,CD300C,CD300LF,CD3E,CD40,CD53,CD5L,CD72,CD79A,CD84,CD96,CD97,CECR1,CFI,CHD3,CHST9,CIITA,C…	349
Organismal Development	abnormal morphology of body cavity	1.26e-11				ACE2,ACVR2A,ADAR,ALOX5,ARRB2,B2M,BIRC3,BLNK,CCR1,CCR2,CCR5,CCR7,CD247,CD38,CD3E,CD4,CD40,CD5L,CD8A,CDKN2C,CFI,CLEC7A,CLU,CMKLR1,CSF2RB,CYBB,DHX58,DOCK2,DOK2,EAF2,EFNB2,EHD3,EPAS1,EPM2A,ETS1,ETV6,F2R,F3,FAS,FAT1,FCER1G,FCGR2B,FGFR2,FYN,GDF11,GHR,GJA1,GRAP2,HCST,HIRA,HIST1H1D,HTR1B,ICOS,IFNGR1,IGKC,IKZF3,IL10,IL15,IL7R,IRF1,IRF8,ITGA4,ITGB2,ITGB7,ITK,JAK3,KIDINS220,KLHL6,LAT,LCK,LCP2,LTB,LTBP1,LYN,…	122
Cell-To-Cell Signaling and Interaction, Cellular Growth and Proliferation, Hematological System Development and Function	stimulation of lymphocytes	1.28e-11		1.827	bias	CD2,CD209,CD274,CD3E,CD4,CD40,CD5,CD83,CXCL10,CXCL11,FAS,FYN,HAVCR2,ICOS,IL10,IL15,IRF6,ITK,KLRC4-KLRK1/KLRK1,MYD88,PTPRC,S100A4,SPN,TIMD4,TNFAIP3,TNFRSF1B,TNFSF13B,TNFSF9	28
Cellular Movement, Hematological System Development and Function, Immune Cell Trafficking	cell movement of PBMCs	1.32e-11		1.154	bias	ANGPT2,APP,CCL19,CCL2,CCL4,CCL5,CCL8,CCR1,CCR5,CCR7,CXCL13,EFNB2,F2R,IL10,IL15,TLR2	16
Cell-To-Cell Signaling and Interaction, Cellular Growth and Proliferation, Hematological System Development and Function	stimulation of mononuclear leukocytes	1.35e-11		1.982	bias	CCL2,CD2,CD209,CD274,CD3E,CD4,CD40,CD5,CD83,CXCL10,CXCL11,FAS,FYN,HAVCR2,ICOS,IL10,IL15,IRF6,ITK,KLRC4-KLRK1/KLRK1,MYD88,PTPRC,S100A4,SPN,TIMD4,TNFAIP3,TNFRSF1B,TNFSF13B,TNFSF9	29
Organismal Development	morphology of body cavity	1.36e-11				ACE2,ACVR2A,ADAR,ALOX5,ARRB2,B2M,BIRC3,BLNK,CAPZB,CASP9,CCR1,CCR2,CCR5,CCR7,CD247,CD38,CD3E,CD4,CD40,CD5L,CD8A,CDKN2C,CFI,CLEC7A,CLU,CMKLR1,CSF2RB,CYBB,DHX58,DOCK2,DOK2,EAF2,EFNB2,EHD3,EPAS1,EPM2A,ETS1,ETV6,F2R,F3,FAS,FAT1,FCER1G,FCGR2B,FGFR2,FYN,GDF11,GHR,GJA1,GRAP2,HCST,HIRA,HIST1H1D,HTR1B,ICOS,IFNGR1,IGKC,IKZF3,IL10,IL15,IL7R,IRF1,IRF8,ITGA4,ITGB2,ITGB7,ITK,JAK3,KIDINS220,KLHL6,LAT,LCK,LCP2,LT…	126
Cellular Growth and Proliferation, Hematological System Development and Function	formation of T lymphocytes	1.39e-11	Increased	2.06		B2M,CD3D,CD3E,CD3G,CD83,EGR2,ETS1,FAS,GRAP2,IL10,IL12RB1,IL7R,IRF1,JAK3,LAT,LAT2,LCP2,PIM1,PTPRC,SIT1,SPI1,SYK,THEMIS2,TP63,TRAT1,TYROBP,ZAP70	27
Hematological System Development and Function, Immune Cell Trafficking, Inflammatory Response, Tissue Development	accumulation of myeloid cells	1.39e-11	Increased	2.508		ALOX5,ANGPT2,BCL2A1,C5AR1,CCL2,CCL5,CCR1,CCR2,CD40,CD97,CX3CR1,CXCL10,F2R,F3,FAS,FGF1,HAVCR2,IFNGR1,IL10,IRF1,ITGA4,ITGAX,ITGB2,MYD88,NCF1,NT5E,PIK3CG,PML,S100A8,SELL,SELPLG,SERPING1,TLR3,TNFRSF1B	34
Hematological System Development and Function, Tissue Morphology	quantity of regulatory T lymphocytes	1.45e-11	Increased	3.035		BATF,CCL19,CCL4,CCL5,CCR5,CD27,CD5,CXCR3,FCGR2B,HLA-DMA,ICOS,IL10,IL15,IL27RA,IL7R,ITGB2,LTB,MARCH1,PRKCQ,SELL,SELPLG,TESPA1,TLR2,TLR9,TNFRSF1B,TXNIP	26
Dermatological Diseases and Conditions, Infectious Disease	leprosy	1.48e-11				APP,BLNK,CCL4,CCR1,CCRL2,CD22,CD4,CD79A,CD83,CLEC2B,CLU,CXCR3,FCER1G,FGFR2,IFNAR2,IL12RB1,IL15,MARCO,MSR1,NFKB1,TLR2,TLR5,UBD	23
Cellular Function and Maintenance	engulfment of antigen presenting cells	1.53e-11	Increased	3.289		APP,CAPG,CD209,CD38,DEF6,DOCK2,FAS,FCER1G,FCGR1A,FCGR2B,FYN,ICOS,ISG15,ITGB2,MARCO,MSR1,MYD88,PTPN6,PTPRC,SIGLEC1,SOAT1,SPI1,TIMD4,TLR2,TLR3,TLR9,TRPV2,UCP2	28
Cell-To-Cell Signaling and Interaction, Cellular Movement, Hematological System Development and Function, Immune Cell Trafficking	recruitment of granulocytes	1.59e-11	Increased	3.247		ACKR1,ADORA3,ALOX5,ARRB2,C3AR1,C5AR1,CASP1,CCL19,CCL2,CCL4,CCL5,CCR1,CCR2,CD8A,CSF2RB,CX3CR1,CXCL10,CXCL9,FCGR2B,ICAM1,IL10,IL15RA,IRF6,ITGB2,LYN,MYD88,NCF4,NLRP3,PIK3CG,PIK3R5,PRKCQ,RASGRP2,SELL,SELPLG,SOD2,TLR2,TLR5,TRPM2	38
Hematological System Development and Function, Immune Cell Trafficking, Inflammatory Response, Tissue Development	accumulation of mononuclear leukocytes	1.61e-11		0.483		ARRB2,B2M,C4A/C4B,CCL2,CCL5,CCR2,CCR5,CCR7,CD27,CD274,CD40,CX3CR1,CXCL10,CXCR3,DEF6,FAS,ICAM1,ICOS,IL10RA,IL15,ITGAL,ITGB2,LAT,MYD88,NT5E,PRKCQ,PTPN1,SELL,TLR9,TNFRSF8	30
Hematological System Development and Function, Humoral Immune Response, Tissue Morphology	quantity of plasma cells	1.79e-11		0.459		CD22,CD274,CD40,CD79A,ETS1,FCGR2B,ICOS,IGJ,IL10,IL7R,IRF8,ITGB2,LYN,PTPN6,RAC2,RASSF5,RGS1,TNFRSF1B,TNFSF13B	19
Cell-To-Cell Signaling and Interaction, Cell-mediated Immune Response, Cellular Development, Cellular Function and Maintenance, Hematological System Development and Function, Hematopoiesis, Lymphoid Tissue Structure and Development	positive selection of T lymphocytes	1.99e-11		0.655		CADM1,CD4,EGR2,GIMAP4,HLA-DMA,ITK,LCK,PRKCQ,PTPN2,PTPRC,RHOH,SIT1,TRAT1,VAV1	14
Gastrointestinal Disease, Hepatic System Disease, Organismal Injury and Abnormalities	damage of liver	2.05e-11		1.564		ADORA3,C3AR1,CASP1,CCL2,CCL4,CCL5,CCR2,CCR5,CCR7,CD274,CD40,CXCL10,CXCR3,FAS,FCGR2B,GCLC,HAVCR2,IFNAR2,IFNGR1,IL10,IL27RA,INHBA,IRF1,ITGAL,ITGB2,LTB,MYD88,NCF1,NFKB1,NLRP3,NT5E,PRF1,PTGS2,PTPN1,PTPRC,SERPING1,STAT1,TLR2,TLR3,TLR9,TNFAIP3,TNFRSF1B	42
Cellular Development, Cellular Growth and Proliferation, Hematological System Development and Function, Hematopoiesis	proliferation of hematopoietic progenitor cells	2.11e-11		0.44		BLNK,CCL2,CCL23,CCL4,CD2,CD22,CD3E,CD40,CD79A,CSF3R,CXCL10,EPAS1,FAS,FYB,FYN,GRAP2,IFNAR2,IL10,IL15,IL7R,INHBA,IRF8,ITK,JAK3,LCP2,LY9,MAFB,MAP2K4,NFKBIA,PIK3CG,PTGS2,PTPN6,PTPRC,RUNX1,SMAD5,SPI1,STAT1,SYK,TNFAIP3,TNFRSF1B,ZAP70	41
Humoral Immune Response, Protein Synthesis	quantity of IgG1	2.29e-11		1.772		BATF,BLNK,C3AR1,CCR5,CCR7,CD22,CD274,CD37,CD40,CD83,CSF2RB,FCER1G,FCGR2B,ICOS,IFNAR2,IKZF3,IL10,LCK,LTB,LYN,MYD88,NFKB1,POU2AF1,PTGS2,RSAD2,SASH3,SH2D1A,TNFRSF1B,VAV1	29
Hematological Disease, Immunological Disease, Infectious Disease	infection of leukocytes	2.29e-11		0.185		CASP1,CCL4,CCL5,CCR1,CCR2,CCR5,CD209,CD4,CD40,EIF2AK4,HAVCR2,IL15,IRF1,ITGA4,ITGB7,SAMHD1,SIGLEC1,STAT1,TLR2,TLR9	20
Infectious Disease, Organismal Injury and Abnormalities	septic shock	2.54e-11		1.338		ADRA1D,ARRB2,B2M,BIRC3,C4A/C4B,CASP1,CASP9,CCR5,CSK,F2R,F3,FAS,FCGR1A,FCGR2B,HMGCR,ICAM1,IFNAR2,IFNGR1,IL10,IL15,IRAK2,ITGAL,MYD88,NLRP3,PDE7A,PTGS2,STAT1,TBX21,TLR2,TNFAIP3,TNFRSF1B	31
Cell Morphology, Humoral Immune Response	morphology of B lymphocytes	2.59e-11				BATF,BLNK,CD22,CD3E,CD4,CD40,CD79A,CD79B,CD84,ETS1,IGKC,IRF8,JAK3,LTB,LYN,PIK3AP1,POU2AF1,PTPRC,SASH3,SH2D1A,SPI1,SYK	22
Inflammatory Disease, Neurological Disease, Skeletal and Muscular Disorders	Multiple Sclerosis	2.68e-11		1.912		ADRA1D,APP,C4A/C4B,CASP1,CCL2,FAS,FCGR1A,FCGR2B,HAVCR2,HLA-DMA,HLA-DMB,HLA-DQA2,HLA-DQB2,HLA-DRA,HLA-DRB1,HLA-F,HMGCR,IDO1,IFIT1,IFNAR2,IL10,IL7R,ISG15,ITGA4,KCNA3,MC2R,MTR,MX1,OAS1,PTGS2,PTPRC,RSAD2,SERPING1,STMN1,TAP2,TLR2	36
Cellular Movement	trafficking of blood cells	3.51e-11	Increased	2.022	bias	CCL19,CCL2,CCL4,CCL5,CCR2,CCR5,CCR7,CX3CR1,CXCL10,CXCL13,GJA1,IL15,ITGA4,ITGB2,NT5E,SELL,SPN,TNFRSF1B	18
Organismal Injury and Abnormalities	Fibrosis	3.66e-11		0.949		ACE2,ACSL1,ADORA3,ALOX5,ANGPT2,CASP1,CCL2,CCR1,CCR2,CCR5,CD4,CD40,CLU,CXCL13,CXCL9,CXCR3,CYBB,ETS1,F2R,F3,FAS,FCGR2B,FGFR2,FLT4,GCLC,GRB2,HLA-DRA,HMGCS1,HTR1B,ICAM1,IFNAR2,IFNGR1,IL10,IL16,INHBA,IRAK2,LCK,LYN,MMP13,MYD88,NCF1,NFKB1,NFKBIA,NLRP3,NPY1R,NT5E,P2RY1,PLAC8,PRF1,PRKCB,PTGS2,RASSF2,RUNX1,RXFP1,S100A4,SELL,SELPLG,SERPINB1,SOAT1,SOD2,STAT1,STC1,STMN1,TLR2,TNFAIP3,TNFRSF1B,TSC22D1,UBD	68
Cell-mediated Immune Response, Cellular Development, Cellular Function and Maintenance, Hematological System Development and Function, Hematopoiesis, Lymphoid Tissue Structure and Development	differentiation of helper T lymphocytes	4.25e-11	Increased	2.338		BATF,C3AR1,C5AR1,CD274,EFNB2,EGR2,ETS1,ICAM1,ICOS,IFNGR1,IL10,IL12RB1,IL15,IL27RA,IRF1,IRF5,IRF8,ITGAL,ITGB2,ITK,JAK3,LTBP1,PIK3CG,PRKCQ,PTPN6,RSAD2,RUNX1,SH2D1A,SIT1,STAT1,TBX21,TLR5,TNFRSF8,TNFSF13B,VAV1	35
Organismal Injury and Abnormalities	Shock Response	4.44e-11		1.445		ADRA1D,ARRB2,B2M,BIRC3,C4A/C4B,CASP1,CASP9,CCR5,CSK,F2R,F3,FAS,FCGR1A,FCGR2B,HMGCR,ICAM1,IFNAR2,IFNGR1,IL10,IL15,IRAK2,IRF5,ITGAL,MYD88,NFKB1,NLRP3,PDE7A,PTGS2,STAT1,TBX21,TLR2,TNFAIP3,TNFRSF1B	33
Cell-mediated Immune Response, Cellular Movement, Hematological System Development and Function, Immune Cell Trafficking	NK cell migration	4.51e-11	Increased	3.929	bias	CCL2,CCL5,CCL8,CCR5,CCR7,CD40,CMKLR1,CX3CR1,CXCL10,CXCL9,CXCR3,FERMT3,IL16,PIK3CG,PRKCQ,SELL,TLR2	17
Cellular Assembly and Organization, Cellular Function and Maintenance	organization of cytoskeleton	4.52e-11	Increased	2.189		ACKR1,ACVR2A,ALKBH1,ANGPT2,APBB1IP,APP,AQP5,ARHGAP4,ARHGEF28,ATCAY,BBS2,BST1,BTBD3,C1QA,C2CD3,CACNA1F,CAPG,CAPN6,CAPZB,CCL19,CCL2,CCL5,CCR2,CCR5,CCR7,CD2,CHD3,CHN1,CLU,CNP,CNTN1,CORO1A,CSK,CTSS,CXCL10,CXCL9,CXCR3,DOCK2,EFNB2,EIF2AK4,ELMO1,EML1,EML2,ENC1,EPHA5,ETS1,F2R,F3,FAS,FAT1,FBXO5,FCGR1A,FERMT3,FGF1,FGFR2,FITM2,FLT4,FMNL1,FNBP1,FYN,GAB1,GHR,GJA1,GJC2,GMFG,GPR65,GPRIN1,GZMB,HTR1B,HTR7,ICAM1,I…	138
Protein Synthesis	quantity of cytokine	5.01e-11		-0.099		ADAR,ALOX5,ARRB2,C3AR1,C5AR1,CCR1,CLEC7A,CXCL16,DHX58,F3,GHR,ICOS,IFIT2,IFNAR2,IFNGR1,IL10,IL10RA,IL12RB1,IL27RA,IRAK2,IRF1,IRF5,ITGAL,ITGB2,LAT2,LYN,MYD88,NFATC2IP,NLRC3,NLRP3,NPY1R,PRF1,PTGS2,PTPN1,RSAD2,SAMSN1,SIGLEC1,SLAMF6,STAT1,TLR2,TMEM173,TNFRSF1B	42
Cancer, Organismal Injury and Abnormalities	metastasis	5.58e-11		0.335		AIM1,ANGPT2,ARRB2,B2M,C1R,C5AR1,CAPG,CASP1,CASP9,CCL2,CCL8,CCR2,CCR7,CD274,CD3G,CD40,CD48,CD97,CDKN2C,CLU,CXCL9,CYBB,EPAS1,F2R,F3,FAF1,FAM26F,FAS,FGF1,FGFR2,FLT4,FYN,GJA1,HCLS1,HCST,ICAM1,ICOS,IFNAR2,IFNGR1,IL15,IL15RA,INHBA,IRF1,ITGA4,ITGAL,KIDINS220,LCK,LIMD2,LTB,LYN,MAFB,MAP2K4,MEST,MSC,MX1,MYD88,NDRG2,NFKBIA,NQO1,NT5E,NTN4,PARD3,PIK3CG,PIK3R5,PPP2R2C,PRKCB,PROM1,PROX1,PTCH1,PTGS2,PTPRC,RALB,R…	90
Cell Death and Survival	cell death of leukocyte cell lines	5.93e-11		0.841		BCL2A1,CASP9,CCL5,CCR5,CD2,CD247,CD27,CD3E,CD40,CD8A,ETV6,FAS,GHR,HCLS1,HCST,IFIH1,IKZF3,IL15,INHBA,ITGA4,KLRC4-KLRK1/KLRK1,LYN,MAP2K4,MZB1,NFKB1,NFKBIA,PIM1,PRKCQ,PTPN6,RUNX1,SPN,SYK,TLR2,TNFAIP3,TNFRSF1B,TUBB	36
Cell-mediated Immune Response, Cellular Movement, Hematological System Development and Function, Immune Cell Trafficking	cell movement of memory T lymphocytes	6.44e-11	Increased	2.761	bias	CCL19,CCL2,CCL5,CCR1,CCR7,CXCL11,CXCL13,GNLY,ICAM1,ICOS,IL15,ITGB2,PIK3CG,ZAP70	14
Cell-To-Cell Signaling and Interaction, Hematological System Development and Function, Immune Cell Trafficking, Inflammatory Response	activation of natural killer cells	6.6e-11	Increased	3.731		CCL5,CD2,CD244,CD27,CD4,CD40,CD48,GJA1,IL10,IL12RB1,IL15,IL15RA,IRF1,ITGA4,ITGAL,ITGB2,KLRC4-KLRK1/KLRK1,MICA,MYD88,PRF1,PRKCQ,SH2D1A,SLAMF6,SPN,TLR3,TLR9,TXNIP,TYROBP	28
Inflammatory Response	inflammation of intestine	6.61e-11		-1.058		ABCB1,ALOX5,B2M,BATF,CASP1,CCL2,CCR1,CCR2,CCR5,CD274,CD4,CD40,CXCL10,EMR1,F2R,FAS,FGFR2,HTR7,ICAM1,IL10,IL10RA,IL27RA,ITGB7,JAK3,LTB,MC2R,MYD88,NCF1,NCF4,NFKB1,NFKBIA,NLRP3,PIK3CG,PTGS2,S100A8,STAT1,TBX21,TLR2,TLR3,TLR5,TLR8,TLR9,TNFAIP3,TNFRSF1B	44
Inflammatory Response	inflammation of large intestine	7.35e-11		-0.664		ABCB1,ALOX5,B2M,BATF,CASP1,CCL2,CCR1,CCR2,CCR5,CD274,CD40,CXCL10,EMR1,F2R,FAS,FGFR2,HTR7,ICAM1,IL10,IL10RA,IL27RA,ITGB7,JAK3,LTB,MC2R,MYD88,NCF1,NCF4,NFKB1,NFKBIA,NLRP3,PIK3CG,PTGS2,S100A8,STAT1,TBX21,TLR2,TLR3,TLR5,TLR9,TNFAIP3	41
Cell-To-Cell Signaling and Interaction, Inflammatory Response	immune response of macrophages	7.63e-11	Increased	2.048		APP,CAPG,CD38,DEF6,DOCK2,EIF2AK4,F2R,FAS,FCER1G,FCGR1A,FCGR2B,FYN,IL10,IL10RA,IL15,IRF8,ISG15,ITGB2,LYN,MARCO,MYD88,PTPRC,SIGLEC1,SOAT1,SPI1,TIMD4,TLR2,TRPV2,UCP2	29
Cell-To-Cell Signaling and Interaction, Hematological System Development and Function, Immune Cell Trafficking	adhesion of myeloid cells	7.89e-11	Increased	2.878		ANGPT2,APP,CD97,CORO1A,CSF3R,FERMT3,FYN,ICAM1,ICAM3,ICOS,ITGA4,ITGAL,ITGAX,ITGB2,LCP1,LYN,PIK3CG,PRKCQ,RASGRP2,S100A8,SELL,SELPLG,TLR2,TLR5,VAV1	25
Lymphoid Tissue Structure and Development, Organ Morphology, Tissue Morphology	abnormal morphology of lymph node	8.41e-11				CCR7,CD247,CD40,CDKN2C,CIITA,F2R,FAS,FCGR2B,ICOS,IL10,IL15,IRF8,ITGB2,JAK3,LAT,LTB,LYN,NFKB1,NPY1R,PRF1,PTGS2,PTPN2,PTPRCAP,RASSF5,SELL,TNFRSF1B,TP63,TXNIP,VAV1,ZAP70	30
Cardiovascular Disease	atherosclerosis	9.26e-11	Increased	2.804		ABCB1,ADORA3,ALOX5,ANKRD29,APP,BIRC3,CACNA1E,CACNA1F,CCL2,CCR1,CCR2,CCR5,CD40,CLU,CTSS,CX3CR1,CXCL10,CXCL16,CXCR6,F2R,F3,FLT4,GCLC,GHR,GJA1,GZMB,HMGCR,ICAM1,IFNGR1,IL10,ITGAL,ITGAX,ITGB2,MAFB,MEF2A,MICA,MKI67,MMP13,MSR1,MYD88,NCF1,NFKB1,NFKBIA,P2RY1,PDE7A,PIK3CG,PRCP,PRKCB,PTGS2,RCSD1,RGS1,RSAD2,S100A8,SELL,SNX29,SOAT1,TBX21,TLR2,TNFAIP3,TUBA4A,TUBB,VEPH1	62
Hematological System Development and Function, Hypersensitivity Response, Tissue Morphology	quantity of eosinophils	9.66e-11		0.257		ADAM8,ADORA3,ALOX5,C3AR1,C5AR1,CCR2,CD22,CD8A,CSF2RB,ICAM1,IL10,IL15,IRF8,ITGAL,ITGB2,ITGB7,LYN,MYD88,NFKBIA,NQO1,PIK3CG,PML,SELL,SELPLG,TNFRSF1B	25
Lymphoid Tissue Structure and Development, Organ Morphology, Organismal Development	abnormal morphology of thymus gland	1.06e-10				CCR7,CD247,CD3E,CD4,CD5L,CD8A,CDKN2C,ETS1,GRAP2,HIST1H1D,IL15,IL7R,IRF1,ITK,JAK3,LAT,LCK,LCP2,NFKB1,PIK3CG,PRF1,RASSF5,RHOH,RUNX1,SLA,SPI1,TESPA1,TNFRSF8,VAV1	29
Gastrointestinal Disease, Inflammatory Disease	gastroenteritis	1.06e-10		-0.533		ABCB1,ALOX5,B2M,BATF,CASP1,CCL2,CCR2,CCR5,CD274,CD40,CXCL10,EMR1,F2R,FAS,FGFR2,HTR7,ICAM1,IL10,IL10RA,IL27RA,ITGB7,JAK3,KMO,LTB,MC2R,MYD88,NCF1,NCF4,NFKB1,NFKBIA,NLRP3,NT5E,PIK3CG,PTGS2,S100A8,STAT1,TBX21,TLR2,TLR3,TLR5,TLR9,TNFAIP3	42
Cell Morphology, Hematological Disease, Hematological System Development and Function, Immunological Disease	lack of T lymphocytes	1.1e-10				B2M,CD247,CD3E,CD4,CD8A,FCER1G,FYN,IL7R,LAT,LCK,SH2D1A,TAP1,TBX21,TESPA1	14
Cell Death and Survival	apoptosis of B lymphocytes	1.11e-10		-1.561		BCL2A1,BLNK,CASP1,CASP9,CD22,CD27,CD40,CD5,CD79B,ETS1,FAS,FCGR2B,GZMB,IL10,LYN,MAP4K1,NFKB1,NFKBIA,POU2AF1,PRF1,PRKCB,PTPN6,PTPRC,SPI1,SPN,TLR2,TNFSF13B	27
Hematological System Development and Function, Hematopoiesis, Lymphoid Tissue Structure and Development, Organ Morphology, Tissue Morphology	quantity of Single positive thymocytes	1.22e-10	Increased	2.252		B2M,CD247,CIITA,EFNB2,FCGR2B,GRAP2,IL15RA,IL7R,ITGB2,ITK,LCK,LCP2,NFKB1,NFKBIA,NPY1R,PTPN2,RHOH,RUNX1,VAV1	19
Infectious Disease	susceptibility to infection	1.22e-10				CCL2,CCR2,CCR5,CD209,IFNAR2,IFNGR1,IL10,PTPRC,SLC11A1,STAT1,TLR3	11
Cell Death and Survival	cell death of lymphoma cell lines	1.26e-10		1.309		BCL2A1,BIRC3,BLNK,CASP9,CCR5,CD4,CD40,CD48,CD79B,FAS,FCGR2B,GPR65,IDO1,IL10,IL15,IRF8,ITGA4,JAK3,LYN,MAP4K1,MAX,NFKB1,NFKBIA,PML,PRKCB,PTPN6,PTPRC,RUNX1,SOD2,SPI1,STAT2,SYK,TMEM173,TNFRSF8,TNFSF13B,TRIM21	36
Gastrointestinal Disease, Hepatic System Disease, Organismal Injury and Abnormalities	injury of liver	1.26e-10	Increased	2.336		ADORA3,CASP1,CCL2,CCL4,CCL5,CCR2,CCR5,CCR7,CD274,CD40,CXCL10,CXCR3,FAS,FCGR2B,GCLC,IFNAR2,IFNGR1,IL10,IL27RA,INHBA,IRF1,ITGAL,ITGB2,LTB,MYD88,NCF1,NFKB1,NLRP3,NT5E,PTPRC,SERPING1,STAT1,TLR2,TLR3,TLR9,TNFRSF1B	36
Cell Death and Survival	cell death of macrophages	1.32e-10		1.551		ADAM8,APP,BIRC3,C1QA,C3AR1,CASP1,CCL5,CCR5,CD40,CD5L,FAS,IL10,IRF1,ISG15,MSR1,MYD88,NFKBIA,NLRP3,PIK3AP1,PTPN6,SOAT1,SOD2,STAT1,TICAM2,TLR2,TLR3,TNFRSF1B	27
Gastrointestinal Disease, Inflammatory Disease, Inflammatory Response	colitis	1.32e-10		-0.627		ABCB1,ALOX5,B2M,BATF,CASP1,CCL2,CCR2,CCR5,CD274,CD40,CXCL10,EMR1,F2R,FAS,FGFR2,HTR7,ICAM1,IL10,IL10RA,IL27RA,ITGB7,JAK3,LTB,MC2R,MYD88,NCF1,NCF4,NFKB1,NFKBIA,NLRP3,PIK3CG,PTGS2,S100A8,STAT1,TBX21,TLR2,TLR3,TLR5,TLR9,TNFAIP3	40
Hematological System Development and Function, Tissue Morphology	quantity of gamma-delta T lymphocytes	1.37e-10		0.732		ABCB1,B2M,CD4,CD8A,FGFR2,FYN,IL15,IL15RA,IL7R,ITGAL,ITK,LCK,PIK3CG,PTPRC,RHOH,SIT1,TLR2	17
Cardiovascular System Development and Function, Cell-To-Cell Signaling and Interaction	adhesion of endothelial cells	1.45e-10		1.539		AMICA1,ANGPT2,C1QA,CCL2,CCL3L1,CCL4,CCL5,CD274,CD97,CXCR3,ETS1,F2R,FAS,FERMT3,ICAM1,ICAM2,ICOS,IL10,ITGA4,ITGAL,ITGB2,NFKBIA,NT5E,PIK3CG,SELL,SELPLG,SERPING1,TLR2,TMSB10/TMSB4X	29
Cellular Movement	trafficking of cells	1.71e-10	Increased	2.104	bias	CCL19,CCL2,CCL4,CCL5,CCR2,CCR5,CCR7,CX3CR1,CXCL10,CXCL13,CXCR6,GJA1,IL15,ITGA4,ITGB2,NT5E,SELL,SPN,TNFRSF1B,XCR1	20
Cell-mediated Immune Response, Cellular Development, Cellular Function and Maintenance, Cellular Growth and Proliferation, Embryonic Development, Hematological System Development and Function, Hematopoiesis, Lymphoid Tissue Structure and Development, Organ Development, Organismal Development, Tissue Development	formation of thymocytes	1.87e-10		1.992		B2M,CD3D,CD3E,CD3G,CD83,EGR2,ETS1,GRAP2,IL10,IL7R,IRF1,JAK3,LAT,LAT2,LCP2,PIM1,PTPRC,SIT1,SPI1,SYK,THEMIS2,TRAT1,TYROBP,ZAP70	24
Cancer, Organismal Injury and Abnormalities	advanced malignant tumor	2.18e-10		0.335		ABCB1,AIM1,ANGPT2,ARRB2,B2M,C1R,C4A/C4B,C5AR1,CAPG,CASP1,CASP9,CCL2,CCL8,CCR2,CCR7,CD274,CD3G,CD40,CD48,CD97,CDKN2C,CLU,CXCL9,CYBB,EPAS1,F2R,F3,FAF1,FAM26F,FAS,FGF1,FGFR2,FLT4,FYN,GJA1,HCLS1,HCST,ICAM1,ICOS,IFNAR2,IFNGR1,IL15,IL15RA,IL16,INHBA,IRF1,ITGA4,ITGAL,KIDINS220,LCK,LIMD2,LTB,LYN,MAFB,MAP2K4,MEST,MSC,MX1,MYD88,NDRG2,NFKBIA,NQO1,NT5E,NTN4,PARD3,PIK3CG,PIK3R5,PPP2R2C,PRKCB,PROM1,PROX1,PTCH1…	95
Hematological System Development and Function, Humoral Immune Response, Tissue Morphology	quantity of B-1 lymphocytes	2.24e-10		1.63		BLNK,BST1,CD22,CD72,CD79A,CXCL13,FAS,IL7R,IRF8,LNX1,LYN,PIK3AP1,PRKCB,PTPN2,PTPN6,RAC2,SAMSN1,SPI1,TLR9,VAV1	20
Cellular Movement, Hematological System Development and Function, Immune Cell Trafficking	transmigration of mononuclear leukocytes	2.24e-10	Increased	2.596		APP,CCL2,CCL4,CCL5,CCR2,CCR7,CD274,CD40,CTSS,CXCL11,CXCL9,EFNB2,ICAM1,ITGA4,ITGAL,ITGAX,ITGB2,SELL,VAV1,ZAP70	20
Cancer, Organismal Injury and Abnormalities	B-cell neoplasm	2.55e-10		-1.108		ADRBK2,ALOX5,B2M,BIRC3,CCR7,CD101,CD27,CD40,CD79A,CD79B,CDKN2C,CECR1,CHD3,CIITA,CXCL13,DCLK3,DDB1,DOCK2,EAF2,EGR2,ETS1,ETV6,FAS,FEN1,IFNAR2,IFNGR1,IKZF3,IL10,INHBA,IRF8,KCNAB3,KIF21B,KLHL6,MEF2A,MKI67,MPEG1,MYD88,PARP14,PCDHB15,PIM1,PRF1,PTPN1,RASSF5,RELN,RFTN1,RNF213,SAMD9,TLR2,TNFAIP3,TP63	50
Cellular Movement, Hematological System Development and Function, Immune Cell Trafficking	trafficking of leukocytes	2.78e-10	Increased	2.31	bias	CCL19,CCL2,CCL4,CCL5,CCR2,CCR5,CCR7,CX3CR1,CXCL10,CXCL13,IL15,ITGA4,ITGB2,NT5E,SELL,SPN,TNFRSF1B	17
Cell-To-Cell Signaling and Interaction, Hematological System Development and Function, Immune Cell Trafficking	adhesion of granulocytes	2.8e-10	Increased	3.376		ANGPT2,CD97,CORO1A,CSF3R,FERMT3,FYN,ICAM1,ICAM3,ICOS,ITGA4,ITGAL,ITGAX,ITGB2,LCP1,LYN,PIK3CG,PRKCQ,RASGRP2,S100A8,SELL,SELPLG,TLR2,TLR5,VAV1	24
Cell Death and Survival	apoptosis of macrophages	2.8e-10		1.06		ADAM8,APP,BIRC3,C1QA,C3AR1,CASP1,CCL5,CD5L,FAS,IL10,IRF1,ISG15,MSR1,MYD88,NFKBIA,PIK3AP1,PTPN6,SOAT1,SOD2,STAT1,TICAM2,TLR2,TLR3,TNFRSF1B	24
Hematological System Development and Function, Tissue Morphology	quantity of memory T lymphocytes	2.89e-10		-0.6		CD27,CORO1A,ETS1,FCGR2B,GRAP2,ICOS,IL10,IL15,IL15RA,ITGAL,ITK,JAK3,LTB,RASSF5,STAT1,STK17B,TBX21,TESPA1,TNFRSF1B	19
Post-Translational Modification	phosphorylation of protein	3.11e-10		1.551		ACVR2A,ADRBK2,APP,ARRB2,BIRC3,CCL2,CCL4,CCL5,CCL8,CCR1,CD2,CD22,CD244,CD247,CD3E,CD4,CD40,CD48,CD5,CD6,CD72,CD79A,CD79B,CD8A,CD8B,CDKN2C,CNTN1,CSK,EFNB2,EIF2AK4,ETV6,F2R,FAS,FCER1G,FCGR1A,FCGR2B,FGF1,FGFR2,FLT4,FYB,FYN,GBP6,GHR,GMFG,HUNK,INHBA,ITGB2,JAK3,LCK,LYN,MAP2K4,MAP4K1,MAP4K4,NEK6,P2RY1,PIK3CG,PIM1,PLK2,PML,PRKCB,PRKCQ,PTPN1,PTPN2,PTPN6,PTPRC,RALB,RELN,RHOH,RPS6KA1,SAMSN1,SELL,SH2D1A,SMAD5…	83
Cancer, Gastrointestinal Disease, Organismal Injury and Abnormalities	digestive organ tumor	3.3e-10		-0.999		AATF,ABCB1,ACADSB,ACE2,ACSL1,ACVR2A,ADAMDEC1,ADAR,ADORA3,ADRA1D,ADRBK2,AGK,AIM1,ALKBH1,ALOX5,AMBN,ANGEL1,ANGPT2,ANO10,APBB1IP,APOBEC3H,APOBR,ARHGAP21,ARHGAP25,ARHGAP4,ARHGEF28,ARL10,ARL6IP1,ARMC2,ARMCX2,ARRB2,ASAP2,ASB2,ASB9,ATCAY,ATP10A,ATP6AP1L,ATXN7L1,B2M,B3GALT2,BATF,BBS2,BICC1,BIN2,BIRC3,BTBD3,C12orf5,C15orf48,C1QC,C1R,C20orf202,C2CD3,C3AR1,CACNA1E,CACNA2D2,CADM1,CAPG,CAPN3,CARF,CASP1,CASP9,…	533
Cell Death and Survival	cell viability of phagocytes	3.41e-10	Increased	2.195		APP,BCL2A1,CCL4,CD38,CD40,CD48,CSF2RA,CSF2RB,FAS,FCER1G,FCGR1A,IL10,IL15,LYN,MSR1,MX1,MYD88,NFKB1,NFKBIA,PTPN6,RAC2,SERPINB9,TLR3,TYROBP	24
Cellular Function and Maintenance, Hematological System Development and Function	function of helper T lymphocytes	3.41e-10				C3AR1,CCRL2,CD247,CD4,CIITA,ECM1,FCER1G,HLA-DMA,ICOS,IL10,IL27RA,IRF5,NFATC2IP,NPY1R,PIK3CG,POU2AF1,PRKCQ,SAMSN1,SLAMF6,TLR9,VAV1	21
Inflammatory Response	innate immune response	3.45e-10	Increased	3.615	bias	ADAR,CASP1,CCL5,CD40,CLEC7A,CYBB,FBXO9,IFIH1,IFIT2,IGJ,IL10,IL15,ISG15,MX1,MYD88,NCF1,NCF2,NLRC5,PIK3CG,PML,STAT1,SYK,TBX21,TLR2,TLR3,TLR8,TLR9,TMEM173,TRIM14,TRIM21,TRIM36,TRIM5,ZBP1	33
Cell-To-Cell Signaling and Interaction	response of granulocytes	3.62e-10		1.713		C5AR1,CORO1A,CSF2RB,CXCL10,F3,FAS,FCER1G,ICAM1,ICOS,IL10,ITGA4,ITGAL,ITGAX,ITGB2,LYN,MYD88,PIK3CG,SELPLG,SYK,TLR2,TLR3,TYROBP,VAV1	23
Hematological System Development and Function, Inflammatory Response, Tissue Morphology	quantity of macrophages	3.62e-10		1.479		ADAM8,B2M,BIRC3,C3AR1,C4A/C4B,C5AR1,CCL2,CCR2,CCR5,CD40,CTSS,CX3CR1,CXCL10,CXCR6,ELMO1,FAS,GHR,GRAP2,HAVCR2,IFNGR1,IL10,IL12RB1,IRF8,ITGB2,MYD88,NFKB1,NFKBIA,PIK3CG,PRF1,PTPN2,SELPLG,SOAT1,SPI1,TNFAIP3	34
Hematological System Development and Function, Hematopoiesis, Lymphoid Tissue Structure and Development, Organ Morphology, Tissue Morphology	quantity of double-negative T lymphocyte	3.8e-10		-1.642		CD247,CD3E,CD4,EFNB2,ETS1,FAS,FCGR2B,GRAP2,IL7R,ITGB2,ITK,LAT,LCP2,NFKBIA,PRKCQ,PTPRC,RHOH,TAP1,VAV1	19
Cellular Movement, Hematological System Development and Function	extravasation of phagocytes	3.97e-10	Increased	2.359	bias	ANGPT2,CCL2,CCL4,CCL5,CCR1,CCR2,CCR5,ICAM1,ICAM2,ITGB2,PIK3CG,SELL,TNFAIP6	13
Cancer, Gastrointestinal Disease, Organismal Injury and Abnormalities	digestive system cancer	4.06e-10		-1.462		AATF,ABCB1,ACADSB,ACE2,ACSL1,ACVR2A,ADAMDEC1,ADAR,ADORA3,ADRA1D,ADRBK2,AGK,AIM1,ALKBH1,ALOX5,AMBN,ANGEL1,ANGPT2,ANO10,APBB1IP,APOBEC3H,APOBR,ARHGAP21,ARHGAP25,ARHGAP4,ARHGEF28,ARL10,ARL6IP1,ARMC2,ARMCX2,ARRB2,ASAP2,ASB2,ASB9,ATCAY,ATP10A,ATP6AP1L,ATXN7L1,B2M,B3GALT2,BATF,BBS2,BICC1,BIN2,BIRC3,BTBD3,C12orf5,C15orf48,C1QC,C1R,C20orf202,C2CD3,C3AR1,CACNA1E,CACNA2D2,CADM1,CAPG,CAPN3,CARF,CASP1,CASP9,…	530
Protein Synthesis	quantity of IL-6 in blood	4.29e-10		-1.242		ARRB2,C3AR1,C5AR1,F3,IFIT2,IFNAR2,IFNGR1,IL10,IL10RA,IL27RA,IRAK2,IRF1,IRF5,ITGB2,LAT2,LYN,MYD88,NLRC3,PRF1,SIGLEC1,TMEM173	21
Cell Signaling, Cellular Function and Maintenance, Molecular Transport, Vitamin and Mineral Metabolism	influx of Ca2+	4.45e-10		0.288		ANGPT2,APP,C4A/C4B,CASR,CCL2,CCL4,CCL5,CCR1,CCR2,CCR5,CD22,CD38,CD40,CD5,CD72,CSK,CXCL13,CXCR3,F2R,FAF1,FAS,GJA1,HTR1B,HTR1D,ITK,LAT,LYN,PKD2,PRKCB,RELN,TRPM2,VAV1,ZAP70	33
Cancer, Hematological Disease, Immunological Disease, Organismal Injury and Abnormalities	B-cell non-Hodgkin's disease	4.92e-10		-0.841		ADRBK2,ALOX5,B2M,BIRC3,CCR7,CD101,CD27,CD40,CD79A,CD79B,CDKN2C,CECR1,CHD3,CIITA,CXCL13,DCLK3,DDB1,DOCK2,EAF2,EGR2,ETS1,ETV6,FAS,FEN1,IFNAR2,IFNGR1,IKZF3,IL10,IRF8,KCNAB3,KIF21B,KLHL6,MEF2A,MKI67,MPEG1,MYD88,PARP14,PCDHB15,PIM1,PRF1,PTPN1,RASSF5,RELN,RFTN1,RNF213,SAMD9,TLR2,TNFAIP3,TP63	49
Infectious Disease	replication of Herpesviridae	4.98e-10	Decreased	-2.867		ADAR,CXCL10,IFIH1,IL10RA,IRF1,IRF9,ISG20,MNDA,MX2,MYD88,OAS1,PML,RSAD2,SAMHD1,SP100,STAT1,STAT2,TLR9,ZBP1	19
Organismal Development	abnormal morphology of abdomen	5.04e-10				ACE2,ACVR2A,ADAR,ALOX5,B2M,BLNK,C4A/C4B,CCR1,CCR2,CCR5,CCR7,CD247,CD38,CD40,CDKN2C,CFI,CLEC7A,CLU,CYBB,DHX58,DOCK2,DOK2,EAF2,EHD3,ETS1,F2R,FAS,FAT1,FCER1G,FCGR2B,FEN1,FGFR2,FYN,GDF11,GHR,GJA1,HCST,HOXD10,ICOS,IFNGR1,IGKC,IKZF3,IL10,IL15,IL7R,IRF1,IRF8,ITGB2,ITGB7,JAK3,KLHL6,LAT,LCK,LCP2,LTB,LYN,MAFB,MAP2K4,MARCO,MC2R,MSR1,MYD88,NFKB1,NFKBIA,NLRC5,NPY1R,NQO1,PCK1,PFKM,PIGR,PRF1,PTGS2,PTPN1,PTPN2,P…	95
Cellular Growth and Proliferation, Lymphoid Tissue Structure and Development	proliferation of lymphatic system cells	5.08e-10		0.7		ABCB1,ADAR,APP,CCL2,CCR2,CCR7,CD180,CD247,CD3E,CD4,CD40,CD8A,CMKLR1,CXCL10,F2R,FCGR2B,FGF1,FGFR2,FLT4,GJA1,IFNGR1,IL10,IL15,IRF8,MAFB,MYD88,PIM1,PRF1,PRKCQ,PTGS2,RAC2,RUNX1,S100A4,SPI1,TIMD4,TLR2,VAV1	37
Cellular Function and Maintenance, Hematological System Development and Function, Inflammatory Response	engulfment by macrophages	6.04e-10	Increased	2.873		APP,CAPG,CD38,DEF6,DOCK2,FAS,FCER1G,FCGR1A,FCGR2B,FYN,ISG15,ITGB2,MARCO,MYD88,PTPRC,SIGLEC1,SOAT1,SPI1,TIMD4,TLR2,TLR3,TLR9,TRPV2,UCP2	24
Cell Morphology	polarization of cells	6.55e-10	Increased	3.08		CCL19,CCL2,CCL5,CCR5,CCR7,CD40,CTSS,CXCL10,CXCL9,ELMO1,FAM65B,FYN,HOXD10,ICOS,IL10,IL12RB1,ITGA4,ITGB2,LCK,LCP1,LTBP1,MYD88,PARD3,RASSF5,SAMSN1,SPN,TBX21,TLR2,VAV1,WIPF1,ZBP1	31
Connective Tissue Disorders, Inflammatory Disease, Skeletal and Muscular Disorders	experimentally-induced arthritis	6.72e-10		0.382		CCL4,CCR1,CCR2,CCR5,CD180,CTSS,CXCL13,FAS,FCGR1A,FCGR2B,ICOS,IFNGR1,IL10,IL15,LYN,MSR1,MYD88,NFKB1,NFKBIA,NQO1,PIK3CG,SH2D1A,SLC11A1,STAT1,TBX21,TLR2,TNFAIP6,TNFRSF1B,TNFSF13B	29
Hematological Disease, Immunological Disease, Infectious Disease	infection of lymphocytes	7.88e-10		0.084		CCL4,CCL5,CD209,CD4,CD40,HAVCR2,IL15,ITGA4,ITGB7,SAMHD1,SIGLEC1,TLR2	12
Cellular Compromise	respiratory burst	7.88e-10		1.1		APP,CCL2,CYBB,F3,FCER1G,ICAM1,IL15,IRF8,ITGA4,ITGAL,ITGB2,LTBP1,LYN,NCF1,NCF2,PIK3CG,PTPRC,SLC11A1,SYK,TYROBP	20
Cancer, Organismal Injury and Abnormalities	urogenital cancer	8.61e-10		0.718		ABCB1,ACADSB,ACSL1,ACVR2A,ADAM8,ADAMDEC1,ADAP2,ADRBK2,AGK,AIM1,ALKBH1,ALOX5,AMBN,ANGPT2,ANKRD1,APBB1IP,APOBEC3H,APOBR,APP,ARHGAP21,ARHGAP30,ARHGEF28,ARMCX2,ARRB2,ATP10A,ATP2A3,ATP8B4,B2M,BICC1,BIRC3,BTBD3,C12orf5,C1QC,C1R,C2CD3,C3AR1,C4A/C4B,CACNA1E,CACNA1F,CADM1,CAPN6,CASP9,CASR,CCDC136,CCDC88B,CCL2,CCL4,CCL5,CCR1,CCR2,CCR5,CCR7,CD180,CD209,CD274,CD48,CD53,CD5L,CD68,CD84,CDKN2C,CEP152,CFAP44,CFI…	344
Cancer, Dermatological Diseases and Conditions, Organismal Injury and Abnormalities	malignant cutaneous melanoma cancer	9.69e-10				ABCB1,ADAM8,ADAMDEC1,ADORA3,AIM1,ALKBH1,ALOX5,AMBN,ANKRD29,ANKRD45,APBB1IP,APOBR,APP,ARHGAP21,ARHGAP26,ARHGAP30,ARHGEF28,ARL11,ASB2,ATCAY,ATP2A3,ATP8B4,BBS2,BIN2,BLNK,C10orf128,C1QC,C1R,C2,C3AR1,C4A/C4B,CACNA1E,CACNA1F,CACNA2D2,CAPN6,CARF,CASP1,CASR,CCDC88B,CCL8,CCR1,CCR2,CCR5,CCR7,CCRL2,CD180,CD2,CD209,CD22,CD300C,CD300LF,CD3E,CD40,CD53,CD5L,CD72,CD79A,CD84,CD96,CD97,CECR1,CFI,CHD3,CHST9,CIITA,C…	332
Cell-To-Cell Signaling and Interaction, Cellular Growth and Proliferation, Hematological System Development and Function	stimulation of T lymphocytes	9.9e-10		1.55	bias	CD2,CD209,CD274,CD3E,CD4,CD40,CD5,CD83,FAS,FYN,HAVCR2,ICOS,IL10,IL15,ITK,KLRC4-KLRK1/KLRK1,MYD88,PTPRC,SPN,TIMD4,TNFAIP3,TNFRSF1B,TNFSF13B	23
Cell Death and Survival	cytolysis of tumor cell lines	1e-09	Increased	2.127		ABCB1,B2M,CD244,CD48,FAS,GJA1,GNLY,HLA-F,IL15,IL27RA,ISG15,ITGB2,KLRC4-KLRK1/KLRK1,MICA,MYD88,PTPN1,SH2D1A	17
Infectious Disease	sexually transmitted disease	1.06e-09				ABCB1,ADORA3,ALOX5,C4A/C4B,CCL2,CCL3L1,CCL4,CCL5,CCR5,CCR7,CD22,CLU,CXCR3,FAS,FCGR1A,FCGR2B,HLA-C,IFNAR2,IL10,PTGS2,PTPRC,TUBA4A,TUBB,VAV1	24
Cell-To-Cell Signaling and Interaction, Hematological System Development and Function, Immune Cell Trafficking	binding of antigen presenting cells	1.11e-09		1.426		APP,CD2,CD209,CD4,CD40,CD6,CD83,FCGR1A,FYB,ICAM1,IL10,ITGA4,ITGAL,LCK,MARCO,MSR1,PTPRC,TRPV2	18
Cellular Movement, Hematological System Development and Function	extravasation of myeloid cells	1.13e-09	Increased	2.357	bias	ANGPT2,CCL2,CCL4,CCL5,CCR1,CCR2,CCR5,ICAM1,ICAM2,ITGB2,PIK3CG,SELL,TNFAIP6	13
Hematological System Development and Function, Immune Cell Trafficking, Inflammatory Response, Tissue Development	accumulation of T lymphocytes	1.2e-09		0.456		ARRB2,B2M,C4A/C4B,CCL2,CCL5,CCR5,CCR7,CD27,CD274,CD40,CXCL10,CXCR3,DEF6,FAS,ICOS,IL10RA,IL15,ITGAL,LAT,NT5E,PRKCQ,SELL,TLR9	23
Cell Morphology	polarization of mononuclear leukocytes	1.27e-09	Increased	2.607		CCL19,CCR7,CD40,ELMO1,FAM65B,FYN,ICOS,IL10,IL12RB1,ITGB2,LCK,LCP1,LTBP1,MYD88,RASSF5,SPN,TBX21,TLR2,VAV1,WIPF1	20
Cellular Movement, Hematological System Development and Function, Immune Cell Trafficking	migration of granulocytes	1.33e-09	Increased	2.586		ACKR1,CCL2,CCL4,CCL5,CCR1,CXCL10,CXCL11,CXCL9,CYBB,F3,FAS,ICAM1,ICAM2,IL16,ITGAL,ITGB2,MYD88,NEO1,NLRP3,PIK3CG,PIK3R5,PLCB2,PRKCQ,S100A8,SAA1,SELL,SELPLG	27
Antigen Presentation, Cell-To-Cell Signaling and Interaction, Cell-mediated Immune Response, Cellular Development, Cellular Function and Maintenance, Hematological System Development and Function, Hematopoiesis, Lymphoid Tissue Structure and Development	positive selection of thymocytes	1.42e-09		0.128		CADM1,GIMAP4,HLA-DMA,ITK,LCK,PRKCQ,PTPN2,PTPRC,RHOH,SIT1,TRAT1,VAV1	12
Cell Death and Survival	cytolysis of T lymphocytes	1.48e-09		1.969	bias	CD3G,CD4,CD8A,ELF4,GZMA,ITGAL,KLRC4-KLRK1/KLRK1,LCK,PIK3CG,PRF1,PSME2,PTPRC,SERPINB9,STMN1,TAP1	15
Cell Morphology	polarization of blood cells	1.52e-09	Increased	3.165		CCL19,CCL5,CCR7,CD40,CTSS,CXCL10,CXCL9,ELMO1,FAM65B,FYN,ICOS,IL10,IL12RB1,ITGB2,LCK,LCP1,LTBP1,MYD88,RASSF5,SPN,TBX21,TLR2,VAV1,WIPF1	24

## Sheet: CP Brown Endo UNINF v CON
Ingenuity Canonical Pathways	-log(B-H p-value)	BH p value	Ratio	z-score	Molecules
iCOS-iCOSL Signaling in T Helper Cells	13.1	7.94328e-14	0.269	3.3	ICOS,PRKCQ,PLEKHA2,PIK3R5,FCER1G,CD40,NFKBIA,LCP2,HLA-DRB1,HLA-DMA,LCK,CD3D,HLA-DMB,ITK,GRB2,CD4,LAT,ZAP70,CD3E,GRAP2,NFKB1,CD3G,VAV1,HLA-DRA,PIK3CG,TRAT1,CSK,PTPRC,CD247
CD28 Signaling in T Helper Cells	12.3	5.01187e-13	0.246		PRKCQ,PIK3R5,FCER1G,NFKBIA,LCP2,SYK,FYN,HLA-DRB1,HLA-DMA,LCK,CD3D,HLA-DMB,ITK,GRB2,CD4,PTPN6,LAT,ZAP70,CD3E,GRAP2,NFKB1,CD3G,VAV1,HLA-DRA,PIK3CG,MAP2K4,CSK,PTPRC,CD247
Role of NFAT in Regulation of the Immune Response	11.9	1.25893e-12	0.199	4.315	PLCB2,FCGR1A,PRKCQ,GNG10,PIK3R5,FCER1G,NFKBIA,MS4A2,LCP2,SYK,FYN,HLA-DRB1,HLA-DMA,LCK,CD3D,HLA-DMB,ITK,GRB2,CD4,LAT,BLNK,CD79A,ZAP70,CD3E,NFKB1,CD3G,CD79B,HLA-DRA,PIK3CG,FCGR2B,GNG2,CD247,MEF2A,LYN
TREM1 Signaling	10.9	1.25893e-11	0.293	4.264	NFKB1,TLR5,MYD88,NLRC3,NLRC5,CASP1,ITGAX,TLR9,CD40,TLR8,CD83,LAT2,FCGR2B,TLR3,NLRP3,TYROBP,CCL2,GRB2,IL10,ICAM1,TLR2,CIITA
T Cell Receptor Signaling	10.4	3.98107e-11	0.247		CD3E,GRAP2,NFKB1,CD8B,CD3G,PRKCQ,PIK3R5,NFKBIA,VAV1,PIK3CG,LCP2,FYN,CD8A,MAP2K4,CSK,CD3D,LCK,ITK,GRB2,CD4,PTPRC,LAT,CD247,ZAP70
Crosstalk between Dendritic Cells and Natural Killer Cells	10.4	3.98107e-11	0.258		CCR7,MICA,IL15,NFKB1,ITGAL,TNFRSF1B,CSF2RB,PRF1,TLR9,IL15RA,CD40,HLA-F,HLA-DRA,CD83,HLA-DRB1,TLR3,CD209,TYROBP,ICAM3,HLA-C,FAS,KLRC4-KLRK1/KLRK1,LTB
Primary Immunodeficiency Signaling	10.3	5.01187e-11	0.346		IGKC,CD3E,ICOS,JAK3,CD40,TAP1,RFX5,CD8A,TAP2,CD3D,IL7R,LCK,CD4,PTPRC,BLNK,CD79A,ZAP70,CIITA
Communication between Innate and Adaptive Immune Cells	10.3	5.01187e-11	0.253		CCR7,IL15,TLR5,TNFSF13B,CCL5,CD8B,CXCL10,TLR9,B2M,FCER1G,CD40,HLA-F,HLA-DRA,TLR8,CD83,CD8A,HLA-DRB1,TLR3,IL10,CD4,HLA-C,CCL4,TLR2
CTLA4 Signaling in Cytotoxic T Lymphocytes	9.72	1.90546e-10	0.25		CD3E,GRAP2,CD8B,CD3G,PIK3R5,B2M,FCER1G,PPP2R2C,PIK3CG,LCP2,SYK,FYN,CD8A,TRAT1,CD3D,LCK,GRB2,HLA-C,PTPN6,LAT,CD247,ZAP70
Antigen Presentation Pathway	9.72	1.90546e-10	0.405		HLA-DQA2,NLRC5,B2M,TAP1,HLA-F,HLA-DRA,HLA-DQB2,HLA-DRB1,TAP2,HLA-DMA,HLA-DMB,HLA-C,PSMB9,CIITA,PSMB8
Dendritic Cell Maturation	9.59	2.5704e-10	0.173		CCR7,IL15,MYD88,PLCB2,FCGR1A,PIK3R5,TLR9,FCER1G,CD40,NFKBIA,CD83,IRF8,HLA-DRB1,HLA-DMA,STAT1,TYROBP,HLA-DMB,TLR2,LTB,NFKB1,TNFRSF1B,STAT2,B2M,HLA-DRA,PIK3CG,FCGR2B,TLR3,MAP2K4,IL10,HLA-C,ICAM1
PKCÎ¸ Signaling in T Lymphocytes	9.57	2.69153e-10	0.212	2.6	PRKCQ,PIK3R5,FCER1G,RAC2,NFKBIA,LCP2,FYN,HLA-DRB1,HLA-DMA,LCK,CD3D,HLA-DMB,GRB2,CD4,LAT,ZAP70,CD3E,GRAP2,NFKB1,CD3G,VAV1,HLA-DRA,PIK3CG,MAP2K4,CD247
Interferon Signaling	9.23	5.88844e-10	0.412	2.887	IRF1,OAS1,IRF9,IFITM1,IFNAR2,IFIT3,STAT2,PTPN2,TAP1,IFNGR1,IFIT1,STAT1,MX1,PSMB8
Role of Pattern Recognition Receptors in Recognition of Bacteria and Viruses	8.9	1.25893e-09	0.197	2.982	TLR5,MYD88,PRKCQ,PIK3R5,TLR9,C3AR1,C1QA,TLR8,SYK,C5AR1,PRKCB,TLR2,OAS1,NFKB1,CCL5,CASP1,OAS2,PIK3CG,C1QC,TLR3,MAP2K4,NLRP3,IFIH1,IL10,CLEC7A
Pathogenesis of Multiple Sclerosis	8.78	1.65959e-09	0.889		CXCL11,CXCL9,CCR5,CXCR3,CCL5,CCR1,CXCL10,CCL4
Type I Diabetes Mellitus Signaling	8.74	1.8197e-09	0.209	0.5	IRF1,CD3E,NFKB1,MYD88,CD3G,TNFRSF1B,PRF1,CASP9,FCER1G,NFKBIA,HLA-F,HLA-DRA,GZMB,IFNGR1,HLA-DRB1,MAP2K4,HLA-DMA,STAT1,CD3D,HLA-DMB,HLA-C,FAS,CD247
Phospholipase C Signaling	8.36	4.36516e-09	0.142	4.491	PLA2G2D,RHOH,GPLD1,PLCB2,PRKCQ,GNG10,FCER1G,RALB,LCP2,SYK,FYN,LCK,CD3D,ITK,GRB2,PRKCB,LAT,BLNK,CD79A,ZAP70,FNBP1,CD3E,GRAP2,NFKB1,CD3G,CD79B,PLD4,PPP1R12B,FCGR2B,ITGA4,GNG2,CD247,MEF2A,LYN
Altered T Cell and B Cell Signaling in Rheumatoid Arthritis	8.23	5.88844e-09	0.227		IL15,NFKB1,TLR5,TNFSF13B,CD79B,TLR9,FCER1G,CD40,HLA-DRA,TLR8,HLA-DRB1,TLR3,CXCL13,HLA-DMA,HLA-DMB,IL10,FAS,CD79A,TLR2,LTB
Natural Killer Cell Signaling	7.22	6.0256e-08	0.191		CD244,PRKCQ,PIK3R5,FCER1G,RAC2,HCST,VAV1,PIK3CG,LCP2,SYK,FYN,TYROBP,LCK,GRB2,PRKCB,PTPN6,LAT,CD247,KLRC4-KLRK1/KLRK1,SH2D1A,ZAP70
Leukocyte Extravasation Signaling	6.76	1.7378e-07	0.141	3.578	RHOH,ITGAL,PRKCQ,NCF1,CLDN8,PIK3R5,TIMP4,ITGB2,WIPF1,CLDN1,RAC2,NCF2,ICAM3,ITK,PRKCB,NCF4,SPN,MMP13,VAV1,RASSF5,PIK3CG,CLDN11,MAP2K4,SELPLG,ARHGAP4,ITGA4,ICAM1,CYBB
B Cell Receptor Signaling	6.65	2.23872e-07	0.148		PRKCQ,PIK3R5,CD22,GAB1,RAC2,NFKBIA,SYK,PIK3AP1,BCL2A1,GRB2,PRKCB,APBB1IP,PTPN6,BLNK,CD79A,NFKB1,CD79B,VAV1,RASSF5,PIK3CG,FCGR2B,MAP2K4,CSK,PTPRC,ETS1,LYN
Granulocyte Adhesion and Diapedesis	6.62	2.39883e-07	0.147		CXCL9,ITGAL,CCL8,SELL,CSF3R,CLDN8,CCL3L1,ITGB2,CLDN1,CXCL11,C5AR1,CCL23,CXCL16,CCL4,ICAM2,CCL5,CXCL10,TNFRSF1B,MMP13,CCL19,CLDN11,CXCL13,CCL2,SELPLG,ITGA4,ICAM1
OX40 Signaling Pathway	6.59	2.5704e-07	0.202	-2.333	CD3E,NFKB1,HLA-DQA2,CD3G,B2M,FCER1G,NFKBIA,HLA-F,HLA-DRA,HLA-DQB2,HLA-DRB1,MAP2K4,HLA-DMA,CD3D,HLA-DMB,CD4,HLA-C,CD247
Production of Nitric Oxide and Reactive Oxygen Species in Macrophages	6.52	3.01995e-07	0.144	3.8	IRF1,RHOH,SAA4,PRKCQ,NCF1,JAK3,PIK3R5,NFKBIA,NCF2,IFNGR1,IRF8,STAT1,PRKCB,PTPN6,TLR2,FNBP1,NCF4,NFKB1,S100A8,TNFRSF1B,SPI1,PPP2R2C,PIK3CG,MAP2K4,CLU,CYBB
phagosome formation	6.52	3.01995e-07	0.18		RHOH,TLR5,PLCB2,FCGR1A,PRKCQ,PIK3R5,TLR9,MSR1,FCER1G,PIK3CG,TLR8,SYK,FCGR2B,TLR3,PRKCB,ITGA4,MARCO,TLR2,CLEC7A,FNBP1
Cytotoxic T Lymphocyte-mediated Apoptosis of Target Cells	6.37	4.2658e-07	0.344	-0.333	CD3E,CD3G,CD3D,PRF1,CASP9,HLA-C,B2M,FCER1G,FAS,CD247,GZMB
Calcium-induced T Lymphocyte Apoptosis	6.36	4.36516e-07	0.234	3.162	CD3E,ATP2A3,CD3G,PRKCQ,FCER1G,HLA-DRA,HLA-DRB1,HLA-DMA,CD3D,LCK,HLA-DMB,PRKCB,CD4,CD247,ZAP70
B Cell Development	6.09	8.12831e-07	0.324		IGKC,SPN,HLA-DRB1,HLA-DMA,IL7R,CD79B,HLA-DMB,PTPRC,CD40,CD79A,HLA-DRA
CCR5 Signaling in Macrophages	5.92	1.20226e-06	0.217		CD3E,CCL5,CD3G,PRKCQ,GNG10,FCER1G,CCR5,MAP2K4,CD3D,PRKCB,CD4,GNG2,FAS,CCL4,CD247
IL-8 Signaling	5.8	1.58489e-06	0.136	2.294	RHOH,GPLD1,PLCB2,PRKCQ,GNG10,PIK3R5,ITGB2,RAC2,ARRB2,NCF2,PRKCB,IRAK2,FNBP1,NFKB1,MAP4K4,ANGPT2,FLT4,ITGAX,PLD4,PIK3CG,MAP2K4,PTGS2,GNG2,ICAM1,CYBB
Complement System	5.71	1.94984e-06	0.297	1.414	C1QC,C4A/C4B,C2,CFI,C5AR1,ITGAX,ITGB2,C1R,SERPING1,C3AR1,C1QA
Activation of IRF by Cytosolic Pattern Recognition Receptors	5.58	2.63027e-06	0.219	0.832	DHX58,IRF9,NFKB1,STAT2,IFIT2,CD40,NFKBIA,MAP2K4,STAT1,ISG15,IFIH1,ADAR,IL10,ZBP1
Tumoricidal Function of Hepatic Natural Killer Cells	5.58	2.63027e-06	0.375	0.816	LYVE1,ITGAL,SRGN,SERPINB9,PRF1,CASP9,FAS,ICAM1,GZMB
Fc Epsilon RI Signaling	5.35	4.46684e-06	0.165	3.153	PLA2G2D,GRAP2,PRKCQ,PIK3R5,FCER1G,GAB1,RAC2,VAV1,PIK3CG,MS4A2,LCP2,SYK,FYN,MAP2K4,GRB2,PRKCB,LAT,LYN
Autoimmune Thyroid Disease Signaling	5.31	4.89779e-06	0.245		HLA-DRB1,HLA-DMA,PRF1,HLA-DMB,HLA-C,IL10,FCER1G,CD40,FAS,HLA-F,HLA-DRA,GZMB
Tec Kinase Signaling	5.31	4.89779e-06	0.139	3.578	RHOH,NFKB1,PRKCQ,GNG10,STAT2,JAK3,PIK3R5,FCER1G,VAV1,PIK3CG,MS4A2,FYN,MAP2K4,STAT1,LCK,ITK,PRKCB,ITGA4,GNG2,FAS,LYN,FNBP1
NF-ÎºB Signaling	5.21	6.16595e-06	0.133	1.877	FGFR2,NFKB1,TLR5,MAP4K4,TNFSF13B,MYD88,FLT4,TNFRSF1B,PRKCQ,PIK3R5,TLR9,FCER1G,CD40,NFKBIA,PIK3CG,TLR8,TNFAIP3,TLR3,LCK,GHR,PRKCB,TLR2,ZAP70
Agranulocyte Adhesion and Diapedesis	5.1	7.94328e-06	0.127		CXCL9,ICAM2,CCL8,CCL5,CXCL10,SELL,CLDN8,ITGB2,CCL3L1,MMP13,CLDN1,ITGB7,CXCL11,CCL19,CLDN11,C5AR1,CXCL13,CCL2,CCL23,SELPLG,CXCL16,ITGA4,CCL4,ICAM1
T Helper Cell Differentiation	5.07	8.51138e-06	0.197		ICOS,TNFRSF1B,FCER1G,CD40,HLA-DRA,IL10RA,IFNGR1,HLA-DRB1,HLA-DMA,STAT1,HLA-DMB,IL10,TBX21,IL12RB1
Systemic Lupus Erythematosus Signaling	4.97	1.07152e-05	0.118		FCGR1A,CD72,PIK3R5,TLR9,CD22,FCER1G,CD40,HLA-F,LCK,CD3D,GRB2,PTPN6,LAT,CD79A,IGKC,CD3E,TNFSF13B,CD3G,CD79B,PIK3CG,FCGR2B,IL10,HLA-C,PTPRC,CD247,LYN
Toll-like Receptor Signaling	4.86	1.38038e-05	0.189	1.508	NFKB1,TLR5,MAP4K4,MYD88,UBD,TLR9,NFKBIA,TLR8,TNFAIP3,TLR3,MAP2K4,TICAM2,IRAK2,TLR2
Allograft Rejection Signaling	4.78	1.65959e-05	0.174		HLA-DQA2,PRF1,B2M,FCER1G,CD40,HLA-F,HLA-DRA,GZMB,HLA-DQB2,HLA-DRB1,HLA-DMA,HLA-DMB,IL10,HLA-C,FAS
IL-12 Signaling and Production in Macrophages	4.67	2.13796e-05	0.141		IRF1,NFKB1,S100A8,MYD88,SAA4,PRKCQ,PIK3R5,SPI1,CD40,PIK3CG,IFNGR1,IRF8,MAP2K4,STAT1,CLU,PRKCB,IL10,TLR2,IL12RB1
FcÎ³RIIB Signaling in B Lymphocytes	4.43	3.71535e-05	0.244	1.897	SYK,FCGR2B,MAP2K4,CD79B,GRB2,PIK3R5,BLNK,CD79A,PIK3CG,LYN
PI3K Signaling in B Lymphocytes	4.43	3.71535e-05	0.141	3	NFKB1,PLCB2,PLEKHA2,CD79B,CD40,NFKBIA,VAV1,PIK3CG,SYK,FYN,FCGR2B,PIK3AP1,PRKCB,CD180,PTPRC,BLNK,CD79A,LYN
Cdc42 Signaling	4.43	3.71535e-05	0.126	-0.302	CD3E,HLA-DQA2,PARD3,CD3G,B2M,WIPF1,FCER1G,VAV1,HLA-F,HLA-DRA,PPP1R12B,HLA-DQB2,HLA-DRB1,MAP2K4,HLA-DMA,CD3D,HLA-DMB,ITK,HLA-C,ITGA4,CD247
Hepatic Fibrosis / Hepatic Stellate Cell Activation	4.3	5.01187e-05	0.116		FGFR2,CXCL9,CCR7,NFKB1,TNFSF13B,FGF1,FLT4,CCL5,IFNAR2,TNFRSF1B,TNFSF9,MMP13,CD40,IL10RA,CCR5,IFNGR1,CXCR3,STAT1,CCL2,IL10,FAS,ICAM1,LTB
GM-CSF Signaling	4.29	5.12861e-05	0.194	2.887	BCL2A1,STAT1,CSF2RB,PIM1,CSF2RA,RUNX1,GRB2,PIK3R5,PRKCB,ETS1,PIK3CG,LYN
Role of Macrophages, Fibroblasts and Endothelial Cells in Rheumatoid Arthritis	3.97	0.000107152	0.0973		IL15,TLR5,MYD88,PLCB2,FCGR1A,PRKCQ,PIK3R5,TLR9,IL16,NFKBIA,TLR8,WNT2,C5AR1,PRKCB,IRAK2,TLR2,LTB,NFKB1,TNFSF13B,CCL5,TNFRSF1B,MMP13,PIK3CG,TLR3,MAP2K4,CCL2,IL10,FRZB,ICAM1
Graft-versus-Host Disease Signaling	3.82	0.000151356	0.208		HLA-DRB1,HLA-DMA,PRF1,HLA-DMB,HLA-C,FCER1G,FAS,HLA-F,HLA-DRA,GZMB
FcÎ³ Receptor-mediated Phagocytosis in Macrophages and Monocytes	3.76	0.00017378	0.151	3.207	GPLD1,FCGR1A,PRKCQ,NCF1,FYB,PLD4,RAC2,VAV1,PIK3CG,LCP2,SYK,FYN,PRKCB,LYN
Hematopoiesis from Pluripotent Stem Cells	3.6	0.000251189	0.196		IGKC,CD3E,CD8A,CD8B,CD3G,CD3D,IL10,CD4,FCER1G,CD247
Role of JAK1, JAK2 and TYK2 in Interferon Signaling	3.59	0.00025704	0.292	0.447	IFNGR1,NFKB1,IFNAR2,STAT1,STAT2,PTPN2,PTPN6
NF-ÎºB Activation by Viruses	3.59	0.00025704	0.164		CCR5,NFKB1,ITGAL,LCK,PRKCQ,PIK3R5,PRKCB,CD4,ITGA4,ITGB2,NFKBIA,PIK3CG
Atherosclerosis Signaling	3.51	0.00030903	0.129		PLA2G2D,CCR2,NFKB1,S100A8,SAA4,MSR1,ITGB2,MMP13,CD40,ALOX5,CLU,CCL2,SELPLG,F3,ITGA4,ICAM1
Role of IL-17A in Arthritis	3.41	0.000389045	0.185		NFKB1,CCL5,MAP2K4,CCL2,PTGS2,PIK3R5,RPS6KA1,MMP13,NFKBIA,PIK3CG
Apoptosis Signaling	3.38	0.000416869	0.146	-0.577	NFKB1,MAP4K4,TNFRSF1B,PRKCQ,CASP9,NFKBIA,BIRC3,CAPN3,MAP2K4,BCL2A1,CAPN6,RPS6KA1,FAS
Acute Myeloid Leukemia Signaling	3.38	0.000416869	0.156	-0.905	NFKB1,PML,MAP2K4,CSF2RB,PIM1,CSF2RA,CSF3R,RUNX1,GRB2,PIK3R5,SPI1,PIK3CG
Reelin Signaling in Neurons	3.28	0.000524807	0.152		RELN,ITGAL,FYN,MAP2K4,LCK,MAP4K1,PIK3R5,APP,ITGA4,ITGB2,PIK3CG,LYN
Regulation of IL-2 Expression in Activated and Anergic T Lymphocytes	3.28	0.000524807	0.152		CD3E,NFKB1,FYN,MAP2K4,CD3G,CD3D,GRB2,LAT,CD247,NFKBIA,VAV1,ZAP70
Nur77 Signaling in T Lymphocytes	3.23	0.000588844	0.175		CD3E,HLA-DRB1,CD3G,HLA-DMA,CD3D,HLA-DMB,CASP9,FCER1G,CD247,HLA-DRA
GÎ±q Signaling	3.19	0.000645654	0.116	1.291	RHOH,RGS18,NFKB1,GPLD1,PLCB2,PRKCQ,GNG10,PIK3R5,ADRA1D,PLD4,NFKBIA,PIK3CG,CSK,RGS2,PRKCB,GNG2,FNBP1
G-Protein Coupled Receptor Signaling	3.09	0.000812831	0.0938		PDE12,HTR1B,RGS18,NFKB1,PLCB2,HTR1D,PIK3R5,NPY1R,ADRA1D,NFKBIA,PIK3CG,MC2R,FYN,PDE7A,HTR7,RGS14,PDE6A,RGS2,GRB2,RPS6KA1,PRKCB,ADORA3,RGS10,XCR1
Caveolar-mediated Endocytosis Signaling	3.09	0.000812831	0.155		ITGAL,FYN,ITGAE,CD48,ITGAX,HLA-C,ITGA4,B2M,ITGB2,PTPN1,ITGB7
Integrin Signaling	2.89	0.00128825	0.0995	2.524	RHOH,ITGAL,ITGAE,PIK3R5,ITGAX,ITGB2,WIPF1,RAC2,ITGB7,PPP1R12B,PIK3CG,RALB,CAPN3,FYN,MAP2K4,CAPN6,GRB2,ITGA4,ARHGAP26,FNBP1
Role of JAK1 and JAK3 in Î³c Cytokine Signaling	2.89	0.00128825	0.159		SYK,IL15,STAT1,IL7R,JAK3,GRB2,PIK3R5,BLNK,IL15RA,PIK3CG
Virus Entry via Endocytic Pathways	2.83	0.00147911	0.135		ITGAL,FYN,PRKCQ,PIK3R5,PRKCB,HLA-C,ITGA4,B2M,ITGB2,RAC2,PIK3CG,ITGB7
Colorectal Cancer Metastasis Signaling	2.81	0.00154882	0.0932	2.236	RHOH,NFKB1,TLR5,GNG10,JAK3,PIK3R5,CASP9,TLR9,MMP13,PIK3CG,TLR8,IFNGR1,TLR3,MAP2K4,WNT2,STAT1,PTGS2,GRB2,GNG2,TLR2,ADRBK2,FNBP1
CD40 Signaling	2.8	0.00158489	0.154	0.707	NFKB1,TNFAIP3,MAP2K4,PTGS2,JAK3,PIK3R5,CD40,NFKBIA,ICAM1,PIK3CG
Death Receptor Signaling	2.71	0.00194984	0.13	0	NFKB1,MAP4K4,PARP11,MAP2K4,TNFRSF1B,CASP9,PARP9,PARP14,PARP8,FAS,NFKBIA,BIRC3
iNOS Signaling	2.71	0.00194984	0.182	2.121	IRF1,IFNGR1,NFKB1,MYD88,STAT1,JAK3,IRAK2,NFKBIA
UVA-Induced MAPK Signaling	2.32	0.0047863	0.125	2.111	PARP11,MAP2K4,PLCB2,STAT1,CASP9,PIK3R5,RPS6KA1,PARP9,PARP14,PARP8,PIK3CG
TNFR2 Signaling	2.28	0.00524807	0.207	-0.447	NFKB1,TNFAIP3,MAP2K4,TNFRSF1B,NFKBIA,BIRC3
Role of PKR in Interferon Induction and Antiviral Response	2.25	0.00562341	0.175		IRF1,NFKB1,TLR3,STAT1,FCGR1A,CASP9,NFKBIA
Pancreatic Adenocarcinoma Signaling	2.18	0.00660693	0.113	0.905	E2F6,NFKB1,GPLD1,MAP2K4,STAT1,PTGS2,JAK3,CASP9,GRB2,PIK3R5,PLD4,PIK3CG
fMLP Signaling in Neutrophils	2.11	0.00776247	0.111	2.111	NFKB1,PLCB2,PRKCQ,GNG10,NCF1,PIK3R5,PRKCB,GNG2,NFKBIA,CYBB,PIK3CG,NCF2
SAPK/JNK Signaling	2.11	0.00776247	0.117	1.508	MAP4K4,MAP2K4,LCK,MAP4K1,GRB2,PIK3R5,GNG2,FCER1G,GAB1,RAC2,PIK3CG
IL-10 Signaling	2.07	0.00851138	0.132		CCR5,NFKB1,MAP4K4,FCGR2B,CCR1,MAP2K4,IL10,NFKBIA,IL10RA
Glucocorticoid Receptor Signaling	1.99	0.0102329	0.08		CD3E,NFKB1,CCL5,SMARCD1,FCGR1A,CD3G,JAK3,PIK3R5,NFKBIA,PIK3CG,POLR2B,FKBP5,MAP2K4,STAT1,CD3D,CCL2,PTGS2,GRB2,IL10,CD247,ICAM1,PCK1
Molecular Mechanisms of Cancer	1.99	0.0102329	0.074		E2F6,RHOH,PLCB2,PTCH1,PRKCQ,JAK3,PIK3R5,GAB1,RAC2,NFKBIA,MAX,BIRC3,RALB,FYN,WNT2,GRB2,PRKCB,FNBP1,NFKB1,CDKN2C,CASP9,PIK3CG,SMAD9,MAP2K4,SMAD5,ITGA4,FAS
Role of Hypercytokinemia/hyperchemokinemia in the Pathogenesis of Influenza	1.98	0.0104713	0.156		CCR5,IL15,CCL5,CCR1,CXCL10,CCL2,CCL4
MSP-RON Signaling Pathway	1.93	0.011749	0.152		CCR2,CSF2RB,CCL2,PIK3R5,ITGB2,TLR2,PIK3CG
JAK/Stat Signaling	1.92	0.0120226	0.125	1	NFKB1,STAT1,STAT2,JAK3,GRB2,PIK3R5,PTPN6,PTPN1,PIK3CG
Paxillin Signaling	1.9	0.0125893	0.109	0.816	ITGAL,MAP2K4,CSK,ITGAE,GRB2,PIK3R5,ITGAX,ITGA4,ITGB2,PIK3CG,ITGB7
Prolactin Signaling	1.89	0.0128825	0.123	2.828	IRF1,FYN,STAT1,PRKCQ,GRB2,PIK3R5,PRKCB,NMI,PIK3CG
Induction of Apoptosis by HIV1	1.88	0.0131826	0.133	-1.414	NFKB1,MAP2K4,TNFRSF1B,CASP9,FAS,NFKBIA,SLC25A13,BIRC3
IL-17A Signaling in Gastric Cells	1.86	0.0138038	0.2		CXCL11,NFKB1,CCL5,CXCL10,MAP2K4
Tryptophan Degradation to 2-amino-3-carboxymuconate Semialdehyde	1.83	0.0147911	0.375		IDO1,KMO,KYNU
p70S6K Signaling	1.83	0.0147911	0.101	3.464	F2R,SYK,PLCB2,PRKCQ,CD79B,GRB2,PIK3R5,PRKCB,PPP2R2C,CD79A,PIK3CG,LYN
phagosome maturation	1.81	0.0154882	0.1		HLA-DRB1,TUBB,EEA1,ATP6AP1L,HLA-C,TUBA4A,B2M,CYBB,TAP1,HLA-DRA,VPS39,NCF2
HGF Signaling	1.81	0.0154882	0.105	1.414	MAP2K4,PRKCQ,PTGS2,ELF4,GRB2,PIK3R5,PRKCB,ITGA4,ETS1,GAB1,PIK3CG
HER-2 Signaling in Breast Cancer	1.81	0.0154882	0.118		PARD3,PRKCQ,CASP9,GRB2,PIK3R5,PRKCB,ITGB2,PIK3CG,ITGB7
IL-4 Signaling	1.81	0.0154882	0.118		HLA-DRB1,HLA-DMA,HLA-DMB,JAK3,GRB2,PIK3R5,PTPN6,HLA-DRA,PIK3CG
Clathrin-mediated Endocytosis Signaling	1.8	0.0158489	0.0865		SH3KBP1,FGF12,S100A8,FGF1,SAA4,UBD,PIK3R5,ITGB2,ARRB2,ITGB7,PIK3CG,STON2,F2R,CLU,GRB2,FGF11
Acute Phase Response Signaling	1.8	0.0158489	0.0888	1.414	NFKB1,MYD88,SAA4,TNFRSF1B,ITIH3,C1R,NFKBIA,PIK3CG,SOD2,SAA1,C4A/C4B,C2,MAP2K4,GRB2,SERPING1
LXR/RXR Activation	1.8	0.0158489	0.0992	-0.632	SAA1,C4A/C4B,S100A8,NFKB1,TLR3,SAA4,TNFRSF1B,CLU,CCL2,PTGS2,HMGCR,MSR1
IL-15 Production	1.76	0.017378	0.185		IRF1,IL15,NFKB1,STAT1,JAK3
Renin-Angiotensin Signaling	1.71	0.0194984	0.101	1.508	NFKB1,CCL5,MAP2K4,STAT1,PRKCQ,CCL2,GRB2,PIK3R5,PRKCB,PTPN6,PIK3CG
IL-15 Signaling	1.69	0.0204174	0.121		SYK,IL15,NFKB1,LCK,JAK3,PIK3R5,IL15RA,PIK3CG
Angiopoietin Signaling	1.69	0.0204174	0.121	0.447	NFKB1,ANGPT2,DOK2,CASP9,GRB2,PIK3R5,NFKBIA,PIK3CG
Role of PI3K/AKT Signaling in the Pathogenesis of Influenza	1.69	0.0204174	0.121		CCR5,NFKB1,CCL5,CASP9,PIK3R5,NFKBIA,PLAC8,PIK3CG
Differential Regulation of Cytokine Production in Macrophages and T Helper Cells by IL-17A and IL-17F	1.68	0.020893	0.222		CCL5,CCL2,IL10,CCL4
Erythropoietin Signaling	1.66	0.0218776	0.119		NFKB1,PRKCQ,GRB2,PIK3R5,PRKCB,PTPN6,NFKBIA,PIK3CG
D-myo-inositol-5-phosphate Metabolism	1.64	0.0229087	0.0903		MTMR4,MTMR7,PLCB2,TMEM55A,PTPN2,PLD4,DUSP2,PPP1R16B,PTPN1,PTPN6,PTPRC,PPP1R1B,PP2D1
Growth Hormone Signaling	1.59	0.025704	0.116	1.414	STAT1,PRKCQ,GHR,PIK3R5,RPS6KA1,PRKCB,PTPN6,PIK3CG
FGF Signaling	1.54	0.0288403	0.106	0.333	FGFR2,FGF12,FGF1,GRB2,PIK3R5,PTPN6,FGF11,GAB1,PIK3CG
IL-3 Signaling	1.52	0.0301995	0.113	2.121	STAT1,CSF2RB,PRKCQ,GRB2,PIK3R5,PRKCB,PTPN6,PIK3CG
Chemokine Signaling	1.52	0.0301995	0.113	2.828	CCR5,CCL5,PLCB2,CCL2,PRKCB,CCL4,PPP1R12B,PIK3CG
p38 MAPK Signaling	1.52	0.0301995	0.094	1.897	PLA2G2D,MAP2K4,STAT1,TNFRSF1B,MAP4K1,RPS6KA1,TIFA,FAS,IRAK2,MAX,MEF2A
Role of IL-17F in Allergic Inflammatory Airway Diseases	1.51	0.030903	0.136		NFKB1,CXCL10,CCL2,RPS6KA1,CCL4,MMP13
IL-17 Signaling	1.5	0.0316228	0.111		CXCL11,NFKB1,CXCL10,MAP2K4,CCL2,PTGS2,PIK3R5,PIK3CG
FAK Signaling	1.5	0.0316228	0.103		CAPN3,FYN,CAPN6,CSK,GRB2,PIK3R5,ITGA4,ARHGAP26,PIK3CG
CXCR4 Signaling	1.49	0.0323594	0.0855	2.714	RHOH,PLCB2,PRKCQ,GNG10,PIK3R5,PIK3CG,MAP2K4,PRKCB,CD4,GNG2,ELMO1,LYN,FNBP1
GÎ±i Signaling	1.46	0.0346737	0.0917	-0.333	HTR1B,RALB,HTR1D,RGS14,GNG10,GRB2,NPY1R,ADORA3,GNG2,RGS10,XCR1
IL-9 Signaling	1.4	0.0398107	0.147	1.342	NFKB1,STAT1,JAK3,PIK3R5,PIK3CG
Oncostatin M Signaling	1.4	0.0398107	0.147	1	STAT1,JAK3,GRB2,EPAS1,MMP13
Superpathway of Inositol Phosphate Compounds	1.37	0.042658	0.0777		MTMR4,MTMR7,PLCB2,TMEM55A,PTPN2,PIK3R5,PLD4,DUSP2,PPP1R16B,PTPN1,PIK3CG,PTPN6,PTPRC,PPP1R1B,PP2D1
Huntington's Disease Signaling	1.35	0.0446684	0.0739		PLCB2,PRKCQ,GNG10,UBD,PIK3R5,CASP9,CASP1,PSME2,PIK3CG,POLR2B,RCOR3,CAPN3,MAP2K4,CAPN6,GRB2,PRKCB,GNG2
Differential Regulation of Cytokine Production in Intestinal Epithelial Cells by IL-17A and IL-17F	1.35	0.0446684	0.174		CCL5,CCL2,IL10,CCL4
TNFR1 Signaling	1.33	0.0467735	0.122	-1.342	NFKB1,TNFAIP3,MAP2K4,CASP9,NFKBIA,BIRC3

## Sheet: UR Brown Endo UNINF v CON
Upstream Regulator	Log Ratio	Molecule Type	Predicted Activation State	Activation z-score	Notes	p-value of overlap	Target molecules in dataset	Mechanistic Network
IFNG		cytokine	Activated	9.786		3.58e-70	ABCB1,APP,ARL6IP5,B2M,BATF2,BCL2A1,BLNK,BST1,C1QA,C1QC,C1R,C2,C4A/C4B,C5AR1,CAPN3,CASP1,CASP9,CCL19,CCL2,CCL23,CCL4,CCL5,CCL8,CCR1,CCR2,CCR5,CCRL2,CD2,CD209,CD274,CD4,CD40,CD5L,CD72,CD83,CECR1,CIITA,CLEC2D,CMPK2,CORO1A,CSF2RB,CSK,CTSS,CX3CR1,CXCL10,CXCL11,CXCL16,CXCL9,CXCR3,CYBB,DDB1,DIO1,DTX3L,EGR2,ERAP1,F2R,F3,FAM26F,FAS,FCER1G,FCGR1A,FCGR2B,FGF1,FGF12,FKBP5,FLT4,GBP1,GBP2,GBP4,GBP5,GBP6,GJA1,G…	296 (14)
lipopolysaccharide		chemical drug	Activated	8.942		1.61e-62	ABCB1,ACE2,ACSL1,ACVR2A,ADAR,ADORA3,ALOX5,ANGPT2,APP,AQP5,BATF,BCL2A1,BIRC3,C3AR1,C5AR1,CASP1,CASR,CCL19,CCL2,CCL4,CCL5,CCL8,CCR1,CCR2,CCR5,CCR7,CCRL2,CD209,CD22,CD274,CD300LF,CD37,CD38,CD3E,CD4,CD40,CD48,CD53,CD83,CD8A,CIITA,CLDN1,CLEC7A,CMPK2,CORO1A,CRTAP,CSF2RA,CSF2RB,CSF3R,CX3CR1,CXCL10,CXCL11,CXCL13,CXCL16,CXCL9,CXCR3,CYBB,CYTIP,DHX58,DRAM1,DUSP2,EFNB2,EGR2,EMR1,ETV6,F2R,F3,FAS,FBXO32,FCER1G…	339 (14)
Interferon alpha		group	Activated	7.637		8.93e-46	ADAR,B2M,BCL2A1,C3AR1,CASP1,CCL19,CCL2,CCL5,CCR1,CCR5,CCR7,CD209,CD38,CD40,CD83,CD8A,CIITA,CSF2RB,CXCL10,CXCL11,CXCL9,CXCR3,DHX58,F3,FAS,FCGR1A,FCGR2B,GBP1,GBP2,HLA-C,ICAM1,IDO1,IFIH1,IFIT1,IFIT2,IFIT3,IFITM1,IFNAR2,IL10,IL10RA,IL12RB1,IL15,IL15RA,IRF1,IRF5,IRF8,IRF9,ISG15,ISG20,ITGA4,MNDA,MX1,MX2,MYD88,NFKBIA,NMI,NT5E,OAS1,OAS2,PARVG,PHF11,PIM1,PML,PRF1,PSMB8,PSMB9,PTGS2,RSAD2,SERPINB9,SP100,SPR…	260 (14)
poly rI:rC-RNA		chemical reagent	Activated	8.237	bias	3.3e-45	ADAR,B2M,BIRC3,C2,CCL2,CCL3L1,CCL4,CCL5,CCL8,CCR7,CD209,CD274,CD40,CD83,CHN1,CLEC7A,CNP,CXCL10,CXCL11,CXCL9,CXCR3,DHX58,DIO1,FAS,FCGR1A,FCGR2B,GBP1,GBP2,HLA-C,HLA-F,ICAM1,IDO1,IFIH1,IFIT1,IFIT2,IFIT3,IFIT5,IFNGR1,IL10,IL10RA,IL15,IL15RA,IRAK2,IRF1,IRF5,IRF9,ISG15,ISG20,ITGAX,KMO,KYNU,LTB,LYN,MARCO,MSR1,MX1,MYD88,NFKB1,NFKBIA,NLRC5,NLRP3,NMI,OAS1,OAS2,OASL,PARP11,PIGR,PIM1,PRKCQ,PSMB8,PSMB9,PSME2,…	301 (15)
IRF7		transcription regulator	Activated	7.488	bias	2.27e-42	ADAR,CCL19,CCL5,CCL8,CCRL2,CD40,CMPK2,CXCL10,CXCL9,DHX58,FAM26F,FCGR1A,GBP1,GBP4,GBP5,IDO1,IFI44,IFI44L,IFIH1,IFIT1,IFIT2,IFIT3,IFITM1,IL15,IL15RA,IRF1,IRF8,IRF9,ISG15,ISG20,ITGAX,MX1,MX2,NMI,NT5C3A,OAS1,OAS2,OASL,PARP14,PHF11,PLAC8,PSMB8,PSMB9,PSME2,RSAD2,S100A8,STAT1,STAT2,TAP1,TAP2,TDRD7,TLR8,TNFSF13B,TRIM21,TRIM5,UBA7,UBE2L6,XAF1,ZBP1	232 (13)
IFNA2		cytokine	Activated	6.819	bias	1.48e-40	ALOX5,B2M,C1R,CCL2,CCL8,CMPK2,CNP,CXCL10,CXCL11,CXCL9,DDX60,EMR1,FAS,GBP1,GBP2,HERC6,HLA-C,HMGCS1,IFI44,IFI44L,IFIH1,IFIT1,IFIT2,IFIT3,IFIT5,IFITM1,IFNAR2,IL10,IRF1,IRF5,IRF9,ISG15,ISG20,LYN,MX1,MX2,NT5E,OAS1,OAS2,PARP9,PHF11,PML,PPP2R2C,RSAD2,SAMD9,SAMHD1,SAMSN1,SERPINB9,SH2D1A,SLC15A3,SP100,SP110,STAT1,TAP1,TBX21,TDRD7,THEMIS2,TLR3,TRIM14,TRIM21,UBA7,UBD,UBE2L6,XAF1,ZBP1	228 (17)
STAT1	0.618	transcription regulator	Activated	6.418		3.53e-39	ANGPT2,B2M,BATF2,CASP1,CCL19,CCL2,CCL4,CCL5,CCR7,CCRL2,CD274,CD40,CIITA,CMPK2,CSF3R,CXCL10,CXCL11,CXCL9,CXCR3,FAM26F,FAS,FCER1G,FCGR1A,FCGR2B,GBP1,GBP2,GBP5,GBP6,HERC6,ICAM1,IDO1,IFIT1,IFIT2,IFIT3,IFITM1,IL10,IL15,IL15RA,IRF1,IRF5,IRF8,IRF9,ISG15,ITGAX,MX1,OAS2,OASL,PIM1,PRF1,PSMB8,PSMB9,PSME2,PTGS2,RNF213,RSAD2,RUNX1,SAMHD1,SERPING1,SOAT1,SP110,STAT1,STAT2,TAP1,TAPBPL,TBX21,TLR3,TLR8,TLR9,UBD,WA…	268 (14)
TCR		complex	Activated	3.243		1.27e-37	BATF,BCL2A1,BIRC3,CCL4,CCL5,CCR1,CCR2,CCR5,CCR7,CD27,CD38,CD4,CD5,CD6,CD8B,CXCL10,CXCL11,CXCL13,CXCL9,CXCR3,CYTIP,DHX58,EGR2,FAS,FYN,GBP4,GZMA,GZMB,ICOS,IFI44,IFI44L,IFIH1,IFIT1,IFIT2,IFIT3,IFNGR1,IL10,IL12RB1,IL16,IL7R,IRF1,ISG15,ISG20,ITGB7,LAT,LCK,LCP2,MX1,MX2,MYD88,NFKB1,NFKBIA,OAS1,OASL,PIM1,PRF1,PTPRC,RSAD2,RUNX1,SELL,STAT1,TBX21,TLR3,TLR9,TNFAIP3,TNFRSF1B,TNFSF13B,TSC22D1,VAV1,ZAP70,ZNFX1	273 (17)
TNF		cytokine	Activated	7.27		3.94e-37	ACSL1,ADAM8,ALOX5,ANGPT2,APP,AQP5,ARL6IP5,B2M,BCL2A1,BIRC3,C5AR1,CASP1,CCL19,CCL2,CCL4,CCL5,CCR1,CCR2,CCR5,CCR7,CD209,CD247,CD274,CD38,CD3E,CD4,CD40,CD5,CD83,CDKN2C,CIITA,CLDN11,CLU,CNP,COTL1,CSF2RB,CTSS,CX3CR1,CXCL10,CXCL11,CXCL13,CXCL16,CXCL9,CXCR3,CYBB,CYTIP,DIO1,DUSP2,EFNB2,EGR2,ETS1,F3,FAS,FBXO32,FCER1G,FCGR2B,FNBP1,FRZB,GAB1,GBP1,GBP2,GBP6,GCLC,GHR,GJA1,HK2,HK3,HLA-DRA,HLA-F,HMGCR,ICAM1,ICA…	302 (14)
IRF1	0.568	transcription regulator	Activated	5.337		5.14e-37	ADAM8,B2M,C1R,CASP1,CCL19,CCL2,CCL5,CD274,CD40,CIITA,CTSS,CXCL10,CXCL11,CXCL16,CYBB,ERAP1,GBP2,IDO1,IFI44L,IFIH1,IFIT1,IFIT2,IFIT3,IFIT5,IFITM1,IL10,IL12RB1,IL15,IRF1,IRF5,IRF9,ISG15,LTB,MAP4K4,MX1,OAS1,OAS2,PIGR,PML,PSMB8,PSMB9,PSME2,PTGS2,RSAD2,SELL,SPI1,STAT1,STAT2,TAP1,TAP2,TLR3,TLR9,TRIM21	277 (16)
IFNL1		cytokine	Activated	5.917	bias	3.36e-36	CCR7,CD40,CD83,CXCL10,CXCL11,CXCL9,DDX60,F2R,GBP1,HERC6,HLA-C,IFI44,IFI44L,IFIH1,IFIT1,IFIT2,IFIT3,IFIT5,IFITM1,IL10,IRF9,ISG15,ISG20,MX1,OAS1,OAS2,OASL,PHF11,PML,PSMB9,RSAD2,SAMD9,SP100,SP110,STAT1,TDRD7,TLR2,TRIM14,UBE2L6	248 (14)
IL2		cytokine	Activated	5.016		2.33e-34	AMICA1,BIRC3,CACNA1E,CASP1,CCL2,CCL3L1,CCL4,CCL5,CCR2,CCR5,CCR7,CD2,CD244,CD247,CD274,CD38,CD3D,CD3G,CD40,CD5,CD83,CD8A,CDKN2C,CMKLR1,CSF2RA,CSF2RB,CX3CR1,CXCL10,CXCR3,CXCR6,CYTH4,CYTIP,DUSP2,ETS1,FAS,FCER1G,FGFR2,FYN,GZMA,GZMB,HAVCR2,HCST,HK2,ICAM1,ICOS,IDO1,IFNGR1,IL10,IL10RA,IL12RB1,IL27RA,IL7R,IRF1,ISG20,ITGA4,ITGAE,ITGB7,ITK,JAK3,KLRC4-KLRK1/KLRK1,LAPTM5,LCK,LCP2,LTB,MX1,NFKB1,NMI,PIM1,PLA2G…	297 (15)
CD40LG		cytokine	Activated	3.64	bias	1.37e-33	B2M,BCL2A1,BIRC3,CASP1,CCL19,CCL2,CCL4,CCL5,CCR1,CCR2,CCR5,CCR7,CD27,CD38,CD40,CD83,CD8A,CIITA,CLU,CSF2RA,CXCL10,CXCL13,CXCR3,CYTIP,DUSP2,F3,FAS,FCGR2B,GZMB,HK2,HLA-DQA2,ICAM1,IDO1,IFI44,IFIT1,IFIT2,IFIT3,IFITM1,IL10,IL10RA,IL12RB1,IL15,IL7R,INHBA,IRF1,ISG15,ITGA4,ITGB7,LTB,MX1,NFKB1,NFKBIA,PIM1,PLEK,PML,PSMB8,PSMB9,PSME2,PTGS2,PTPN1,RASSF2,RGS1,RGS2,SAMSN1,SELL,SELPLG,SOD2,STAT1,TAP1,TAP2,TNFAIP…	281 (16)
Ifnar		group	Activated	6.166	bias	2.04e-33	B2M,CCL2,CCL5,CD274,CD40,CD8A,CXCL10,FCER1G,GBP2,IDO1,IFIH1,IFIT2,IFIT3,IFNGR1,IL15,IRF1,IRF8,IRF9,ISG20,ITGA4,MYD88,NLRC5,OAS1,OAS2,OASL,PSMB8,PSMB9,RNF213,RSAD2,STAT1,STAT2,TAP1,TAP2,TLR2,TLR3,TRIM21,UBE2L6,XAF1,ZBP1	274 (16)
IFNB1		cytokine	Activated	5.831		4.31e-31	CASP1,CCL2,CCL4,CCL5,CCR5,CD274,CD38,CD40,CD83,CMPK2,CXCL10,CXCL11,CXCL9,CXCR3,DHX58,F2R,FKBP9,GBP2,GBP4,GBP5,GBP6,HMGCR,HMGCS1,IDO1,IFIH1,IFIT1,IFIT2,IFIT3,IFITM1,IFNGR1,IL10,IRF1,IRF9,ISG15,ISG20,ITGAX,KLRC4-KLRK1/KLRK1,MX1,MYD88,NMI,NT5C3A,NUB1,OAS1,OAS2,PKP2,PML,PTCH1,PTGS2,RSAD2,SPRY1,SQLE,STAT1,STAT2,TLR3,TLR8,TLR9,TRIM21,UBA7,XAF1,ZBP1,ZDHHC14	260 (15)
tretinoin		chemical - endogenous mammalian	Activated	6.872		2.05e-30	ACSL1,ADAR,AMICA1,APBB1IP,APP,ASB2,ATP2A3,BCL2A1,BIRC3,C1QA,C3AR1,C5AR1,CASP1,CASP9,CCL19,CCL2,CCL4,CCR1,CCR5,CCRL2,CD101,CD300C,CD38,CD53,CD68,CDCA7,CDKN2C,CLDN1,CLDN11,COTL1,CSF3R,CX3CR1,CXCL10,CYBB,CYP2R1,DDX60,DHX58,ELF4,EMR1,ETS1,ETV6,F3,FCER1G,GBP4,GHR,GIMAP6,GJA1,GRB2,GZMA,HK3,HLA-DMB,HOXD1,ICAM1,ICAM3,IFIH1,IFIT1,IFIT2,IFIT3,IFIT5,IFITM1,IFNGR1,IGJ,IL10,IL10RA,IL16,INHBA,IRF1,IRF9,ISG15,I…	336 (14)
IL4		cytokine		1.602		1.7e-29	ACSL1,ALOX5,C5AR1,CAPG,CCL2,CCL23,CCL4,CCL5,CCL8,CCR5,CCR7,CD2,CD209,CD38,CD40,CD5,CD6,CD79A,CD83,CD8A,CIITA,CLEC7A,CSF2RB,CSF3R,CXCL10,CXCL11,CXCL16,CXCL9,CXCR3,CYTH1,EEA1,EGR2,EMR1,F2R,F3,FAS,FCER1G,FCGR2B,FKBP5,GBP2,GJA1,GZMA,HCLS1,HK2,HLA-DMA,HMGCR,ICAM1,ICOS,IDO1,IFIT3,IFNAR2,IGJ,IL10,IL10RA,IL12RB1,IL15,IL15RA,IL16,IL27RA,IL7R,IRF1,IRF8,ISG15,ISG20,ITGA4,ITGAE,ITGAL,ITGAX,ITGB2,ITGB7,JAK3,L…	255 (17)
IL10	0.09	cytokine		0.629		4.29e-29	BCL2A1,CCL19,CCL2,CCL23,CCL4,CCL5,CCR1,CCR2,CCR5,CCR7,CD2,CD209,CD274,CD40,CD68,CD72,CD83,CIITA,CLEC7A,CSF2RB,CTSS,CX3CR1,CXCL10,CXCL11,CXCL13,CXCL9,CXCR3,F3,FAS,FCER1G,FCGR1A,FCGR2B,FKBP5,GZMA,GZMB,ICAM1,IDO1,IFIT2,IL10,IL10RA,IL7R,IRF1,ITGA4,ITGAE,ITGAL,ITGB7,MS4A2,MSR1,MYD88,PIK3CG,PSMB9,PTGS2,PTPN1,PTPN2,S100A8,SELL,SELPLG,STAT1,TAP1,TAP2,TLR2,TLR3,TLR5,TLR8,TLR9,TNFRSF1B,TNFSF13B	334 (16)
IL12 (complex)		complex	Activated	4.238		1.99e-28	CASP1,CCL19,CCL2,CCL4,CCL5,CCR2,CCR5,CCR7,CD244,CXCL10,CXCL11,CXCR3,CYTIP,DDB1,EMR1,FAS,GJA1,GZMA,GZMB,HAVCR2,ICAM1,ICOS,IDO1,IFIH1,IFIT2,IFNGR1,IL10,IL12RB1,IL15,IL7R,IRF1,IRF8,ISG15,ISG20,ITGA4,ITGAE,ITGAL,ITGB2,KLRC4-KLRK1/KLRK1,LTB,MARCO,MYD88,PIM1,PLAC8,PRF1,PTGS2,SELL,SELPLG,SH2D1A,TBX21,TLR2	295 (19)
STAT3		transcription regulator	Activated	2.498		2.93e-28	ANGPT2,BATF,C5AR1,CASP1,CCL2,CCL4,CCL5,CCR1,CCR5,CD209,CD274,CD40,CD83,CIITA,CXCL10,CXCL13,CXCL9,EGR2,EPAS1,F3,FAS,FCER1G,FCGR1A,GBP2,GJA1,GLIPR1,GZMB,HK2,HLA-DMA,ICAM1,ICOS,IFI44,IFIH1,IFIT1,IFIT3,IFIT5,IFITM1,IKZF3,IL10,IL12RB1,IRF1,ISG15,ISG20,ITGB2,MICA,MMP13,MX1,MX2,MYD88,NFKB1,OAS1,OAS2,OASL,PCK1,PIM1,PML,PSMB8,PSMB9,PTGS2,PTPN2,PTPN6,SAA1,SERPINB1,SERPINB9,SMAD9,SOD2,SP110,STAT1,TAP1,TBX21…	313 (16)
IL15	0.49	cytokine	Activated	4.129		3.09e-27	CCL19,CCL2,CCL4,CCL5,CCR1,CCR2,CD2,CD244,CD274,CD38,CD40,CD5,CD53,CD83,CD8A,CD8B,CMKLR1,CORO1A,CX3CR1,CXCL10,CXCR6,EGR2,ETS1,FAS,FYB,FYN,GNLY,GZMB,GZMK,HAVCR2,HCST,ICAM2,ICOS,IFIT1,IFITM1,IL10,IL12RB1,IL15RA,IL7R,IRF1,ITGB7,KLRC4-KLRK1/KLRK1,LCK,LYN,MICA,MKI67,MX1,MYD88,NFKBIA,PIM1,PLEK,PRF1,PSMB8,PSMB9,PTPRC,RAB8A,RAC2,SELL,SELPLG,SP100,SRGN,TBX21,TJP2,TLR2,TRIM5,TYROBP	299 (17)
CD3		complex	Inhibited	-3.752		6.68e-27	ALKBH1,BATF,BCL2A1,BIRC3,C1R,C2,CCL3L1,CCL4,CCL5,CCR1,CCR2,CCR5,CD2,CD247,CD27,CD274,CD3E,CD4,CD5,CD53,CD83,CD8A,CD8B,CORO1A,CXCL10,CXCR3,CXCR6,DOCK2,DUSP2,EGR2,ETS1,FAS,FCER1G,FYB,FYN,GBP1,GZMA,GZMB,GZMK,ICAM1,ICAM2,ICOS,IFIT1,IFITM1,IFNGR1,IL10,IL12RB1,IL15RA,IL16,IL27RA,IL7R,IRF1,IRF8,IRF9,ITGA4,ITGB7,JAK3,LCK,LCP1,LTBP1,LYN,MICA,MMRN1,MSR1,NFKB1,NFKBIA,PLEK,POLR2B,PPA1,PRF1,PTGS2,PTPRC,RAB8A,…	327 (18)
Ifn		group	Activated	5.497		1.16e-26	B2M,CD40,CD83,CXCL10,CXCL11,CXCR3,DHX58,FAS,ICAM1,IDO1,IFIH1,IFIT1,IFITM1,IL10,IL10RA,IL15,IL15RA,IRF1,IRF8,ISG15,ISG20,ITGA4,MICA,MX1,NUB1,OAS2,OASL,PML,RSAD2,S100A8,SP100,STAT1,TAP1,TLR2,TLR3,TLR5,TNFSF13B,TRIM21,ZBP1	194 (13)
CSF2		cytokine	Activated	5.949	bias	1.75e-26	ADAM8,ADRBK2,ALOX5,BCL2A1,BIRC3,C4A/C4B,C5AR1,CASP1,CCL2,CCL4,CCR1,CCR5,CCR7,CD180,CD209,CD38,CD40,CD83,CD8A,CD97,CDKN2C,CIITA,CLEC7A,CSF2RA,CSF2RB,CXCL10,CXCR3,CYBB,DOK2,EGR2,F2R,F3,FAM65B,FAS,FBXO5,FCGR1A,FCGR2B,ICAM1,ICOS,IDO1,IL10,IL15,IL16,INHBA,IRF5,ITGA4,ITGAE,ITGAX,LCP1,LTB,LY9,MARCO,MKI67,NFKB1,NFKBIA,NLRP3,PIK3CG,PIM1,PTGS2,RHOH,SERPINB9,SLAMF7,SOD2,SPI1,STMN1,TIFA,TLR2,TLR5,TLR9,TNFAIP…	307 (16)
MAPK1		kinase	Inhibited	-5.209		8.77e-25	ADAR,AIM1,CCL2,CCL4,CCL5,CD84,CPPED1,CXCL11,DUSP2,EGR2,ENDOD1,ERAP1,GBP1,GBP2,GBP5,GNG2,HLA-C,HLA-DMA,IFI44,IFIH1,IFIT1,IFIT2,IFIT3,IFIT5,IFITM1,IL12RB1,IRF9,ISG15,ISG20,MMP13,MX2,NKG7,NMI,NT5E,OAS1,OAS2,OASL,PHF11,PML,PRSS12,PSMB8,PSMB9,PSME2,PTGS2,SAMHD1,SP100,SP110,STAT1,STAT2,TAP1,TBX21,TDRD7,TLR3,TNFRSF1B,TRIM14,TRIM21,TRIM5,UBE2L6,UTP18,WIPF1	256 (17)
IRF3		transcription regulator	Activated	5.091	bias	1.37e-23	B2M,BIRC3,CCL19,CCL2,CCL4,CCL5,CCRL2,CMPK2,CXCL10,CXCR3,DHX58,FAM26F,FCGR1A,FGF1,GBP1,GBP5,HLA-F,IFI44,IFIH1,IFIT1,IFIT2,IFIT3,IL10,IL15,IRF5,ISG15,ISG20,NT5C3A,OAS1,OAS2,OASL,PARP14,PHF11,PLAC8,RSAD2,STAT1,STAT2,TAP1,TDRD7,TNFAIP3,UBE2L6,ZBP1	211 (13)
IL1B		cytokine	Activated	5.074		1.36e-22	ADAM8,APP,ARL6IP5,BCL2A1,BIRC3,C1R,CASR,CCL2,CCL3L1,CCL4,CCL5,CCR1,CCR2,CCR5,CCR7,CCRL2,CD274,CD4,CD40,CD83,CIITA,CMPK2,CSF2RB,CTSS,CX3CR1,CXCL10,CXCL11,CXCL9,CXCR3,CYBB,CYTIP,DIO1,EPAS1,F3,FAS,FCGR2B,FKBP5,GBP1,GBP2,GBP6,GCLC,GHR,GJA1,HK2,HLA-DRA,ICAM1,IDO1,IFIT1,IFIT3,IFNGR1,IL10,IL10RA,IL15,IL15RA,IL16,INHBA,IRAK2,IRF1,ISG15,ISG20,LCP1,MMP13,MX1,NFKB1,NFKBIA,NMI,NQO1,OAS2,PFKP,PIGR,PIM1,PSMB8,…	302 (15)
TGM2		enzyme	Activated	6.251		2.71e-22	AMICA1,BCL2A1,BIRC3,C5AR1,CCL2,CCRL2,CD101,CD300C,CDCA7,CX3CR1,CXCL10,CYP2R1,DDX60,FCER1G,GIMAP6,GJA1,HK3,ICAM3,IFIT1,IFIT2,IFIT3,IFIT5,IL10RA,IRF9,ITGAX,MAFB,NCF2,OAS1,OAS2,OASL,PARP14,PARP9,PIM1,PLEKHO2,PPP1R16B,RNF213,S100A8,SAMHD1,SELL,SEMA6B,SLAMF7,SP110,STAT1,TAP1,TYROBP,UBA7,XAF1	173 (7)
IL6		cytokine	Activated	4.371		3.37e-22	ACVR2A,APP,BATF,C5AR1,CASP1,CCL2,CCL3L1,CCL4,CCL5,CCR1,CCR2,CCR5,CCR7,CD209,CD40,CD48,CD53,CD68,CD79A,CD83,CD97,CIITA,CLU,CSF2RB,CSF3R,CX3CR1,CXCL10,CXCL13,CXCR3,CYBB,CYTIP,DIO1,EGR2,EMR1,F3,FAS,FCGR1A,GBP2,HLA-DMA,ICAM1,ICAM3,ICOS,IDO1,IFIT1,IFIT2,IGJ,IL10,IL15,IL7R,IRF1,IRF9,MKI67,MMP13,MSR1,MYD88,NCF2,NEU3,NFKB1,NFKBIA,PIM1,PLA2G2D,PRF1,PROM1,PSMB8,PSMB9,PSME2,PTGS2,PTPRC,RNASE6,SAA1,SAA4,SNX1…	268 (12)
TRIM24		transcription regulator	Inhibited	-5.17	bias	4.44e-22	BLNK,CASR,CMPK2,CXCL10,DDX60,DHX58,FAM26F,GBP2,GBP4,HERC6,IFI44,IFIH1,IFIT2,IFIT3,IFNGR1,IRF1,IRF9,ISG15,NMI,OAS1,OASL,PHF11,PLAC8,PRKCQ,PSMB8,PSMB9,SAMHD1,STAT1,STAT2,TAP1,TLR2,UBA7	172 (7)
E. coli B4 lipopolysaccharide		chemical toxicant	Activated	4.738		5.26e-22	ARHGAP30,CASP9,CCL2,CCL4,CCL5,CD274,CD38,CD40,CD83,CLDN1,CLEC14A,CXCL10,CXCL9,CYTH4,EVI2B,F3,FAS,FCER1G,FCGR1A,GBP2,GBP4,GLIPR1,HK2,ICAM1,IFIT3,IL10,IL15,KLHL6,KMO,LCP1,LCP2,NCF1,NFKBIA,PARP9,PIM1,PLEK,PPP1R1B,PSMB8,PTGS2,PTPN6,PTPRC,RSAD2,SAMSN1,SOD2,TAP1,TLR2,TNFAIP3,TNFRSF1B,TNFRSF8,TXNIP,ZBP1	240 (15)
FAS	0.513	transmembrane receptor		-0.459		7.95e-22	AIM1,ARRB2,BCL2A1,BIRC3,CASP9,CCL2,CCL4,CCL5,CCR1,CCRL2,CD22,CD300C,CD48,CD83,EGR2,F3,FAS,FCGR2B,GBP1,GBP2,GLIPR1,GPLD1,HLA-F,ICAM1,IFIT1,IL10,IL10RA,IL15RA,IL16,IRF1,LAT,LTB,MAP2K4,MAP4K4,MMP13,NFKBIA,OPTN,P2RY10,PIK3CG,PRKCB,PSTPIP1,PTPN1,RASGRP2,RGS14,RND1,RSAD2,SERPINB9,SIT1,SOD2,STK17B,SYK,TBC1D1,TGM3,TLR2,TLR8,TNFAIP3,TNFAIP6,TNFRSF1B,TUBA4A	237 (13)
IRF8	0.641	transcription regulator	Activated	2.548		3.14e-21	B2M,CCL5,CCR2,CCR7,CD4,CD40,CD83,CIITA,CSF3R,CTSS,CXCL16,CYBB,EGR2,EMR1,FAS,GBP1,ICAM1,IDO1,IFI44L,IFIT2,IL15,IRF5,IRF8,ISG15,MAFB,MAP4K4,MSR1,OAS1,PML,STAT1,TLR3,TLR9,TRIM21,TYROBP	297 (15)
NFkB (complex)		complex	Activated	5.342	bias	4.21e-21	ABCB1,ANKRD1,APP,AQP5,BATF,BCL2A1,BIRC3,C1R,CASP9,CCL2,CCL3L1,CCL4,CCL5,CCL8,CCR2,CCR7,CD274,CD40,CD83,CIITA,CLU,CXCL10,CXCL11,CXCL9,CXCR3,CYBB,DUSP2,EMR1,ERAP1,ETS1,F3,FAS,FCGR1A,FGF1,GBP2,GCLC,GZMK,HLA-DMB,HLA-F,ICAM1,ICOS,IDO1,IFNAR2,IGKC,IL10,IL10RA,IL15,IL15RA,IL7R,IRF1,ISG15,ITGAL,LTB,MICA,NCF2,NFKB1,NFKBIA,PLK2,PSMB9,PTGS2,RFTN1,RNF19B,RSAD2,RUNX1,SAA1,SELPLG,SLC2A6,SOAT1,SOD2,TAP1,TAP2,TF…	294 (13)
TGFB1		growth factor		1.013		5.49e-21	ACKR1,ADRA1D,ALOX5,ANKRD1,APP,B2M,B3GALT2,C1QA,C1QC,C2,C3AR1,C5AR1,CADM1,CASP1,CASP9,CCL2,CCL4,CCL5,CCR1,CCR2,CCR5,CCR7,CCRL2,CD4,CD40,CD68,CD72,CD83,CDKN2C,CIITA,CLEC2D,CLU,CNN3,COTL1,CPXM1,CRYGS,CTSS,CX3CR1,CXCL10,CXCR3,CXCR6,CYBB,DFNA5,DOCK2,ECM1,EGR2,ELF4,ELMO1,ETS1,F2R,F3,FAS,FCER1G,FCGR1A,FGF12,FGFR2,FNBP1,FXYD5,FYN,GBP1,GBP2,GCLC,GJA1,GNG2,GZMA,GZMB,HCST,HLA-DMA,HOXD1,ICAM1,ICAM2,IFIH1,IFI…	342 (13)
salmonella minnesota R595 lipopolysaccharides		chemical - endogenous non-mammalian	Activated	4.67	bias	7.67e-21	ACSL1,ARHGAP25,CCL2,CCL4,CCL5,CCL8,CCRL2,CD38,CD83,CMPK2,CXCL10,CXCL13,CXCL9,HLA-DMA,HLA-DMB,HLA-DRA,ICAM1,IFIT2,IL10,IRF1,IRF8,ISG15,MKI67,NFKB1,NFKBIA,OASL,PTGS2,RSAD2,SAMHD1,TFEC,TLR2,TNFAIP3,TPM3,TSC22D1	233 (14)
PTGER4		g-protein coupled receptor	Inhibited	-3.403		8.58e-21	APP,CCL2,CCL4,CCR7,CD40,CMPK2,CXCL10,CYBB,FAM49A,GAB1,GBP2,GBP4,GBP6,HAVCR2,HERC6,IFIH1,IFIT2,IGF2BP2,IL10,IRF1,ISG20,MAFB,MMP13,NCF1,NCF2,PARP14,PTGS2,RASSF2,RNF213,RSAD2,SLAMF8,TAGAP,TLR8,TRIM21,XAF1,ZDHHC14	337 (19)
5-O-mycolyl-beta-araf-(1->2)-5-O-mycolyl-alpha-araf-(1->1')-glycerol		chemical - endogenous non-mammalian	Activated	3.561	bias	1.33e-20	ACSL1,BCL2A1,CCL2,CCL4,CCL8,CCR7,CD40,CD83,CMKLR1,CX3CR1,CXCL10,CXCL11,CXCL9,EGR2,ICAM1,IDO1,IFIT1,IFIT2,IFIT3,IFIT5,KYNU,NFKB1,NLRC3,NT5E,PTGS2,RGS1,SLAMF7,SOD2,TNFAIP3	249 (11)
TLR4		transmembrane receptor	Activated	4.36	bias	2.18e-20	APP,BATF,CCL2,CCL4,CCL5,CCL8,CCR5,CD274,CD38,CD40,CMPK2,CXCL10,DUSP2,F3,FAS,FCGR2B,GBP2,ICAM1,IFIT2,IFIT3,IL10,IL15,IL15RA,INHBA,IRF1,IRF8,ISG15,ISG20,MARCO,MX1,MYD88,NFKB1,NFKBIA,NMI,OASL,PLEK,PLK2,PML,PTGS2,RGS1,RGS14,RGS18,RSAD2,SLA,STAT1,STAT2,TLR2,TLR3,TNFAIP3,TRIM21,TSC22D1,USP12	285 (18)
IFNA1/IFNA13		cytokine	Activated	4.674		2.93e-20	CCL8,CD40,CD83,CXCL10,CXCL11,CXCL9,DHX58,IFIH1,IFIT1,IFIT2,IFITM1,IRF1,ISG15,MX1,OAS1,OAS2,PTGS2,RSAD2,SIGLEC1,STAT1,STAT2,TLR3,UBE2L6,ZBP1	214 (17)
phorbol myristate acetate		chemical drug	Activated	3.011		3.1e-20	ABCB1,ADAM8,ANGPT2,APP,BCL2A1,BIRC3,C5AR1,CAPG,CCL2,CCL3L1,CCL4,CCL5,CCR2,CCR7,CD209,CD4,CD68,CIITA,CLDN1,CSF2RA,CXCL10,CXCL13,CYBB,DIO1,DUSP2,EFNB2,EGR2,ETS1,F3,FAS,FCER1G,FCGR1A,FKBP5,GCLC,GJA1,HLA-DRA,HTR7,ICAM1,ICOS,IFNGR1,IKZF3,IL10,IL12RB1,IL7R,INHBA,IRF1,ISG15,ITGAL,ITGAX,ITGB2,JAK3,KLHL4,LAT,LTB,LYVE1,MICA,MMP13,MSR1,NCF1,NEU3,NFKB1,NFKBIA,NQO1,PCK1,PIM1,POU2AF1,PRKCB,PRKCQ,PTGS2,PTPN6,PT…	281 (14)
E. coli B5 lipopolysaccharide		chemical - endogenous non-mammalian	Activated	5.663		3.28e-20	ACKR1,B2M,BIRC3,CCL19,CCL2,CCL4,CCL5,CCR1,CCR5,CCR7,CD274,CD40,CD83,CSF3R,CX3CR1,CXCL10,CXCL13,CXCR3,CXCR6,CYBB,F3,GBP2,GCLC,ICAM1,IDO1,IFIT1,IL10,IL15,IL15RA,IL16,IL7R,IRF1,ISG20,ITGAL,MMP13,MYD88,NCF1,NCF2,NFKBIA,OASL,PTGS2,PTPN2,SOD2,TLR2,TLR3,TNFAIP3,XCR1	271 (13)
Immunoglobulin		complex		0.626		3.4e-20	ACSL1,APP,BCL2A1,C3AR1,CCL2,CCL4,CCL5,CCL8,CCR2,CD274,CD83,CIITA,CSF2RB,CXCL10,CXCL11,CXCL9,EGR2,F3,FAS,FCER1G,FCGR1A,HK3,ICAM1,ICOS,IDO1,IGJ,IL10,IL10RA,INHBA,IRF1,ITGAX,MZB1,NCF2,NFKBIA,NLRP3,PTGS2,RGS2,RSAD2,S100A8,SLC11A1,SPI1,TBX21,TLR2,TLR8,UBD	319 (15)
dexamethasone		chemical drug		-1.736		4.77e-20	ABCB1,ACSL1,ADRBK2,ANKRD1,APP,AQP5,ARMC8,ARRB2,B2M,BCL2A1,BIRC3,C12orf5,C3AR1,C5AR1,CASP9,CCL2,CCL5,CCR1,CCR2,CD209,CD3D,CD3E,CD40,CD83,CD8B,CLEC7A,CMKLR1,CMPK2,CNN3,CX3CR1,CXCL10,CXCR3,CYBB,DIO1,EGR2,ENC1,EPAS1,F3,FBXO32,FCGR2B,FKBP5,FMNL1,GAB1,GBP1,GBP2,GCLC,GHR,GJA1,GPLD1,GPR65,GZMA,GZMB,HLA-DMA,HLA-DMB,HLA-DRB1,HUNK,ICAM1,ICAM3,IDO1,IFIT1,IFIT3,IFIT5,IFITM1,IFNAR2,IFNGR1,IL10,IL10RA,IL12RB1,I…	377 (18)
TLR3	0.607	transmembrane receptor	Activated	3.553	bias	2.36e-19	CCL2,CCL4,CCL5,CD274,CD38,CD40,CLU,CMPK2,CXCL10,CXCL11,DHX58,FAS,GBP2,GBP4,ICAM1,IFI44,IFI44L,IFIH1,IFIT1,IFIT2,IFIT3,IL10,IL15,ISG15,ISG20,MX1,MX2,MYD88,NFKB1,NMI,OAS1,OASL,PLK2,PTGS2,RGS1,RSAD2,S100A8,SERPINB9,SPRY1,STAT1,TLR3,TNFRSF1B,TNFSF13B,TP63,ZNFX1	233 (16)
Pam3-Cys-Ser-Lys4		chemical reagent	Activated	2.196		2.64e-19	ANGPT2,BCL2A1,CCL2,CCL4,CCL5,CCL8,CCR1,CCR2,CCR7,CD180,CD274,CD40,CD83,CD97,CLDN1,CXCL13,F3,FCGR2B,ICAM1,IDO1,IL10,IRF1,ITGA4,ITGB7,LTB,NFKB1,PTGS2,RGS1,RGS2,STAT1,TLR2,TLR3	260 (13)
SOCS1		other	Inhibited	-4.325	bias	6.08e-19	BCL2A1,CCL2,CCR7,CD40,CIITA,CXCL10,CXCR3,FAS,FCER1G,FKBP5,GBP5,GBP6,ICAM1,IFI44,IFIH1,IFIT1,IFIT2,IFIT3,IL12RB1,IL15,IRF1,ISG15,ISG20,MMP13,MX1,MYD88,OAS1,OAS2,PTGS2,STAT1,TLR3,VAV1	265 (15)
TICAM1		other	Activated	4.57	bias	7.35e-19	ACSL1,CCL2,CCL4,CCL5,CCRL2,CD38,CD40,CMPK2,CXCL10,CXCL11,CXCL13,FAS,ICAM1,IFIT1,IFIT2,IFIT3,IL10,IL15,IL15RA,IRF1,ISG15,ISG20,MKI67,NFKB1,NFKBIA,OASL,PTGS2,RSAD2,SAMHD1,TFEC,TLR2,TLR3,TNFAIP3,TSC22D1	231 (19)
SPI1	0.514	transcription regulator	Activated	3.894		1.61e-18	BLNK,C1QC,CCR7,CD180,CD209,CD68,CD72,CD79A,CD79B,CIITA,CSF2RA,CSF2RB,CSF3R,CTSS,CYBB,EMR1,FCER1G,FCGR2B,HK3,IL10,IL7R,IRF9,ISG15,ITGA4,ITGB2,NCF1,NCF2,NCF4,P2RY10,PIK3CG,PSMB8,PSMB9,PTGS2,PTPN6,PTPRC,SPI1,TFEC,TLR2,VAV1	280 (17)
IFN alpha/beta		group	Activated	4.674	bias	5.25e-18	CCL2,CCL5,CCR2,CCR7,CCRL2,CD40,CD83,CXCL10,CXCL16,IDO1,IFIT2,IFIT3,IL10,IL15,IL15RA,IRF1,IRF8,RSAD2,SERPINB9,STAT1,STAT2,TLR2,TLR3,TLR5,TNFSF13B,TRIM21	264 (15)
NFKB1	-0.013	transcription regulator		1.245		7.54e-18	ABCB1,ANKRD1,APP,B2M,BCL2A1,BIRC3,CASR,CCL19,CCL2,CCL4,CCL5,CD3G,CD40,CIITA,CSF2RA,CXCL10,CXCL11,CXCL9,CYBB,FAS,GBP1,GJA1,HLA-DMB,ICAM1,IGKC,IL10,IRF1,ISG15,LTB,MICA,MMP13,MSR1,NFKB1,NFKBIA,NMI,PTGS2,PTPN6,SOD2,STAT1,TLR2,TLR9,TNFAIP3	309 (15)
CD40	0.209	transmembrane receptor	Activated	2.655		8.14e-18	BCL2A1,BIRC3,CCL2,CCL4,CCL5,CD22,CD27,CD38,CD40,CD83,CD8A,CXCL10,F3,FAS,FCGR2B,ICAM1,IGJ,IL10,IL10RA,IL15,IL15RA,IRF1,ITGAL,ITGB2,NFKB1,NFKBIA,PIM1,POU2AF1,PSMB9,PTGS2,SAMSN1,SELL,SLAMF7,TAP1,TAP2,TBX21,TLR2,TLR9,TNFAIP3,TNFSF13B	255 (15)
IRF5	0.584	transcription regulator	Activated	4.797	bias	1.12e-17	CCL19,CCL4,CCL5,CMPK2,CXCL10,CXCL11,DHX58,IFI44,IFIH1,IFIT1,IFIT2,IFIT3,IRF5,ISG15,ISG20,NT5C3A,OAS1,OAS2,OASL,RSAD2,SP110,STAT1,STAT2,UBE2L6	187 (14)
cyclosporin A		biologic drug		-0.962		1.83e-17	APP,BATF,BIRC3,C4A/C4B,CAPN6,CASP1,CASR,CCL2,CCL3L1,CCL4,CCL5,CCR5,CCR7,CD40,CD6,CD68,CD83,CD8B,CLU,CX3CR1,CXCL9,CXCR3,EGR2,F3,FAS,FKBP5,FXYD5,FYN,GJA1,GZMA,GZMB,HMGCR,ICAM1,ICOS,IFNGR1,IL10,IL16,ITGAL,ITGB7,LAT,LYN,LYVE1,MICA,NFKB1,NFKBIA,PARD3,PRF1,PSMB8,PTGS2,RFTN1,RUNX1,SELL,TBX21,TFEC,TMSB10/TMSB4X,TUBB,XAF1,XCR1	288 (18)
NKX2-3		transcription regulator	Inhibited	-5.692		2.32e-17	ANGPT2,BATF2,CASP1,CD38,CD68,CMPK2,CXCL16,DDX60,DHX58,GBP1,GBP2,GHR,HLA-C,HLA-F,HOXD1,IDO1,IL7R,MMRN1,MYD88,NT5C3A,PARP14,PARP9,PRSS12,PSMB8,PSMB9,PTGS2,PTPRE,RNF213,SAMD9,SP110,STAT1,STAT2,TAP1,TAP2,TRIM21,TRIM5,UBA7,UBE2L6,XAF1,ZNFX1
CSF3		cytokine		1.009		2.49e-17	BATF,BIRC3,C3AR1,CAPG,CCL5,CCR7,CD300LF,CSF3R,CX3CR1,CYBB,EGR2,EMR1,ETS1,FCGR1A,GJA1,GNLY,GZMB,HLA-DRA,HLA-DRB1,ICAM1,IL10,ITGB2,JAK3,LTB,PIM1,PLCB2,PRKCB,RGS1,SELL,SPI1,TLR2,TLR5,TLR8,TNFAIP3,TNFRSF1B	275 (14)
SASH1		other	Activated	3.674	bias	3.55e-17	CCL4,CD40,CMPK2,CXCL10,IFIT2,IFIT3,IL15,IL15RA,INHBA,IRF1,ISG15,ISG20,MARCO,NMI,OASL,PML,PTGS2,RSAD2,STAT1,STAT2,TLR3,TRIM21,TSC22D1,USP12
IFNAR1		transmembrane receptor	Activated	3.749		3.8e-17	B2M,CCL4,CCL5,CD40,CIITA,CMPK2,CXCL10,HMGCR,HMGCS1,IFI44,IFIH1,IFIT2,IFIT3,IFNGR1,IL15,ISG15,OAS1,OAS2,OASL,PTGS2,RSAD2,SOD2,SQLE,STAT1,TAPBPL,TLR2,TLR3,TNFAIP3,TNFSF13B	297 (16)
IL1RN		cytokine	Inhibited	-4.416	bias	6.99e-17	CCL2,CIITA,CTSS,CXCL11,GBP1,HERC6,ICAM1,IFI44,IFI44L,IFIH1,IFIT3,IFIT5,IL10,IRF1,IRF9,ISG20,MX1,MX2,OAS1,OAS2,OASL,PML,PTGS2,RSAD2,SAMD9,SLC15A3,SP100,STAT2,THEMIS2,UBD	297 (15)
STAT2	0.59	transcription regulator	Activated	2.531		7.7e-17	CCL19,CCL5,CIITA,CXCL10,GBP1,IFIT1,IFIT2,IFIT3,IFITM1,IL10,IRF1,IRF5,IRF9,ISG15,MX1,OAS1,OAS2,PSMB8,RSAD2,WARS	198 (14)
CD28		transmembrane receptor		-0.643		1.64e-16	ALKBH1,BCL2A1,C2,CCL4,CCR5,CD247,CD27,CD274,CD3E,CXCL13,CXCR3,CXCR6,EGR2,FCER1G,FYB,FYN,GBP1,GBP2,GZMA,GZMB,HAVCR2,ICOS,IFITM1,IFNGR1,IL10,IL10RA,IL12RB1,IL15RA,IL27RA,IL7R,IRF1,IRF8,ITGA4,ITGAL,ITGB7,LCP1,LTBP1,MICA,MMRN1,MSR1,NFKB1,NFKBIA,PPA1,PTGS2,SRGN,TBX21,TNFAIP3,TNFRSF1B,TSC22D1	327 (19)
IFN Beta		group	Activated	4.289		1.81e-16	C3AR1,CCR7,CD247,CD274,CD40,CD83,CXCL10,CXCL11,IDO1,IFIH1,IFIT1,IFIT2,IFNAR2,IL10,IL15,IL15RA,IRF1,IRF9,ISG15,MX1,OAS1,OAS2,RSAD2,SPRY1,STAT1,STAT2,TLR3,XAF1,ZBP1	213 (14)
IL27		cytokine	Activated	5.237		1.85e-16	B2M,CCL2,CCL4,CCL5,CIITA,CXCL10,CXCL11,CXCL9,EGR2,EMR1,GBP2,GZMB,HLA-C,HLA-DMA,HLA-DMB,HLA-DRA,ICAM1,ICOS,IL10,IL15RA,IRF1,MX1,PIM1,PTGS2,STAT1,STAT2,TAP1,TBX21,TNFSF13B,UBD	288 (14)
MYD88	0.605	other	Activated	4.803	bias	1.88e-16	ACSL1,BATF,CCL2,CCL4,CCL5,CCRL2,CD274,CD38,CD40,CD83,CMPK2,CXCL10,CXCL13,FBXO32,ICAM1,IFIT2,IL10,IL15,INHBA,IRF1,ISG15,ITGA4,ITGAX,ITGB7,MARCO,MKI67,MSR1,NFKB1,NFKBIA,OASL,PTGS2,RSAD2,S100A8,SAA1,SAMHD1,TBX21,TFEC,TLR2,TNFAIP3,TNFSF13B,TSC22D1	256 (15)
APP	-0.316	other	Activated	3.128		2.3e-16	ADORA3,APP,ARL11,ARL6IP5,C1R,C4A/C4B,CASP9,CCL2,CCL4,CCL5,CCR5,CD40,CD5L,CD68,CLU,CMPK2,CSF2RB,CXCL10,CYBB,CYFIP2,EPAS1,FAM49A,FCGR1A,FCGR2B,FYN,GAB1,GBP2,GBP4,GBP6,GHR,GNG2,GRB2,HAVCR2,HERC6,HMGCR,ICAM1,ICAM2,IDO1,IFIH1,IFIT2,IGF2BP2,IL10,INHBA,IRF1,IRF5,ISG20,ITGA4,ITGAL,KYNU,MAFB,MMP13,MSR1,NCF1,NFKB1,PARP14,PFKP,PJA1,POU2AF1,PRKCB,PTGS2,PTPRC,RASSF2,RELN,RNF213,RSAD2,S100A8,SLAMF8,SOD2,STMN1,…	287 (17)
prostaglandin E2		chemical - endogenous mammalian		-0.411		2.55e-16	ANGPT2,APP,ATP2A3,BIRC3,C5AR1,CASP1,CCL2,CCL4,CCL5,CCL8,CCR1,CCR5,CCR7,CD40,CD83,CXCL10,CXCR3,CYTH1,CYTIP,EEA1,EGR2,ETS1,F2R,FAS,GJA1,ICAM1,IDO1,IL10,IL12RB1,IL15RA,IL16,IL7R,JAK3,KLRC4-KLRK1/KLRK1,MAFB,MMP13,NFKBIA,NT5E,PLK2,PTGS2,RGS2,S100A8,TBX21,TNFAIP6,UCP2	282 (18)
peptidoglycan		chemical - endogenous non-mammalian	Activated	2.568	bias	3.18e-16	BCL2A1,CCL2,CCL4,CCL5,CCL8,CD274,CD40,CORO1A,CXCL10,CXCL16,FAS,ICAM1,ICAM3,IL10,IL16,IRF1,ITGB2,MMP13,MYD88,NLRP3,PTGS2,S100A8,SELL,TLR2,TLR5,TLR9,TMSB10/TMSB4X	231 (17)
SB203580		chemical - kinase inhibitor	Inhibited	-4.278	bias	6.22e-16	C3AR1,C4A/C4B,CCL2,CCL4,CCL5,CCL8,CCRL2,CD40,CD83,CIITA,CX3CR1,CXCL10,CXCL11,CXCL9,F3,FAS,FYB,GBP2,GJA1,GZMB,ICAM1,IDO1,IFIT1,IFIT2,IFIT3,IFIT5,IL10,ISG15,ISG20,ITGA4,MMP13,MX1,NFKB1,NQO1,OPTN,PCK1,PTGS2,RNF149,RUNX1,SERPINB9,SERPING1,SOD2,STAT1,STK17B,TLR2,TLR3,TNFAIP6,UBD,UCP2	296 (13)
IL13		cytokine		0.383		9.73e-16	ACSL1,ADAMDEC1,BATF,BCL2A1,C3AR1,CASP1,CASP9,CCL2,CCL23,CCL4,CCL5,CCR5,CD101,CD209,CD247,CD37,CD4,CD40,CD48,CD72,CFI,CLEC7A,CTSS,CYBB,EPAS1,F3,FAS,FCGR1A,FCGR2B,FGD2,ICAM1,IDO1,IFNGR1,IL10,LTBP1,MAOA,MMP13,MS4A4A,PFKP,PLA2G2D,PLXNC1,PTGS2,RFTN1,S100A8,SAMSN1,SLA,STXBP1,TFEC,TIMP4,TNFRSF1B,TNFSF13B	242 (13)
mir-21		microrna	Inhibited	-4.26		1.06e-15	C1R,CCL19,CCL2,CD180,CD274,CSF3R,CXCL10,DHX58,EGR2,FCGR1A,GBP2,GBP5,GBP6,ICAM1,IDO1,IRF1,ITK,LTB,MARCO,MYD88,NLRC5,NLRP3,OAS2,PSME2,SIGLEC1,SMAD5,SOD2,SPRY1,STAT1,STAT2,TAP1,TBX21,TLR2	314 (17)
NFATC2		transcription regulator	Activated	3.366	bias	1.26e-15	BATF,CD3G,CD40,CMPK2,CX3CR1,CXCL10,EGR2,FAS,GBP4,ICOS,IFIT2,IFIT3,IL10,IL15,INHBA,IRF1,ISG15,ISG20,NMI,OASL,PLK2,PML,PTGS2,PTPN1,RGS1,RGS2,RSAD2,STAT1,STAT2,TLR3,TSC22D1	326 (15)
TBK1		kinase	Activated	2.357	bias	1.48e-15	CCL4,CCL5,CD40,CMPK2,CXCL10,CXCL11,CXCR3,ICAM1,IFIT1,IFIT2,IL10,IL15,IL15RA,INHBA,ISG15,ISG20,MARCO,NFKB1,NMI,PTGS2,RSAD2,TLR2,TLR3,TSC22D1	262 (16)
fluticasone		chemical drug	Inhibited	-2.61		1.75e-15	ADAMDEC1,ADORA3,ALOX5,ARHGAP25,CCL2,CCL5,CCL8,CD4,CD83,CSF2RA,CXCL10,CXCL9,FKBP5,GBP5,HLA-DMA,HLA-DMB,HLA-DRA,HLA-F,IFIT1,IL10,IRF8,ITGB7,MX1,OAS2,PLAC8,S100A8,SLA,SPRY1,STAT1,TAP1,TNFSF13B,TPM3,TSC22D1,WARS	242 (13)
Tnf (family)		group		1.782		1.87e-15	BIRC3,C3AR1,CCL2,CCL23,CCL4,CCL5,CCL8,CCR5,CD4,CD40,CD72,CXCL10,CXCL11,CXCL9,F3,FBXO32,GHR,GJA1,ICAM1,IL10,INHBA,MICA,MMP13,NFKBIA,NT5E,PTGS2,SAA1,SELL,SLC11A1,TLR2,TNFAIP3,TNFRSF1B,TNFSF13B	191 (12)
beta-estradiol		chemical - endogenous mammalian		0.199		1.89e-15	ABCB1,ACSL1,ACVR2A,ADAMDEC1,APP,AQP5,ARRB2,ART3,ASB2,ASB9,BATF,BCL2A1,BLNK,C4A/C4B,CASP9,CCL2,CCL4,CCL5,CCR1,CCR2,CCR5,CD274,CD40,CDCA7,CENPM,CLDN8,CLU,CNP,CPXM1,CSF3R,CXCL10,CXCL11,CXCL13,CYBB,DIO1,EFNB2,EGR2,EML2,ENC1,ETS1,F3,FAS,FCGR2B,FEN1,FGFR2,FNBP1,FXYD5,GAB1,GBP2,GCLC,GHR,GJA1,HCST,HLA-DRB1,HMGCR,HMGCS1,HUNK,ICAM1,IDO1,IGSF6,IL10,IL15,IL17RD,IL7R,INHBA,IRF6,ISG15,ITGAE,ITGB2,KCNN2,KYNU,LP…	328 (20)
SAMSN1	0.545	other	Activated	3.8	bias	1.98e-15	BATF,CCL4,CD40,CMPK2,CXCL10,IFIT2,IFIT3,IL15,IL15RA,INHBA,IRF1,ISG15,ISG20,MARCO,NMI,OASL,PML,PTGS2,RSAD2,STAT1,STAT2,TLR3,TRIM21,TSC22D1,USP12	213 (7)
CNOT7		transcription regulator		-1.98	bias	2.06e-15	B2M,CLDN1,CMPK2,HERC6,IFI44L,IFIT5,IFITM1,ISG15,OAS1,OAS2,PSMB8,SP110,STAT1,TAP1,TAP2,UBE2L6	163 (7)
TP53		transcription regulator		1.956		2.25e-15	ABCB1,ADAM8,ADRBK2,ALOX5,APP,ARL6IP1,BCL2A1,BIRC3,C12orf5,C1QC,C2,CASP1,CASP9,CCL2,CCL4,CD247,CD97,CHD3,CLU,CNN3,CSF2RA,CSF3R,CSK,CYFIP2,DEF6,DRAM1,DUSP2,EGR2,ELF4,F2R,F3,FAM83D,FAS,FAT1,FEN1,FKBP5,FYN,GBP1,GLIPR1,GRB2,GTSE1,HK2,HMGCR,HMGCS1,ICAM1,IL10,IL10RA,IL12RB1,IL16,IL27RA,INHBA,IQCB1,IRF5,IRF8,IRF9,ISG15,ITGB7,LTBP1,MAFB,MAP2K4,MAP4K1,MKI67,MMP13,MX1,NCF1,NDRG2,NEO1,NFATC2IP,NFKB1,NFKBIA,O…	282 (15)
DOCK8		other	Activated	3.411	bias	3.02e-15	CCL4,CD40,CMPK2,CXCL10,IFIT2,IFIT3,IL15,IL15RA,INHBA,IRF1,ISG15,ISG20,NMI,PTGS2,RGS1,RSAD2,STAT1,STAT2,TLR3,TRIM21,TSC22D1,USP12
cardiotoxin		chemical - other	Activated	4.082	bias	6.25e-15	B2M,C5AR1,CAPN6,CASP1,CCL2,CCL4,CCL5,CCR1,CCR2,CCR5,CD180,CSF2RB,CSF3R,DOK2,FEN1,FGF11,FGF12,IL10RA,IL7R,ITGA4,ITGB2,ITGB7,LTBP1,MEST,MMP13,PIGR,PTPRC,TNFRSF1B,TNFRSF8,TSC22D1,UCP2
DDX58		enzyme	Activated	3.679	bias	1.34e-14	CCL5,CD4,CXCL10,CXCR3,IFI44,IFIH1,IFIT1,IFIT2,IFIT3,IRF1,ISG15,ISG20,NMI,OAS1,PTGS2,RSAD2,STAT1,STAT2,TLR3	225 (16)
NR3C1		ligand-dependent nuclear receptor		0.069		1.4e-14	ADRA1D,APP,AQP5,ARRB2,B2M,BIRC3,C1R,C4A/C4B,CASP9,CCL2,CCL4,CCL5,CD38,CD83,CXCL10,DNASE1L3,ENC1,F2R,F3,FCER1G,FKBP5,GAB1,GBP2,GLCCI1,GLIPR1,GPR65,GZMA,ICAM1,IFIH1,IFIT2,IL10,IL15,IL15RA,IL7R,INHBA,IRF1,IRF8,ISG15,ITGB2,LTB,MAOA,MAX,MEST,MMP13,MYD88,MZB1,NFKB1,NFKBIA,NLRP3,OASL,PCK1,PIGR,PLK2,PRKCB,PTGS2,RGS2,SERPINB9,SH3KBP1,SLC19A2,STK17B,TLR2,TLR5,TNFAIP3,TNFAIP6,TNFRSF1B,TNFRSF8,TNFSF9,TUBA4A	310 (15)
ATP-gamma-S		chemical reagent		-0.538		1.9e-14	CCL2,CCL4,CCL8,CCR1,CCR5,CCR7,CD40,CD72,CD83,CD8A,IDO1,IL10,IL15,IL15RA,IL16,IL7R,MPEG1,NCF2,PTGS2,SOD2,WARS	317 (14)
LDL		complex		1.653		2e-14	BCL2A1,CASP1,CCL2,CCL4,CCL5,CCL8,CCR2,CCR7,CD40,CD68,CX3CR1,CXCL10,CXCL11,CXCL13,CYBB,DUSP2,F3,FCGR1A,FCGR2B,GCLC,HMGCR,ICAM1,IDO1,IFIT2,IFITM1,IL10RA,MKI67,MSC,MSR1,MX1,NCF1,NFKB1,PTGS2,S100A8,SIGLEC1,SOD2,TNFAIP3,TNFAIP6	312 (15)
TNFSF11		cytokine	Activated	2.711	bias	2.32e-14	BCL2A1,BST1,C3AR1,CCL2,CCL4,CCL5,CCR1,CD300LF,CD40,CD83,DOK2,EGR2,EMR1,ETS1,F3,FAS,GCLC,HCLS1,ICAM1,IL10,IL15,IL15RA,IRF8,ITGAL,LAT,MAFB,NFATC2IP,NFKB1,NFKBIA,PIM1,PTGS2,PTPRE,RCL1,SERPINB9,SOD2,STAT1,STMN1,TLR2,TNFRSF1B	221 (12)
IRF2		transcription regulator		0.383		4.28e-14	B2M,CASP1,CIITA,CTSS,CXCL10,ERAP1,GBP1,IRF1,IRF8,ISG15,OAS1,PSMB8,PSMB9,PSME2,PTGS2,TAP1,TAP2,TLR3,TLR5,TRIM21	206 (15)
MAVS		other	Activated	3.631	bias	4.44e-14	ADAR,CCL5,CMPK2,CXCL10,DHX58,IFIT1,IFIT2,IFIT3,ISG15,ISG20,NFKB1,NT5C3A,OAS1,OAS2,OASL,RSAD2,STAT1,STAT2,UBE2L6	222 (13)
Ifn gamma		complex	Activated	3.167		6.54e-14	ADAR,CASP1,CCL2,CCL5,CXCL10,CXCL16,CXCL9,CXCR3,CYBB,GBP1,ICAM1,IFI44L,IL10,IRF8,MAP4K4,MYD88,PCK1,PML,PSME2,SH2D1A,STAT1,TLR3,XAF1	254 (15)
SATB1		transcription regulator		-0.729		6.77e-14	BCL2A1,BLNK,CD40,CD8A,CLEC2B,CSF3R,CYBB,EPAS1,ETS1,FAM65B,FCGR1A,HLA-DMB,IL10RA,IL16,IL7R,IRF8,MEF2A,PRKCB,PTGS2,RASGRP2,RGS1,RUNX1,SELL,SPI1,TMEM117,TNFRSF8,TNFSF13B,TUBA4A,UBE2L6,WARS,XAF1
ACKR2		g-protein coupled receptor	Inhibited	-4	bias	7.16e-14	ADAR,CCL5,CXCL10,DDX60,DHX58,IFI44,IFIT2,IFIT3,ISG15,ISG20,OAS1,OAS2,OASL,RSAD2,STAT1,STAT2
RELA		transcription regulator	Activated	2.558		9.47e-14	ABCB1,ANKRD1,APP,B2M,BCL2A1,BIRC3,CASR,CCL19,CCL2,CCL5,CCR7,CD40,CIITA,CXCL10,CXCL11,CXCL9,CYBB,ERAP1,F3,FAS,GBP1,ICAM1,IGKC,IL10,IL15RA,IL7R,IRF1,ISG15,LTB,LYN,MICA,NFKB1,NFKBIA,NMI,OAS2,PCK1,PSMB9,PTGS2,PTPN6,SAA1,SOD2,TAP1,TAP2,TLR2,TLR9,TNFAIP3,TP63	339 (15)
STAT6		transcription regulator	Inhibited	-2.158		9.82e-14	ACSL1,CCL2,CCL23,CCL5,CCL8,CCR5,CCR7,CD2,CD38,CD40,CTSS,CXCL10,CYTH1,EGR2,FCER1G,FCGR1A,FKBP5,GBP2,HMGCR,IFIT3,IFNAR2,IL10,IL10RA,IL15,IRF1,ISG15,ISG20,ITGB7,LDLRAD3,LTB,NFKBIA,POU2AF1,PTGS2,RNF19B,SAMSN1,STAT2,SYK,TBX21,TFEC	294 (15)
camptothecin		chemical reagent	Activated	3.299		1.08e-13	ABCB1,AIM1,ARRB2,BCL2A1,BIRC3,CASP1,CASP9,CCL2,CCR1,CCRL2,CD22,CD300C,CD40,CD48,CD53,CD83,EGR2,ENC1,F3,FAS,FCGR2B,GBP2,GLIPR1,GPLD1,HLA-C,HLA-F,ICAM1,IL10RA,IL15RA,IL16,IRF1,LAT,MAP2K4,MAP4K4,NFKB1,NFKBIA,OPTN,P2RY10,PARD3,PIK3CG,PLAC8,PSMB9,PSTPIP1,PTGS2,PTPN1,RASGRP2,RGS14,RSAD2,SAA1,SERPINB9,SIT1,SOD2,STK17B,SYK,TAP1,TBC1D1,TGM3,TLR2,TNFAIP3,TNFAIP6,TNFRSF1B,TUBA4A,TUBB	272 (13)
IRF9	0.396	transcription regulator		0.96		1.75e-13	CCL19,CIITA,CXCL10,GBP1,IFIT2,IFIT3,IFITM1,IRF1,IRF5,IRF8,ISG15,MX1,OAS2,STAT1,STAT2	182 (10)
GAPDH		enzyme	Inhibited	-2.027		1.75e-13	C2,CCL2,CCL4,FCER1G,HLA-C,IFIT2,IFITM1,IL10,NUB1,OAS1,OAS2,STAT1,TXNIP,UBE2L6,WARS	160 (7)
CpG ODN 1826		chemical reagent	Activated	3.632	bias	1.92e-13	APP,CCL2,CCL4,CCL5,CCR7,CD274,CD40,CD83,CIITA,CXCL10,CYBB,FCGR2B,IL10,MYD88,NCF1,NCF2,RGS1,RGS2,TNFSF9	263 (15)
stallimycin		biologic drug	Activated	3.617	bias	2.68e-13	CXCL10,F3,IFI44,IFIH1,IFIT1,IFIT2,IFIT3,IFITM1,IL7R,INHBA,IRF1,ISG15,MX1,OAS1,PML,SP110,STAT1	177 (10)
interferon beta-1a		biologic drug				3.82e-13	CCR2,CCR5,CD3D,CD4,CORO1A,FCER1G,FCGR1A,FYB,GBP5,GNLY,GPR65,GZMB,IFIT1,IL16,IRF1,LTB,MX1,NCF2,NFKBIA,NMI,PSMB8,SERPING1,STAT1,TNFAIP6,TNFRSF1B,TNFSF13B	176 (9)
bromodeoxyuridine		chemical drug	Activated	3.747	bias	4.22e-13	CXCL10,F3,IFI44,IFIH1,IFIT1,IFIT2,IFIT3,IFITM1,IL7R,INHBA,IRF1,ISG15,MX1,NEU3,OAS1,PML,SP110,STAT1	178 (10)
resiquimod		chemical drug	Activated	3.109		5.85e-13	BATF,BCL2A1,CCL19,CCL2,CCL4,CCL5,CD40,CD83,CHST9,CXCL10,FAS,GNG2,ICAM1,IL10,IL15,IL16,INHBA,IRAK2,MYD88,NFKB1,NFKBIA,PTGS2,SOD2,STMN1,TBX21,TLR2,TLR8,TNFSF13B,TRPM2,WARS	255 (16)
pyrrolidine dithiocarbamate		chemical reagent	Inhibited	-2.363		6.07e-13	BCL2A1,BIRC3,CCL2,CCL5,CCR2,CCR5,CD40,CXCL10,GCLC,GZMB,HLA-DRA,ICAM1,IDO1,IL10,IRF1,MMP13,NFKB1,NFKBIA,PRF1,PSMB8,PTGS2,SAMSN1,SOD2,TLR2	211 (12)
IL18		cytokine	Activated	3.702	bias	8.2e-13	CCL2,CCL4,CCL5,CCR5,CCR7,CD244,CD40,CD83,CXCL10,CXCL11,CXCL16,CXCL9,FAS,GJA1,HAVCR2,ICAM1,IDO1,IL10,IL12RB1,IRF1,KLRC4-KLRK1/KLRK1,MMP13,PRF1,PTGS2,SAMHD1,SELL,TBX21	257 (18)
rosiglitazone		chemical drug		0.646		8.95e-13	ACSL1,ADAM8,ALOX5,C1QA,C1QC,C4A/C4B,CCL2,CCL5,CCR2,CCRL2,CD68,CIITA,CLEC7A,CXCL10,CXCL11,CXCL9,EMR1,ETS1,F3,FGF1,GBP1,GBP2,GPR65,HLA-DRA,ICAM1,IDH3A,IFIT2,IL10,IL7R,IRF1,ITGAL,MSR1,MX2,OAS1,OAS2,PCK1,PFKM,PTGS2,PTPN1,RGS2,S100A8,SAMHD1,SOAT1,SOD2,SPN,TBX21,TSC22D1,UCP2	350 (19)
Salmonella enterica serotype abortus equi lipopolysaccharide		chemical toxicant	Activated	4.076	bias	1.11e-12	ADAMDEC1,BIRC3,CCL23,CCL4,CCL5,CCR7,CCRL2,CD274,DUSP2,ELOVL7,F3,GBP1,IDO1,IFIT2,IL10,IL15RA,IL7R,INHBA,IRF1,ISG15,NLRP3,OASL,PLAC8,PTGS2,RGS1,RHOH,SFMBT2,SLAMF7,TIFA,TNFSF9	318 (17)
ETS1	0.53	transcription regulator		1.653		1.37e-12	ABCB1,ATP2A3,CASP1,CCL2,CCL5,CD27,CD79A,CD79B,ETS1,GZMA,GZMK,HCST,ICAM1,IL10,ITGAE,ITGB2,ITK,LCK,LTB,MMP13,MSR1,NCF1,NQO1,PML,PRF1,RUNX1,SELL,SLAMF6,SP100,SPI1,SRGN,TBX21,ZAP70	246 (15)
CD44		enzyme	Activated	3.289		1.55e-12	ABCB1,ADAM8,BIRC3,CCL19,CCL4,CCL5,CCR2,CCR5,CCR7,CD8A,CD8B,CLEC7A,CLU,CX3CR1,CXCR3,ECM1,EMR1,FAS,FKBP5,IL10,ITGA4,ITGAX,KCTD10,LTBP1,MMP13,SELL,SMARCD1,TLR8,WNT2	267 (15)
IRF4		transcription regulator	Inhibited	-3.293		1.7e-12	B2M,CD68,CIITA,CTSS,CX3CR1,CXCL10,CXCL11,CXCL9,GBP1,GRB2,IL10,IL12RB1,IL15RA,IL7R,IRF1,IRF5,IRF9,ISG15,ITGAL,OAS1,PHF11,PRKCQ,STAT1,STAT2,TBX21,TNFSF13B,TRIM21	286 (16)
IFNLR1		transmembrane receptor				1.81e-12	CCL4,CCL5,CMPK2,CXCL10,IFI44,IFIH1,IFIT2,IFIT3,ISG15,MX1,OASL,PTGS2,RSAD2,SOD2,TLR2,TNFAIP3	189 (12)
E. coli serotype 0127B8 lipopolysaccharide		chemical - endogenous non-mammalian	Activated	3.84		1.94e-12	CCL2,CCL5,CCRL2,CD40,CXCL10,CXCL16,EGR2,F2R,FGF1,FGF12,GJA1,GNG2,IL10,IL15,IRF1,IRF5,MYD88,NFKB1,NFKBIA,P2RY1,PCK1,PPP1R1B,PTGS2,RSAD2,SOD2,STAT1,STAT2,TLR2,TLR3,TNFSF13B,UBD	274 (16)
EBI3		cytokine	Activated	3.94		2.72e-12	B2M,CIITA,GBP2,HLA-C,HLA-DMA,HLA-DMB,HLA-DRA,ICAM1,IL10,IRF1,MX1,PIM1,STAT1,STAT2,TAP1,TBX21	279 (17)
TAB1		enzyme	Inhibited	-2.359		5.27e-12	BIRC3,CCL5,CXCL10,GBP1,GBP2,IFIH1,IFIT1,MMP13,PTGS2,RGS2,SAA1,TNFSF13B,XAF1	173 (14)
Bay 11-7082		chemical - kinase inhibitor		-1.902	bias	5.46e-12	BCL2A1,CCL2,CCL4,CCL5,CCR2,CD83,F3,GJA1,ICAM1,IL10,NFKB1,PIM1,PTGS2,S100A4,SAMSN1,SOD2,TLR2	231 (13)
IFNK		cytokine	Activated	3	bias	5.97e-12	CD40,CD83,CXCL10,CXCL11,CXCL9,IFIH1,IRF1,MX1,OAS1,STAT1,TLR3,ZBP1	252 (15)
CpG oligonucleotide		chemical drug	Activated	4.103	bias	7.02e-12	BCL2A1,C2,CCL4,CCL5,CCR1,CD40,CD83,FAS,FCGR2B,GBP6,ICAM1,IDO1,IL10,ITGAX,LYN,MARCO,MMP13,MSR1,PTGS2,SAMSN1,SOD2,SYK,TLR2,TLR9,TNFSF13B	241 (13)
CREBBP		transcription regulator		1.126		7.38e-12	B2M,CAPG,CCL5,CCR5,CCR7,CD53,CNN3,CXCL10,CXCL9,CXCR3,CYBB,EGR2,FNBP1,GIMAP4,GLCCI1,GNG2,HLA-DRA,HMGCS1,IL10,IL10RA,IL12RB1,IL7R,IRF1,IRF6,ISG15,ITGB7,KLHL4,KMO,MYO1F,PCK1,PRF1,PSMB9,PTGS2,RASA3,RCSD1,RGS2,RPS6KA1,RSAD2,SH2D1A,SLAMF6,TAP2,TESC,TLR2,TNFAIP3,TRAT1	292 (17)
LY294002		chemical - kinase inhibitor		-1.776	bias	7.9e-12	ABCB1,ART3,BIRC3,CCL2,CCL5,CCL8,CCR1,CCR2,CD38,CD83,CXCL10,CXCL16,EFNB2,EGR2,EPAS1,ETS1,F2R,F3,FAS,FEN1,GBP1,GCLC,GJA1,HAVCR2,HLA-DRB1,HMGCR,HMGCS1,ICAM1,IL10,IRF1,ISG20,MAP2K4,MEF2A,MMP13,NFKBIA,NQO1,PIM1,PLK2,PTGS2,PTPN2,RASSF2,RGS1,RGS2,SLA,SPN,SPRY1,SQLE,SYK,TLR2,TNFAIP3,TNFRSF1B,ZWINT	319 (19)
TREM1		transmembrane receptor		-0.218		1.39e-11	CCL23,CCL5,CCR7,CCRL2,CD274,CD83,CXCL10,EGR2,ELOVL7,F3,IDO1,IFIT2,IL10,IL15RA,INHBA,IRF1,ISG15,ITGAX,LY9,MYD88,NFKBIA,NT5E,OASL,PLAC8,PTGS2,RGS1,SFMBT2,SLAMF7,TIFA,TLR2,WBP5	269 (14)
IL3		cytokine	Activated	3.959		1.39e-11	BIRC3,C1QA,CAPZB,CASP9,CCL19,CCL2,CD247,CD3D,CD3G,CD40,CD48,CD53,CD83,CD97,CXCL9,DOK2,EGR2,EMR1,F2R,FAS,FCGR2B,GPRIN1,GZMA,HK2,ICAM1,IGJ,ITGAX,ITGB7,LY9,LYN,MS4A2,NCF1,PIM1,PLCB2,PROX1,SELL,SLAMF7,SMAD5,SPI1,TLR2,UCP2	261 (20)
IFNE		cytokine	Activated	2.72	bias	1.53e-11	CD40,CD83,CXCL10,CXCL11,CXCL9,IFIH1,IFIT2,IL10,ISG20,MX2,PTGS2,STAT1,TLR3,ZBP1	216 (17)
CSF1		cytokine	Activated	2.57		2.25e-11	CCL2,CCL5,CCR5,CD209,CD68,CD97,DOK2,F2R,FAS,FCER1G,GRAP2,IFNGR1,IL10,IL10RA,IRF5,ITGA4,MAFB,MARCO,MSR1,PTPRC,RUNX1,SIGLEC1,SPI1,STAT1,TLR2,TLR5,TLR9,TNFRSF1B	278 (16)
IL7		cytokine	Activated	2.202		2.86e-11	BLNK,CCL2,CCL4,CD2,CD247,CD274,CD3D,CD3G,CD8A,CD8B,FAS,HAVCR2,HCST,ICOS,IL7R,ITGB7,JAK3,KLRC4-KLRK1/KLRK1,LTB,LYN,MMP13,MX1,PIM1,SELL,SYK	290 (19)
PRDM1		transcription regulator	Inhibited	-2.107		3.26e-11	ADAM8,BCL2A1,CCR7,CD22,CD53,CD79A,CIITA,CLDN1,CYP4V2,ECM1,EGR2,ERAP1,GNLY,HLA-DRA,IGJ,IL10,ITGA4,MS4A4A,MSC,NLRP3,PIK3AP1,PLAC8,PROX1,PSMB8,RASSF2,RELN,RGS18,RSAD2,S100A8,TBX21,TNFAIP6,TNFSF13B	282 (15)
SMARCA4		transcription regulator	Activated	5.246	bias	4.79e-11	AIM1,ARHGAP30,BATF,BCL2A1,CASP1,CCL2,CCR1,CCR2,CCRL2,CIITA,CLIC2,CNTN1,COTL1,CSF2RA,CTSS,CXCR3,CXCR6,F3,FAS,FGFR2,GBP1,GCLC,GMFG,HCLS1,HCST,HLA-C,HLA-DRA,HLA-F,ICAM1,ICAM2,IFIT1,IFITM1,IL15RA,IL7R,INHBA,IRF1,IRF6,LPXN,MARCH1,MYBPH,PLEKHO1,PSMB9,PTCH1,RAC2,RGS1,RGS2,SLC11A1,SYK,TAP1,TAPBPL,TLR2,TMEM117,TRIM36,TUBB,UBD,WIPF1	204 (10)
PI3K (complex)		complex		0.126		8.45e-11	BIRC3,CCL2,CCL4,CCR1,CD2,CD274,CD79B,CXCL10,CYBB,ETS1,FBXO32,GCLC,GJA1,HK2,HMGCR,ICAM1,IFIT1,IL10,IL7R,ITGB2,MAP2K4,MMP13,NFKBIA,NQO1,PIK3CG,PIM1,PPP1R1B,PTGS2,RASA3,RGS2,SAMHD1,SELL,SPI1,STMN1,TP63,TXNIP	311 (18)
IFNA10		cytokine	Activated	2.774	bias	2.2e-10	CCL8,CXCL10,CXCL11,CXCL9,IFIH1,IFIT1,ISG15,MX1,ZBP1	176 (9)
IFNA5		cytokine	Activated	2.774	bias	2.2e-10	CCL8,CXCL10,CXCL11,CXCL9,IFIH1,IFIT1,ISG15,MX1,ZBP1	207 (15)
IFNA7		cytokine	Activated	2.774	bias	2.2e-10	CCL8,CXCL10,CXCL11,CXCL9,IFIH1,IFIT1,ISG15,MX1,ZBP1	176 (9)
IFNA14		cytokine	Activated	2.774	bias	2.2e-10	CCL8,CXCL10,CXCL11,CXCL9,IFIH1,IFIT1,ISG15,MX1,ZBP1	176 (9)
IFNA6		cytokine	Activated	2.774	bias	2.2e-10	CCL8,CXCL10,CXCL11,CXCL9,IFIH1,IFIT1,ISG15,MX1,ZBP1	207 (15)
IFNA21		cytokine	Activated	2.768	bias	2.2e-10	CCL8,CXCL10,CXCL11,CXCL9,IFIH1,IFIT1,ISG15,MX1,ZBP1	176 (9)
TLR7		transmembrane receptor	Activated	3.699	bias	2.28e-10	BCL2A1,CCL2,CCL5,CCR7,CD40,CD83,CHST9,CXCL10,GNG2,ICAM1,IDO1,IL10,ISG15,MYD88,NFKB1,NFKBIA,PTPN6,RSAD2,SOD2,STAT2,TNFAIP3,TRPM2	222 (14)
hyaluronic acid		chemical - endogenous mammalian	Activated	2.503		2.46e-10	ABCB1,CCL4,CCL5,CCR7,CD40,CD83,CXCL10,HOXD10,ICAM1,IL10,IRF5,MMP13,MYD88,NCF1,NCF2,NFKB1,NFKBIA,PTGS2,PTPRC,TLR2,TNFAIP3	224 (14)
lipid A		chemical toxicant	Activated	3.544	bias	2.48e-10	C2,CCL2,CCL5,CD40,CXCL10,FCGR1A,FCGR2B,IL10,LYN,MARCO,MSR1,PTPRC,SYK,TLR3	226 (16)
imiquimod		chemical drug	Activated	2.367	bias	2.53e-10	CCL4,CD40,DDB1,ICAM1,ICAM3,IFITM1,IL10,ISG20,ITGB2,MX1,OAS1,OASL,PTGS2,RNF213,RSAD2,SELL,SOD2,STAT1	227 (19)
IL21		cytokine	Activated	2.258		2.72e-10	CCL5,CCR7,CD2,CD244,CD38,CXCL10,CXCL13,FCGR2B,GZMA,GZMB,HCST,IDO1,IL10,IL7R,KLRC4-KLRK1/KLRK1,MKI67,MYD88,PRF1,PTPRC,SELL,TBX21,TYROBP	239 (15)
IFNA4		cytokine	Activated	3.06	bias	2.81e-10	CCL8,CXCL10,CXCL11,CXCL9,IFIH1,IFIT1,IFIT2,ISG15,MX1,OASL,ZBP1	208 (16)
etanercept		biologic drug	Inhibited	-2.229		3e-10	CCL2,CD247,CD83,CXCL10,CXCL9,CYBB,GZMB,ICAM1,IDO1,NCF1,PTGS2,STAT1	266 (15)
APOE		transporter	Inhibited	-3.115		3.29e-10	APP,C5AR1,CCL4,CCL5,CCR5,CD40,CD68,CLU,CTSS,CYBB,ECM1,EMR1,F2R,F3,FCGR2B,FKBP5,FYN,HMGCR,ICAM1,IL10,IL10RA,KCTD10,LTBP1,MSR1,NCF1,NCF2,PRKCB,PTGS2,S100A8,SMARCD1,SOD2,WNT2	272 (19)
OSM		cytokine	Activated	3.496		3.39e-10	ANGPT2,B2M,C1R,CCL2,CCL5,CLEC2B,CXCL10,CXCL13,ECM1,F3,GAB1,GBP1,GBP2,HK2,HLA-C,HLA-F,ICAM1,IFNGR1,IL10,IL15,IL15RA,IRF1,IRF9,ISG20,ITGAL,MAOA,MICA,MMP13,MSC,MX1,MYD88,NMT2,OAS1,P2RY10,PIGR,PSMB8,PSMB9,RUNX1,S100A8,SAA1,SERPINB1,SERPING1,SLC16A3,SMAD5,STAT1,TAP1,TAP2,TLR2,TLR3,UBE2L6,USP46	208 (15)
Fcer1		complex	Activated	2.275	bias	3.73e-10	BCL2A1,CCL2,CCL4,CCL5,CD4,CD83,FCGR2B,FYN,IDO1,IFIT2,IL10,IL16,INHBA,KMO,NFKB1,TNFSF9	282 (18)
FLT3LG		cytokine	Activated	2.74	bias	3.92e-10	CCR5,CCR7,CD3D,CD3G,CD40,CD79A,CD83,CD97,ICAM1,IL10,IL15RA,IL7R,PTPRC,SPI1,SPN	268 (19)
CEBPA		transcription regulator	Activated	2.268		4.04e-10	ABCB1,ACSL1,AQP5,ARL6IP5,BCL2A1,C3AR1,CCR1,CD3G,CSF2RA,CSF3R,EFNB2,EGR2,FCGR1A,GBP1,GJA1,GLIPR1,HMGCR,ICAM1,ICAM2,IL10,IRF6,ISG15,ITGAL,ITGAX,LCK,MMP13,MMRN1,MNDA,OAS2,PCK1,PTGS2,PTPN3,PTPRC,PTPRE,RGS2,S100A8,SAA1,SERPINB1,SOD2,SPI1,TIMP4,TLR9,TNFAIP6,TP63	284 (16)
IFNA8		cytokine	Activated	2.784	bias	5.32e-10	CCL8,CXCL10,CXCL11,CXCL9,IFIH1,IFIT1,ISG15,MX1,ZBP1	189 (12)
IFNA16		cytokine	Activated	2.774	bias	5.32e-10	CCL8,CXCL10,CXCL11,CXCL9,IFIH1,IFIT1,ISG15,MX1,ZBP1	176 (9)
P38 MAPK		group	Activated	2.56	bias	6.21e-10	AQP5,BATF2,BCL2A1,CCL2,CCL5,CCL8,CCR7,CD40,CD83,CXCL10,CXCL11,CXCL9,CYBB,EGR2,ETS1,F3,FAS,FBXO32,GBP1,GCLC,GJA1,ICAM1,IL10,INHBA,IRF6,ITGA4,ITGB2,MAP4K4,MMP13,MYBPH,NFKB1,PCK1,PML,PTGS2,RUNX1,STAT1,TBX21,TJP2,TLR2	252 (16)
ITK	0.639	kinase	Activated	2.992		6.23e-10	CCL5,CD244,CD4,CX3CR1,F2R,FAS,FCER1G,IFNGR1,IL10,IL10RA,LAT2,LYN,MYO1F,PRKCB,SAMD3,SCIMP,SLAMF7,TBX21	346 (17)
cholesterol		chemical - endogenous mammalian	Activated	3.763		6.44e-10	ACSL1,APP,C1QC,CASP1,CCL2,CCR2,CCR5,CD5L,CD68,CXCL10,CYB5B,EMR1,F3,FCGR2B,HMGCR,HMGCS1,ICAM1,IL10,IL10RA,ITGAX,LAPTM5,MPEG1,NCF2,PTCH1,PTGS2,S100A8,SAA1,SQLE	257 (17)
aldesleukin		chemical drug	Activated	3.592	bias	6.85e-10	B2M,FCGR2B,HLA-C,HLA-DRA,HLA-DRB1,HLA-F,IFITM1,IRF1,IRF9,MX1,PSMB9,RFTN1,STAT1,TAP1
IFN type 1		group	Activated	2.988		6.85e-10	CCL5,CXCL10,DHX58,IDO1,IFIH1,IFIT1,IFIT2,IRF1,ISG15,OASL,PML,STAT1,STAT2,UBA7	201 (15)
Nr1h		group	Inhibited	-3.404		7.3e-10	C2,CCL5,CCR2,CCR5,CCR7,CD40,CD5L,CXCL10,F2R,FGF1,FLT4,IFIH1,IL10,IL15,ITGAL,LAT2,LTB,NLRP3,PML,PRKCQ,PTGS2,SP110,TAP1	273 (17)
TLR2	0.567	transmembrane receptor	Activated	2.391		7.91e-10	APP,CCL2,CCL5,CCR1,CCR2,CCR5,CD40,CSF2RA,CXCL10,CYBB,GJA1,ICAM1,IL10,IL15,IL15RA,IRF1,ITGA4,ITGB7,MX1,MYD88,NFKB1,PTGS2,TBX21,TLR2	302 (15)
MAP3K8		kinase	Activated	2.689		9.14e-10	ADORA3,BIRC3,C19orf40,CCL4,CCR1,CCR2,CCR5,CIITA,DOK2,GAB1,IFNGR1,IL10,INHBA,MARCO,P2RY1,PTGS2,RCSD1,SBK1,SLA,SPATS2L,STK17B,TAPBPL,TBX21,TXNIP	264 (17)
IKBKE		kinase		1.139		1.28e-09	ADAR,BIRC3,CCL5,CXCL10,CXCR3,IFIH1,IFIT1,IFIT2,IFIT3,MMP13,NFKBIA,PTGS2,RSAD2,STAT1	230 (15)
decitabine		chemical drug	Activated	2.195	bias	1.81e-09	ABCB1,ALOX5,B2M,BIRC3,CASP9,CCL5,CCR2,CCR7,CD79B,CD8A,CX3CR1,CXCL10,CXCR3,DNASE1L3,EPHA5,FAS,HK2,HLA-C,HTR1B,IFIT2,IFITM1,IL7R,ISG15,ITGA4,MAFB,MKI67,MMP13,MX1,NFKBIA,NQO1,OAS1,PKP2,PTCH1,PTGS2,PTPN6,RASSF2,RASSF5,RELN,SELL,SPI1,STAT1,SYK,TJP2,TMSB10/TMSB4X,TP63,TUBA4A	297 (21)
CHUK		kinase	Activated	2.821	bias	2.09e-09	ARL6IP5,CCL19,CCL2,CCL4,CCL5,CCR1,CLDN8,CLU,CXCL10,CXCL13,CXCR3,F3,FAS,GBP2,GBP4,HK2,ICAM1,IFIT2,IL10,ISG15,MMP13,NFKBIA,PTGS2,SNX10,TNFAIP3,TNFRSF1B,TNFSF13B,TP63	243 (12)
Map3k7		kinase	Activated	2.601	bias	2.11e-09	CCL4,CCL5,CMPK2,CXCL10,EGR2,IFIT2,IL10,IL15,IL15RA,ISG15,ISG20,PTGS2,RSAD2,TLR3,TSC22D1	238 (15)
CD2	0.783	transmembrane receptor	Activated	3.569		2.22e-09	CCR7,CD4,CD40,CD48,CD8A,FAS,HLA-DMA,ICAM1,IL10,ITGAL,PTPRC,SELL,STAT1	240 (16)
TNFRSF1A		transmembrane receptor		1.093		2.33e-09	ANGPT2,AQP5,BIRC3,CCL19,CCL2,CCL4,CCL5,CD38,CD68,CXCL10,CXCL13,GHR,ICAM1,IL15,MMP13,NQO1,POU2AF1,SAA1,SELL,SOD2,TBX21	247 (15)
IL1		group	Activated	3.003		2.52e-09	APP,C2,CASP1,CCL2,CCL23,CCL4,CCL5,CCR7,CD40,CLEC7A,CSF2RB,CXCL10,CXCL11,CXCL9,F3,FAS,GJA1,HMGCR,ICAM1,IDO1,IL10,IL17RD,INHBA,IRF1,ITGB2,KYNU,MMP13,PIGR,PTGS2,SAA1,SAA4,SELL,SOD2,TLR2,TNFAIP3,TNFAIP6,TNFRSF1B	254 (15)
EIF2AK2		kinase	Activated	3.432	bias	2.64e-09	CASP9,FAS,IFIT1,IFIT5,IFITM1,IRF1,ISG15,ISG20,NFKBIA,NMI,OAS1,PARP9,SAMHD1,SOD2,SP140,STAT1,TNFAIP3,UBE2L6	237 (15)
PD98059		chemical - kinase inhibitor		-0.28		2.95e-09	ANGPT2,ANKRD1,BATF2,CCL19,CCL2,CCL4,CCL5,CCR1,CCR2,CD37,CD4,CD40,CD83,CHN1,CLU,CXCL10,EGR2,EPAS1,ETS1,F2R,F3,FKBP5,GJA1,ICAM1,IGF2BP2,IL10,ITGA4,ITGAX,ITGB2,LAT,MKI67,MMP13,MSR1,NQO1,PCK1,PIM1,PTGS2,RGS1,RUNX1,S100A4,S100A8,SELL,SH2D1A,SOAT1,SQLE,TLR2,TSC22D1,TUBA4A,TXNIP,VAPA	235 (16)
daidzein		chemical drug	Activated	2.231		3.21e-09	C16orf54,CCL2,CD4,CXCR3,DNASE1L3,FCGR2B,FERMT3,FXYD5,HCST,HMGCR,ITGB2,LAPTM5,LCP2,MAP4K1,MMRN1,PTGS2,PTPN6,RASAL3	242 (11)
tacrolimus		chemical drug		-0.43		3.29e-09	APP,BATF,CCL2,CCL4,CCL5,CD48,CD6,CD8B,CXCL10,CXCL9,CYBB,ENC1,FKBP5,GZMA,GZMB,IL10,IL16,ITGB7,KLRC4-KLRK1/KLRK1,LAT,NFKBIA,PRF1,PROM1,PTGS2,SELL,SOD2,XCR1	286 (15)
Hbb-b1		transporter	Activated	2.874	bias	4.21e-09	C1QA,CCR2,CCR5,CIITA,CLEC7A,CXCL10,CXCR3,CXCR6,ICAM1,IL10RA,IL16,LTB,TLR2	230 (12)
triamcinolone acetonide		chemical drug		1.982		5.05e-09	ACSL1,AIM1,ATP10A,BCL2A1,CAPG,CD22,CD79B,CYTIP,EFNB2,FGFR2,FKBP5,GZMA,MMP13,NFKBIA,PKD2,PLK2,PLXNC1,PRF1,RGS2,RUNX1,SAA1,SOAT1,SOD2,SPRY1,SRGN,TBC1D1,TRIM21,TXNIP	207 (9)
ADIPOQ		other	Inhibited	-2.065		5.39e-09	ACSL1,CCL2,CCL5,CMKLR1,CXCL10,CXCL11,CXCL9,CXCR3,CYBB,F3,ICAM1,IL10,MMP13,MSR1,NCF1,NCF2,NFKBIA,PCK1,PTGS2,SOAT1,SOD2,UCP2	301 (17)
CAMP		other		0.566		5.44e-09	C5AR1,CCL2,CCL4,CCL5,CCR7,CD83,CSF3R,CXCL10,ICAM1,IL10,ITGAX,ITGB2,MYD88,NFKB1,PTGS2,TNFAIP3	257 (17)
Tlr		group	Activated	3.101	bias	7.21e-09	CCL2,CCL4,CCL5,CCR7,CD40,CD83,CLEC2B,CXCL10,ICAM1,IDO1,IL10,IRF1,NFKBIA,PTGS2,RGS1,RGS14,RGS18,STAT1,TNFAIP3,TNFSF13B	214 (16)
BCR (complex)		complex	Activated	2.847		8.43e-09	BCL2A1,CCL4,CCR7,CD27,CD5,FAS,GBP2,GZMB,HLA-DMA,IL10,IL12RB1,ITGA4,LCK,PIM1,POU2AF1,PTGS2,SELL,SLAMF7,TLR9,TNFSF9	240 (16)
FADD		other		1.698		8.57e-09	BIRC3,CXCL10,DHX58,FAS,ICAM1,IFIH1,IFIT2,IRF5,NFKB1,PARP11,PIM1,PSMB8,RNF114,STAT1,STAT2,TLR3,TNFAIP3	228 (16)
AGN194204		chemical drug	Activated	3.422	bias	8.8e-09	AIM1,BCL2A1,CCL4,CD3E,CD5,CD6,CDKN2C,COTL1,FNBP1,GBP2,GJA1,GPR65,HK2,ICOS,IL12RB1,IL7R,IRF1,ITGB2,ITGB7,MKI67,PIM1,PLAC8,RGS10,TAP1
PLK4		kinase		1.897	bias	9.4e-09	CD40,CMPK2,CXCL10,IFIT2,IL15,IL15RA,IRF1,MARCO,RGS1,USP12
PAF1		other	Activated	3.606	bias	1.03e-08	BIRC3,CCL3L1,CCL5,IDO1,IFI44,IFI44L,IFIT3,ISG15,ISG20,OAS2,OASL,SOD2,ZNFX1
MAP3K14		kinase		1.498	bias	1.16e-08	ADAM8,BIRC3,BST1,CCL5,FAS,ICAM1,IL10,IL15,IL7R,LTB,NFKB1,NFKBIA,PTGS2,TNFAIP3,TNFAIP6	194 (12)
MAP3K7		kinase		-1.661		1.16e-08	BIRC3,CCL5,CCR7,CXCL10,GBP1,GBP2,IFIH1,IFIT1,IRF1,MMP13,PTGS2,RGS2,SAA1,TNFSF13B,XAF1	245 (14)
Hbb-b2		other	Activated	3.464	bias	1.38e-08	C1QA,CCR2,CCR5,CIITA,CLEC7A,CXCL10,CXCR3,CXCR6,IL10RA,IL16,LTB,TLR2	187 (7)
JAK1		kinase	Activated	3.396	bias	1.38e-08	CCL2,CD40,HLA-C,HLA-F,ICAM1,IFIT2,IRF1,IRF9,MX1,PSMB9,STAT1,TAP1	225 (18)
PLK2	-0.257	kinase		1.897	bias	1.48e-08	CD40,CMPK2,CXCL10,IFIT2,IL15,IL15RA,IRF1,MARCO,RGS1,USP12
hydrogen peroxide		chemical - endogenous mammalian	Activated	2.452		1.53e-08	ALOX5,ANKRD1,APP,BCL2A1,BIRC3,CASP9,CCL2,CCL4,CCR2,CCR5,CD247,CD68,CDKN2C,CLU,CTSS,DUSP2,ENC1,EPAS1,ETS1,FAS,FBXO32,GZMB,HLA-DRA,HMGCR,ICAM1,IFIT2,IL10,MMP13,MSR1,PIM1,PTGS2,RNF19B,SOD2,SQLE,SRGN,STMN1,TAP1,TNFAIP3,TUBA4A,TXNIP,UCP2,XAF1	302 (15)
ionomycin		chemical reagent	Activated	2.148		1.61e-08	ADRBK2,BCL2A1,CD4,CXCL10,DUSP2,ETS1,FCGR1A,GBP4,HTR7,ICAM1,ICOS,IL10,ITGAL,ITGB2,KCNN2,LAT,PIM1,POU2AF1,PTGS2,PTPN1,RGS2,STC1,TBX21,TLR2	232 (18)
trichostatin A		chemical drug	Activated	2.519		1.87e-08	ABCB1,ARL6IP1,B2M,CCR7,CD79B,CDCA7,CENPM,CIITA,CLDN1,CSF3R,CXCL10,CYBB,DNASE1L3,DOK2,EMR1,F2R,F3,FAS,FNBP1,FRZB,GCLC,GDF11,GHR,HLA-DRA,HLA-DRB1,HMGCR,HMGCS1,ICAM1,IFITM1,IGJ,IL10,IL10RA,IRF1,IRF8,LAT,MMP13,MNDA,NDRG2,NFKBIA,PIM1,PTGS2,RCL1,RELN,SPN,STMN1,TLR2,TMSB10/TMSB4X,TP63,TXNIP	321 (22)
staurosporine		chemical - kinase inhibitor	Inhibited	-2.191		2.23e-08	ABCB1,CCL4,CD53,CSF3R,FAS,ICAM1,IFIT2,ISG15,ITGB2,KCNA3,MICA,MMP13,NCF1,NQO1,PCK1,PIM1,PTGS2,SELL,USP12	289 (20)
trinitrobenzenesulfonic acid		chemical reagent	Activated	2.174	bias	2.59e-08	ADAM8,BST1,CCL4,CCL5,CCR1,CCR5,CD68,CSF2RA,CXCL10,IDO1,IL10,IL15,MMP13,NCF4,PTGS2,S100A8,TBX21	306 (13)
DYSF		other				2.78e-08	ANKRD1,B2M,CD48,CD53,CD68,CD83,CTSS,CXCL10,FCGR2B,GDF11,GPR65,IDH3A,LCP1,MPEG1,S100A4,WBP5
genistein		chemical drug	Activated	2.208		3.08e-08	ALOX5,C16orf54,CCL2,CCL5,CCR2,CD4,CD68,CLU,CX3CR1,CXCL10,CXCR3,DIO1,DNASE1L3,F3,FCGR2B,FERMT3,FXYD5,GCLC,HCST,HMGCR,ICAM1,IFIT2,IL10,ITGB2,LAPTM5,LCP2,MAOA,MAP4K1,MMP13,MMRN1,NAPSA,PIM1,PTGS2,PTPN6,RASAL3,SLC11A1,SOD2,STK17B,TICAM2	276 (19)
simvastatin		chemical drug		-1.308		3.34e-08	ANGPT2,APP,C5AR1,CCL2,CD40,CIITA,COTL1,CYBB,ENC1,F2R,F3,GJA1,HMGCR,ICAM1,IL10,IRF1,ITGAL,ITGB2,MKI67,NCF1,NCF2,NFKBIA,PTGS2,SOAT1,STAT1,TLR2	259 (17)
ARHGAP21	-0.618	other	Activated	2.309	bias	3.41e-08	BATF,CXCL10,IFIT3,IL15,IL15RA,IRF1,ISG20,NMI,PTGS2,TLR3,TRIM21,TSC22D1
NFKBIA	0.263	transcription regulator	Activated	2.008		3.66e-08	ANKRD1,BCL2A1,BIRC3,CCL2,CCL5,CCR1,CD40,CD97,CLU,CSK,CXCL10,CXCL11,ERAP1,F3,FAS,GBP2,GZMB,GZMK,HK2,ICAM1,IL10,IL15,IL15RA,IL7R,IRF1,ISG15,MMP13,MSC,NDRG2,NFKB1,NFKBIA,PIM1,PTGS2,RASA3,S100A8,SOAT1,SOD2,TLR2,TNFAIP3,TNFRSF1B,WBP5	252 (15)
IFNAR2	0.248	transmembrane receptor		1.913	bias	4.18e-08	ISG15,KLRC4-KLRK1/KLRK1,OAS1,PSMB8,PSMB9,PSME2,UBA7,UBD,UBE2L6	246 (12)
PLAU		peptidase	Activated	2.136		4.78e-08	C5AR1,CCL2,CCL5,CCR5,F3,FCGR1A,GJA1,HLA-DMA,ICAM1,IFNAR2,OAS1,PIK3CG,S100A8,SERPINB1	277 (17)
CD14		transmembrane receptor		1.324	bias	5.01e-08	BCL2A1,CCL2,CCL4,CCL5,CXCL10,F3,IFIT1,IL10,IL10RA,NFKB1,PTGS2,TLR2,TNFAIP3	207 (12)
cycloheximide		chemical reagent	Activated	2.914		5.28e-08	ABCB1,APBB1IP,APP,AQP5,B2M,BIRC3,CCL2,CCL3L1,CCL4,CCR1,CD38,CD4,CD8A,CXCL10,DIO1,FAS,GBP1,GCLC,GJA1,ICAM1,IFIT1,IL7R,ISG20,LARP6,MC2R,MMP13,NFKBIA,NQO1,PIGR,PTGS2,RGS2,RSAD2,S100A8,SERPINB10,TNFAIP3,TNFAIP6	312 (17)
IL5		cytokine	Activated	4.269	bias	5.49e-08	CCL2,CCR1,CCR5,CD40,CD79A,CIITA,CLEC2B,CSF2RB,EAF2,EGR2,FAM65B,FAS,FCGR2B,GBP2,GBP4,HMGCR,ICAM1,IGJ,ITGB7,LCP2,LTB,MKRN3,MS4A2,PFKP,PIM1,RASGRP2,RHOH,S100A4,SLC16A3,TNFRSF8	266 (16)
IKBKB		kinase	Activated	2.026		5.79e-08	ANKRD1,BIRC3,CCL19,CCL2,CCL4,CCL5,CCR1,CCR7,CLU,CXCL10,ETS1,F3,FAS,FYN,GBP2,HK2,ICAM1,IL10,IRF1,ISG15,LTB,MMP13,MX1,NFKB1,NFKBIA,PTGS2,S100A4,SOD2,TNFRSF1B	203 (13)
KLF2		transcription regulator		0.749		6.05e-08	ANGPT2,CCL2,CCL4,CCL5,CCR5,CCR7,CD40,CNP,CXCR3,DOCK2,ECM1,EPAS1,F3,ITGB7,NFKBIA,NQO1,PTGS2,SELL,STAT1,TNFRSF8,VAV1	183 (9)
NQO1	-0.232	enzyme		-1.633		6.18e-08	BIRC3,C5AR1,CCL5,CCR1,CCR2,CSF3R,CXCR3,DOCK2,PTGS2,SPI1,TP63	280 (18)
PARP9	0.47	enzyme	Activated	2.813	bias	6.36e-08	IFI44,IFIT1,IFIT2,IFIT3,ISG15,OAS2,SP110,STAT1	161 (7)
TNK1		kinase	Activated	2.621	bias	6.36e-08	APP,IFIH1,IFIT2,IL10,ISG20,OAS2,TLR8,TLR9	197 (10)
IL12A		cytokine	Activated	2.936		6.37e-08	CCL5,CXCL10,CXCR6,FAS,ICAM1,ICOS,IL10,IL12RB1,IRF9,PRF1,SELPLG,STAT1,STAT2	234 (16)
Lymphotoxin		complex				6.81e-08	CCL19,CCL2,CCL5,CXCL10,CXCL13,TIMD4	139 (9)
alefacept		biologic drug		-1.89	bias	8.06e-08	ABCB1,CACNA2D2,CCL5,CD2,CD3D,CD8A,CXCL9,GNLY,GZMB,IL7R,PRF1,STAT1,STAT2
TNFSF12		cytokine	Activated	2.519		8.23e-08	ADAM8,BST1,CCL19,CCL2,CCL5,CCR1,CCR5,CD68,CSF2RA,CXCL10,FBXO32,ICAM1,MMP13,NCF4,NFKBIA,S100A8	259 (13)
IL1A		cytokine	Activated	2.958		9.01e-08	APP,BIRC3,CCL2,CCL4,CCL5,CCL8,CCR2,CD274,CD40,CD83,CXCL10,FAS,GBP1,ICAM1,IFNGR1,IL10,INHBA,MMP13,NFKB1,NFKBIA,PTGS2,S100A8,SAA1,SOD2,TLR2,TNFAIP3	208 (15)
CCR2	0.766	g-protein coupled receptor		1.314		9.03e-08	APP,CCL2,CCL4,CCL5,CCR1,CCR2,CCR5,CD40,CXCL10,CXCL13,IL10,ITGAL,MMP13,TIMP4	306 (15)
KITLG		growth factor		1.903	bias	9.76e-08	ALOX5,B2M,CASP1,CCL2,CCL4,CD247,CD3D,CD3G,CD68,CSF3R,CYTH1,EFNB2,GJA1,IL10,IL16,LAPTM5,MARCO,MS4A2,NFKBIA,PIM1,PRKCB,PRKCQ,PTGS2,SAMSN1,SYK,TXNIP,UCP2	267 (18)
bee venom		chemical - endogenous non-mammalian		-0.308		9.77e-08	CCL5,CYBB,CYTIP,FYB,ICAM1,IL10,IRF1,LCP2,MKI67,NFKBIA,NLRP3,OASL,PTGS2,RGS1,RGS2,TNFAIP3,TSC22D1	199 (13)
MOG		other	Activated	2.583	bias	1.01e-07	C5AR1,CCL5,CCR1,CCR2,CCR5,CD274,CD40,CIITA,CXCL10,ICAM1,IL10,ITGAL	283 (14)
IFNW1		cytokine	Activated	2.236	bias	1.11e-07	CD40,CD83,CXCL10,CXCL11,CXCL9,IFIH1,TLR3,ZBP1	162 (7)
calcitriol		chemical drug		1.597		1.13e-07	ABCB1,ALOX5,ANGPT2,APP,CASP9,CASR,CD40,CENPM,CXCL10,F3,FAS,FEN1,GHR,IFI44L,IFITM1,IL10,IL10RA,ISG15,ITGA4,ITGAX,ITGB7,LTBP1,MYD88,NFKB1,P3H2,PALMD,PTGS2,RSAD2,S100A8,SERPINB1,SERPINB9,SOAT1,STMN1,TBX21,TJP2,TLR2,TLR3,TLR8,TNFAIP3,TXNIP,UCP2	252 (14)
IL12 (family)		group	Activated	3.245		1.16e-07	CCL4,CCL5,CCR5,CD274,ICOS,IDO1,IL10,IL27RA,IRF1,IRF8,KLRC4-KLRK1/KLRK1,PIM1,PRF1,SAMHD1,STAT1,TBX21	253 (18)
TNFSF10		cytokine	Activated	2.523		1.16e-07	ANGPT2,BIRC3,CASP9,HLA-C,HLA-F,IFIT1,IFITM1,IRF9,ISG15,NFKBIA,PSME2,PTGS2,SP100,STAT1,TNFAIP3,TP63	272 (15)
NRAS		enzyme		-0.064		1.16e-07	CCL3L1,CCL4,CCL5,CD48,CX3CR1,CYBB,DUSP2,EPAS1,ETS1,IFIT1,IGJ,MKI67,MSR1,NCF2,PTGS2,RNASE6	212 (14)
ERK1/2		group		0.158		1.16e-07	ALOX5,ANGPT2,B2M,BCL2A1,BIRC3,CCL2,CCL4,CCL5,CCL8,CCR7,CD40,CXCL10,CYBB,EFNB2,ETS1,F3,FKBP5,GJA1,ICAM1,IFIT1,IL10,IL17RD,MAP4K1,MMP13,PSMB8,PSMB9,PTGS2,PTPRE,TAP1,TAP2	308 (17)
MSC	0.542	transcription regulator		1.387		1.27e-07	ASB2,CCL2,CCL4,CD79A,DDX60,HAVCR2,IFI44,IFI44L,IFIT1,IGJ,SELL,XAF1,ZAP70
TNFRSF8	0.615	transmembrane receptor		-0.898		1.27e-07	CASP1,CCL4,CCR7,FAS,GBP1,GBP2,GCLC,GZMB,IL10,LCP2,NKG7,PFKM,PRF1	186 (10)
PTGS2	-0.29	enzyme	Activated	2.319		1.42e-07	ANGPT2,BIRC3,CCL2,CCL4,CCL5,CCR7,CD68,CDKN2C,CLU,CXCL10,ICAM1,IL10,ITGAL,MKI67,MSR1,PIK3CG,PPA1,PTGS2,SELL,STC1,TNFAIP6	230 (17)
CORT		other	Inhibited	-2.353		1.46e-07	CCL19,CCL4,CCL5,CCR1,CCR2,CCR5,CCR7,CXCL10,IL10,IL15
mir-223		microrna		1.527		1.62e-07	ABCB1,BST1,C15orf48,C5AR1,CACNA2D2,CD180,DNAJC6,EGR2,GPR65,HMGCS1,ICAM1,MMP13,MREG,NDRG2,NLRP3,NQO1,SMARCD1,SOAT1,STMN1
RGS10	0.446	other				1.67e-07	CASP1,CCL19,CCL2,CCR1,CXCL10,CXCR3,FAS,IL10,IL10RA,ITGB2,TNFRSF1B,XCR1
S-nitrosoglutathione		chemical toxicant		-0.797		1.99e-07	BIRC3,CCL2,CCL5,CD8A,CXCL10,GJA1,HLA-DRA,ICAM1,NFKBIA,NQO1,PTGS2	262 (17)
15-deoxy-delta-12,14 -PGJ 2		chemical - endogenous non-mammalian	Inhibited	-2.859		2.09e-07	BIRC3,CASP9,CCL2,CCL5,CIITA,CXCL10,CXCL11,CXCL13,CXCL9,CYBB,GCLC,HLA-DRA,ICAM1,IL10,IRF1,MMP13,MSR1,NFKB1,NFKBIA,NQO1,PTGS2,SOAT1,STAT1	245 (13)
CTNNB1		transcription regulator		-0.738	bias	2.19e-07	ABCB1,ACVR2A,AIM1,AQP5,CAPZB,CD4,CENPM,CLU,DIO1,DNAJC6,ECM1,EPHA5,F2R,FAS,FCER1G,FEN1,FGD2,GHR,GJA1,GNG10,HNRNPUL1,IDO1,IFITM1,IGJ,IL10,IRF8,ITGAL,ITGB2,ITGB7,LCK,LIMD2,MPEG1,MTMR7,NDRG2,PML,PRSS35,PTCH1,PTGS2,RAI14,S100A4,S100A8,SAA1,SPI1,STXBP1,SYK,TP63,TSC22D1,VAV1	295 (17)
ATP		chemical - endogenous mammalian		-0.222		2.41e-07	CASP1,CASR,CCL4,CCR5,CCR7,CD83,CLDN1,CXCL10,F3,GCLC,ICAM1,IL10,ITGA4,MMP13,PTGS2,SELL,TNFRSF1B	245 (15)
SP1		transcription regulator		1.722	bias	2.49e-07	ABCB1,ACSL1,ADRA1D,ALOX5,ATP2A3,CCL2,CCL5,CD40,CD79B,CDKN2C,CIITA,CXCL10,F2R,F3,FAS,GHR,GJA1,HK2,HMGCR,ICAM1,IFNGR1,IL10,IL15,IRF1,ITGAX,LTB,MAOA,NCF2,NFKBIA,PCK1,PIM1,PRKCB,PROM1,PTGS2,PTPN1,SELL,SLC11A1,SOAT1,SOD2,SPN,STAT1,TIMP4,TLR2,TNFAIP3	267 (17)
STAT5a/b		group		1.609		2.61e-07	BCL2A1,CDKN2C,DUSP2,FCER1G,FCGR1A,IRF1,LCP2,MYD88,PCK1,PIM1,PROX1,PTGS2,RFTN1,STK17B,TLR2	200 (10)
CD4	0.611	transmembrane receptor		0.099		2.78e-07	CD4,CD79A,CXCL13,CXCR6,F3,FAS,IL10,IL15,JAK3,LCK	268 (17)
indomethacin		chemical drug		1.189		2.81e-07	ACSL1,ADAM8,ALOX5,ANGPT2,APP,BIRC3,C4A/C4B,CAPN6,CCL2,CLDN1,CLU,CSF2RB,FRMPD4,FXYD5,IDO1,IL10,PIM1,PROM1,PSMB8,PSMB9,PTGS2,RFTN1,S100A8,SELL,TMSB10/TMSB4X,TUBB,UCP2	314 (17)
IGF1		growth factor		0.671		2.98e-07	ANGPT2,APP,BCL2A1,BIRC3,C1QA,C4A/C4B,CCL4,CCL5,CLU,CNP,CYBB,EFNB2,EGR2,EPAS1,ETV6,F3,FBXO32,GHR,HMGCR,ICAM1,IL10,IL16,LARP6,MC2R,MKI67,MMP13,NCF2,NFKBIA,PIM1,PPP1R1B,PSMB8,PSMB9,PTGS2,PTPRC,SQLE,TAP1,TAP2	316 (17)
GFI1		transcription regulator		-1.976	bias	3.02e-07	CASP1,CD40,E2F6,EGR2,F2R,GJA1,ICAM1,IL10,IL7R,IRAK2,IRF1,JAK3,NFKB1,NFKBIA,NT5E,STAT1	253 (13)
hemozoin		chemical - endogenous non-mammalian	Activated	2.926	bias	3.33e-07	CCL2,CCL4,CCR1,CCR2,CCR5,CD83,ICAM1,IL10,S100A8	268 (13)
REL		transcription regulator		1.42	bias	3.54e-07	APP,B2M,BCL2A1,CACNA1E,CCL2,CCL4,CD40,CIITA,COTL1,CXCL10,CXCR3,EGR2,F3,FAS,ICAM1,IRF5,IRF6,NFKB1,NFKBIA,PARP14,PFKM,PLK2,RSAD2,SOD2,TNFAIP3,TNFSF13B	207 (15)
WNT5A		cytokine		0.769		3.69e-07	CCL2,CD38,CD40,DOK2,IL10,IL15,IRF1,IRF8,ITGB7,LCP1,MMP13,NFKB1,PTGS2,STAT1,STC1,TLR3,TLR5	278 (17)
doxorubicin		chemical drug		1.836		4.08e-07	ABCB1,APP,BCL2A1,BIRC3,C4A/C4B,CAPN6,CASP1,CASP9,CD40,CLU,CYBB,F3,FAS,GCLC,GLIPR1,IQCB1,IRF1,IRF5,KLRC4-KLRK1/KLRK1,NFKB1,NFKBIA,NQO1,PFKM,PSMB8,PTGS2,RELN,RUNX1,SLC19A2,SOD2,STAT1,STMN1,TAP1,TAP2,TP63,TUBB	270 (16)
butyric acid		chemical - endogenous mammalian		0.513		4.12e-07	ABCB1,ATP2A3,BCL2A1,CCR1,CCR5,CD300C,CD79B,CD83,CD97,CLDN1,CLU,FYN,GBP2,GCLC,HLA-DRA,HLA-DRB1,ICAM1,IFIT1,IFIT3,IFITM1,IFNAR2,IGJ,IL10,IRF1,ITGB7,MKI67,NEU3,NFKB1,NFKBIA,OAS2,PCK1,PLCB2,PRKCB,PTGS2,PTPN1,STAT2,SYK,TUBA4A	334 (19)
KIT		transmembrane receptor				4.27e-07	ADORA3,C3AR1,CCR2,CD53,CSF2RB,EML1,ICAM1,IL10,IL12RB1,IL15,IL15RA,ITGAE,PRKCQ,PTPN6,STAT1	212 (12)
chloroquine		chemical drug	Inhibited	-2.739		4.37e-07	APP,CCL5,CD40,CXCL10,GJA1,MMP13,NT5E,PKD2,TLR3,TLR9,TNFSF13B	264 (16)
U0126		chemical - kinase inhibitor		-1.11		4.57e-07	ABCB1,ADRBK2,BIRC3,CCL2,CCL4,CCL5,CCR2,CIITA,CXCL10,CXCL11,CXCL9,CYBB,EMR1,ETS1,F3,FGFR2,FKBP5,GCLC,GJA1,ICAM1,IL10,INHBA,IRF1,KCTD2,MMP13,PLK2,PML,PRKCB,PTGS2,RAC2,RFTN1,RPS6KA1,RUNX1,SPRY1,STC1,SYK,TAP2,TESK2,TLR2,TSC22D1,TUBA4A	227 (14)
RNASE1		enzyme	Activated	2.8	bias	4.66e-07	CCL2,CCL23,CCL4,CCL5,CCL8,CXCL10,CXCL9,IL16
TRADD		other	Activated	3	bias	4.74e-07	BCL2A1,CCL2,CXCL11,ICAM1,IRF1,NFKBIA,RND1,TNFAIP3,UBD	254 (13)
JAK2		kinase	Activated	3.129	bias	4.86e-07	CASP1,CCL2,CCL5,CXCL10,CYBB,FCGR2B,GBP2,ICAM1,IRF1,LAT2,LYN,NKG7,PSMB9,PTGS2,SLC11A1,STAT1,TAP1	200 (17)
PTPN6	0.511	phosphatase		-1.489		5.04e-07	CCR7,CD5,CYBB,ETS1,IL10,IRF1,ITGB2,LYN,NCF2,TBX21	284 (19)
cisplatin		chemical drug	Activated	3.983		5.06e-07	ANKRD1,BCL2A1,BIRC3,C12orf5,C4A/C4B,CAPN6,CASP1,CCL2,CCL5,CCR1,CCR5,CD53,CLU,CXCL10,CXCL9,DRAM1,EMR1,F3,FAS,FXYD5,FYN,GHR,HK2,HMGCR,HMGCS1,ICAM1,IFITM1,IL10RA,IL15,MAOA,MX1,NCF1,NCF2,NEO1,NMI,NQO1,NTN4,PLK2,PSMB8,RFTN1,RUNX1,SH2D1A,STK17B,STMN1,TMSB10/TMSB4X,TNFRSF1B,TSC22D1,TUBB,UCP2	322 (16)
FOXO1		transcription regulator	Activated	2.195		5.19e-07	ANGPT2,BCL2A1,BIRC3,BLNK,CCL4,CCR7,CD40,CD79B,CDKN2AIPNL,CDKN2C,CXCL10,DRC7,EGR2,FAM65B,FAS,FBXO32,GZMA,HMGCR,ICAM1,IL15,IL7R,IRF5,PCK1,PRF1,PSMB8,SELL,SOD2,SQLE,STAT2,TBX21,TNFSF9,TXNIP	205 (15)
IL12B		cytokine	Activated	2.43	bias	5.24e-07	CCL5,CCR5,CXCL10,GZMB,ICAM1,IL10,IRF9,PIK3AP1,S100A8,SELPLG,STAT1,STAT2	257 (16)
lipoteichoic acid		chemical - endogenous non-mammalian		1.856	bias	5.36e-07	CCL2,CCR1,CCR5,CD83,CXCL10,CYBB,ICAM1,IL10,MYD88,NLRP3,PTGS2,TLR2,TLR3	264 (13)
IL17A		cytokine		1.787		5.61e-07	BCL2A1,CCL2,CCL4,CCL5,CD274,CD40,CD68,CD83,COTL1,CXCL13,FAS,GBP2,ICAM1,IL10,IL16,ISG15,MMP13,PTGS2,S100A8,TIMP4,TLR2,TLR3,TNFAIP3	254 (13)
SOCS3		phosphatase	Inhibited	-3.285		5.88e-07	CD40,CXCL10,FCGR1A,ICAM1,IFIT1,IFIT2,IL10,IRF1,ISG20,MX1,OAS1,OAS2,PCK1,TNFRSF1B	260 (14)
tributyrin		chemical drug		1.362	bias	6.47e-07	ATP2A3,BCL2A1,BIRC3,CCL2,CD274,CLDN1,ETS1,GBP1,INHBA,MMP13,PTGS2,SOD2,TNFAIP3
EP300		transcription regulator		0.393	bias	6.58e-07	B2M,CAPG,CCL2,CCR7,CD53,CNN3,DIO1,FNBP1,GIMAP4,GLCCI1,GNG2,HMGCR,IL10RA,IL12RB1,IL15RA,IL7R,IRF6,ITGB2,ITGB7,KLHL4,KMO,MKI67,MYO1F,PCK1,PTGS2,RASA3,RCSD1,RPS6KA1,RSAD2,SH2D1A,SLAMF6,SOD2,TESC,TLR2,TNFAIP3,TRAT1,TXNIP	303 (18)
E. coli lipopolysaccharide		chemical - endogenous non-mammalian	Activated	3.55	bias	7.79e-07	CCL2,CCL4,CCL5,CCL8,CCR7,CD40,CD83,CXCL10,ICAM1,IL10,IL15,MX1,S100A8	228 (15)
CpG ODN 1668		chemical reagent	Activated	2.249	bias	7.96e-07	CCL4,CD40,CXCL10,ICAM1,IL10,ISG15,NFKB1,PTGS2,STAT1,STAT2,TLR5,TLR9	228 (18)
CpG ODN 2006		chemical reagent		0.784		7.96e-07	BIRC3,CCL2,CCL5,CD40,CXCL10,CXCL9,ICAM1,IFIT1,IL10,STAT1,TLR5,TLR9	235 (16)
PAX5		transcription regulator		1.947		9.19e-07	BLNK,CD22,CD40,CD72,CD79A,CIITA,CSF2RA,IGJ,POU2AF1
KRT17		other		1.667		9.19e-07	CCL4,CCL5,CCR1,CCR5,CLEC7A,CXCL10,IL10,IL15,MMP13
TIRAP		other		0.57		9.19e-07	CCL4,CCL5,CD40,CXCL10,ICAM1,IL10,IL15,IRF1,PTGS2	208 (15)
PTX3		other	Inhibited	-2.254		9.19e-07	CCL2,CCL5,CCR2,CCR5,CX3CR1,EGR2,F3,NFKB1,TLR2	218 (13)
N-acetyl-L-cysteine		chemical drug		-1.74		9.8e-07	ABCB1,BCL2A1,CASP9,CCL2,CCL5,CCR2,CCR5,CXCL10,FAS,FBXO32,GCLC,GZMB,HLA-DRA,ICAM1,IL10,ITGA4,MSR1,NCF2,NQO1,PTGS2,SOD2,TNFRSF8,XAF1	252 (15)
phospholipid		chemical - endogenous mammalian		1.502		1.02e-06	ALOX5,CCL4,CCL5,CXCL10,F3,PTGS2	208 (15)
INSIG1		other	Inhibited	-2.064	bias	1.1e-06	CCL5,CCR5,CCR7,CD68,CLEC7A,CXCL10,CXCL13,HMGCR,HMGCS1,IRF8,MARCO,PRF1,S100A8,SELPLG,SQLE,UCP2	149 (8)
platelet activating factor		chemical - endogenous mammalian		-0.41		1.12e-06	ANGPT2,CCL2,EGR2,F3,IDO1,IL10,ITGB2,NFKBIA,PTGS2,SELL,SELPLG	231 (17)
MET		kinase		0.535		1.14e-06	FBXO32,GCLC,IL15,IL15RA,INHBA,MMP13,PLK2,PTGS2,RUNX1,SLA,SOD2,TLR3,TRIM21,TSC22D1	248 (14)
mir-146		microrna		-1.45	bias	1.14e-06	CCL2,CD40,CXCL10,FAF1,IL10,IRAK2,MYD88,PTGS2,RUNX1,STAT1	226 (13)
forskolin		chemical toxicant		0.407		1.19e-06	ADORA3,APP,AQP5,ARL6IP5,CASP9,CD4,CD68,CD8A,CLU,CNP,CXCL13,CYFIP2,ECM1,EPHA5,FAS,FGFR2,FKBP5,GBP1,GJA1,GNLY,GTSE1,HK2,HLA-DRA,ICAM1,IL10,INHBA,JAK3,KCNJ13,KIDINS220,MAP4K4,NFKBIA,NPY1R,NT5E,PCK1,PTGS2,PTPN1,PTPRE,RGS2,RUNX1,S100A8,SLC24A5,SMARCD1,SOD2,STAT1,STC1,TNFAIP3,TNFAIP6,TUBA4A,TXNIP,UCP2	302 (19)
PRL		cytokine	Activated	2.659		1.22e-06	APP,B2M,CCL2,CD40,CLU,CNN3,CTSS,CXCL10,CXCL11,CXCL9,ECM1,FLT4,IRF1,LYVE1,NFKB1,PIM1,PROX1,PSME2,RALB,SND1,STAT1,TNFSF13B,TP63,TPM3	207 (14)
TLR9	0.636	transmembrane receptor	Activated	3.44	bias	1.34e-06	CCL4,CCL5,CCR7,CD27,CD274,CD40,CD83,CXCL10,FAS,IDO1,IFIT2,IFIT3,IL10,ISG15,PTGS2,RSAD2,S100A8,SPRY1,STAT2,TNFRSF1B,TNFSF13B	245 (16)
fontolizumab		biologic drug	Inhibited	-2.646	bias	1.34e-06	CCL8,FAS,IL15RA,ISG15,MX1,RSAD2,TGM3
Mapk		group		-0.602	bias	1.44e-06	ABCB1,APP,CCL2,CYBB,F3,GJA1,GZMB,ITGA4,ITGB7,MMP13,PIGR,PRF1,PTGS2,S100A4,S100A8,STAT1	262 (17)
VIP		other		-1.9		1.44e-06	CCL2,CCL4,CCL5,CD274,CD40,CXCL10,EGR2,IL10,IRAK2,IRF1,KLRC4-KLRK1/KLRK1,NFKBIA,PRF1,PTGS2,TLR8,TLR9	240 (19)
prednisolone		chemical drug		0.255		1.45e-06	APP,BIRC3,CCL2,CTSS,CXCL10,DRAM1,FAS,FKBP5,GAB1,IL10,ISG20,ITGA4,NFKB1,NMT2,PCK1,PFKP,PIK3CG,PTGS2,SOD2,SRGN,STAT1,TMEM74,TNFAIP3,TUBA4A,TXNIP	298 (18)
CTLA4		transmembrane receptor		-1.014		1.47e-06	CD40,CD83,CXCL10,ICAM1,ICOS,IDO1,IL10,IL12RB1,ITGAX,SOD2	275 (18)
JUN		transcription regulator		0.285		1.49e-06	ABCB1,APP,BCL2A1,BIRC3,C3AR1,CCL2,CCL8,CD244,CD247,CD274,CD68,CLU,CXCL10,CXCL16,F3,FAS,FRZB,GCLC,GJA1,ICAM1,IL10,IL7R,LTBP1,MMP13,MSR1,NCF2,NFKBIA,NQO1,PTGS2,PTPN6,SAA1,SERPINB9,SOD2,STAT1,STMN1,SYK	279 (17)
KRAS		enzyme	Inhibited	-2.585		1.5e-06	B2M,BIRC3,CASP1,CLU,CXCL10,F3,FAS,GJA1,GZMK,HLA-DRB1,IFIT1,IFITM1,IGF2BP2,IRF1,IRF9,ISG15,MX1,MX2,NQO1,NT5E,OAS1,PIM1,PPFIBP1,PTGS2,S100A4,SOAT1,SP100,STAT1,STAT2,TAP1,TESC,VAPA	293 (17)
PP2/AG1879 tyrosine kinase inhibitor		chemical - kinase inhibitor		-1.08		1.58e-06	BIRC3,CCL2,CD38,CXCL16,HOXD10,ICAM1,IL10,LYN,MMP13,NCF1,PTGS2,SOD2,VAV1	186 (15)
Jnk		group	Activated	2.094	bias	1.59e-06	APP,BIRC3,CCL2,CCL4,CCL5,CCR7,CD209,CD40,CD83,ETS1,F3,FAS,FBXO32,GJA1,ICAM1,ITGA4,ITGB7,MMP13,NCF1,NQO1,PTGS2,SOD2	248 (14)
TRB		transmembrane receptor		0.915		1.68e-06	CD4,CD79A,CD8A,CXCR3,FAS,IL10,ITGAE,NT5E,SELPLG	259 (15)
progesterone		chemical - endogenous mammalian		0.752		1.83e-06	ABCB1,ACSL1,ADAMDEC1,ART3,C5AR1,CADM1,CCL2,CCR2,CCR5,CD40,CSF3R,CXCL10,CXCL11,ENC1,EPAS1,F2R,F3,FGFR2,FKBP5,GHR,GJA1,HMGCR,HUNK,ICAM1,IL10,IL15,INHBA,ISG20,MAOA,MMP13,MYD88,NDRG2,NFKBIA,NPY1R,PCK1,PIGR,PRSS35,PTGS2,RELN,SOD2,TJP2,TLR9	313 (20)
paclitaxel		chemical drug		0.83		1.91e-06	ABCB1,BIRC3,CCL2,CD274,CD40,CD53,CLU,CXCL10,EMR1,FAS,ICAM1,IL10,KCTD2,LCP1,LCP2,NFKBIA,PTGS2,RAC2,RFTN1,RPS6KA1,SOD2,SPRY1,STC1,STMN1,TAP2,TESK2,TSC22D1,TUBA4A	270 (16)
bucladesine		chemical toxicant		0.089		1.92e-06	C3AR1,C5AR1,CCR5,CD38,CD8A,CLU,CNP,CXCL10,DCLK3,DIO1,EGR2,F3,HMGCR,ICAM1,IL10,IL12RB1,IRAK2,ITGB2,JAK3,MMP13,NFKB1,PCK1,POU2AF1,PTCH1,PTGS2,RGS2,SRGN,STC1,TBC1D1	263 (18)
SR 144528		chemical reagent		-0.218		1.98e-06	CCL2,CCL4,CCR1,CCR2,ICAM1,NFKBIA	268 (18)
S-(2,3-bispalmitoyloxypropyl)-cysteine-GDPKHPKSF		chemical reagent		1.912	bias	2.12e-06	CCL2,CCL4,CCL5,CD40,CXCL10,ICAM1,PTGS2	223 (14)
NLRC5	0.258	transcription regulator		1.861		2.12e-06	B2M,CD40,HLA-C,HLA-F,IL10,PSMB9,TAP1	289 (15)
MALP-2s		chemical reagent	Activated	2.01	bias	2.17e-06	BCL2A1,CCL4,CD40,IL10,IL15,IL15RA,PTGS2,TLR2	192 (12)
PRKCD		kinase	Activated	2.144		2.18e-06	BIRC3,CCL2,CCL5,CD68,CIITA,CXCL16,ICAM1,IGJ,IL10,MMP13,NFKBIA,PTCH1,PTGS2,PTPN6,TLR2	241 (15)
PPIF		enzyme		1.291		2.18e-06	CCL2,CCL4,CCL5,CCR1,CCR2,CCR5,CCRL2,CMKLR1,CX3CR1,CXCL10,CXCR3,CXCR6,HOXD8,IL16,IRF5	255 (11)
CCL2	0.396	cytokine		0.444		2.2e-06	CCL5,CCR2,CD40,CXCL10,F3,ICAM1,IL10,IL15,INHBA,ITGAL,MKI67,NCF1,SLC11A1	231 (14)
HRAS		enzyme		1.708		2.2e-06	APP,B2M,C1QC,CAPG,CCL5,CD96,CD97,CLU,CTSS,CXCL10,CXCR3,DOK2,ETS1,F2R,FAS,FAT1,GIMAP1,GJA1,HNRNPUL1,ICAM1,IGKC,IL17RD,ITGA4,ITGAE,MMP13,NFKBIA,NQO1,PCDHGA1,PCK1,PML,PRKCB,PSMB9,PTGS2,RASA3,RNF19B,S100A4,SELPLG,SERPINB9,SOAT1,SQLE,TAP1,TAP2,TMSB10/TMSB4X,TSC22D1	226 (15)
acetovanillone		chemical drug		-0.529		2.24e-06	APP,CCL2,CXCL10,MSR1,NCF1,NCF2,PTGS2,SOD2,UCP2	203 (15)
N-formyl-Met-Leu-Phe		chemical reagent		-0.196		2.38e-06	CAPG,CCL2,CCL4,CCR5,FCGR1A,ITGB2,NFKBIA,PTGS2,SELL,SELPLG	241 (19)
AGT		growth factor		1.501		2.42e-06	ACE2,ANGPT2,CCL2,CCL4,CCL5,CCL8,CCR7,CTSS,CXCL10,CYBB,EFNB2,EMR1,ETS1,F3,FCGR1A,GJA1,GLCCI1,HMGCR,HMGCS1,ICAM1,IL15,ITGB7,LIMD2,MSR1,NCF1,NCF2,NOVA1,PPFIBP1,PTGS2,RGS2,SELL,SOD2,SPTSSA,SSH2,STC1,TXNIP,UCP2	209 (15)
BCL6		transcription regulator		0.247		2.45e-06	BCL2A1,BLNK,CCL2,CCR7,CD2,CD72,CD79B,CIITA,CXCL10,FAS,IL10,IL7R,IRF8,IRF9,NFKB1,PIK3CG,SYK,TBX21	240 (13)
Pkc(s)		group		-0.652		2.49e-06	APP,CCL2,CCR2,CCR5,CD4,CLDN1,CYBB,EGR2,F3,FAS,HMGCR,IL10,IRF6,MMP13,MSR1,NFKB1,NQO1,PTGS2,PTPRE,RGS2,S100A8,STC1	282 (17)
VEGFA		growth factor		0.954	bias	2.56e-06	ACSL1,ANGPT2,BCL2A1,CCL2,CCRL2,CTSS,CXCL10,CYB5B,EFNB2,ERAP1,ETS1,F3,GBP1,GJA1,ICAM1,MMP13,PIM1,PPA1,PTGS2,RUNX1,SOD2,STC1,TJP2,TMSB10/TMSB4X	203 (16)
enterotoxin B		biologic drug	Activated	3.412	bias	2.58e-06	CCL2,CCL4,CCL5,CD40,CSF2RA,CSF2RB,CXCL10,CXCL13,CXCR6,ICAM1,IL10,MYD88,RSAD2	296 (10)
MAP2K6		kinase		1.77		2.58e-06	CCL2,CCL8,CD40,CD83,CXCL10,CXCL9,IFIT2,IRF9,ISG15,MEF2A,MMP13,PTGS2,STAT1	230 (17)
TRAF6		enzyme		1.937	bias	2.62e-06	BIRC3,CCL2,CD274,CXCL13,ICAM1,IL10,IL15,IRF5,MMP13,NFKB1,TNFAIP3	247 (15)
AKT1		kinase		0.789		2.72e-06	ABCB1,ANKRD1,BCL2A1,BIRC3,C1QC,CCL2,CCL5,CD4,CD40,CXCL10,FAS,FBXO32,FXYD5,GCLC,HMGCR,HMGCS1,HUNK,IL10,MSR1,NFKB1,NQO1,PCK1,PPP1R1B,PTGS2,ZWINT	210 (15)
epigallocatechin-gallate		chemical drug	Inhibited	-2.548		2.77e-06	ANGPT2,APP,CASP1,CASP9,CCL2,CCL5,CSF2RA,CXCL10,F3,FAS,GBP4,GCLC,GJA1,ICAM1,IL10,IRF1,ISG15,MKI67,MMP13,NFKBIA,PTGS2,STAT1,SYT3,TAP1	267 (16)
TSLP		cytokine	Activated	2.183	bias	2.95e-06	CCR7,CD40,CD83,CXCL9,ICAM1,IL10,MKI67,MX1,SELL	243 (16)
HGF		growth factor		-0.965		2.98e-06	ANGPT2,BCL2A1,BIRC3,CASP1,CCL2,CCL4,CCL5,CD40,CDKN2C,EFNB2,ETS1,F3,FEN1,FKBP5,GAB1,HK2,HTR7,ICAM1,IL10,IL15RA,IL27RA,INHBA,IRF8,ISG15,ISG20,LYVE1,MKI67,MMP13,NFKB1,PIM1,PTGS2,PTPN2,RGS2,SLC19A2,SMAD5,STC1,TNFAIP3,TNFAIP6,TP63,XCR1	265 (15)
RELB		transcription regulator	Activated	2.18		3e-06	ABCB1,B2M,BIRC3,CCL19,CD40,CIITA,CXCL13,LTB,NFKBIA,PTGS2,SOD2,TBX21	182 (11)
STAT5A		transcription regulator		-0.552		3.11e-06	BCL2A1,BIRC3,CASP9,CCR5,CXCR3,EPAS1,FAS,FCER1G,GZMA,GZMK,ICAM1,IL7R,IRF1,LTB,PIM1,PRF1,RAB19,SYTL2,TBX21,TPM3,WARS	310 (20)
CD5	0.69	transmembrane receptor	Activated	3.259		3.2e-06	CCL4,CCR7,CD4,CD72,GZMB,ICAM1,IL10,PIM1,STAT1,TLR8,TLR9	188 (11)
PS-1145		chemical - kinase inhibitor		-1.915		3.26e-06	CCL2,CCL5,ICAM1,IRF1,NFKBIA,PTGS2,TNFAIP3	204 (14)
CFTR		ion channel		0.553		3.26e-06	BLNK,CAPG,CCL5,CFI,CYP4V2,FAS,NFKB1,NFKBIA,PTGS2,S100A8,SAA1,SQLE,STAT1,TNFAIP3	260 (15)
tosyllysine chloromethyl ketone		chemical - protease inhibitor		1.387		3.58e-06	CCR2,IRF1,NFKBIA,PTGS2,SPN	191 (11)
DEPTOR		other	Inhibited	-2.236	bias	3.58e-06	CCL5,CXCL10,CXCL11,CXCL9,ICAM1	177 (11)
methotrexate		chemical drug		-0.709		3.68e-06	ADORA3,C1R,C2,CCL19,CCL2,CCL3L1,CCL4,CCL5,CCL8,CFI,CTSS,CXCL10,CXCL11,EPAS1,FAS,GZMA,HMGCS1,ICAM1,NQO1,PCK1,PRKCB,PTGS2,SELL,SERPING1,TLR3	223 (15)
CD86		transmembrane receptor	Activated	2.339		3.76e-06	CCL4,EGR2,FAS,GZMA,ICAM1,ICOS,IDO1,IL10,NFKBIA,TNFAIP3	298 (18)
PTPRC	0.786	phosphatase	Activated	2.219	bias	4.17e-06	BCL2A1,CCL4,CCL5,CCR1,CD5,CXCR3,IL10,PTPRCAP	276 (15)
cerivastatin		chemical drug	Inhibited	-2.081		4.8e-06	CCL2,CD40,CNP,ETV6,F3,HMGCR,HMGCS1,ICAM1,ITGAL,ITGB2,PTGS2,S100A8,TMSB10/TMSB4X	195 (16)
RNASE2		enzyme	Activated	2.935	bias	4.95e-06	CCL2,CCL23,CCL4,CCL5,CCL8,CD83,CXCL10,CXCL9,IL10	187 (11)
5-N-ethylcarboxamido adenosine		chemical reagent		-1.303		5.41e-06	CCL2,CIITA,CSF2RB,EGR2,GCLC,HK2,HLA-DRA,IFIT2,IFIT3,IL10,INHBA,NT5E,PLK2,RGS2,TXNIP	232 (14)
N-acetylmuramyl-L-alanyl-D-isoglutamine		chemical - endogenous non-mammalian		1.342	bias	5.77e-06	CCL2,CCL8,CD40,CLDN1,CXCL11,ETS1,ICAM1,IDO1,ITGB2,PTGS2	197 (13)
IFN1@		other	Activated	2.426	bias	6.02e-06	IFIT3,IRF1,IRF8,LCK,MYD88,TLR3	162 (7)
IL17D		other	Activated	2.401	bias	6.02e-06	CD38,CXCL10,CXCL13,MX1,OAS1,TBX21	147 (8)
ORMDL3		other	Activated	2.191	bias	6.02e-06	ADAM8,CD48,CXCL10,CXCL11,OAS1,OAS2
IFNA17		cytokine				6.02e-06	CXCL10,CXCL11,CXCL9,IFIH1,MX1,ZBP1	162 (7)
GATA3		transcription regulator		0.585		6.24e-06	BATF,CCL5,CCR1,CD3D,CD3E,CD4,CDKN2C,GZMA,ICOS,IL10,IL7R,IRF6,ITGAE,LTB,NFKB1,S100A8,SPI1,TBX21,TJP2	298 (21)
3M-001		chemical drug	Activated	2.376	bias	6.32e-06	CCL2,CCL4,CD40,CD83,CXCL10,MX1,MYD88,PTGS2,STAT1
ribavirin		chemical drug		1.683		6.32e-06	CD38,IFI44L,IFIT3,IFITM1,IL10,ISG15,ITGB2,MX1,OASL	285 (13)
CCR5	0.725	g-protein coupled receptor		0.854		6.32e-06	CASP9,CCL4,CCL5,CCR5,CXCL10,F3,FAS,IL10,TNFRSF1B	255 (15)
NOS2		enzyme		1.08		6.79e-06	APP,BCL2A1,CCL2,CCL4,CD3E,CD53,CSF3R,FAS,GJA1,IFIT3,IL10,ISG15,LCK,NFKBIA,PIGR,PRF1,PTGS2,S100A8,STXBP1,TNFSF13B,TYROBP	255 (15)
trovafloxacin		chemical drug	Activated	2.887		6.9e-06	B2M,BIRC3,GCLC,ICAM1,IRF1,ISG20,MMP13,MYD88,NFKBIA,PTPN2,SOD2,TNFAIP3	284 (11)
F2		peptidase	Activated	3.181	bias	7.07e-06	ANGPT2,BIRC3,CASP1,CCL2,CCL8,CD68,CLU,COTL1,CYBB,ETS1,F2R,F3,HOXD10,ICAM1,IL15RA,NCF1,NCF2,NFKBIA,PTGS2,RAC2,SLC2A6,SOD2,SRGN,TAP2,TNFAIP3	261 (15)
Histone h3		group				7.13e-06	ABCB1,AQP5,B2M,CCL2,CD40,CDKN2C,CIITA,CXCL10,DIO1,DUSP2,FGFR2,GHR,ICAM1,ICAM3,IL10,MX1,NCF1,NFKBIA,PTCD2,PTCH1,PTGS2,RELN,RGS10,RSAD2,SOD2,SPATS2L,TBX21,TLR2,TNFAIP3,TPM3	304 (21)
RNA polymerase II		complex				8.14e-06	B2M,BLNK,CCL5,CD3E,CD4,CD40,CD83,CIITA,DIO1,GBP2,GHR,HCST,ICAM1,IFNGR1,MEF2A,MKRN3,NFKBIA,OASL,PCK1,PSMB9,PTGS2,SOD2,SPI1,TAP1,TAP2
AG490		chemical - kinase inhibitor	Inhibited	-2.257	bias	8.55e-06	BIRC3,CCL2,CCL5,CD68,ICAM1,ICOS,IRF1,ITGAE,PIM1,PTGS2,SAA1,SOD2,STAT1	284 (17)
Stat1 dimer		complex		1.941	bias	9.2e-06	FCGR1A,IRF1,PIM1,TBX21
PI3K (family)		group		1.12		9.42e-06	BIRC3,CCL2,CD274,CXCL10,CXCL11,CXCL9,FBXO32,GCLC,IL10,NQO1,PTGS2,TXNIP	258 (14)
infliximab		biologic drug		-1.961	bias	9.59e-06	BATF,FCGR2B,GNLY,GZMB,IL15,INHBA,MSC,NFKBIA,PRF1,PTGS2,TGM3
FCER1G	0.625	transmembrane receptor		-1.628		1.01e-05	CCL4,CCL5,CD247,IDO1,IFIT2,IL10,MX1,PTGS2,RSAD2	264 (19)
CCL5	0.59	cytokine		1.929	bias	1.1e-05	C5AR1,CCL2,CCL4,CCL5,CCR1,CCR5,CCRL2,CD40,CD97,F2R,SQLE,STAT1	270 (12)
NCOA2		transcription regulator		1.001		1.14e-05	CCL4,CCL5,CXCL10,IFIT2,ISG15,MC2R,MMP13,NFKBIA,OASL,PCK1,PTGS2	275 (17)
C5		cytokine		0.943		1.24e-05	C5AR1,CCL2,CCL4,CCL5,CYBB,EFNB2,F3,FCGR1A,FCGR2B,ICAM1,IL10,ITGB2,NFKB1,NFKBIA,TNFAIP3	270 (15)
TYROBP	0.586	transmembrane receptor	Activated	2.975		1.26e-05	CCL2,CCR7,CD40,CD83,FCGR2B,ICAM1,IDO1,ITGAX,TYROBP	247 (15)
S100A8	0.401	other		1.016		1.26e-05	CD274,CXCL10,ICAM1,IDO1,IL10,MMP13,NFKB1,NFKBIA,S100A8	259 (17)
SQSTM1		transcription regulator		0.06		1.26e-05	IL15,IL15RA,IRF1,NFKBIA,NQO1,PLK2,RSAD2,TSC22D1,USP12	201 (9)
H-7		chemical - kinase inhibitor		-1.744	bias	1.26e-05	ABCB1,ANGPT2,FAS,IFIT2,ISG15,LAT,PIM1,SAA1,SOD2	220 (16)
Ige		complex		0.769		1.27e-05	CCL2,CCL4,CCL5,DUSP2,FCER1G,FCGR1A,HAVCR2,IL10,PTGS2,TLR9	201 (17)
allopurinol		chemical drug	Activated	2.496		1.29e-05	BIRC3,C4A/C4B,CAPN6,CLU,CXCL10,FXYD5,PSMB8,PTGS2,RFTN1,TMEM173,TMSB10/TMSB4X,TUBB,TXNIP	198 (11)
mycophenolic acid		chemical drug		0.786		1.29e-05	BIRC3,CCL2,CD274,CLDN1,CLU,CYBB,ETS1,GBP1,INHBA,MMP13,PTGS2,SOD2,TNFAIP3	246 (14)
Tgf beta		group		-0.878		1.31e-05	CASP1,CCL2,CCL4,CCL5,CCR2,CCR7,CD209,CD79A,CD97,CIITA,CLU,CXCL10,EGR2,GCLC,GZMB,IDO1,IL10,MMP13,PROM1,PTGS2,RUNX1,TBX21,TLR2	303 (19)
atorvastatin		chemical drug		-1.874		1.33e-05	ABCB1,ACE2,CCL2,CD40,CYBB,F2R,F3,GJA1,HMGCR,HMGCS1,ICAM1,IL10,ITGAL,ITGB2,PTGS2,TLR2	274 (16)
Igm		complex		0.329		1.34e-05	BCL2A1,CD22,CD5,DUSP2,FAS,FCGR2B,GRAP2,IL10,NFKB1,PIM1,SAMSN1	262 (18)
PRKCA		kinase		1.615		1.38e-05	APP,CCL2,CIITA,CYBB,ETS1,ICAM1,NFKB1,NFKBIA,NQO1,PML,PTGS2,RUNX1,S100A8,SP100	213 (15)
bleomycin		chemical drug	Activated	2.613	bias	1.47e-05	ANGPT2,CCL2,CCL5,CCR1,CCR2,CCR5,CTSS,CXCL10,F2R,FAS,FRZB,ICAM1,S100A4,STK17B,TIMP4,TLR2,TP63,UBE2T	309 (17)
alitretinoin		chemical drug		1.339		1.47e-05	APP,BCL2A1,CASP1,CCL8,CD38,CD5L,CD83,CXCL10,CXCL11,CXCL13,DNASE1L3,HLA-DRA,IFNGR1,IRF1,ISG15,MKI67,SOAT1,UBA7	287 (17)
TNFRSF1B	0.6	transmembrane receptor		0.724		1.47e-05	ANGPT2,CCR5,CXCL13,FAS,ICAM1,MMP13,MSR1,NFKB1,SAA1,SELL,SOD2,TNFAIP3	304 (18)
VIPR1		g-protein coupled receptor	Activated	2.423	bias	1.51e-05	CCL4,CCL5,CD40,CXCL10,IL10,IRF1	206 (16)
TNNI3		transporter	Activated	2.236	bias	1.51e-05	CCL4,CCL5,CCR1,CCR2,CCR5
FOXN1		transcription regulator	Activated	2.216	bias	1.51e-05	CD274,GZMA,MREG,PPP1R16B,SERPINB1
EEF1A2		translation regulator		-1.342	bias	1.51e-05	CYBB,IL10,ITGAL,ITGB2,NCF1	107 (7)
inosine		chemical - endogenous mammalian	Activated	3.162	bias	1.53e-05	C1QA,C1QC,C2,C4A/C4B,CD68,CXCL13,IRF1,LCP1,SERPINB1,SERPING1
Gm-csf		group		1.269	bias	1.53e-05	CCL23,CD209,CD40,CD5,CD83,FAS,ICAM1,IL10,PIM1,PTGS2	245 (18)
bortezomib		chemical drug		-0.597		1.54e-05	BCL2A1,BIRC3,CASP1,CCL4,CCL5,CSF2RA,CSF2RB,CXCL10,CXCL13,CXCR6,FAS,ICAM1,IGKC,MAX,MICA,MX1,PTCH1,PTGS2,RSAD2,SAA1	205 (14)
STK40		kinase				1.56e-05	ABCB1,C1QA,CCL2,CCL4,CCR5,FGF1,PTGS2,TLR5,WNT2	187 (10)
MYC		transcription regulator	Inhibited	-2.429		1.57e-05	ACVR2A,ANGPT2,APP,ARHGAP25,ARL6IP1,BCL2A1,CAPZB,CASP1,CASP9,CD274,CD48,CDCA7,CLU,CNP,CXCL10,CYFIP2,DUSP2,ECM1,EGR2,ERAP1,F2R,F3,FAS,FBXO32,FKBP5,FRZB,GBP2,GBP4,GCLC,GJA1,HK2,ICAM1,IFIT1,IL10,INHBA,IRF6,IRF9,ITGAL,ITGAX,MAP4K1,MAX,MKI67,MYBPH,NDRG2,NFKBIA,NMI,OAS1,PCK1,PFKM,PFKP,PML,PROM1,PSMB8,PTPRC,RSAD2,SLC11A1,SLC16A3,SOD2,SPN,STMN1,TESPA1,TMSB10/TMSB4X,TNFRSF8,TXNIP	281 (20)
DNASE2		enzyme	Inhibited	-2.401	bias	1.68e-05	CXCL10,DHX58,IFIT3,ISG15,OAS1,RSAD2,SLAMF8,ZBP1
CCL11		cytokine	Activated	3.124	bias	1.83e-05	CCL2,CCL4,CCL8,CCR2,CXCL11,CXCL9,FAS,FGF1,ICAM1,XCR1	244 (17)
MAPKAPK2		kinase	Activated	2.562		1.83e-05	CCL2,CXCL10,ICAM1,IL10,MARCO,MSR1,NFKBIA,SLA,TLR3,TSC22D1	248 (17)
NOD2		other	Activated	3.103	bias	1.84e-05	ACSL1,BCL2A1,CCL2,CCL5,CD40,CXCL10,ICAM1,IL10,SLC2A6,SOD2,TNFAIP3	203 (13)
calphostin C		chemical - kinase inhibitor		-0.485	bias	1.84e-05	ABCB1,CCL2,CLU,ETS1,ICAM1,MMP13,MSR1,NQO1,PTGS2,S100A8,SOD2	178 (13)
arachidonic acid		chemical - endogenous mammalian		-0.365		1.9e-05	CD40,CD83,CLU,F3,FAS,MMP13,NFKBIA,PRKCB,PTGS2,RGS2,SOAT1,TNFRSF1B,UCP2	290 (19)
PSEN1		peptidase		-0.749		1.98e-05	ACSL1,APP,ARL11,C1QA,C1QC,C1R,C3AR1,CCL4,CCL5,CCR5,CTSS,CYFIP2,CYTIP,EPM2A,F2R,GDF11,GJA1,GNG2,IL10,IRF5,MSR1,PSTPIP1,PTGS2,RELN,SELPLG,STMN1,STXBP1,TPM3,TUBA4A,TUBB,VDAC1,WARS	304 (20)
17-alpha-ethinylestradiol		chemical drug		0.407		1.99e-05	C1QC,CCL5,CCR1,CCR2,CCR5,CCR7,CD53,CD5L,CD68,CD97,CNOT4,CTSS,CXCL10,CXCR3,EMR1,MARCO,SLC11A1	311 (19)
H89		chemical - kinase inhibitor		-0.889		2e-05	APP,AQP5,CD83,EGR2,GJA1,IL10,MMP13,NFKBIA,POU2AF1,PPP1R16B,PTGS2,RUNX1,S100A8,SOD2,TNFAIP6,UCP2	325 (21)
mifepristone		chemical drug	Inhibited	-2.438		2.13e-05	ABCB1,CASP1,CCL2,CCR2,CLU,CYBB,EFNB2,EGR2,F3,FAS,FCGR2B,FKBP5,GJA1,ICAM1,IL10,ITGA4,JAK3,MAP4K1,NFKBIA,NPY1R,PLK2,PTGS2,RELN,RGS2,SERPING1,TNFAIP6	337 (23)
3M-011		chemical reagent		1.876	bias	2.14e-05	CCL4,CD40,CD83,CXCL10,MX1,MYD88,PTGS2,STAT1	268 (18)
BTNL2		transmembrane receptor		1.732		2.24e-05	CAPN3,CDKN2C,CNN3,GBP4,IFNGR1,ITGAE,MBNL3,NT5E,PDE7A,S100A4,SELL,TNFRSF1B	190 (7)
ZC3H14		other		0.816	bias	2.25e-05	BATF,IL15,IL15RA,NMI,TSC22D1,USP12
Irgm1		other	Inhibited	-3	bias	2.35e-05	CCL5,CXCL10,FAS,IFIT2,IFIT3,MKI67,OAS2,OASL,RSAD2	225 (7)
reactive oxygen species		chemical toxicant		1.09	bias	2.37e-05	CASP1,CCL2,CCL5,ETS1,F3,FAS,GZMB,ICAM1,NFKB1,PRF1,PTGS2,SOD2,TLR2,TNFAIP3,UCP2	191 (13)
COL18A1		other		-0.961	bias	2.44e-05	CCL2,CDKN2C,EFNB2,ETS1,F2R,F3,HK2,ICAM1,ITGB2,MAX,PTGS2,STAT1,VDAC1	231 (19)
STAT4		transcription regulator	Activated	3.134	bias	2.45e-05	CCL2,CCR5,CXCL10,FCER1G,FYB,GJA1,IFIH1,IFIT2,IL10,IL10RA,IL12RB1,IRF1,ISG15,ISG20,PKP2,PLAC8,S100A4,SELPLG,SERPINB1,STAT1,TBX21,VDAC1	320 (14)
cytarabine		chemical drug	Activated	3.273	bias	2.5e-05	CCL5,CD180,CD274,CD40,CD97,FAS,GZMB,ICAM1,LTB,PRF1,TLR2	227 (17)
HOXA9		transcription regulator		1.601		2.52e-05	CCL2,CLIC2,CYBB,GNG10,HIRA,HOXD10,IL7R,KCNA3,LAT2,LYN,MAFB,MSI2,PIM1,PPP1R16B,PTPRC,PTPRCAP,S100A8,SERPINB9,TSC22D1
ELF1		transcription regulator				2.56e-05	CD247,CD4,FCER1G,IL10,NCF2,SPI1,TLR9
Akt		group		0.492		2.62e-05	ANKRD1,BCL2A1,CCL2,CCR7,CD274,CXCL10,CXCR3,EGR2,EPAS1,ETS1,F3,FAS,FBXO32,HK2,IL10,IL7R,NFKB1,PCK1,PPP1R1B,PTGS2,SOD2,TLR2	219 (13)
pervanadate		chemical reagent		1.982	bias	2.68e-05	IRF1,MX1,NFKBIA,PSMB9	251 (16)
HOXD8	-0.314	transcription regulator		-0.922		2.68e-05	ANGPT2,HOXD10,HOXD8,PROX1
TLR2/3/4/9		group		1.432		2.69e-05	CCR7,CD40,CD83,FCGR2B,ICAM1	174 (7)
PTEN		phosphatase		0.122		2.96e-05	ACSL1,ANGPT2,CCL5,CCR7,CD274,CD40,CNN3,CX3CR1,CXCL10,CXCL11,CXCL13,CXCR3,EFNB2,EGR2,EPAS1,ETS1,F3,FAS,HCLS1,HCN2,HLA-DMA,HMGCR,IDH3A,IL10,ISG15,MKI67,NFKB1,PIM1,PRKCB,PTGS2,PTPRC,RUNX1,SELL,SOAT1	300 (20)
IL17R		complex		0	bias	3.28e-05	CCL2,CCL5,CXCL10,CXCL11,MMP13,S100A8	265 (17)
USP18		peptidase	Inhibited	-2.433	bias	3.28e-05	CXCL10,IRF1,IRF9,ISG15,MX1,OAS1	205 (17)
histamine		chemical - endogenous mammalian		0.601		3.34e-05	CCL2,CCL4,CCL5,CD40,CLDN1,CXCL10,F3,ICAM1,IL10,IL16,ITGA4,PTGS2	257 (16)
acetaminophen		chemical drug		1.927		3.43e-05	ABCB1,CCR1,CCR2,CXCL10,CXCR3,FAS,FLT4,GHR,HMGCR,HMGCS1,ICAM1,NDRG2,NQO1,PRKCB,PTGS2,PTPN1,TUBB	281 (15)
ethanol		chemical - endogenous mammalian		1.433		3.49e-05	ALOX5,C3AR1,C5AR1,CCL2,CCL5,CLU,FAS,GZMB,ICAM1,IL10,IL15,IL16,ITGAX,MAP2K4,MMP13,MYD88,NCF1,NCF2,NMI,NQO1,PPP1R1B,PRF1,PTGS2,SOD2,SQLE,STAT1,TLR2,TLR8,TLR9	312 (17)
glucocorticoid		chemical drug		0.425		3.55e-05	ACE2,ALOX5,CCL2,CCL5,CD2,CLU,FAS,GZMB,ICAM1,IL10,IL10RA,IL16,JAK3,MAOA,MMP13,NCF1,NCF2,NFKBIA,PCK1,PIGR,PTGS2,STC1,TLR2,TXNIP	324 (18)
TRAF3		other		0.324		3.8e-05	BIRC3,CCL5,CCR1,CXCL10,FAS,ICAM1,IL10,ISG15,MPEG1,NFKBIA,TBX21,TNFAIP3	180 (13)
oleic acid		chemical - endogenous mammalian		1.534		4.4e-05	ACSL1,ALOX5,APP,CLU,HK2,HMGCR,ICAM1,NCF1,NFKBIA,PCK1,PTGS2,SOAT1,UCP2	283 (19)
fenamic acid		chemical reagent	Activated	2.728	bias	4.46e-05	BIRC3,C4A/C4B,CAPN6,CLU,FXYD5,PSMB8,RFTN1,SELL,TMEM173,TMSB10/TMSB4X,TUBB
PLA2G10		enzyme		0.977	bias	4.46e-05	CCL2,CD40,FAS,IL10,PTGS2	313 (20)
MSR1	0.667	transmembrane receptor		1.981		4.64e-05	CCL5,CXCL10,IFIT1,IL10,ISG15,NFKB1	284 (17)
FN1		enzyme		0.961		4.86e-05	APP,BIRC3,CCL2,CCL4,CCL5,CD79A,CD83,CD8A,CORO1A,EPB41L1,F3,ITGA4,ITGAE,KIF21B,MAX,MMP13,NFKBIA,RALB,RASSF2,VDAC1	203 (15)
RHO		g-protein coupled receptor		-1.265		4.94e-05	APP,B2M,C1QA,CTSS,HCLS1,HK2,NT5E,PDE6A,SERPING1,TNFAIP3
methylprednisolone		chemical drug		1.348		4.98e-05	ACSL1,B2M,CCL4,CD38,CNN3,CNP,CTSS,CYB5B,CYBB,DIO1,F3,FBXO32,GBP2,GCLC,GHR,IFNGR1,IGSF6,IL10,IRF1,ITGAE,KMO,LYVE1,MAFB,MAX,MYO1G,PDP2,PIGR,PSME2,PTPN1,PTPRC,RAB8A,RGS2,SERPINB1,SERPINB9,SLC25A30,STAT1,TLR2,TMSB10/TMSB4X,TUBA4A	309 (16)
lipoxygenase		group				5.12e-05	CCL2,IL10,RGS2
PPP2CA		phosphatase		0.788		5.22e-05	CASP1,CXCL10,GZMA,IRF1,ITGAL,NOVA1,PTGS2,SLAMF8	264 (18)
ciprofloxacin		chemical drug		-0.535		5.23e-05	ADAM8,APP,CCR1,CD40,CD68,CSF2RB,EMR1,ICAM1,ITGAL,MPEG1,MSR1,SLC2A6,STXBP1,VDAC1
CDKN2A		transcription regulator		1.789		5.45e-05	CAPG,CCL19,CCL2,CCL4,CCL5,CCR7,CDKN2C,CXCL10,CXCL13,E2F6,EHD3,FBXO5,FEN1,GTSE1,HUNK,IL15,MKI67,PML,POU2AF1,PPFIBP1,PSMB9,TNFRSF1B,TP63,XCR1	297 (15)
SLC9A3		ion channel				5.71e-05	B2M,CCL5,IRF8,PSMB8,PSMB9,STAT1,TAP2	224 (7)
palmitic acid		chemical - endogenous mammalian		1.674		5.72e-05	ACSL1,BIRC3,CCL2,CYBB,FBXO32,HK2,ICAM1,NCF1,NCF2,NCF4,NFKBIA,PCK1,PFKM,PTGS2,PTPN1,TXNIP,UCP2	315 (20)
carbon monoxide		chemical - endogenous mammalian		-1.242		5.75e-05	CCL2,CCL4,F3,ICAM1,IL10,IRF8,NCF1,NCF2,NQO1,PTGS2	270 (17)
resveratrol		chemical drug		0.119		5.81e-05	ALOX5,APP,BCL2A1,BIRC3,CCL2,CCL5,CX3CR1,CXCL10,CYBB,F3,FAS,HMGCR,ICAM1,IFIT1,IL7R,ISG15,ITGAL,MICA,MMP13,NFKBIA,NQO1,PCK1,PTCH1,PTGS2,SOD2	299 (15)
dextran sulfate		chemical drug		-0.651		6e-05	ADAM8,C4A/C4B,CCL5,CD209,CD40,CD83,EFNB2,FBXO5,FGF1,ICAM1,IDO1,IL10,ISG15,LCP1,MKI67,MSR1,NQO1,PTGS2,S100A8,STMN1,UBD	258 (15)
tocilizumab		biologic drug	Inhibited	-2	bias	6.06e-05	CCL2,CCL4,CCL5,IL10	189 (13)
Vegf		group		0.562	bias	6.13e-05	ABCB1,ANGEL1,ANGPT2,BCL2A1,CD40,CDKN2C,CLDN1,EFNB2,ETS1,F3,FAS,FKBP5,GAB1,HK2,HTR7,ICAM1,IL15RA,IL27RA,INHBA,ISG20,LYVE1,MKI67,MMP13,NFKB1,PPP1R1B,PRKCB,PTGS2,RGS2,SLC19A2,SMAD5,STC1,XCR1	192 (14)
etoposide		chemical drug	Activated	2.844		6.21e-05	ABCB1,BCL2A1,BIRC3,CD274,CD40,FAS,GZMB,HK2,IFIT2,IL10,IQCB1,IRF1,PFKM,PRF1,SOD2,TNFAIP3,TP63	257 (14)
medroxyprogesterone acetate		chemical drug		-0.215		6.37e-05	ANGPT2,CCL2,CCL4,CCL5,CCR5,CLDN1,CXCL10,ETS1,F3,FAS,ICAM1,IL10,IL15,ITGB2,PTGS2	338 (20)
Pam3-Cys		chemical toxicant	Activated	2.586	bias	6.39e-05	CCL2,CCL5,CD83,CXCL10,IL10,MYD88,SOD2,TLR2	229 (15)
CYP2E1		enzyme		0.73		6.42e-05	C3AR1,C5AR1,GCLC,NCF1,NCF2,PTGS2	217 (15)
phenylbutazone		chemical drug	Activated	2.594	bias	6.67e-05	C4A/C4B,CAPN6,CLU,FXYD5,IDO1,PSMB8,PTGS2,TMEM173,TMSB10/TMSB4X,TUBB
C3		peptidase		1.729		6.67e-05	APP,CCL2,CCL4,CCL5,CXCL10,CXCL16,IL10,PTPRC,SELL,UCP2	231 (18)
minocycline		chemical drug	Inhibited	-2.57	bias	6.67e-05	ALOX5,CASP1,CCR2,EMR1,ICAM1,IL10,ITGAX,KCNA3,PTGS2,TNFRSF1B	208 (16)
IFI16		transcription regulator	Activated	2.072	bias	6.68e-05	CCL2,CCL4,CCL5,CSF3R,CXCL10,FAF1,ICAM1,IL7R,NFKBIA,PIM1,STAT2	292 (19)
nocodazole		chemical reagent		-1.184		6.99e-05	ADRBK2,CSK,FYN,MAP2K4,MAP4K1,PIM1,PRKCB,PTGS2,PTPN1,PTPN6,RPS6KA1,ZAP70	248 (11)
miR-146a-5p (and other miRNAs w/seed GAGAACU)		mature microrna	Inhibited	-3.42	bias	6.99e-05	CCL2,CCL8,CD40,IL10,IRAK2,IRF5,LTB,NOVA1,STAT1,TBX21,TLR9,TRIM14	218 (15)
INSR		kinase		-0.329		7.55e-05	ACSL1,ANKRD1,ATP2A3,BCL2A1,C1QA,C2,CCL2,CCL4,CD83,CDKN2C,CORO1A,EGR2,FEN1,HMGCR,HMGCS1,IDH3A,IFNAR2,LAT2,LCP1,MAOA,MPEG1,PIM1,PRKCQ,PSPC1,SFMBT2,SQLE,TSC22D1,UCP2,ZNRD1	275 (16)
fenretinide		chemical drug		0.323		7.6e-05	ANKRD1,BCL2A1,FYN,GRB2,GZMB,MKI67,NCF2,NFKBIA,PRF1,PTGS2,STAT1	218 (12)
CBFB		transcription regulator		-1.32		7.6e-05	CCR5,CD4,GPLD1,ICAM1,IKZF3,ITGAE,ITGAL,MMP13,RGS1,RUNX1,TBX21	109 (5)
IKZF1		transcription regulator		0.249		7.65e-05	BLNK,CD3D,CD79B,CD8A,DNAJC6,FKBP9,IL7R,LCK,LYN,PRKCQ,RAI14,RUNX1,SPI1,SYK,TBX21
SB 216763		chemical toxicant		0.174		7.78e-05	CCL2,CCL8,CD40,MICA,PCK1,PTGS2,RGS1,RGS2	243 (21)
GNB1		enzyme				7.78e-05	CCL4,CD83,CYTH1,CYTIP,F2R,MAFB,NFKB1,PLK2	172 (10)
N-nitro-L-arginine methyl ester		chemical drug		1.533		7.86e-05	CCL2,CCR5,CD68,CD83,CYBB,FAS,GJA1,HMGCR,ICAM1,NFKBIA,PTGS2,TLR2	289 (17)
wortmannin		chemical - kinase inhibitor		-1.146		7.91e-05	CCL2,CCL4,CCL5,CXCL10,CXCL16,F2R,F3,GCLC,ICAM1,IL10,IRF1,IRF8,MMP13,MSR1,NFKB1,NFKBIA,NT5E,PTGS2,SAMSN1	297 (20)
deferoxamine		chemical drug		1.355		7.91e-05	ANGPT2,APP,CCL4,CCR7,CYTH1,ECM1,EPAS1,F3,ICAM1,IFIT5,ISG20,ITGB7,MX2,PROM1,RSAD2,TSC22D1	271 (15)
benzyloxycarbonyl-Leu-Leu-Leu aldehyde		chemical - protease inhibitor		0.33		8.23e-05	APP,BIRC3,CASR,CCL2,CCL5,CLU,CXCL10,CXCR3,DOCK2,EPAS1,ETS1,FAS,ICAM1,MMP13,NCF1,NCF2,NFKBIA,NQO1,PTGS2,PTPN6,SOD2,STAT1,STAT2,STMN1	259 (16)
isotretinoin		chemical drug	Activated	2.716		8.63e-05	CCL2,CD38,IFIT3,IL27RA,IRF1,MMP13,OAS1,PTGS2,SPN,STAT2,TLR2	210 (16)
IRAK4		kinase		1.501		8.63e-05	APP,BIRC3,CXCL10,CXCL16,IFNGR1,IL10,IRF1,IRF5,MARCO,NFKBIA,TNFAIP3	246 (14)
Fibrinogen		complex		1.117	bias	8.7e-05	CCL2,CCL4,CD40,F3,ICAM1,TLR2	212 (14)
tosylphenylalanyl chloromethyl ketone		chemical - protease inhibitor		-0.984	bias	8.7e-05	CCL2,GCLC,GZMB,ICAM1,PRF1,PTGS2	192 (13)
D-glucose		chemical - endogenous mammalian		1.042		8.83e-05	ABCB1,ACSL1,ANGPT2,ART3,CCL2,CLU,CYBB,DFNA5,FAS,FBXO32,GJA1,GPLD1,HK2,HK3,HMGCR,ICAM1,MAFB,MMP13,MSR1,NCF1,NPY1R,NQO1,PCK1,PFKM,PFKP,PRKCB,PTGS2,PTPN6,S100A4,SARS,SOD2,STXBP1,TLR2,TXNIP,UCP2,WARS,ZAP70	250 (17)
arsenic trioxide		chemical drug		1.069		9.16e-05	BCL2A1,FAS,GCLC,HMGCR,HMGCS1,IRF1,NCF1,NFKBIA,NQO1,PML,PTGS2,S100A8,SQLE,TP63,VDAC1	363 (19)
GNAI2		other	Activated	2.236		9.2e-05	CCR5,CCR7,F2R,ITGA4,ITGAL,PTPN1,SELL	186 (7)
RPSA		translation regulator		-1.673		9.2e-05	CCL5,DUSP2,GBP4,ISG15,PTGS2,STAT1,TAP1	283 (16)
naringenin		chemical - endogenous non-mammalian				9.2e-05	CCL4,CCL5,CXCL10,GJA1,LYN,PTGS2,TLR2	225 (21)
geldanamycin		chemical - endogenous non-mammalian	Inhibited	-2.877	bias	9.36e-05	ADRBK2,CD40,CIITA,CLU,CNP,GBP1,GJA1,HLA-DRA,IFIT2,IRF1,IRF5,LCK,PTGS2,SFMBT2,STAT1,TAP1	230 (17)
TET2		other	Activated	2.121	bias	9.42e-05	ADAM8,AMICA1,APOBR,ITGAX,ITGB2,MMP13,RGS1,S100A8
valsartan		chemical drug		-0.148		9.42e-05	ANGPT2,APP,CYBB,F3,GJA1,ICAM1,NCF1,PTGS2	265 (17)
Pka		complex		1.402		0.0001	CCR7,CD40,CXCL10,GJA1,HMGCR,IRF1,MEST,NCF1,PCK1,POU2AF1,PPP1R1B,PTGS2,RGS2,RUNX1,SPI1	214 (15)
vemurafenib		chemical drug	Activated	2.159		0.000106	CD274,GZMB,HAVCR2,IL10,PRF1
spermine		chemical - endogenous mammalian		-0.555		0.000106	CCL2,CCL4,ITGAL,ITGB2,TLR2	215 (15)
MAPK14		kinase	Activated	2.093		0.000108	ANKRD1,CCL2,CCL5,CCR7,CD40,CD83,CXCL10,FAS,GJA1,HMGCR,ICAM1,IL10,MMP13,PCK1,PTGS2,SOD2,TBX21	201 (14)
cocaine		chemical drug		1.754		0.000108	CASR,CCL2,CCR5,EFNB2,EGR2,ICAM1,IFIT1,INHBA,MEST,MX1,NFKB1,OAS1,PPP1R1B,SHF,STAT1,STAT2,TUBB	236 (18)
EZH2		transcription regulator		0.452		0.00011	BIRC3,C15orf48,CCL5,CCR5,CSF3R,CXCL10,CXCL11,CXCR3,EPAS1,FRZB,ICAM1,IL10,IL10RA,LTB,MNDA,NFKBIA,PTGS2,RUNX1,S100A4,SAA1,TBX21,UBD	234 (18)
PARP1		enzyme	Activated	2.299		0.00011	CCL5,CD274,CXCL10,FKBP5,GBP2,GBP4,GBP6,ICAM1,IL10,ITGAL,PTGS2,STAT1	271 (14)
CBL		transcription regulator	Inhibited	-2.219		0.000113	CD3E,CSF2RB,FGFR2,LAT,LCK,LYN,STAT1,VAV1
ERK		group		1.461		0.000115	CCL2,CCL4,CCR1,CLU,CXCL10,EGR2,ETS1,GCLC,ICAM1,ICAM3,IFNAR2,IL10,ITGB2,KYNU,MAFB,MAP4K4,MMP13,PTGS2,SELL,STAT1,TBX21	290 (20)
IFIH1	0.354	enzyme		1.97	bias	0.000115	CCL5,CD4,FAS,ISG15,LCK,OAS1,OAS2	199 (13)
ZFP36		transcription regulator		-1.608	bias	0.000115	BIRC3,CTSS,CYBB,ICAM1,IL10,PTGS2,S100A8	254 (15)
TSC22D3		transcription regulator		-1.969		0.000115	CCL2,CCL5,EGR2,ICAM1,NFKB1,PTGS2,TLR2	268 (16)
RUNX1	0.696	transcription regulator		0.531		0.000115	CD244,CD4,CD53,CD79A,CSF2RA,FAS,IL10,IL7R,ITGAL,MMP13,PRKCB,PRKCQ,SPI1	298 (17)
lomustine		chemical drug	Activated	3.162	bias	0.000117	BIRC3,C4A/C4B,CAPN6,CLU,FXYD5,PSMB8,RFTN1,TMEM173,TMSB10/TMSB4X,TUBB
ABCC1		transporter		1.982		0.000118	CYBB,NCF1,NCF2,NQO1
U1 snRNP		complex		1.949	bias	0.000118	CCL4,CCL5,LY9,SLAMF7
ganglioside GM3		chemical - endogenous mammalian		-1		0.000118	AMBN,CD40,CSK,ICAM1
ISGF3		complex				0.000118	IFIH1,IFIT2,ISG15,RSAD2
Ap1		complex		0.606	bias	0.00012	BCL2A1,C3AR1,CCL2,CCL4,CCL5,CD40,CLU,ETS1,F3,GZMB,MMP13,MSR1,NQO1,PTGS2,S100A4,TNFRSF8	308 (19)
PIK3R1		kinase	Activated	2.758		0.000134	CCL4,CXCL10,F3,ICAM1,ISG15,MKI67,PCK1,PTGS2,SOD2,TXNIP	193 (16)
Alpha catenin		group	Inhibited	-2.765	bias	0.000137	ADAM8,BIRC3,CXCL10,ICAM2,IRF1,LYN,MMP13,NFKBIA,PTGS2,S100A8,SAA1,TNFAIP3,TNFAIP6,WIPF1	186 (12)
mir-155		microrna		-0.864		0.00014	CCL2,CCL5,CD209,CLDN1,CXCL10,HK2,IL10,IRF8,MYD88,PTGS2,SPI1	238 (16)
temozolomide		chemical drug		1.137		0.000143	CCL2,CCL5,CXCL10,CXCL9,FAS,NFKBIA,SOD2	204 (14)
SCARB1		transporter		-1.633		0.000143	CCL2,CCL5,F3,FBXO32,HMGCR,IL10,PTGS2	232 (17)
NfkB-RelA		complex		1.678	bias	0.000152	CCL2,CCL5,ICAM1,IL10,NFKBIA,PTGS2
evodiamine		chemical - endogenous non-mammalian		-0.896		0.000152	ABCB1,BCL2A1,BIRC3,CASP9,ICAM1,PTGS2	154 (9)
2-aminopurine		chemical reagent		-1.85		0.000152	CXCL10,IFIT1,IFIT2,ISG15,OAS1,PTGS2	156 (7)
RC3H1		other				0.000152	CCL4,CCL5,CCR7,CXCL13,ICOS,TNFRSF1B
triamterene		chemical drug	Activated	3.132	bias	0.000153	BIRC3,C4A/C4B,CAPN6,CLU,FXYD5,PSMB8,RFTN1,TMEM173,TMSB10/TMSB4X,TUBB
3,3'-diindolylmethane		chemical drug	Activated	2.396		0.000154	FAS,HLA-C,IFIT1,IFNGR1,NQO1,OAS2,PTGS2,TAP1,TAP2	203 (16)
diphenyleneiodonium		chemical reagent		0.301	bias	0.000154	CCL2,EPAS1,F3,GCLC,MMP13,PTGS2,SELL,SOD2,UCP2	234 (15)
AIMP1		cytokine	Activated	2.219	bias	0.000154	CCL2,CCL4,CCL5,ICAM1,IL10	215 (14)
CRKL		kinase	Activated	2.219	bias	0.000154	CXCL10,IL15,IL15RA,ISG20,TLR3
TBX21	0.652	transcription regulator	Activated	2.39		0.000161	CXCR3,GZMB,ICOS,IL12RB1,PRF1,RUNX1,SELPLG,TBX21	246 (11)
CRP		other		1.086		0.000161	CCL2,CCL5,CD40,IL10,PRKCB,PSMB9,PSME2,SELL	195 (16)
SRC (family)		group		1.028		0.000161	CCL2,ICAM1,IL10,MAOA,PROM1,PTGS2,S100A4,STAT1	244 (16)
CD3E	0.737	transmembrane receptor				0.000161	CD3D,CD3E,CD3G,FAS,IL10,LCP2,PTGS2,TNFRSF1B	229 (16)
TP73		transcription regulator		-0.183		0.000172	ABCB1,AQP5,C1R,CASP1,CCL2,CD83,CLEC7A,CNN3,DRAM1,FAS,FEN1,IRF5,ITGAX,LCP1,LTBP1,MMP13,PLK2,PTPN3,RELN,RUNX1,SERPING1,STMN1,TAP1,TIMP4,TNFRSF1B	250 (12)
AGER		transmembrane receptor		1.385		0.000174	APP,CCL2,CCL4,F3,FAS,ICAM1,IFIT1,PTGS2,S100A8,TXNIP	258 (16)
SELPLG	0.707	other		1.89	bias	0.000175	BCL2A1,BST1,CCL2,CCL4,IDO1,IL10,SERPINB9	278 (16)
HDL		complex		-1.892		0.000175	CCL2,CCL5,CCR2,CX3CR1,ICAM1,ITGB2,PTGS2	212 (16)
BNIP3L		other	Activated	2.121		0.000178	BLNK,CD22,CD79B,IL16,LTB,MAP4K1,NFKBIA,NT5C3A,SYK
ITGB2	0.655	transmembrane receptor		0		0.00019	BCL2A1,CCL4,CXCL10,ITGA4,ITGAL,PTGS2,RAC2,TBX21	208 (15)
ADRB		group		-1.678		0.000196	ANKRD1,CD40,CD68,CXCL10,ENDOD1,FAS,HMGCS1,ICAM1,IFIT3,KLHL6,LTBP1,NFKBIA,NQO1,OASL,RSAD2	261 (17)
SLPI		other		-1.471		0.000196	CCL5,CD40,CTSS,ICAM1,NFKBIA,TNFSF13B	231 (16)
1-methyl-4-phenyl-1,2,3,6-tetrahydropyridine		chemical toxicant		1.029		0.000197	CASP1,CASP9,CLDN1,CYBB,EMR1,MAP2K4,NCF2,PTGS2,PTPRC,TNFRSF1B	214 (13)
LDLR		transporter		-0.254		0.000198	CCR2,CD40,CD68,F3,GJA1,HMGCR,ICAM1,IL10,MSR1,PSMB9,PSME2	248 (18)
1,2-dipalmitoylphosphatidylcholine		chemical - endogenous mammalian				0.000199	CCL2,CXCR3,ICAM1	176 (11)
lupeol		chemical drug				0.000199	NFKB1,PROM1,PTGS2
NXF1		transporter				0.000199	ICAM3,ITGAL,SELL
TAF12		transcription regulator				0.000199	HLA-DRA,IGJ,IRF1
IRF3 dimer		complex		1.982	bias	0.000206	CCL5,IFIT2,IL10,ISG15
IFNL2		other		1.98	bias	0.000206	CCR5,CD4,IFIT1,MX1	175 (10)
CD209	-0.506	other		-1.205		0.000206	CCL4,CD209,IL10,PTGS2	313 (16)
PSMB9	0.622	peptidase				0.000206	NFKB1,NFKBIA,TAP1,TNFAIP3	176 (11)
EGR1		transcription regulator		-0.793		0.00021	ABCB1,CASP9,CCL2,CCL4,CCR1,CCR2,CLU,EGR2,F3,FAS,HMGCR,ICAM1,NFKB1,PTGS2,PTPN1,SOD2,SQLE	311 (18)
superoxide		chemical - endogenous mammalian	Activated	2.219	bias	0.000217	CLU,ICAM1,PTGS2,SOD2,TLR8	259 (15)
IKK (complex)		complex	Activated	2.186		0.000217	BIRC3,CCL5,CXCL10,ICAM1,PTGS2	168 (11)
peroxynitrite		chemical toxicant		0.447		0.000217	ICAM1,IDO1,LYN,MMP13,RGS2	268 (18)
MAP2K3		kinase	Activated	2.371	bias	0.000223	CCL8,CXCL10,CXCL9,ICAM1,IRF9,ISG15,MMP13,PPA1,PTGS2,STAT1	256 (18)
NS-398		chemical reagent	Inhibited	-2.273		0.000246	ANGPT2,EGR2,F2R,F3,FAT1,ICAM1,IL10,PSMB8,PSMB9,PTGS2,S100A8	251 (19)
CCL3		cytokine		1.082	bias	0.00025	CCL2,CCL4,CCR1,CCR5,CXCL9,STAT1	212 (16)
TRA		transmembrane receptor		0.762		0.00025	CD79A,CXCR3,FAS,IL10,ITGAE,SELPLG	287 (18)
SAA		group		0.406		0.00025	CCL2,F3,ICAM1,MMP13,PTGS2,TLR2	224 (15)
NODAL		growth factor		-0.816		0.00025	CCL5,CCR7,CD40,CXCL10,IL10,ITGAX	260 (15)
STK11		kinase		1.546		0.000257	CCL2,CNTN1,CSF3R,CYP4V2,FBXO9,FGFR2,HIRA,LTB,PTGS2,PTPN3,RASSF2,RGS1,SPARCL1,STK17B,TNFAIP3,WNT2	142 (4)
PROC		peptidase		-0.063		0.000262	ACE2,ANGPT2,BCL2A1,CCL2,CLU,ICAM1,TLR2,TNFAIP3	259 (18)
IL6R		transmembrane receptor		1.185	bias	0.000283	CCL2,CCL5,CXCL10,ICAM1,ICAM3,IL10,IRF1,MMP13,PTGS2,SAA1	231 (15)
EBF1		transcription regulator	Activated	2.703		0.000297	CCL5,CD244,CD79A,CD79B,CXCL10,HK2,IGKC,IRF1,MYD88,PFKP,PTPN1,STAT1,TLR2,TLR3	209 (13)
IgG		complex		1.431		0.000297	B2M,CCL2,CCL4,CCL5,CD40,FCGR1A,FCGR2B,IFITM1,IL10,IL16,ISG15,LY9,PIM1,PTGS2,SLAMF7,TNFAIP3	225 (18)
FZD9		g-protein coupled receptor	Activated	2.213	bias	0.000299	CCL5,CXCL10,IFI44,ISG15,STAT1
LAMA5		other	Activated	2.2	bias	0.000299	CCL4,CCR1,CXCL10,STAT1,TNFRSF1B
vancomycin		biologic drug	Activated	2.594		0.000304	BIRC3,C4A/C4B,CAPN6,CLU,FXYD5,PSMB8,RFTN1,SOD2,TMEM173,TMSB10/TMSB4X,TUBB
Sn50 peptide		chemical toxicant		-1.682	bias	0.000308	BCL2A1,BIRC3,FAS,GJA1,GZMB,ICAM1,IL15,PTGS2,STC1	216 (13)
SYK	0.494	kinase	Activated	2.016	bias	0.000311	CCL2,CCL4,CCL5,CXCL10,IL10,IRF1,TSC22D1	222 (18)
NEDD9		other		1.633	bias	0.000311	ALOX5,APP,PCK1,PFKP,PLAC8,STC1,TXNIP
bryostatin 1		chemical drug		1.358		0.000315	APP,BIRC3,CD209,CD22,CD40,TBX21	236 (9)
NfkB1-RelA		complex		1.055	bias	0.000315	CCL2,CCL5,ICAM1,IL15,MMP13,PTGS2
FCGR2A		transmembrane receptor		0.117		0.000315	CCL2,CCL4,CCL5,FAS,IL10,PTGS2	212 (15)
JAK		group		-0.277		0.000315	CCL2,CD209,CD40,CD83,FBXO32,IL10	230 (16)
CXCL8		cytokine		0.262		0.000318	ABCB1,F3,FAS,ICAM1,ITGAL,ITGAX,ITGB2,NFKBIA,PTGS2,SELL	284 (17)
PML	0.294	transcription regulator		1.776		0.000321	CIITA,FAS,HLA-DMB,HLA-DRA,HMGCR,NQO1,PSMB8,PSMB9,STMN1,TAP1,TAP2,TNFAIP3,UCP2	249 (16)
hydrocortisone		chemical - endogenous mammalian		-0.088		0.000322	CCL2,CD40,FAS,GBP1,ICAM1,IL10,INHBA,NFKBIA,PROX1,PTGS2,S100A8,TLR2,TNFAIP3,TUBB	287 (17)
ANG		enzyme				0.000333	CCL5,CCL8,CXCL10,CXCL9	148 (8)
RAF1		kinase		0.935	bias	0.000335	ANKRD1,CCL19,CD37,CHN1,CLDN1,DUSP2,FAS,IL10,MKI67,MMP13,NFKB1,PCK1,PTGS2,RGS1,SH2D1A,SQLE,TSC22D1,TUBA4A,TXNIP	250 (16)
caffeic acid phenethyl ester		chemical toxicant		-0.933	bias	0.000336	ABCB1,BIRC3,CD83,CXCL10,F3,ICAM1,MKI67,NFKB1,NFKBIA,NQO1,PTGS2,TLR2	215 (13)
mibolerone		chemical drug		0.739		0.000348	ACSL1,AQP5,C4A/C4B,CLU,CYP4V2,F3,FKBP5,HMGCS1,IFNGR1,NANS,SPARCL1,SQLE,STMN1,UCP2
celecoxib		chemical drug		-0.822		0.000349	ALOX5,APP,BCL2A1,CD68,F3,FAS,ICAM1,MKI67,MMP13,PTGS2,TLR2,TNFRSF1B,TP63	243 (16)
FOXL2		transcription regulator		1.579		0.00035	BCL2A1,CCL3L1,ICAM1,INHBA,PTGS2,RGS2,SOD2,SPRY1,TNFAIP3	59 (3)
TLR5	0.331	transmembrane receptor	Activated	2.414	bias	0.000371	CCL4,CCL5,CD40,ICAM1,IL10,IL15,MYD88	233 (14)
GNB2		enzyme				0.000371	CCL4,CD83,CYTH1,CYTIP,MAFB,MC2R,PLK2
TERT		enzyme		-0.686		0.000377	B2M,ETS1,F2R,ICAM1,IFIT1,IFIT2,ISG15,MX1,NFKBIA,PCDHGA1,PROM1,PTGS2,RASA3,SOD2	198 (15)
TAF4B		transcription regulator				0.000392	IGJ,INHBA,IRF1,MMP13,NFKBIA,TNFAIP3
POU2F2		transcription regulator				0.000392	CCR5,CD79B,HLA-DRA,IGKC,LCK,SPI1
DICER1		enzyme		-0.275		0.000393	ANGPT2,EGR2,GNG2,GZMB,ICAM1,IGF2BP2,IL10,MICA,PIK3CG,PRF1,PRKCQ,RBM38,RFTN1,RUNX1,SERTAD4,SPI1	194 (11)
HMGB1		transcription regulator	Activated	2.082	bias	0.000398	CCL2,CCL4,CD40,CD83,HLA-DRB1,ICAM1,IFIT1,IL10,PTGS2,TLR2	204 (15)
3M-002		chemical reagent		1.029	bias	0.000401	CD40,CD83,MYD88,PTGS2,TLR8	265 (15)
LTBR		transmembrane receptor		1.937		0.000411	BST1,CCL19,CLU,CXCL13,ICAM1,NFKBIA,POU2AF1,TNFSF13B	154 (11)
TNFSF13B	0.729	cytokine		0.848		0.000411	BCL2A1,CCL2,CCL4,CD40,FCGR2B,ICAM1,IL10,IL15	223 (14)
PSEN2		peptidase		-0.597		0.000413	ACSL1,APP,C1QA,C3AR1,CTSS,CYTIP,F2R,GDF11,GJA1,PSTPIP1,PTGS2	84 (4)
propranolol		chemical drug		-0.314		0.00044	ADRBK2,APP,HK2,ICAM1,MAOA,NFKBIA,PTGS2	280 (20)
PTGER2		g-protein coupled receptor		0.923		0.000442	APP,CCR7,ECM1,EMR1,IL10,ITGAL,KIF18B,MKI67,PIM1,PTGS2,TIMP4,TNFAIP6	243 (15)
epinephrine		chemical - endogenous mammalian		0.663		0.000444	ADRBK2,CCR7,CLEC2B,HK2,IL10,MMP13,NPY1R,PTGS2,SELL,TLR5	287 (18)
SMARCB1		transcription regulator	Activated	2		0.00045	ACSL1,ARHGAP4,C4A/C4B,CDKN2C,FAS,FCGR1A,GJA1,IFITM1,IFNAR2,IL15RA,KLHL4,MX1,NEO1,OAS1,PCK1,SMAD5	125 (4)
thapsigargin		chemical toxicant		1.532		0.00045	ABCB1,BIRC3,C5AR1,CD83,CLU,CSK,CXCL10,EGR2,ETS1,HMGCR,ICAM1,ITGA4,ITGB2,NFKBIA,PTPN6,TLR2	254 (14)
RUNX3		transcription regulator		-1.067		0.000474	CCR7,CD4,CD79A,CIITA,ITGAE,ITGAL,ITGAX,RUNX1
L-alpha-lysophosphatidylcholine, palmitoyl		chemical - endogenous mammalian				0.000484	CCL2,CXCR3,ICAM1	149 (7)
IntegrinÎ±		group				0.000484	ITGAL,ITGB2,TLR2
MB21D1	0.503	other				0.000484	CXCL10,IFIT2,ISG15
UBA7	0.361	enzyme				0.000484	DHX58,ISG15,OAS1
RTKN		other				0.000484	BCL2A1,BIRC3,TNFAIP3	182 (9)
U 50488H		chemical reagent				0.000484	CCR2,CCR5,IL7R
dacarbazine		chemical drug				0.000484	CCL5,CXCL10,CXCL9	139 (8)
JWH-015		chemical reagent				0.000484	CCR1,CCR2,ICAM1	184 (7)
PRKD1		kinase		0	bias	0.000484	CD2,CD5,F3,KIDINS220,PTGS2,TNFAIP3	292 (20)
MTA3		other	Activated	2		0.000507	BLNK,CD79B,CIITA,SYK
Ifnz (includes others)		cytokine		1.982	bias	0.000507	CD40,CD83,IRF1,TLR3	182 (12)
UBD	0.626	other		-1.067		0.000507	ACSL1,IL10,PSMB9,UCP2
LY6E		other	Inhibited	-2	bias	0.000507	CD83,HLA-DRA,IRAK2,NFKBIA
Adaptor protein 1		complex				0.000507	IL10,MMP13,PTGS2,SOD2
gentamicin C		chemical drug	Activated	3	bias	0.000508	BIRC3,C4A/C4B,CAPN6,CLU,FXYD5,PSMB8,RFTN1,TMSB10/TMSB4X,TUBB
HMOX1		enzyme		-0.679		0.000528	ANGPT2,CCL2,CXCL10,CXCL9,FGF1,GCLC,ICAM1,IL10,MSR1,NQO1,PTGS2,RELN	186 (15)
TLR1		transmembrane receptor		1.98	bias	0.000528	CSF2RA,FCGR1A,IL15,IL15RA,TNFAIP3	192 (13)
NADPH oxidase		complex		-0.277		0.000528	CCL2,CYBB,F3,NCF1,PTGS2	190 (15)
TNFRSF18		transmembrane receptor		-1.133		0.000528	CCL2,CD247,ICAM1,IDO1,PTGS2	233 (16)
USF1		transcription regulator		0.579	bias	0.00055	B2M,CD2,CIITA,CTSS,FBXO32,PIGR,PTGS2,TNFAIP3,TXNIP,UCP2
homocysteine		chemical - endogenous mammalian		-0.618		0.00055	CCL2,CCL5,CLU,CXCL10,F3,FGF1,HMGCR,MMP13,PTGS2,SAA1	268 (16)
DUSP1		phosphatase		-0.325		0.000571	CCL2,CCL4,CD40,CYBB,IL10,ISG20,PTGS2,SOD2,TLR2	259 (18)
NFATC1		transcription regulator				0.000571	CD3G,CD40,CX3CR1,CYBB,FAS,ICAM1,PTGS2,SELL,SELPLG	353 (17)
BCL2		transporter		0.019		0.000575	CD5,FAS,GCLC,GZMA,HAVCR2,ICAM1,IL10,IL15,NFKBIA,PRF1,SCG3,VDAC1	279 (17)
Cg		complex		-0.3		0.000578	ABCB1,ACSL1,B2M,CCL2,CLDN11,CLU,CXCL10,EFNB2,EPAS1,FAS,GBP6,GJA1,HK2,HMGCR,ICAM1,IFIT3,IL10,INHBA,ITGA4,PTGS2,RASSF2,RGS2,RUNX1,STC1,TIMP4,TNFAIP6	337 (23)
LEP		growth factor		1.939		0.00058	ADAM8,ANGPT2,APP,BCL2A1,CCL2,CCL5,CD40,CD68,CXCL10,CYBB,EGR2,EMR1,F3,FAS,FGFR2,GCLC,HMGCR,ICAM1,IL10,MMP13,NCF1,NCF2,NPY1R,PCK1,PRF1,PTGS2,SOD2,SPI1,UCP2	283 (17)
HOXA7		transcription regulator		1.698		0.000591	IL7R,KCNA3,LAT2,MSI2,PTPRCAP,TSC22D1
targinine		chemical drug		0		0.000591	CD8A,FAS,HLA-DRA,IL10,ITGB2,PTGS2	309 (18)
TXN		enzyme		1.987		0.00061	CD38,CD40,ICAM1,NFKB1,NFKBIA,SELL,SOD2	193 (13)
OLR1		transmembrane receptor		1.704	bias	0.00061	CCL2,CD68,CYBB,ICAM1,IL10,NCF1,NCF2	189 (15)
lysophosphatidylcholine		chemical - other		1.039		0.00061	CCL2,CCL5,F3,GJA1,HMGCR,ICAM1,RGS2	259 (19)
N-Ac-Leu-Leu-norleucinal		chemical - protease inhibitor		-0.606		0.00061	APP,CASP9,CCL2,CCL4,HLA-C,ICAM1,NFKBIA,PTGS2,STMN1,SYK	269 (17)
NKX3-1		transcription regulator				0.000622	CX3CR1,CXCL13,ETS1,PIM1,PRKCB,PTPRC,RUNX1,SOAT1
IGF1R		transmembrane receptor		-1.007		0.00063	ACSL1,ANKRD1,CAPG,CCL5,CD300C,CD37,CD38,CD48,CD53,CD5L,CD68,CD84,CLU,IL16,PROM1,PTGS2,RPS24,S100A4,SFMBT2	258 (12)
Hsp90		group	Activated	2.608		0.000642	CD2,CD4,CIITA,CLU,GJA1,ITGAL,LCK,LYN,ZAP70	172 (7)
JUND		transcription regulator				0.000642	CCL5,CLU,CYBB,F3,IL10,MMP13,NCF2,SERPINB9,TBX21	306 (12)
FSH		complex		0.276		0.000658	ACVR2A,ARL6IP5,CASP9,CYFIP2,ENC1,FKBP5,GBP1,GCLC,GNLY,GZMB,HK2,INHBA,ISG20,KIDINS220,MAP4K4,NEO1,NPY1R,PCK1,PLK2,PTGS2,PTPN1,PTPRE,RASSF2,SMAD5,SMARCD1,STAT1,TNFAIP3,TNFAIP6	280 (23)
AMPK		complex	Inhibited	-2.945		0.000681	CCL2,CIITA,CLDN1,CXCL10,CYBB,FBXO32,GJA1,IDH3A,NCF1,PTGS2,STAT1,UCP2	257 (16)
HRG		other	Activated	2.236	bias	0.000682	C1QA,C1QC,CD83,FCGR1A,ITGAX
Klra4 (includes others)		transmembrane receptor		1.498	bias	0.000682	CCL4,CCL5,GPR65,TBX21,TYROBP	160 (10)
F10		peptidase		-0.497		0.000682	CCL2,F3,ICAM1,NFKBIA,TNFAIP3	225 (17)
DMD		other		1.067		0.00071	BLNK,CAPN3,CENPM,CYFIP2,DFNA5,FAM65B,FBXO32,MSI2,NDRG2,PFKM,PROX1,RAP1GAP2,RCSD1,SERPINB1,SLC24A5,TPM3
IFNGR1	0.661	transmembrane receptor	Activated	2.415		0.000712	CCL5,CXCL10,FAS,ICAM1,IDO1,IRF1,TBX21	225 (16)
nonylphenol		chemical toxicant		0.239	bias	0.000712	CCL2,CXCL10,FAS,IL10,LCP2,PTGS2,STK17B	174 (12)
BAPTA-AM		chemical reagent		-0.378		0.000712	AQP5,CCL2,CXCL10,CXCL11,ICAM1,MMP13,PTGS2	222 (17)
CEBPB		transcription regulator		1.219		0.000712	ABCB1,BCL2A1,BLNK,CCL2,CCL4,CCL5,CCR5,CSF3R,EFNB2,FAS,FGFR2,ICAM1,IGKC,IL10,IRF9,ITGAL,LCP2,LYN,MC2R,MMP13,MSR1,PCK1,PTGS2,RAC2,TIMP4,TLR8,TLR9,TNFAIP6	310 (18)
UPF2		other		1.664		0.000716	CLU,CYFIP2,NEO1,PTGS2,TNFAIP3,TSPAN12
LCK	0.733	kinase		1.432		0.000716	CD2,CD4,CD5,IRF1,ITGAL,ITGB2	209 (12)
eplerenone		chemical drug		-0.52		0.000716	CD68,CYBB,ICAM1,NCF1,NFKB1,PTGS2	274 (12)
Focal adhesion kinase		group		-0.881		0.000716	EFNB2,ICAM1,ICAM3,ITGB2,MMP13,SELL	210 (16)
PRKAA		group	Inhibited	-2.393		0.000716	CLDN1,CXCL10,NCF1,NCF2,PCK1,STAT1	165 (8)
cigarette smoke		chemical toxicant		1.093	bias	0.000717	CCL2,CCL4,CXCL10,DNAJB5,EPAS1,GCLC,GRB2,ICAM1,IL10,NFKB1,NQO1,OAS1,OAS2,OASL,PTGS2,PTPN1,SOD2,STAT1	248 (17)
5-azacytidine		chemical drug		0.604	bias	0.000723	ABCB1,CIITA,CLDN1,F3,FYN,HK2,INHBA,IRF8,ITGAL,MEF2A,PRF1,PTGS2,TUBB	196 (13)
CD38	0.434	enzyme	Activated	2.514	bias	0.000732	CSF2RB,EAF2,GBP2,GBP4,ICAM1,IGJ,ITGB7,MKRN3,NT5E,PFKP,PIM1,RASGRP2,S100A4,SELL,SLC16A3
clobetasol propionate		chemical drug		0		0.000739	CD40,FAS,GCLC,ICAM1	265 (13)
ebselen		chemical drug		0	bias	0.000739	GCLC,ICAM1,IDO1,PTGS2	208 (20)
CCL19	0.463	cytokine				0.000739	CCL19,CCR7,CXCL10,IL10	209 (13)
LYN	0.12	kinase		-0.277		0.000747	BCL2A1,C5AR1,CCL4,CCL5,CD22,CD40,ETS1,FCGR2B,FYN,NFKB1	198 (14)
TGFA		growth factor		-0.771		0.000747	BIRC3,CASP1,CCL2,CCL5,CXCL10,ICAM1,MMP13,PTGS2,TLR5,TLR9	239 (17)
androgen		chemical drug		1.134		0.000782	C4A/C4B,CX3CR1,CXCL13,ETS1,FGFR2,GJA1,INHBA,NFKBIA,PIM1,PRKCB,PTGS2,PTPN1,PTPRC,RUNX1,SOAT1	201 (12)
GLI2		transcription regulator				0.000797	CCL4,CCL5,CCR1,CCR5,CLEC7A,CXCL10,CXCR3,IL10,IL15,MMP13,PTCH1	209 (7)
5-hydroxytryptamine		chemical - endogenous mammalian		0.451	bias	0.000804	CCL2,CYBB,F2R,F3,ICAM1,MMP13,NCF2,PTGS2,UCP2	217 (18)
tyrphostin AG 1478		chemical - kinase inhibitor		-0.656	bias	0.000804	CCL2,F3,ICAM1,MMP13,NCF1,NCF2,PTGS2,RUNX1,TNFAIP6	262 (18)
NFKBIB		transcription regulator		0.053		0.000806	BCL2A1,CASP9,CASR,CCL2,CCL5,CD40,ICAM1,NFKBIA	217 (14)
eicosapentenoic acid		chemical drug		0.653		0.000825	CCL2,CD40,CD83,IL10,MMP13,NFKB1,PTGS2,SOAT1,SPI1,TNFRSF1B	276 (18)
TNFAIP3	0.429	enzyme		-0.555		0.000828	BIRC3,CXCL10,FAS,ICAM1,IL10,NFKBIA,TNFAIP3	203 (14)
PDGF BB		complex	Activated	2.191		0.000834	ADRA1D,CCL2,CCL8,EGR2,ETS1,F3,FRZB,FXYD5,GBP2,GHR,GJA1,HMGCR,HMGCS1,INHBA,PIM1,PLK2,PRSS35,PTGS2,RGS1,RGS2,SOD2,SPI1,SYK,TNFAIP3	270 (17)
MGEA5		enzyme		0		0.000838	CD302,CDCA7,CLDN1,CXCR3,CYFIP2,EFNB2,GDF11,HMGCR,HMGCS1,IDH3A,IL17RD,ITGB7,LPXN,PFKM,PRF1,PROM1,RASA3,SERPINB9,TSPAN12,TUBA4A
Fc gamma receptor		group		1.099		0.00086	CCL19,CD40,ICAM1,IL10,IRF8,TNFAIP3	261 (16)
HOXC8		transcription regulator		0.816		0.00086	ANKRD1,APP,CXCL10,ELMO1,NQO1,SLC16A3
tempol		chemical drug		0		0.00086	F3,ICAM1,NCF1,PTGS2,SOD2,UCP2	248 (17)
fluvoxamine		chemical drug				0.00086	CCR1,CCR5,CCR7,CD37,HTR7,IL27RA
bisindolylmaleimide I		chemical - kinase inhibitor		-0.639	bias	0.00087	BCL2A1,BIRC3,CLDN1,CLU,ICAM1,MMP13,NFKBIA,PTGS2,SAMSN1,SOD2,TJP2	237 (15)
cholecalciferol		chemical - endogenous mammalian		1.144		0.000908	ALOX5,CCL2,CCL5,CD209,CD38,CD40,CD83,CXCL10,IL10,ITGAX	279 (18)
BRCA1		transcription regulator		1.146		0.00091	CASR,CCL5,FAS,FEN1,IFIT1,IFIT2,IFIT3,IFITM1,MX1,NQO1,STAT1,STC1,TAP1,TP63	213 (16)
CXCL12		cytokine	Activated	2.239		0.00091	CCL2,CCL5,CD3G,CXCL10,CXCR6,FYN,HCLS1,ICAM1,IFNAR2,IRF6,ITGAL,ITGAX,LCP2,MMP13,PTGS2,TNFRSF1B	238 (19)
PRKCB	0.588	kinase		1.359		0.000913	APP,CD40,CD83,ICAM1,IL10,PRKCB,PTGS2,SOD2	209 (14)
MAP2K7		kinase				0.000913	ANGPT2,BIRC3,CCL5,CXCL10,EFNB2,FAS,GJA1,MAP2K4	238 (15)
TCF12		transcription regulator				0.000913	AATF,BLNK,CD4,ELF4,GJA1,IL10RA,IL7R,PTPRCAP	27 (3)
CLEC11A		growth factor				0.000913	ALOX5,CCL4,CCR5,CD244,EGR2,NFKB1,SPI1,TSC22D1
blinatumomab		biologic drug				0.000941	CCL2,CCL4,IL10
Cdk		group				0.000941	CCL2,CCL5,CXCL10	186 (5)
FES		kinase				0.000941	CSF3R,ITGA4,ITGAX	106 (5)
miR-219a-5p (and other miRNAs w/seed GAUUGUC)		mature microrna				0.000941	ALOX5,ELOVL7,TNFRSF1B
TAF10		transcription regulator				0.000941	DIO1,GHR,HLA-DRA	126 (7)
Hrg		other				0.000941	ANGPT2,CCL2,IL10
RARA		ligand-dependent nuclear receptor		1.233		0.000943	CD38,EGR2,HOXD10,IRF1,ITGA4,MAFB,OAS1,PCK1,PTGS2,STAT1,TP63,UBA7	315 (17)
GPX1		enzyme		-1.912		0.000957	CCL4,CXCL10,CYBB,EMR1,FAF1,FAS,SOD2	264 (16)
NPC1		transporter	Inhibited	-2.168		0.000957	CD68,HMGCR,ITGAX,PTGS2,S100A8,STAT1,STAT2	259 (18)
SPIB		transcription regulator	Activated	2.538	bias	0.000999	BLNK,CCR2,CCR5,CD209,CD244,CD300C,EGR2,IKZF3,MARCH1,P2RY10
parthenolide		chemical drug		-1.387		0.00103	ANKRD1,CASP1,CCL2,CCL5,PTGS2,SOD2	177 (13)
GJA1	-0.496	transporter	Inhibited	-2.407		0.00103	CCL2,CD40,GJA1,GJC2,ICAM1,IL10	233 (17)
ZBTB7B		transcription regulator				0.00103	CD4,CD8A,CD8B,IL10,ITGAE,PRF1
ATM		kinase		0.83		0.00103	CLU,FAS,IRF1,MICA,PPP2R2C,PSME2,TNFAIP3,TNFSF9	194 (11)
triptolide		chemical drug		0.543		0.00103	CCR5,FAS,ICAM1,IL10,MKI67,NFKB1,PTGS2,TLR2	190 (13)
PTGER1		g-protein coupled receptor		1.992		0.00104	EGR2,ICAM1,IL10,PTGS2	280 (16)
Ifna		other		1.949	bias	0.00104	IFIT2,IRF1,ISG15,OAS1	161 (7)
leukotriene C4		chemical - endogenous mammalian		0.967	bias	0.00104	CCL2,CCL4,EGR2,PTGS2	255 (19)
isopentenyl diphosphate		chemical - endogenous mammalian		-0.591		0.00104	CCL4,CCR1,CCR2,CCR5	225 (9)
sulfasalazine		chemical drug		-1.953	bias	0.00104	GZMB,ICAM1,MICA,NFKBIA	217 (14)
CCL3L3		cytokine				0.00104	CCL4,CCL5,CD40,CXCL10	201 (10)
PAX3		transcription regulator				0.00108	APP,CLU,DUSP2,EGR2,F3,HLA-DRB1,ICAM2,IL7R,MEST,OLFM1,PTPN3,RASSF2,SLA,SRGN,TJP2,TRIM14,TSC22D1
KDM6B		other		1.067	bias	0.00109	CCL5,CD40,ITGAL,OASL,TP63	184 (9)
Ikb		group		-0.254	bias	0.00109	CCL2,ICAM1,NFKB1,PTGS2,TNFAIP3	260 (14)
mezerein		chemical - endogenous non-mammalian				0.00109	IFIH1,IFIT1,IRF9,MX1,OAS2
RAC2	0.731	enzyme				0.0011	CCL4,CCR5,CD244,EFNB2,EGR2,NFKB1,TSC22D1
MIF		cytokine		0.219		0.00111	C3AR1,CCL2,CCL4,CD84,F2R,GZMB,ICAM1,MMP13,PTGS2	187 (15)
FOXP3		transcription regulator		-1.863		0.0012	CCR2,FEN1,ICOS,IL10,IL7R,ITGAE,NT5E,RGS1,SELL,TNFAIP3	263 (14)
GATA1		transcription regulator		1.698		0.00122	ALOX5,ANGPT2,ARHGAP4,CCL5,CCR1,CDKN2C,CNN3,CYBB,ETS1,FYB,IL7R,ITGAX,MS4A2,PIM1,PLEK,PTPN6
(+)-MK-801		chemical drug		-0.251		0.00123	ACVR2A,APP,GJA1,ICAM1,IL10,NFKBIA,SELL,STXBP1,SYT3	230 (16)
APOA1		transporter		-0.754		0.00126	APP,CCR2,CYBB,ICAM1,PTGS2,SOD2,TLR2	271 (15)
Collagen(s)		complex				0.00126	C3AR1,C4A/C4B,C5AR1,CD68,GZMA,MMP13,PRF1	178 (6)
FOXO3		transcription regulator		1.426		0.0013	CLDN1,CXCL10,EGR2,FBXO32,FGFR2,HMGCR,IL10,MAX,MKI67,MMP13,NFKBIA,SOD2,TNFRSF1B,TXNIP,UCP2	302 (17)
F2R	0.473	g-protein coupled receptor		0.096	bias	0.0013	ANGPT2,CCL2,F2R,F3,GJA1,ICAM1,PTGS2,TNFAIP3	277 (22)
lipoarabinomannan		chemical - endogenous non-mammalian	Activated	2	bias	0.00135	CCL4,CCR5,ICAM1,IRF1,STAT1	311 (15)
pristane		chemical toxicant		1.412	bias	0.00135	CCL19,CXCL10,ISG15,PTGS2,TLR3
IL17a dimer		complex		1.397	bias	0.00135	CCL2,CCL4,CCL5,CXCL11,IL10	183 (10)
Secretase gamma		complex		1.209		0.00135	APP,BATF,CD83,IL10,RELN	160 (7)
MST1		growth factor		-0.223		0.00135	FAS,IL15,IRF8,MSR1,PTGS2	274 (18)
SREBF1		transcription regulator		-1.103	bias	0.00137	ACSL1,CAPZB,CXCL10,ELOVL7,FAS,HK2,HMGCR,HMGCS1,IL10,NCF2,PCK1,PTGS2,RPS24,SQLE,STXBP1,UCP2	274 (18)
nitrofurantoin		chemical drug		0.839		0.00138	C4A/C4B,CAPN6,CFI,CLU,CTSS,CXCL10,FAS,HMGCR,HMGCS1,IL10,NFKBIA,NQO1,PRKCB,STMN1,TUBB
ZFP91		transcription regulator				0.00138	CCL19,TNFSF13B
SAMHD1	0.447	enzyme				0.00138	MX1,SAMHD1
soy isoflavones		chemical drug				0.00138	MKI67,PTGS2
CBP-ICSBP-IRF-1-PU.1		complex				0.00138	CYBB,NCF2
PBK		kinase				0.00138	BIRC3,NFKB1	163 (8)
ELMO1	0.452	other				0.00138	DOCK2,IL10
BIN1		other				0.00138	APP,IDO1
zileuton		chemical drug				0.00138	ICAM1,PTGS2
methylprednisolone acetate		chemical drug				0.00138	MMP13,PTGS2	199 (7)
all-trans-4-Oxo-retinoic acid		chemical - endogenous mammalian				0.00138	CD38,ITGAX
epoxyeicosatrienoic acid		chemical - other				0.00138	ALOX5,PTGS2
zymosan A		chemical - endogenous non-mammalian		1.954	bias	0.00141	CD40,FAS,IL10,SAA1	236 (13)
PTPRE	0.599	phosphatase		1		0.00141	INHBA,MARCO,SLA,TSC22D1
tert-butyl hydroperoxide		chemical toxicant		0.152	bias	0.00141	CASP9,CLU,FAS,GJA1	264 (12)
PSMB10		peptidase				0.00141	IL10,NFKBIA,TBX21,TNFAIP3	114 (7)
manganese		chemical - endogenous mammalian				0.00141	C5AR1,GOLIM4,PTGS2,SOD2	161 (9)
SELP		transmembrane receptor		0.478		0.00143	BCL2A1,BST1,CCL2,CCL4,F3,SERPINB9	250 (11)
TCF		group				0.00144	ABCB1,AIM1,ECM1,GJA1,IDO1,IFITM1,PTCH1,PTGS2,SAA1,TSC22D1	191 (11)
lovastatin		chemical drug	Inhibited	-2.917		0.00149	CCL2,CIITA,COTL1,ENC1,HMGCR,HMGCS1,IL10,IRF1,MKI67,PTGS2,TBX21,TNFRSF8	237 (18)
POU2F1		transcription regulator				0.00149	ACSL1,CD79A,CD79B,GBP2,HK3,HLA-DRA,ICAM1,IGKC,NFKB1,SAA1,SERPING1,TNFAIP3
HDAC3		transcription regulator				0.0015	ALOX5,BIRC3,CXCL10,DIO1,GDF11,ICAM1,NFKBIA,PTGS2,TLR9	189 (13)
SMO		g-protein coupled receptor				0.0015	DIO1,FAS,LIMD2,MTMR7,PRSS35,PTCH1,RAI14,RUNX1,S100A8	146 (7)
MAPK8		kinase		0.876		0.00154	ABCB1,BIRC3,CCL5,CXCL16,CYBB,ETS1,IL10,MMP13,MSR1,PTCH1,PTGS2,TBX21,TLR2,TNFAIP3	281 (19)
SP600125		chemical - kinase inhibitor		-1.694		0.00158	ABCB1,ALOX5,CCL2,CCL4,CCL5,CD83,CXCL10,CXCL16,F3,FAS,ICAM1,IL10,IL15,ISG15,MMP13,PTGS2,SOD2	185 (14)
TCF3		transcription regulator		0.711		0.0016	AATF,BLNK,CD3E,CD4,CD5,CD79A,CD79B,CD8B,CDKN2C,FGFR2,GPLD1,ICOS,IL7R,MKI67,PFKP,POU2AF1,PTPRCAP,WBP5	27 (3)
LITAF		transcription regulator				0.0016	CCL5,CCL8,IL10	219 (14)
OPRD1		g-protein coupled receptor				0.0016	APP,GZMB,PRF1	149 (7)
TSPO		transmembrane receptor				0.0016	ICAM1,SOD2,VDAC1
Klrk1		other				0.0016	CCL4,CCL5,IL10	207 (15)
NCR3		transmembrane receptor				0.0016	CCL4,CCL5,CD3E	155 (9)
CYBA		enzyme				0.0016	CYBB,EPAS1,SOD2
PGR		ligand-dependent nuclear receptor		1.556		0.00164	ACSL1,BIRC3,CCL8,ENC1,EPAS1,F3,FKBP5,ICAM1,NFKBIA,PFKP,PTGS2,RASSF2,RUNX1,STAT1	334 (21)
TRPV4		ion channel		1.387	bias	0.00165	AQP5,CCL5,CXCL10,FAS,TLR2	187 (9)
TICAM2	0.474	other		0.487		0.00165	CCL4,CCL5,CXCL10,IRF1,S100A8	205 (17)
bafilomycin A1		chemical drug		-1.109		0.00165	CD40,CXCL10,IDO1,NFKBIA,PTGS2	276 (14)
JAK inhibitor I		chemical - kinase inhibitor		-1.387		0.00165	CD38,CXCL10,CXCL11,CXCL9,PTGS2	211 (15)
diosgenin		chemical - endogenous non-mammalian		-1.432		0.00165	ALOX5,F3,HMGCR,HMGCS1,PTGS2	97 (4)
CLDN6		other				0.00165	CLDN1,CLDN11,CLDN8,EIF2AK4,TGM3
Hsp70		group		0.832		0.00167	CD40,CD83,GZMB,ICAM1,IL15,NFKBIA	253 (13)
NLRP12		other		0.297		0.00167	CASP1,CXCL13,HLA-C,HLA-F,ICAM1,PSMB8	271 (13)
CD80		transmembrane receptor		0.114		0.00167	FAS,ICAM1,ICOS,IDO1,IL10,TBX21	306 (18)
NR3C2		ligand-dependent nuclear receptor		1.093		0.00168	BCL2A1,CNN3,CYFIP2,FKBP5,GHR,ICAM1,NDRG2,PTGS2,PTPRCAP,RGS2,TUBA4A	299 (18)
ERBB2		kinase		-0.942		0.00174	ADAM8,ADORA3,AIM1,BIRC3,CADM1,CCL4,CCL5,CDKN2C,CLU,CXCL10,ETV6,F2R,FEN1,GBP6,GHR,GJA1,IGJ,IRF6,MAOA,MKI67,MMP13,NFKB1,PLAC8,PROM1,PSMB9,PTGS2,PTPN1,RALB,RASA3,RNF149,S100A4,SPARCL1,SQLE,STK17B,TAP1,TAP2,TSC22D1,WBP5,ZWINT	296 (21)
miR-155-5p (miRNAs w/seed UAAUGCU)		mature microrna		-1.012	bias	0.00175	ARL10,CASP1,CCL4,CD209,CLDN1,ETS1,LCLAT1,MAFB,MSI2,MYD88,NT5E,RAI14,SLA,SPI1
valproic acid		chemical drug		-0.317		0.00175	ATP2A3,CASP9,CCL2,CCR1,CD209,CD40,CD83,CDCA7,CENPM,CYP2R1,ETV6,FAS,FNBP1,HMGCS1,ICAM1,MICA,MMP13,NFATC2IP,P3H2,PPP2R2C,PSMB8,PSMB9,PSME2,PTGS2,RCL1,S100A4,SMAD9,SPI1,SQLE	276 (15)
captopril		chemical drug		0.659		0.00181	C4A/C4B,CAPN6,CLU,F3,MAOA,PSMB8,PTGS2,SERPING1,TMSB10/TMSB4X	151 (7)
TRAF2		enzyme		0.513		0.00181	BIRC3,CCL2,CCL5,CCR1,FAS,ICAM1,MPEG1,NFKB1,TNFAIP3	157 (12)
RGS1	0.666	other	Activated	2		0.00186	IL15,IL15RA,INHBA,SLA
poly dA-dT		chemical reagent		1.964	bias	0.00186	CCL5,CXCL10,NFKBIA,ZBP1	244 (15)
Fcgr3		group		1.941		0.00186	ITGAL,ITGAX,ITGB2,TBX21	136 (7)
ITGAL	0.696	transmembrane receptor		1.225		0.00186	IL10,ITGA4,ITGAL,ITGB2	262 (14)
1'-acetoxychavicol acetate		chemical reagent		-1	bias	0.00186	BCL2A1,BIRC3,ICAM1,PTGS2	175 (13)
PLCG2		enzyme				0.00186	BCL2A1,ICAM1,IFIT2,PTGS2	206 (13)
RAG1		enzyme				0.00186	CD2,CD4,CD5,CD79A
RFX5	0.517	transcription regulator				0.00186	B2M,HLA-DMB,HLA-DRA,HLA-DRB1
F2RL1		g-protein coupled receptor		-1.109	bias	0.00186	CCL2,F3,FAS,IL10,MSC,PTGS2,TXNIP	268 (15)
N-cor		group		-1.342	bias	0.00186	ACSL1,CCL5,CCR1,CXCL10,MMP13,PCK1,PTGS2	280 (18)
IL23		complex	Activated	2.353	bias	0.00194	CCR2,ICOS,IL10,TBX21,TLR2,TLR3	279 (14)
ibuprofen		chemical drug		0.832		0.00194	APP,CYBB,EPAS1,MMP13,PTGS2,PTPRC	260 (17)
CGS 21680		chemical reagent		0.268		0.00194	CCL4,CCL5,F3,IL10,PTGS2,RGS2	194 (13)
linolenic acid		chemical - endogenous mammalian		-0.555		0.002	ACSL1,CLU,ICAM1,NFKBIA,UCP2	235 (10)
ETS2		transcription regulator		1.293	bias	0.00202	CD79A,FGF1,ICAM1,MMP13,MSR1,SYK,TFEC,TLR9	75 (4)
CEBPD		transcription regulator		0.269		0.00202	BCL2A1,CLU,CSF3R,IL10,ITGAX,MMP13,PTGS2,TLR8,TLR9,TNFAIP6	201 (10)
streptozocin		chemical drug		0.305		0.00205	ABCB1,ANGPT2,CASR,CLU,FAS,FBXO32,ICAM1,IL10,MC2R,MSR1,NCF1,NQO1,NT5E,PCK1,PTGS2,SOD2,VDAC1	239 (16)
SMAD4		transcription regulator		-0.208		0.00205	ACKR1,ANGPT2,CCL2,CD79A,GJA1,ICAM1,IL10,ITGB7,MMP13,NFKBIA,PTGS2,PTPRC,RUNX1,SPI1,TBX21,TNFAIP6,TPM3	193 (15)
2-bromoethylamine		chemical reagent	Activated	2.646	bias	0.00211	C4A/C4B,CAPN6,CLU,FXYD5,TMEM173,TMSB10/TMSB4X,TUBB
DETA-NONOate		chemical reagent		0.074		0.00211	BIRC3,FAS,HMGCR,ICAM1,MICA,PTGS2,S100A8	274 (17)
RETNLB		other	Activated	2.333	bias	0.00218	CCL2,CCL5,CCR1,CCR2,CCR5,FRZB,STK17B,TLR2,UBE2T	246 (9)
rottlerin		chemical toxicant		-0.454	bias	0.00218	BIRC3,CIITA,CLDN1,ICAM1,IL10,MMP13,PTGS2,RGS2,TJP2	206 (17)
linoleic acid		chemical - endogenous mammalian		0.342		0.00224	APP,CLU,ICAM1,NCF1,NFKBIA,PTGS2,S100A8,UCP2	312 (18)
R5020		chemical reagent				0.00224	BIRC3,FKBP5,IFIT3,IFIT5,RGS2,SAA1,STAT1,TXNIP	128 (6)
conjugated linoleic acid		chemical drug		1.367		0.00225	CCR5,FCGR2B,IL10,IL10RA,ITGB2,PTGS2	184 (10)
zVAD-FMK		chemical - protease inhibitor		-0.339		0.00225	BCL2A1,BIRC3,CASP1,CCL2,CD40,PSMB9	210 (13)
actinomycin D		chemical drug		-0.208		0.00227	APP,AQP5,CCL2,CD38,EPAS1,ETS1,F3,FAS,IFNGR1,IL7R,IRF1,MAOA,PTGS2,RGS2,TAP1,TLR2,TNFRSF1B	245 (14)
Lh		complex		1.294		0.00232	ARL6IP5,CASP9,CYFIP2,FKBP5,GBP1,GJA1,GNLY,HK2,KIDINS220,MAP4K4,PTGS2,PTPN1,PTPRE,RUNX1,SMARCD1,SOD2,STAT1,TNFAIP3,TNFAIP6	286 (23)
imatinib		chemical drug		1.442		0.00239	APP,BLNK,CDKN2C,CYBB,IGKC,ITGAX,LYN,MICA,TNFSF13B	233 (8)
curcumin		chemical drug		-0.47		0.0024	ABCB1,ALOX5,APP,BIRC3,CCL2,CCL5,CXCR3,ETS1,F3,FAS,FYN,ICAM1,IL10,MMP13,NEO1,NFKB1,NFKBIA,NQO1,PIM1,PTGS2,SERPINB1,TLR2,UBA7,UCP2	174 (14)
IL7R	0.598	transmembrane receptor	Activated	2.236		0.00241	CCR7,CD5,CD79A,PIM1,SELL	81 (3)
chrysotile asbestos		chemical toxicant		-0.254	bias	0.00241	CTSS,GCLC,IGJ,ITGAX,MMP13	137 (7)
IGFBP3		other		-0.418		0.00241	CCL4,ICAM1,LYVE1,MMP13,STAT1	260 (16)
LRP1		transmembrane receptor		-0.937		0.00241	APP,C1R,CCL4,PTGS2,SERPING1	279 (20)
HSP90B1		other				0.00241	CD40,ITGA4,ITGAL,ITGB2,TLR2	284 (16)
CXCL2		cytokine		1.998	bias	0.00241	CCL4,CCL5,CXCL10,ICAM1	211 (15)
Iga		complex		0.346		0.00241	CXCL10,FCGR1A,FCGR2B,IL10	288 (16)
BIRC3	0.369	enzyme		-0.762		0.00241	BIRC3,CCL2,ICAM1,NFKBIA	193 (14)
erythromycin		chemical drug		-1.131		0.00241	ICAM1,IL10,TLR2,TLR3	239 (12)
C1QA	0.457	other				0.00241	C3AR1,C5AR1,F2R,F3
Tcf7		transcription regulator				0.00241	CD3E,CD4,IL7R,TBX21
ganglioside GD1a		chemical - endogenous mammalian				0.00249	CD40,IL10,PTGS2	180 (13)
abatacept		biologic drug				0.00249	ICOS,IDO1,SELL	106 (7)
BCG vaccine		biologic drug				0.00249	CCL2,IL10,PTGS2	146 (7)
tryptase		group				0.00249	CXCL10,F2R,TNFAIP3
ITGA4	0.542	transmembrane receptor				0.00249	ITGA4,RAC2,TNFAIP3
TREX1		enzyme				0.00249	CXCL10,IFIT2,ISG15
PCBP2		other				0.00249	CSF3R,STAT1,STAT2	98 (5)
CCL7		cytokine				0.00249	F3,ICAM1,IL10	178 (10)
DEK		transcription regulator				0.00249	BIRC3,CSF3R,NFKBIA	151 (7)
NCX-4040		chemical drug				0.00249	GCLC,NQO1,PTGS2	210 (10)
PD 168393		chemical - kinase inhibitor				0.00249	CCL2,CCL5,CXCL10	225 (17)
palmitoyl-Cys((RS)-2,3-di(palmitoyloxy)-propyl)-Ala-Gly-OH		chemical reagent				0.00249	ICAM1,PTGS2,TLR2	204 (12)
ERG		transcription regulator		1.155	bias	0.0025	ARHGAP4,BIRC3,DNMBP,DOCK2,ELMO1,ETS1,FKBP5,FYN,ICAM1,ICAM2,PIM1,PLEK,PTPN6,WDR91,WIPF1,WNT2
tetrachlorodibenzodioxin		chemical toxicant		-1.453		0.00253	ABCB1,BLNK,CCL5,CRLF3,DCLK3,FAS,HOXD10,HUNK,IL10,IL10RA,ITGAL,ITGAX,ITGB7,KCNA3,MARCO,MMP13,NCF4,NMT2,NQO1,PCK1,PJA1,PTGS2,S100A4,S100A8,SAA1	215 (15)
ciglitazone		chemical drug		-1.593		0.00261	CCL2,CCL5,CIITA,CYBB,HLA-DRA,ICAM1,IL10,NFKBIA,PTGS2	204 (14)
NEUROG1		transcription regulator		0.378		0.00273	EPAS1,FAM65B,INHBA,LCP1,MEST,NEO1,PLK2,S100A4
12-(3-adamantan-1-yl-ureido) dodecanoic acid		chemical reagent		-0.816		0.00273	BIRC3,CASP9,CD40,FAS,IL10,NFKB1,TNFRSF1B,TP63
CREB1		transcription regulator		0.957		0.00277	ACVR2A,CCL4,CD3D,CD4,CD68,CD79A,CIITA,CYFIP2,ECM1,EGR2,ETV6,FAM65B,FGFR2,GDF11,HLA-DRA,HMGCR,HMGCS1,INHBA,MEST,MMP13,NEO1,PCK1,PLXNC1,PRCP,PTGS2,RGS2,SH3KBP1,SOD2,STC1,STMN1,TLR9,TMEM74,WBP5	233 (8)
suramin		chemical drug		1.176		0.00286	ATP2A3,CCL2,CD40,F3,PTGS2	198 (15)
FOS		transcription regulator		0.201		0.00294	ABCB1,C3AR1,CADM1,CCL2,CD244,CD68,CLU,CXCL16,EEA1,EGR2,F3,FARS2,FRZB,GJA1,ICAM1,IL10,LTBP1,MAOA,MAP4K4,MMP13,MMRN1,NCF2,NQO1,PLK2,PTGS2,RALB,RPS24,RUNX1,S100A8,SERPINB9,SMAD5,STMN1,TUBB	233 (13)
PTPRJ		phosphatase		1.134	bias	0.00298	CCL4,INHBA,MARCO,OASL,PTGS2,SLA,TSC22D1	233 (10)
adenosine		chemical - endogenous mammalian		0.454		0.00298	CCL5,CX3CR1,ICAM1,IL10,ITGB2,PTGS2,TXNIP	222 (18)
Gsk3		group		-0.309		0.00301	CD40,HMGCR,ICAM1,IL10,MICA,PTGS2,STAT1,TNFAIP3	210 (15)
IL-17f dimer		complex	Activated	2	bias	0.00306	CCL2,CCL4,CCL5,IL10	88 (4)
IRAK3		kinase	Activated	2		0.00306	BCL2A1,NFKBIA,SOD2,TNFAIP3	246 (13)
C5		other		1.969	bias	0.00306	C5AR1,CCL4,IL10,ITGB2	249 (10)
arecoline		chemical drug		1.94		0.00306	F2R,MAOA,S100A4,TNFRSF1B
triclosan		chemical drug		1		0.00306	CYBB,NCF1,NCF2,NQO1
nimesulide		chemical drug		0.943		0.00306	APP,CDKN2C,NCF1,PTGS2	232 (12)
PPP2R5C		other		-1	bias	0.00306	BCL2A1,BIRC3,NFKB1,TNFAIP3	182 (9)
TNFSF14		cytokine				0.00306	BIRC3,CD40,CXCL10,ICAM1	237 (15)
SP3		transcription regulator				0.00306	ABCB1,ACSL1,ANGPT2,CD40,CDKN2C,F2R,F3,FAS,GHR,IL10,NCF2,PTGS2,PTPN1,SOD2,STAT1,TLR2	260 (16)
sirolimus		chemical drug		-1.314		0.0031	APP,B2M,BCL2A1,CCR5,CCR7,CD209,CD40,F3,FAS,GCLC,ICAM1,IL10,IL16,IRF9,ISG15,MMP13,PIM1,PML,PROM1,RPS24,S100A4,SELL,SQLE,STAT1,STMN1,TBX21,TPM3,UCP2	334 (21)
ADCYAP1		other	Inhibited	-2.223		0.00312	CCL4,CCL5,CD40,CNN3,CXCL10,EGR2,FGFR2,IL10,IRF1,MEST,MREG,NFKBIA,NPY1R,NQO1,SERPINB1,TMSB10/TMSB4X,TSC22D1,UCP2	234 (18)
Ca2+		chemical - endogenous mammalian		0.808		0.00317	ABCB1,APP,AQP5,CASR,CCR2,CD83,DNASE1L3,HMGCR,ICAM1,IL10,IRF1,MEF2A,MSR1,NAPSA,NFKBIA,PTGS2,S100A8,STC1,TNFSF9	265 (18)
MTOR		kinase		0.133		0.00331	CASP1,CASP9,CCR7,CD274,CD40,CNP,FAF1,IL10,IRF1,OAS1,PFKP,PTPN6,SELL,SERPINB1,SLC16A3,SND1,STAT1,TBX21,TLR5	298 (15)
MAP2K1		kinase		1.74	bias	0.00332	ABCB1,BCL2A1,BIRC3,CAPN3,CCL2,CCL4,CCL5,CD274,EGR2,F2R,F3,NFKBIA,PIM1,PTGS2	251 (14)
mir-27		microrna		-1.043		0.00332	ABCB1,GRB2,IL10,MAP2K4,PTGS2,RUNX1,SMAD9	289 (20)
IL27RA	0.575	transmembrane receptor		0.849		0.00338	CCR5,FAS,IL10,STAT1,TBX21	242 (14)
IL17F		cytokine		0.692	bias	0.00338	CCL2,CXCL10,ICAM1,MMP13,PTGS2	235 (17)
ganglioside GD3		chemical - endogenous mammalian				0.00363	CD40,ICAM1,IL10	161 (9)
NEK7		kinase				0.00363	CXCL10,ISG15,PTGS2
MTORC2		complex				0.00363	CCL2,IFIT2,ISG15
N(2)-(gamma-D-glutamyl)-meso-2,2'-diaminopimelic acid		chemical reagent				0.00363	CCL5,ICAM1,ITGB2
Ferritin		complex				0.00363	CCL5,ICAM1,NFKBIA	184 (10)
IL10RB		transmembrane receptor				0.00363	ICAM1,IL10,SAA1	191 (11)
MAPKAP1		other				0.00363	IFIT2,OAS2,PHF11	138 (7)
VEGFC		growth factor				0.00363	FLT4,PROX1,PTGS2
NEK6	0.359	kinase				0.00363	CXCL10,PTGS2,RGS1
HPSE		enzyme				0.00363	CCL2,F3,PTGS2	230 (19)
mesalamine		chemical drug				0.00363	CD274,PTGS2,SOD2	164 (10)
saturated fatty acid		chemical - other				0.00363	CCL2,IL10,PTGS2	212 (15)
YBX1		transcription regulator		0.041		0.0037	ABCB1,CCL5,F3,HLA-DRA,PTGS2,RELN,ZAP70
rotenone		chemical toxicant		-0.478		0.0037	BIRC3,CYBB,GJA1,HTR1B,PTGS2,SELL,UCP2	229 (19)
BID		other	Activated	2	bias	0.00382	C3AR1,C5AR1,CTSS,ITGAX
CCL4	0.629	cytokine		0.152		0.00382	CCL2,CCR1,CCR5,CD40	254 (16)
CD200		other		-0.781		0.00382	IDO1,IL10,ITGAL,TLR2	268 (13)
IRF6	-0.456	transcription regulator		1.524	bias	0.00383	CCL2,IL10,NLRP3,PLA2G2D,PTGS2,SOD2	212 (14)
Ro31-8220		chemical - kinase inhibitor		-0.511	bias	0.00383	CCL2,CLDN1,ICAM1,LAT,PRKCQ,PTGS2	251 (17)
ANXA1		enzyme		-0.331		0.00396	CCL2,ITGB2,PTGS2,SELL,TIFA	273 (16)
SHC1		kinase		-0.626		0.00396	CCR7,ICAM1,MEF2A,NQO1,SOD2	205 (16)
SRC		kinase		1.399		0.00398	CCL2,CXCL10,F2R,F3,GBP1,GCLC,GJA1,ICAM1,NFKB1,NQO1,PTGS2	275 (18)
phosphatidylethanolamine		chemical - endogenous mammalian				0.00404	STAT1,STAT2
alloxan		chemical reagent				0.00404	CCL2,ICAM1	180 (10)
chondroitin sulfate B		chemical - endogenous mammalian				0.00404	CXCL10,ICAM1	162 (10)
DEFA1 (includes others)		other				0.00404	CASP1,CD4
CpG ODN 1555		chemical reagent				0.00404	IL15,IL15RA
G6PC3		phosphatase				0.00404	CYBB,NCF1
bis(4-hydroxycinnamoyl)methane		chemical - endogenous non-mammalian				0.00404	TLR2,TLR3
SLA	0.701	other				0.00404	CD3E,SLA
GNLY	0.793	other				0.00404	CCL2,CCL5
TRD		other				0.00404	FCER1G,NT5E
HSPB3		other				0.00404	CCL2,ICAM1
MKNK2		kinase				0.00404	IFIT2,ISG15
MLST8		other				0.00404	IFIT2,ISG15	21 (3)
GNG2	0.468	enzyme				0.00404	F2R,NFKB1	94 (7)
VDAC1	-0.294	ion channel				0.00404	APP,VDAC1
ERC1		other				0.00404	NFKBIA,PTGS2	145 (7)
IL20RA		transmembrane receptor				0.00404	ICAM1,IL10	146 (7)
HERC5		enzyme				0.00404	CCL5,IFIT2	167 (6)
maraviroc		chemical drug				0.00404	CCL4,CXCL10	77 (3)
minodronate		chemical drug				0.00404	CCL2,ICAM1
adapalene		chemical drug				0.00404	IL10,TLR2
salsalate		chemical drug				0.00404	NCF1,NFKBIA
mycophenolate mofetil		chemical drug				0.00404	CCL2,ICAM1	213 (11)
acacetin		chemical - endogenous non-mammalian				0.00404	FAF1,PTGS2
phosphorothioate oligodeoxynucleotide		chemical - other				0.00404	CCL4,TLR9
N-butyldeoxynojirimycin		chemical drug				0.00404	ICAM1,MSR1	112 (3)
thioctic acid		chemical drug		0.647		0.00411	ANGPT2,CCL2,ICAM1,IL10,NQO1,SOD2,UCP2	253 (15)
2-deoxyglucose		chemical drug		-0.464		0.00411	ABCB1,APP,MICA,MMP13,PTGS2,SOD2,TXNIP	257 (16)
pravastatin		chemical drug				0.00411	CCL2,CD40,COTL1,ENC1,GJA1,ICAM1,IL10	202 (16)
trans-hydroxytamoxifen		chemical drug	Inhibited	-2.137		0.00425	ASB9,BLNK,CLU,ENC1,GCLC,IRF6,KYNU,PLK2,SERPINB9,STC1,STXBP1
phenacetin		chemical drug	Activated	2.433	bias	0.00433	BIRC3,CAPN6,CLU,PSMB8,RFTN1,TMSB10/TMSB4X
docetaxel		chemical drug		-0.075		0.00433	CASP9,CXCL10,CXCL11,IL10,PIM1,PTGS2	204 (15)
HOXC6		transcription regulator		-1.117		0.00433	ABCB1,CASP1,CNTN1,FAM49A,FGFR2,RUNX1
RIPK2		kinase	Activated	2.759		0.00435	ACSL1,CCL5,CD40,CXCL10,HMGCR,ICAM1,SLC2A6,SOD2	188 (15)
RAC1		enzyme		0.142		0.00435	ABCB1,ANKRD1,CIITA,FAS,ICAM1,IL10,MMP13,PTGS2,SOD2,STAT1	262 (16)
PTH		other		-1.112		0.00449	CCL2,EFNB2,EGR2,GJA1,MMP13,NDRG2,PPP1R1B,PTGS2,RGS1,RGS2,RUNX1,STC1,TJP2	273 (22)
zymosan		chemical - endogenous non-mammalian		0.39	bias	0.00454	CCL4,CCL5,CD40,IL10,PTGS2,SPN,TLR2	201 (16)
thalidomide		chemical drug		-0.447	bias	0.00461	ANGPT2,APP,BIRC3,ICAM1,PIM1	268 (18)
BRD4		kinase		1	bias	0.00463	CCR1,CD4,IL7R,KCNA3,LCK,MAP4K1,NQO1,PIM1,RAI14
ERBB4		kinase		-1.767		0.00463	CADM1,CCL2,EFNB2,GHR,GJA1,PTGS2,RASA3,SPARCL1,WNT2	301 (21)
apicidin		chemical - endogenous non-mammalian	Activated	2		0.0047	ATP2A3,CCR1,FAS,ITGB7
CEP-1347		chemical drug		0.152		0.0047	CCL4,CCL5,MAP2K4,PTGS2	264 (16)
CBX7		other		0	bias	0.0047	ANKRD1,CLDN1,CTSS,KYNU
W7		chemical reagent		-1.951	bias	0.0047	BIRC3,CCL2,CD83,IL10	253 (14)
ANGPT2	-0.463	growth factor		1.283		0.0048	C1R,CCL5,CD68,ETS1,FAS,FEN1,HMGCS1,ICAM1,LYN,NCF1,PTGS2,SERPING1,SOD2,TLR3,TXNIP	296 (20)
niacinamide		chemical - endogenous mammalian		-1.067		0.00488	CCL2,CD40,ICAM1,IL10,IRF1,PTGS2	238 (17)
ETV5		transcription regulator				0.00488	CLDN1,FXYD5,ICAM1,ICAM2,PKP2,TJP2
AHR		ligand-dependent nuclear receptor		1.078		0.00489	APP,CCL5,CD38,CDKN2C,CXCL10,DCLK3,DIO1,FAS,FGFR2,HMGCR,HUNK,IKZF3,IL10,IRF1,LTBP1,NMT2,NQO1,PCK1,PJA1,PTGS2,SAA1,SOD2	290 (19)
RUNX2		transcription regulator		-0.206		0.005	AMBN,C4A/C4B,CCR2,CCR5,CIITA,FGFR2,ITGAL,MKI67,MMP13,RUNX1
EPHB1		kinase				0.00505	EGR2,PCK1,PTGS2	260 (19)
Stat1-Stat2		complex				0.00505	IRF1,OAS1,TLR3
WHSC1		enzyme				0.00505	IGF2BP2,OAS1,STAT1
IL9R		transmembrane receptor				0.00505	GZMA,PIM1,SELL	175 (7)
NCR1		transmembrane receptor				0.00505	CCL4,CCL5,CD3E	155 (9)
ZBTB32		transcription regulator				0.00505	CIITA,CSF2RB,IL10
RNF216		other				0.00505	CXCL10,IFIT1,ISG15	226 (17)
S1PR3		g-protein coupled receptor				0.00505	ETS1,ICAM1,PTGS2	213 (16)
edaravone		chemical drug				0.00505	CCL2,FAS,PTGS2	243 (17)
SU1498		chemical - kinase inhibitor				0.00505	ANGPT2,ETS1,ICAM1	173 (11)
morin		chemical - endogenous non-mammalian				0.00505	MMP13,PTGS2,PTPN6	266 (12)
HDAC2		transcription regulator	Activated	2.646		0.00515	ALOX5,CD27,CD4,CYBB,F3,FAS,LAT,MYO1F,NFKBIA,PTGS2,TP63	244 (12)
SOX11		transcription regulator		-0.647		0.00517	CCL5,FAS,IFIH1,IKZF3,ITGA4,LCK,MSI2,STAT1
NR1H2		ligand-dependent nuclear receptor		-1.342		0.00517	CCL4,CCL5,CXCL10,HMGCR,ITGAL,ITGAX,NFKBIA,PTGS2	274 (21)
S100A9		other		1.98	bias	0.00533	CD27,CD274,ICAM1,MMP13,S100A8	168 (9)
IL23A		cytokine		1.387	bias	0.00533	CXCL10,CXCL13,ICOS,IL10,S100A8	213 (15)
sildenafil		chemical drug		0.555		0.00533	APP,CXCL13,CYBB,FGF1,PTGS2	117 (7)
PLP1		other				0.00533	CCL2,ICOS,IL10,PRKCQ,PTCH1	263 (18)
MYOC		other				0.00539	CNP,EGR2,FBXO32,GPRASP1,PLXNC1,PRKCB,SP100,STC1,VAPA
Sb202190		chemical - kinase inhibitor		-0.843		0.00548	ABCB1,ALOX5,CCL2,CXCL10,IFIT1,IL10,MMP13,PTGS2,S100A8,SPI1,TP63	254 (16)
TLR8	0.661	transmembrane receptor	Activated	2.391	bias	0.00548	CCL2,CCL4,CCR7,CD40,CD83,CXCL10	207 (15)
LTA		cytokine		1.727		0.00548	CCL19,CXCL13,IL10,LYVE1,PTGS2,SELL	242 (13)
BCL11B		other		1.698		0.00548	IL10,IL7R,LTB,PPP1R1B,RELN,SPRY1
luteolin		chemical - endogenous non-mammalian		0.098		0.00548	CXCL10,GCLC,ICAM1,MMP13,PTGS2,SOD2	216 (16)
baicalein		chemical - endogenous non-mammalian		-0.816		0.00548	ABCB1,CCL2,CYBB,ICAM1,PTGS2,PTPN6	201 (16)
dehydroisoandrosterone		chemical - endogenous mammalian		-1.109		0.00562	B2M,CCR2,CD3G,ECM1,FKBP5,ICAM1,NFKBIA,TAP2	213 (14)
peoniflorin		chemical - endogenous non-mammalian		1.091		0.00571	HIBADH,PPP1R1B,RUNX1,TUBB
piceatannol		chemical - endogenous non-mammalian		0.106		0.00571	CCL2,FAS,ICAM1,PTGS2	251 (15)
butaprost		chemical drug		-1.125		0.00571	CCL4,CCR7,IL10,PTGS2	202 (10)
chelerythrine		chemical drug	Inhibited	-2	bias	0.00571	ADRBK2,CYBB,ICAM1,PIM1	200 (10)
ETS		group				0.00571	C3AR1,ICAM1,JAK3,LTB
IFNL3		other				0.00571	IL15,ISG20,TLR2,TLR3
ACKR1	0.519	g-protein coupled receptor				0.00571	CCL2,ICAM1,TNFAIP3,UBD
phorbol esters		chemical - other		-0.918	bias	0.00581	APP,B2M,DUSP2,HK2,IL10,NFKB1,PRKCB,PTGS2,SOD2	282 (18)
Ras		group		-1.123		0.00582	CCL2,CSF3R,CXCL10,FAS,MMP13,NFKB1,PML,PTGS2,SOD2,STAT1,STAT2	198 (14)
pioglitazone		chemical drug		-0.919		0.00588	ACE2,APP,ATP2A3,CMKLR1,CXCL10,ICAM1,NCF1,NCF2,PTGS2,SOAT1,SOD2,TNFRSF1B,UCP2	260 (17)
methylselenic acid		chemical reagent				0.00593	BCL2A1,BIRC3,CADM1,CASP9,CDKL1,CLU,CORO1A,FKBP5,HOXD8,IRF1,MKI67,NFKB1,NMI,NQO1,RGS10,TLR2,TNFAIP3,TUBA4A	160 (9)
EGFR		kinase		-0.814		0.00596	ANGPT2,CCL2,CCL5,CXCL10,EFNB2,F2R,F3,GBP1,GHR,GZMB,ICAM1,IRF1,MMP13,PRF1,PROM1,PTGS2,PTPRE,RUNX1,TNFAIP6,TXNIP	282 (21)
herbimycin		chemical - kinase inhibitor		0.851		0.00613	ATP2A3,F2R,ICAM1,MMP13,PTGS2,SOD2	210 (16)
RBM5		other		-1.718		0.00613	BIRC3,FAF1,ICAM1,ISG15,PIM1,UCP2
UXT		other		-0.692		0.00613	FKBP5,GTSE1,NFKBIA,TLR3,TNFAIP3
SPP1		cytokine		1.078		0.00619	CCL2,CCL4,CCL5,CXorf21,HMGCR,ICAM1,IL10,MMP13,NDRG2,PTGS2,SPARCL1	220 (17)
IRS1		enzyme		-0.341		0.00619	ATP2A3,CDKN2C,EFNB2,FBXO32,FEN1,GJA1,HMGCR,PCK1,SIGLEC1,SPARCL1,UCP2	250 (13)
Mek		group		1.328		0.0062	CDCA7,CLU,CXCL10,CXCL11,CXCL9,EGR2,ETS1,IL10,LYAR,MMP13,PTGS2,RUNX1,SPRY1	231 (16)
apigenin		chemical - endogenous non-mammalian		-0.842		0.00661	ABCB1,CCL2,CCL4,GCLC,ICAM1,IL10,PTGS2,SOD2	262 (16)
lysophosphatidic acid		chemical - other		-1.261		0.00661	ANKRD1,CCL2,CCL4,F3,FKBP5,NFKB1,PCK1,PTGS2	205 (16)
aspirin		chemical drug	Inhibited	-2.907		0.00671	CCL2,CCL4,CD40,ICAM1,IDO1,MMP13,NCF1,PTGS2,SELL	207 (16)
DNA-methyltransferase		group				0.00675	ICOS,PTGS2,RGS10
teriflunomide		chemical drug				0.00675	FAS,ICAM1,IL10RA	240 (10)
Agtr1b		g-protein coupled receptor				0.00675	ANGPT2,F3,PTGS2	126 (11)
PP2A		complex				0.00675	LYN,PIM1,PTGS2
OSCAR		other				0.00675	CD40,CD83,ICAM1	198 (10)
PLA2G2D	0.54	enzyme				0.00675	CCR2,CD68,ITGAX
vismodegib		chemical drug				0.00675	CXCL9,MKI67,PTCH1
CST3		other				0.00675	APP,IRF8,NFKBIA	225 (11)
PSMB8	0.586	peptidase				0.00675	NFKB1,NFKBIA,TNFAIP3	150 (8)
PLD1		enzyme				0.00675	APP,PTGS2,STXBP1	274 (16)
CD70		cytokine				0.00675	CXCL10,FAS,SELL	254 (17)
CDKN2C	0.175	transcription regulator				0.00675	CCL2,GRB2,PTCH1
UGCG		enzyme				0.00675	ABCB1,ICAM1,PCK1	190 (7)
GRN		growth factor				0.00675	APP,ICAM1,MMP13	287 (17)
FPR2		g-protein coupled receptor				0.00675	CCL2,CCR5,IL10	267 (17)
TREM2		transmembrane receptor				0.00675	CCR7,CD40,CX3CR1	120 (4)
puerarin		chemical drug				0.00675	ABCB1,CASP9,PTGS2	152 (9)
tyrphostin AG 1296		chemical - kinase inhibitor				0.00675	CD38,ICAM1,PTGS2	257 (17)
Fe2+		chemical - endogenous mammalian				0.00675	APP,GCLC,HMGCR	237 (14)
9Z,11E-octadecadienoic acid		chemical - endogenous non-mammalian		1.964		0.00684	IL10,IL10RA,PTGS2,UCP2	193 (11)
RPTOR		other		1.131	bias	0.00684	CCR7,HK2,ICOS,IL10	260 (15)
Ro41-5253		chemical reagent		-1.953		0.00684	CD38,F3,IFNGR1,IRF1	19 (3)
chrysin		chemical - endogenous non-mammalian				0.00684	CCL2,CXCL10,GCLC,ICAM1	221 (18)
RARRES3		enzyme	Activated	2.19		0.00701	CCL5,CXCL10,CXCL11,IFIT1,ISG15	223 (18)
HLX		transcription regulator		-0.555		0.00701	ANKRD1,CLDN1,CTSS,ICAM1,KYNU
GABPA		transcription regulator				0.00701	FAS,IL16,IL7R,ITGB2,SPI1
mir-10		microrna		0.637		0.00716	CCL2,CD40,CXCL11,GJA1,HOXD10,MYD88,RPS6KA1,TBC1D1	180 (9)
PDLIM2		other		0.333		0.0072	BST1,FHDC1,GHR,GNG2,IFI44,IFIT3,KYNU,STAT1,TXNIP	109 (5)
fulvestrant		chemical drug		0.229		0.00723	CCL2,CCL5,CDKN2C,CXCL10,CXCL11,F2R,FEN1,GHR,GJA1,GTSE1,ICAM1,IRF1,PLK2,PTGS2,SERPINB9,STC1,STMN1,TUBA4A	298 (24)
Pro-inflammatory Cytokine		group		1.091	bias	0.00729	CLU,CXCL13,F3,GCLC,ICAM1,TLR2,UBD	185 (10)
A23187		chemical reagent		0.705		0.00742	CASR,CD40,CD83,ICAM1,INHBA,LAT,MMP13,MSR1,PTGS2,TLR2	227 (17)
FYN	0.135	kinase		1.715		0.00759	CCL4,CD5,CXCL10,GCLC,NQO1,PTGS2	277 (19)
troglitazone		chemical drug	Inhibited	-2.225		0.00771	ACSL1,ADRBK2,BIRC3,CCL2,CCL5,CDKN2C,CIITA,CXCL10,CXCL11,CXCL9,ETS1,GBP2,HLA-DRA,HUNK,ICAM1,MKI67,MSR1,NCF1,NFKB1,NFKBIA,PCK1,PTGS2,RGS10,UCP2	299 (17)
HOXA10		transcription regulator		-0.927		0.00786	CSF3R,CYBB,EGR2,FAF1,FCER1G,GJA1,HMGCR,MAX,NCF2,NDRG2,PIGR,PROM1,STK17B,TNFSF13B
trans-cinnamaldehyde		chemical toxicant				0.00788	FAS,PTGS2
chitinase		group				0.00788	CCL2,CCL5
RNU1-1		other				0.00788	CXCL10,IDO1
IK		cytokine				0.00788	CIITA,HLA-DRA
HSPB6		other				0.00788	CCL2,ICAM1	198 (11)
IGBP1		phosphatase				0.00788	CASP1,IRF1
TMSB10/TMSB4X	0.584	other				0.00788	FAS,TMSB10/TMSB4X
IRAK1BP1	0.405	other				0.00788	IL10,NFKB1	145 (7)
CASP2		peptidase				0.00788	CASP9,NFKB1
SERPINB7		other				0.00788	CCL2,ICAM1
INT-767		chemical drug				0.00788	CLEC7A,IL10
SULT1E1		enzyme				0.00788	PTGS2,TNFAIP6
TXN2		enzyme				0.00788	CYBB,NCF1
verlukast		chemical drug				0.00788	CCL2,CCL4	188 (7)
NF 449		chemical reagent				0.00788	GZMB,PRF1
phenanthridine		chemical toxicant				0.00788	CD83,IL10
vanadium pentoxide		chemical toxicant				0.00788	CXCL10,PTGS2	91 (5)
D-Pen-2,5-enkephalin		chemical reagent				0.00788	GZMB,PRF1
ARNT		transcription regulator		-1.652	bias	0.0079	CCR5,CCR7,CXCR3,EPAS1,HK2,IL10,NQO1,PRF1,SELL,TUBA4A
BSCL2		other				0.00796	ACSL1,ANKRD1,CYFIP2,MMP13,PSMB9,PTGS2,RSAD2	31 (3)
MARK2		kinase		1.342	bias	0.00797	BATF,IL15,IRF1,PTGS2,RSAD2
CIITA	0.475	transcription regulator		0.897		0.00797	B2M,HLA-DMB,HLA-DRA,HLA-DRB1,IL10	177 (7)
lipoxin A4		chemical - endogenous mammalian		0.692		0.00797	CCL2,CCR5,ICAM1,IL10,PTGS2	246 (17)
diclofenac		chemical drug		-0.372		0.00797	APP,IL10,KCNA3,PTGS2,SELL	172 (9)
LEPR		transmembrane receptor		-1.087		0.00799	ADAM8,CD5,CD68,EMR1,FYB,HMGCR,IDO1,MAP4K4,MMP13,PSMB8,STAT2,STK17B,UCP2	248 (11)
PGF		growth factor		1.228	bias	0.00812	ALOX5,CCL2,CCL4,MAP4K4	159 (9)
NFAT (complex)		complex		1	bias	0.00812	CCL2,CD68,F3,ICAM1
cis-urocanic acid		chemical drug		0	bias	0.00812	CLDN1,NCF2,PTGS2,TNFAIP3	152 (7)
risperidone		chemical drug		-0.762		0.00812	CXCL10,HMGCR,IL10,TBX21
IL2RA		transmembrane receptor		-1		0.00812	GZMA,IL10,IL15RA,PRF1	184 (7)
stearic acid		chemical - endogenous mammalian		-1.067		0.00812	CLU,ICAM1,NFKBIA,PTGS2	228 (14)
pitavastatin		chemical drug		-1.981	bias	0.00812	HMGCR,HMGCS1,PTGS2,SQLE
Histone h4		group				0.0084	ABCB1,CCL4,CCL5,CD247,CD40,CIITA,CXCL10,DIO1,IRF1,PTGS2	203 (10)
LGALS1		other		0.872		0.00841	CXCL16,F3,IFNGR1,IL10,LAT,PTCH1	271 (18)
tunicamycin		chemical - endogenous non-mammalian		0.196		0.00842	ABCB1,BIRC3,CASR,ETS1,HCN2,ICAM1,NFKBIA,PROM1,PTGS2,S100A4,TLR2,TXNIP	167 (16)
topotecan		chemical drug		0.082		0.00862	ACSL1,ARL6IP1,ASAP2,C4A/C4B,CCR2,CD83,CHD3,FAS,FAT1,FRMPD4,NCKAP5,PLK2,PTGS2,RELN
doxycycline		chemical drug		0.239		0.00868	CD38,EGR2,IGJ,ITGAX,PTGS2,SOD2,TLR2	203 (12)
benzo(a)pyrene		chemical toxicant		-0.233		0.0087	ABCB1,ARL6IP5,CASP9,DDB1,FYN,GCLC,INHBA,LCP1,MAP2K4,NMI,NQO1,PRKCQ,PTGS2,REPS1,TP63,ZWINT	221 (9)
highly active antiretroviral therapy		chemical drug				0.00875	CCR5,CD4,IL7R
STAR		transporter				0.00875	CCL5,CD5L,CLEC7A
TRAF5		transporter				0.00875	FAS,ICAM1,IL10	178 (11)
PIK3R2		kinase				0.00875	CXCL10,ISG15,MKI67	151 (7)
APEX1		enzyme				0.00875	ABCB1,ALOX5,IL10	190 (7)
CXCR2		g-protein coupled receptor				0.00875	CXCL10,IL10,ITGAL	216 (14)
dimethyl fumarate		chemical drug				0.00875	F3,IL10,PTGS2	226 (14)
buthionine sulfoximine		chemical drug				0.00875	CCR2,CCR5,PTGS2
androstenediol		chemical - endogenous mammalian				0.00875	DDB1,FKBP5,NFKB1
plicamycin		chemical drug		1.757		0.00883	CCL2,CYP4V2,F3,HMGCR,MAOA,OLFM1,PPP1R1B,PROM1,TESC	167 (7)
SOD2	0.465	enzyme				0.00883	ANKRD29,GZMK,ICOS,KCNN2,MMP13,PTGS2,SLC19A2,SOD2,TRIM14	245 (12)
paraquat		chemical toxicant		0.371		0.00892	ANGPT2,CACNA1E,CCL19,CYBB,EMR1,FAS,GCLC,INHBA,PTGS2,STON2	219 (12)
budesonide		chemical drug	Inhibited	-2.219		0.00899	CASP9,CCL5,CXCL10,FYN,MAP2K4,NMI,PRKCQ,REPS1
FASLG		cytokine		-1.114		0.00902	CCL2,EGR2,FAS,IL10,NFKB1	201 (17)
TNFRSF9		transmembrane receptor		-1.172		0.00902	BCL2A1,CD40,FAS,PRF1,PTPRC	214 (14)
pentoxifylline		chemical drug		-1.387		0.00902	CCL5,CCR5,ICAM1,IL10,NFKBIA	231 (14)
GTF2B		transcription regulator				0.00902	BCL2A1,DIO1,GHR,NFKBIA,TNFAIP3	27 (2)
SN-38		chemical drug				0.00902	BIRC3,CASP9,CLU,FAS,HK2	188 (11)
CAT		enzyme		0.243		0.00929	BCL2A1,CCL2,GCLC,HLA-DRA,PTGS2,XAF1	246 (17)
NOG		growth factor		-0.243		0.00929	CD2,FAS,MMP13,PTCH1,PTGS2,SMAD5	205 (15)
CEBPE		transcription regulator				0.00929	CSF3R,IL10,NCF1,PTGS2,SELL,TLR9	139 (7)
BRAF		enzyme				0.00929	BIRC3,CCR2,CD40,CXCL10,EPAS1,TSC22D1	174 (11)
MYOD1		transcription regulator		1.781		0.00944	ASB2,FYN,GMFG,GRB2,MAFB,MEF2A,MKI67,MSC,MYBPH,PFKM,PLEKHO1,RBM38,RUNX1,SBK1
BTK		kinase		-0.392		0.00944	BCL2A1,CD2,ETS1,IL10,ITGAX,SPN,TLR9	246 (16)
sulindac		chemical drug		-0.651		0.00944	ABCB1,APP,CCL5,GCLC,NQO1,PTGS2,SERPINB1	216 (16)
ERN1		kinase				0.00944	CNTN1,ETS1,FAS,IFITM1,LPCAT2,OAS2,SCN3A
methyl-beta-cyclodextrin		chemical drug		-1.982		0.00955	ARL6IP5,HMGCR,NFKB1,TNFRSF8	215 (10)
MBP		other				0.00955	CCL2,CD40,IL10,PTPRC	301 (17)
CARD11		kinase				0.00955	CCL4,CCL5,NFKB1,SPI1	204 (17)
CLU	0.211	other				0.00955	APP,CCL2,CLU,NFKBIA	200 (9)
sphingosine-1-phosphate		chemical - endogenous mammalian		1.752		0.00967	CCL2,CCL5,CXCL10,ETS1,FAS,ICAM1,MYD88,PTGS2	197 (15)
MAPK9		kinase		1.201		0.00983	BIRC3,CCL2,IL15RA,IRF9,ISG20,NMI,PARP14,PTCH1,SELPLG,SOD2,TLR3,TNFAIP3	245 (18)

## Sheet: BF Purple Endo UNINF v CON
Categories	Diseases or Functions Annotation	B-H p-value	Predicted Activation State	Activation z-score	Notes	Molecules	# Molecules
Cellular Movement	migration of cells	2.15e-12		-1.801		ADAM12,ADAM19,ADAM33,ADAMTS13,ANGPT4,ANGPTL2,APOE,ARPC2,ATF3,ATG3,AXL,BACH2,BGN,BHLHE40,BMP4,CD24,CD34,CD86,CDH11,CHI3L1,CHST1,COL1A1,COL4A1,COL4A2,COL7A1,CYGB,DKK1,DNAJB6,DPT,EFS,EGFR,FAAH,FBLIM1,FGFR4,FHL1,FLNC,FZD7,GATA6,GFRA3,GGT5,GLI2,GPR124,GPR173,HDC,HOXA7,HPGD,HSP90AA1,ICOSLG/LOC102723996,IGF2R,IL7,IRS1,ITGB5,JAM3,L1CAM,LOX,LOXL2,MAP3K12,MAPK10,MCAM,MMP14,MMP2,MRC2,MYRF,NR2F1,NR2F2,NUMBL,…	101
Cellular Movement	cell movement	2.15e-12		-1.781		ADAM12,ADAM19,ADAM33,ADAMTS13,ANGPT4,ANGPTL2,APOE,ARPC2,ATF3,ATG3,AXL,BACH2,BGN,BHLHE40,BMP4,CD24,CD34,CD86,CDH11,CHI3L1,CHST1,COL1A1,COL4A1,COL4A2,COL7A1,CYGB,DKK1,DKK3,DNAJA1,DNAJB6,DNM1,DPT,EFS,EGFR,FAAH,FBLIM1,FGFR4,FHL1,FLNC,FZD7,GATA6,GFRA3,GGT5,GLI2,GPR124,GPR173,HDC,HOXA7,HPGD,HSP90AA1,ICOSLG/LOC102723996,IGF2R,IL7,IRS1,ITGB5,JAM3,L1CAM,LOX,LOXL2,MAP3K12,MAPK10,MCAM,MMP14,MMP2,MRC2,MYRF,N…	108
Developmental Disorder, Skeletal and Muscular Disorders	congenital anomaly of musculoskeletal system	2.74e-12	Increased	4.369	bias	ADAMTS2,BGN,BMP4,CHST14,COL1A1,COL4A1,COL4A2,COL5A1,COL6A1,COL6A2,COL6A3,COLEC11,DACT1,DKK1,DNAJB6,DYSF,EGFR,EMILIN1,FHL1,FLNC,GLI2,HOXA11,IGF2R,LOX,LOXL2,MMP14,MMP2,MYH3,NPR2,PALLD,PATZ1,PDGFA,PDK4,PIEZO2,PKD1,PRKACA,PRRX2,PTHLH,ROR2,SCARF2,SDC3,SEPN1,SERPINH1,SFRP1,SGCA,SGCG,SMO,SNAI2,SOBP,SPARC,TGFB3,TGFBI,TNXB,TRIM32	54
Hereditary Disorder, Skeletal and Muscular Disorders	autosomal dominant myopathy	7.84e-12				BGN,COL1A1,COL4A1,COL4A2,COL5A1,COL6A1,COL6A2,COL6A3,DNAJB6,DYSF,EMILIN1,HSPB8,LOX,LOXL2,SDC3,SERPINH1,SPARC,TGFBI	18
Developmental Disorder, Hereditary Disorder, Skeletal and Muscular Disorders	Emery-Dreifuss muscular dystrophy	9.05e-12				BGN,COL1A1,COL4A1,COL4A2,COL5A1,COL6A1,COL6A2,COL6A3,EMILIN1,FHL1,LOX,LOXL2,SDC3,SERPINH1,SPARC,TGFBI	16
Connective Tissue Disorders	Dupuytren contracture	1.12e-11				ADAMTS16,ADAMTS2,COL13A1,COL1A1,COL27A1,COL4A1,COL4A2,COL4A6,COL5A1,COL5A3,COL6A1,COL6A2,COL6A3,COL7A1,COL8A2,MMP14,MMP2	17
Cardiovascular System Development and Function	development of cardiovascular system	1.22e-11		-1.716		ADAM19,ADAMTS2,ADRA2C,ALDH1A2,ANGPT4,ANGPTL2,APOE,ARL13B,ARNTL,ATF3,AXL,BMP4,CD34,CFLAR,CHI3L1,COL13A1,COL1A1,COL4A1,COL4A2,COL5A1,COL8A2,CYGB,DCHS1,DKK1,EGFR,GATA4,GATA6,GLI2,GPR124,HEYL,HIF3A,IGF2R,IRS1,ITGB5,JAM3,L1CAM,LOX,LOXL2,MCAM,MFGE8,MMP14,MMP2,NOSTRIN,NR2F2,PAQR3,PATZ1,PDGFA,PDGFRB,PKD1,PLXND1,PRRX2,PTGIR,PTHLH,ROR2,RPS6KA2,S1PR2,S1PR3,SERPINH1,SLIT3,SMO,SMOC2,SNAI2,SPARC,TCF21,TGFBI,TH…	70
Cardiovascular System Development and Function, Organismal Development	angiogenesis	1.22e-11		-1.37		ADAMTS2,ADRA2C,ALDH1A2,ANGPT4,ANGPTL2,APOE,ARNTL,ATF3,AXL,BMP4,CD34,CHI3L1,COL13A1,COL1A1,COL4A1,COL4A2,COL5A1,COL8A2,CYGB,DKK1,EGFR,GATA4,GATA6,GPR124,HEYL,HIF3A,IGF2R,IRS1,ITGB5,JAM3,L1CAM,LOX,LOXL2,MCAM,MFGE8,MMP14,MMP2,NOSTRIN,NR2F2,PAQR3,PDGFA,PDGFRB,PKD1,PLXND1,PRRX2,PTGIR,PTHLH,S1PR2,S1PR3,SERPINH1,SLIT3,SMO,SMOC2,SNAI2,SPARC,TGFBI,THBD,THBS2,THRA,VIM,ZEB1	61
Skeletal and Muscular Disorders	skeletal myopathy	2.06e-11		1.982		ATF3,BGN,COL1A1,COL4A1,COL4A2,COL5A1,COL6A1,COL6A2,COL6A3,DMPK,DNAJB6,DYSF,EMILIN1,FHL1,FLNC,HSPB8,LOX,LOXL2,MMP2,PDK4,SDC3,SEPN1,SERPINH1,SGCA,SGCG,SPARC,TGFBI,TLR4,TRIM32	29
Dermatological Diseases and Conditions, Inflammatory Disease, Skeletal and Muscular Disorders	juvenile dermatomyositis	2.34e-11				BGN,COL1A1,COL4A1,COL4A2,COL5A1,COL6A1,COL6A2,COL6A3,EMILIN1,LOX,LOXL2,SDC3,SERPINH1,SPARC,TGFBI	15
Embryonic Development, Organismal Development	development of body axis	2.53e-11		-0.962	bias	ADAM19,ALDH1A2,APOE,ARL13B,ARNTL,AXL,BMP4,CASP6,COL1A1,COL4A1,COL5A1,COL8A2,CRISPLD2,DACT1,DKK1,DNMT3A,DPT,EGFLAM,EGFR,FRAS1,FZD7,GATA4,GLI2,GPR124,HIF3A,HOXA11,HOXA7,HSPB8,IL7,JAM3,L1CAM,MMP14,MMP2,NID1,NOTCH3,NR2F1,NR2F2,NUMBL,PAK1IP1,PDGFRB,PKDCC,PLTP,PRRX2,RBFOX2,RBP1,S1PR2,SEPT4,SFRP1,SLIT3,SMO,SNAI2,SPARC,TCF21,TGFB3,THBD,THBS2,THRA,TSHZ1,TUB,UTP3,VIM,WNT2B,ZEB1,ZNF423	64
Cardiovascular System Development and Function, Organismal Development	vasculogenesis	3.08e-11		-1.331		ADAMTS2,ADRA2C,ALDH1A2,ANGPTL2,APOE,ARNTL,ATF3,AXL,BMP4,CD34,COL13A1,COL1A1,COL4A1,COL4A2,COL8A2,CYGB,DKK1,EGFR,GATA4,GATA6,HEYL,HIF3A,IRS1,JAM3,L1CAM,LOX,LOXL2,MFGE8,MMP14,MMP2,NOSTRIN,NR2F2,PAQR3,PDGFA,PDGFRB,PLXND1,PRRX2,PTGIR,PTHLH,S1PR2,S1PR3,SERPINH1,SLIT3,SMO,SMOC2,SNAI2,SPARC,TGFBI,THBD,THBS2,THRA,VIM,ZEB1	53
Connective Tissue Disorders	advanced Dupuytren contracture	3.08e-11				COL13A1,COL1A1,COL27A1,COL4A1,COL4A2,COL4A6,COL5A1,COL5A3,COL6A1,COL6A2,COL6A3,COL7A1,COL8A2	13
Developmental Disorder, Hereditary Disorder, Skeletal and Muscular Disorders	autosomal dominant Emery-Dreifuss muscular dystrophy	3.85e-11				BGN,COL1A1,COL4A1,COL4A2,COL5A1,COL6A1,COL6A2,COL6A3,EMILIN1,LOX,LOXL2,SDC3,SERPINH1,SPARC,TGFBI	15
Cancer, Organismal Injury and Abnormalities	malignant solid tumor	8.49e-11		-0.85		ABLIM2,ACSS2,ACTN1,ADAM12,ADAM19,ADAM33,ADAMTS13,ADAMTS15,ADAMTS16,ADAMTS2,ADCY2,ADHFE1,ADRA2C,AEBP1,ALDH1A2,ANGPT4,ANGPTL2,AOC2,APCDD1,APOE,ARHGAP23,ARHGEF10,ARHGEF40,ARL13B,ARNTL,ARPC2,ASAP3,AXL,BACH2,BGN,BHLHE40,BMP4,BOC,C1QTNF1,C7,CACNA1G,CACNB1,CAMK2G,CAMKK1,CAPSL,CASS4,CD24,CD248,CD34,CD86,CDH11,CDHR5,CFLAR,CHAD,CHI3L1,CHST1,CHST14,CHSY3,CILP2,CKAP4,CLEC12A,CLIP3,CNTFR,COL13A1,COL1A1,COL27A…	319
Cancer, Organismal Injury and Abnormalities	Cancer	1.02e-10		-1.258		ABLIM2,ACSS2,ACTN1,ADAM12,ADAM19,ADAM33,ADAMTS13,ADAMTS15,ADAMTS16,ADAMTS2,ADCY2,ADHFE1,ADRA2C,AEBP1,ALDH1A2,ANGPT4,ANGPTL2,ANXA6,AOC2,APCDD1,APOE,ARHGAP23,ARHGEF10,ARHGEF40,ARL13B,ARNTL,ARPC2,ASAP3,ATF3,AXL,BACH2,BGN,BHLHE40,BMP4,BOC,C1QTNF1,C7,CACNA1G,CACNB1,CAMK2G,CAMKK1,CAPSL,CASP6,CASS4,CD24,CD248,CD34,CD86,CDH11,CDHR5,CFLAR,CHAD,CHI3L1,CHST1,CHST14,CHSY3,CILP2,CKAP4,CLEC12A,CLIP3,CNTFR,COL1…	326
Skeletal and Muscular System Development and Function	abnormal morphology of muscle	1.02e-10				ADAM12,ADAM19,ALDH1A2,APOE,BGN,CACNB1,CFLAR,CLIP3,COL13A1,COL6A1,DMPK,DYSF,FLNC,GATA4,GATA6,GLI2,HEYL,HSPB8,IGF2R,LOX,MMP14,MMP2,NOTCH3,PCOLCE,PLXND1,RPS6KA2,SEPN1,SGCA,SGCG,SRL,THBS2,TMEM38B	32
Cell Morphology	morphology of cells	2.24e-10				ADAM12,ADAMTS13,ADAMTS2,AEBP1,ALDH1A2,APOE,ARNTL,ARPC2,ATF3,AXL,BACH2,BGN,BHLHE40,BMP4,CACNB1,CAMKK1,CD34,CD86,CDH11,CFLAR,CHI3L1,CLIP3,CNTFR,COL13A1,COL1A1,COL5A1,COL8A2,CYP17A1,DACT1,DKK3,DLK1,DMPK,DNAJA1,DNM1,DPT,DYSF,EGFLAM,EGFR,EMILIN1,FBLIM1,FLNC,GATA4,GATA6,GLI2,HDC,HEYL,HLF,HOXA7,HSP90AA1,IGF2R,IL7,IRS1,ITPKB,L1CAM,LOX,MAP3K12,MMP14,NID1,NOTCH3,NR2F1,PALLD,PCOLCE,PDGFRB,PDK4,PKD1,PLAGL1,P…	97
Respiratory System Development and Function	morphology of respiratory system	2.73e-10				ADAM19,ADAMTS2,APOE,BMP4,CDH11,CLIP3,COL6A1,DCHS1,DKK1,EGFR,FGFR4,FLNC,GATA4,GATA6,GLI2,IGF2R,LOX,MMP14,MMP2,NOTCH3,PDGFA,PKD1,PTHLH,ROR2,SGCG,TCF21,TGFB3,TLR4,TMEM38B,TSHZ1,ZNF423	31
Hereditary Disorder, Skeletal and Muscular Disorders	Muscular Dystrophy	2.96e-10				BGN,COL1A1,COL4A1,COL4A2,COL5A1,COL6A1,COL6A2,COL6A3,DMPK,DNAJB6,DYSF,EMILIN1,FHL1,LOX,LOXL2,PDK4,SDC3,SEPN1,SERPINH1,SGCA,SGCG,SPARC,TGFBI,TRIM32	24
Embryonic Development, Organ Development, Organismal Development, Respiratory System Development and Function, Tissue Development	formation of lung	3.37e-10		-1.245	bias	ADAMTS2,ALDH1A2,APOE,BMP4,CDH11,CHI3L1,DCHS1,EGFR,FGFR4,GATA4,GATA6,GLI2,HIF3A,IGF2R,LOX,MMP14,MMP2,NOTCH3,PDGFA,PKD1,PKDCC,PTHLH,RBP1,ROR2,SEPN1,SPARC,TCF21,TGFB3,TLR4,TMEM38B	30
Embryonic Development, Organismal Development	development of head	3.58e-10		-0.962	bias	ADAM19,ALDH1A2,APOE,ARNTL,AXL,BMP4,CASP6,COL1A1,COL4A1,COL5A1,COL8A2,CRISPLD2,DKK1,DNMT3A,DPT,EGFLAM,EGFR,FRAS1,GLI2,GPR124,HIF3A,HSPB8,IL7,JAM3,L1CAM,MMP14,MMP2,NID1,NOTCH3,NR2F1,NR2F2,NUMBL,PAK1IP1,PDGFRB,PKDCC,PLTP,PRRX2,RBFOX2,RBP1,S1PR2,SEPT4,SFRP1,SLIT3,SMO,SNAI2,SPARC,TCF21,TGFB3,THBD,THBS2,THRA,TSHZ1,TUB,UTP3,VIM,WNT2B,ZEB1,ZNF423	58
Cellular Growth and Proliferation	proliferation of cells	4.46e-10		0.582		ACTN1,ADAM12,ADAMTS15,ADAMTS2,AEBP1,ALDH1A2,ANXA6,APCDD1,APOE,ARNTL,ATF3,ATG3,AXL,BACH2,BGN,BHLHE40,BMP4,CACNA1G,CAMKK1,CASP6,CD24,CD248,CD34,CD86,CDHR5,CFLAR,CHI3L1,CNTFR,COL1A1,COL4A1,COL4A2,COL6A1,COL6A2,COL6A3,COL8A2,CYGB,DACT3,DCHS1,DKK1,DKK3,DLK1,DNAJA1,DNAJB6,DPT,EFS,EGFR,EMILIN1,FBLIM1,FGFR4,FHL1,FXYD1,FZD7,GATA4,GATA6,GFRA3,GGT5,GLI2,GNG7,GRB10,HEYL,HOXA11,HOXA7,HPGD,HR,HSP90AA1,HSPB8,IC…	148
Cardiovascular System Development and Function	morphology of cardiovascular system	5.43e-10				ADAM12,ADAM19,ADAMTS13,ALDH1A2,APOE,AXL,BMP4,CFLAR,COL1A1,COL5A1,COL8A2,DCHS1,GATA4,GATA6,GPR124,HEYL,HPGD,HSPB8,IGF2R,L1CAM,LOX,MFAP2,MMP14,MMP2,NID1,NOSTRIN,NOTCH3,NR2F2,PATZ1,PDGFA,PDGFRB,PKD1,PLXND1,PRRX2,PTHLH,RPS6KA2,S1PR2,S1PR3,SERPINH1,SGCG,SMO,SMTN,TCF21,TGFB3,THBD,THBS2,TMEM38B,ZEB1	48
Cancer, Organismal Injury and Abnormalities	advanced malignant tumor	9.46e-10		-1.692		ALDH1A2,ANGPTL2,APOE,ATF3,AXL,BMP4,CD24,CD248,CD86,CFLAR,COL4A1,COL4A2,COL6A3,CYP17A1,DKK1,DNAJB6,EFS,EGFR,FGFR4,FZD7,GATA6,HSP90AA1,ICOSLG/LOC102723996,IRS1,ISLR,JAM3,L1CAM,LOX,LOXL2,MCAM,MMP14,MMP2,MYRF,NID2,NR1I2,NR2F1,NR2F2,OLFML3,PCNA,PCOLCE,PDGFA,PDGFRB,PEG3,PRRX2,SFRP1,SMO,SNAI2,TCF21,TGFB3,THBD,TSPAN4,UPK3B,VIM,WISP1,ZEB1	55
Cancer, Organismal Injury and Abnormalities	abdominal neoplasm	1.26e-09		0.476		ABLIM2,ACSS2,ACTN1,ADAM12,ADAM19,ADAM33,ADAMTS13,ADAMTS15,ADAMTS16,ADAMTS2,ADCY2,ADHFE1,ADRA2C,AEBP1,ALDH1A2,ANGPT4,ANGPTL2,AOC2,APCDD1,APOE,ARHGAP23,ARHGEF10,ARHGEF40,ARL13B,ARNTL,ARPC2,ASAP3,ATF3,AXL,BACH2,BHLHE40,BOC,C1QTNF1,C7,CACNA1G,CAMK2G,CASS4,CD24,CD248,CD34,CD86,CDH11,CDHR5,CFLAR,CHI3L1,CHST1,CHST14,CHSY3,CILP2,CLEC12A,CNTFR,COL13A1,COL1A1,COL27A1,COL4A1,COL4A2,COL4A6,COL5A1,COL5A3,COL6…	280
Skeletal and Muscular Disorders	myopathy	1.82e-09	Increased	2.78	bias	ADAM12,ADRA2C,APOE,ARHGEF10,ATF3,BGN,CACNB1,CD86,CHI3L1,COL13A1,COL1A1,COL4A1,COL4A2,COL5A1,COL6A1,COL6A2,COL6A3,DMPK,DNAJB6,DYSF,EMILIN1,FHL1,FLNC,HSPB8,KCNE3,LOX,LOXL2,MMP14,MMP2,NR2F2,PDE4A,PDGFRB,PDK4,SCN4B,SDC3,SEPN1,SERPINH1,SGCA,SGCG,SPARC,TGFBI,THRA,TLR4,TRIM32	44
Respiratory System Development and Function	respiratory system development	1.89e-09		-0.921	bias	ADAMTS2,ALDH1A2,APOE,BMP4,CDH11,CHI3L1,DCHS1,EGFR,FGFR4,GATA4,GATA6,GLI2,HIF3A,IGF2R,LOX,MMP14,MMP2,NOTCH3,PDGFA,PKD1,PKDCC,PTHLH,RBP1,ROR2,SEPN1,SLIT3,SPARC,TCF21,TGFB3,TLR4,TMEM38B	31
Cancer, Organismal Injury and Abnormalities	metastasis	1.94e-09		-1.692		ANGPTL2,APOE,ATF3,AXL,BMP4,CD24,CD248,CD86,CFLAR,COL4A1,COL4A2,COL6A3,CYP17A1,DKK1,DNAJB6,EFS,EGFR,FGFR4,FZD7,GATA6,HSP90AA1,ICOSLG/LOC102723996,IRS1,ISLR,JAM3,L1CAM,LOX,LOXL2,MCAM,MMP14,MMP2,NID2,NR1I2,NR2F1,NR2F2,OLFML3,PCNA,PCOLCE,PDGFA,PDGFRB,PEG3,PRRX2,SFRP1,SMO,SNAI2,TCF21,TGFB3,THBD,VIM,WISP1,ZEB1	51
Cancer, Organismal Injury and Abnormalities, Reproductive System Disease	female genital tract serous cancer	2.9e-09				ALDH1A2,APOE,C7,CD24,CDH11,COL4A6,DKK1,DPT,EMILIN1,FXYD1,GATA6,HLF,HOXA11,JAM3,L1CAM,MAPK10,MCAM,MYRF,NOTCH3,PDK4,PEG3,SFRP1,SLIT3,SMTN,TCF21,TNXB,TSPAN4,UCHL1,UPK3B,ZEB1	30
Cancer, Organismal Injury and Abnormalities	abdominal cancer	3.11e-09		-0.343		ABLIM2,ACSS2,ACTN1,ADAM12,ADAM19,ADAM33,ADAMTS13,ADAMTS15,ADAMTS16,ADAMTS2,ADCY2,ADHFE1,ADRA2C,AEBP1,ALDH1A2,ANGPT4,ANGPTL2,AOC2,APCDD1,APOE,ARHGAP23,ARHGEF10,ARHGEF40,ARL13B,ARNTL,ARPC2,ASAP3,ATF3,AXL,BACH2,BHLHE40,BOC,C1QTNF1,C7,CACNA1G,CAMK2G,CASS4,CD24,CD248,CD34,CD86,CDH11,CDHR5,CFLAR,CHI3L1,CHST1,CHST14,CHSY3,CILP2,CLEC12A,CNTFR,COL13A1,COL1A1,COL27A1,COL4A1,COL4A2,COL4A6,COL5A1,COL5A3,COL6…	277
Organismal Survival	perinatal death	3.11e-09	Increased	4.917	bias	ADAM12,AEBP1,ATG3,BGN,BMP4,CACNB1,CLIP3,CNTFR,DACT1,DCHS1,DKK1,DLK1,DNM1,EGFR,FLNC,GATA4,GLI2,GPR124,HOXA11,HPGD,IGF2R,LOX,MAP3K12,MMP14,MMP2,NR2F1,PDGFRB,PKD1,PKDCC,PLAGL1,PLXND1,PRRX2,PTHLH,ROR2,S1PR2,S1PR3,SNAI2,TCF21,TGFB3,THRA,TMEM38B,TSHZ1,ZEB1	43
Respiratory System Development and Function	abnormal morphology of respiratory system	3.11e-09				ADAM19,ADAMTS2,APOE,BMP4,CLIP3,COL6A1,DCHS1,DKK1,EGFR,FGFR4,FLNC,GATA4,GATA6,GLI2,IGF2R,LOX,MMP14,MMP2,PDGFA,PKD1,PTHLH,ROR2,SGCG,TCF21,TGFB3,TLR4,TMEM38B,TSHZ1,ZNF423	29
Cancer, Gastrointestinal Disease, Organismal Injury and Abnormalities	digestive organ tumor	3.64e-09		0.412		ABLIM2,ACTN1,ADAM12,ADAM19,ADAM33,ADAMTS13,ADAMTS15,ADAMTS16,ADAMTS2,ADCY2,ADHFE1,ADRA2C,AEBP1,ALDH1A2,ANGPT4,ANGPTL2,APOE,ARHGAP23,ARHGEF10,ARHGEF40,ARL13B,ARNTL,ASAP3,ATF3,AXL,BACH2,BGN,BHLHE40,BMP4,BOC,C1QTNF1,C7,CACNA1G,CAMK2G,CASS4,CD248,CD34,CD86,CDH11,CDHR5,CFLAR,CHI3L1,CHST1,CHST14,CHSY3,CILP2,CNTFR,COL13A1,COL1A1,COL27A1,COL4A1,COL4A2,COL4A6,COL5A1,COL5A3,COL6A1,COL6A2,COL6A3,COL7A1,COL8…	249
Cancer, Organismal Injury and Abnormalities	neoplasia of epithelial tissue	5.28e-09		-0.172		ABLIM2,ACSS2,ACTN1,ADAM12,ADAM19,ADAM33,ADAMTS13,ADAMTS15,ADAMTS16,ADAMTS2,ADCY2,ADHFE1,ADRA2C,AEBP1,ALDH1A2,ANGPT4,ANGPTL2,AOC2,APCDD1,APOE,ARHGAP23,ARHGEF10,ARHGEF40,ARL13B,ARNTL,ARPC2,ASAP3,AXL,BACH2,BGN,BHLHE40,BMP4,BOC,C1QTNF1,C7,CACNA1G,CAMK2G,CASP6,CASS4,CD24,CD248,CD34,CDH11,CDHR5,CFLAR,CHI3L1,CHST1,CHST14,CHSY3,CILP2,CLEC12A,CNTFR,COL13A1,COL1A1,COL27A1,COL4A1,COL4A2,COL4A6,COL5A1,COL5A3…	282
Cancer, Gastrointestinal Disease, Organismal Injury and Abnormalities	digestive system cancer	7.05e-09		-0.218		ABLIM2,ACTN1,ADAM12,ADAM19,ADAM33,ADAMTS13,ADAMTS15,ADAMTS16,ADAMTS2,ADCY2,ADHFE1,ADRA2C,AEBP1,ALDH1A2,ANGPT4,ANGPTL2,APOE,ARHGAP23,ARHGEF10,ARHGEF40,ARL13B,ARNTL,ASAP3,ATF3,AXL,BACH2,BGN,BHLHE40,BMP4,BOC,C1QTNF1,C7,CACNA1G,CAMK2G,CASS4,CD248,CD34,CD86,CDH11,CDHR5,CFLAR,CHI3L1,CHST1,CHST14,CHSY3,CILP2,CNTFR,COL13A1,COL1A1,COL27A1,COL4A1,COL4A2,COL4A6,COL5A1,COL5A3,COL6A1,COL6A2,COL6A3,COL7A1,COL8…	247
Cell Morphology, Cellular Assembly and Organization	morphology of collagen fibrils	8.53e-09				ADAMTS2,BGN,COL5A1,DPT,LOX,PCOLCE,THBS2,TNXB	8
Organismal Injury and Abnormalities	ulcer	1.06e-08				COL13A1,COL1A1,COL27A1,COL4A1,COL4A2,COL4A6,COL5A1,COL5A3,COL6A1,COL6A2,COL6A3,COL7A1,COL8A2,MMP2,TLR4	15
Cancer, Organismal Injury and Abnormalities	serous neoplasm	1.26e-08				ABLIM2,ADCY2,ALDH1A2,APCDD1,APOE,C7,CD24,CDH11,COL4A6,DKK1,DNAJA1,DPT,EGFLAM,EMILIN1,FXYD1,GATA6,HLF,HOXA11,HSP90AA1,JAM3,L1CAM,MAMLD1,MAPK10,MCAM,MYRF,NOTCH3,PCDH12,PDGFRB,PDK4,PEAR1,PEG3,SFRP1,SLIT3,SMTN,TCF21,TNXB,TSPAN4,UCHL1,UPK3B,ZEB1	40
Dermatological Diseases and Conditions	burn	1.35e-08				COL13A1,COL1A1,COL27A1,COL4A1,COL4A2,COL4A6,COL5A1,COL5A3,COL6A1,COL6A2,COL6A3,COL7A1,COL8A2	13
Cardiovascular System Development and Function, Cellular Movement	cell movement of endothelial cells	1.39e-08	Decreased	-2.061	bias	ANGPT4,APOE,AXL,BMP4,COL4A1,COL4A2,DKK1,EGFR,GATA6,GPR124,IGF2R,LOX,LOXL2,MCAM,MMP14,MMP2,PAQR3,PDGFRB,PLXND1,PTHLH,S1PR2,S1PR3,SLIT3,SNAI2,SPARC,TGFB3,TGFBI,THBD,THBS2,VIM	30
Cardiovascular System Development and Function	abnormal morphology of cardiovascular system	3.71e-08				ADAM12,ADAM19,ADAMTS13,ALDH1A2,APOE,AXL,CFLAR,COL1A1,COL5A1,COL8A2,DCHS1,GATA4,GATA6,GPR124,HPGD,HSPB8,IGF2R,LOX,MFAP2,MMP14,MMP2,NID1,NOSTRIN,NOTCH3,NR2F2,PATZ1,PDGFA,PDGFRB,PKD1,PLXND1,PRRX2,RPS6KA2,S1PR2,S1PR3,SGCG,SMO,SMTN,TGFB3,THBD,THBS2,TMEM38B,ZEB1	42
Organismal Development	morphology of body cavity	5.29e-08				ADAM12,ADAM19,AEBP1,ALDH1A2,APOE,ARNTL,ATF3,AXL,BHLHE40,BMP4,CD86,CDH11,CFLAR,COL1A1,DACT1,DACT3,DCHS1,DLK1,EGFR,FGFR4,GATA4,GATA6,GLI2,HEYL,HOXA11,HOXA7,HSPB8,ICOSLG/LOC102723996,IGF2R,IL7,ITPKB,KCNE3,KCP,LOX,MFGE8,MMP14,MMP2,NOTCH3,NPR2,NR2F2,PDGFA,PDGFRB,PKD1,PLXND1,PRRX2,PTHLH,PTPRO,RBP1,ROR2,RPS6KA2,S1PR3,SGCG,SMO,SMTN,SNAI2,SPARC,TCF21,TGFB3,TGFBI,THBD,THRA,TLR4,TMEM38B,ZEB1	64
Developmental Disorder, Hereditary Disorder, Skeletal and Muscular Disorders	Duchenne muscular dystrophy	6.04e-08				BGN,COL1A1,COL4A1,COL4A2,COL5A1,COL6A1,COL6A2,COL6A3,EMILIN1,LOX,LOXL2,PDK4,SDC3,SERPINH1,SPARC,TGFBI	16
Cancer, Organismal Injury and Abnormalities	epithelial cancer	6.43e-08		-1.187		ABLIM2,ACSS2,ACTN1,ADAM12,ADAM19,ADAM33,ADAMTS13,ADAMTS15,ADAMTS16,ADAMTS2,ADCY2,ADHFE1,ADRA2C,AEBP1,ALDH1A2,ANGPT4,ANGPTL2,AOC2,APCDD1,APOE,ARHGAP23,ARHGEF10,ARHGEF40,ARL13B,ARNTL,ARPC2,ASAP3,AXL,BACH2,BGN,BHLHE40,BMP4,BOC,C1QTNF1,C7,CACNA1G,CAMK2G,CASS4,CD24,CD248,CD34,CDH11,CDHR5,CFLAR,CHI3L1,CHST1,CHST14,CHSY3,CILP2,CLEC12A,CNTFR,COL13A1,COL1A1,COL27A1,COL4A1,COL4A2,COL4A6,COL5A1,COL5A3,COL6A…	275
Cancer, Organismal Injury and Abnormalities	head and neck neoplasia	6.6e-08	Decreased	-2		ABLIM2,ADAM12,ADAM19,ADAMTS16,ADAMTS2,ADCY2,ADRA2C,AEBP1,ALDH1A2,ARHGAP23,AXL,BGN,BMP4,BOC,CD24,CDHR5,CHI3L1,CHSY3,CILP2,CKAP4,COL13A1,COL1A1,COL4A1,COL4A6,COL5A3,COL6A1,CRISPLD2,DACT3,DCHS1,DKK3,DPT,EGFR,EHD2,FGFR4,FLNC,FOXRED2,GATA6,GLI2,GPR124,GPR153,HOXA7,HSP90AA1,HTRA3,IQSEC1,ISLR,ITPKB,KCNQ5,KHDRBS3,LGI4,LOXL2,LOXL4,LRP3,LRRC4B,MFGE8,MMP14,MMP2,NIPAL4,NOTCH3,NOVA2,NR1I2,NUMBL,OBSL1,OXTR,PAT…	97
Cancer, Gastrointestinal Disease, Organismal Injury and Abnormalities	metastatic colorectal cancer	7.26e-08				ANGPTL2,CD248,COL4A1,COL4A2,COL6A3,DKK1,EFS,EGFR,FZD7,GATA6,IRS1,ISLR,NR2F1,OLFML3,PCOLCE,PDGFA,PDGFRB,PEG3,PRRX2,TCF21	20
Embryonic Development, Organismal Development	development of body trunk	7.97e-08	Decreased	-2.095	bias	ADAM19,ADAMTS16,ADAMTS2,AEBP1,ALDH1A2,APOE,ARL13B,ARNTL,ATF3,BMP4,CDH11,CFLAR,CHI3L1,COL5A1,DCHS1,DKK1,EGFR,FGFR4,FRAS1,FZD7,GATA4,GATA6,GLI2,HEYL,HIF3A,HOXA11,IGF2R,IL7,IRS1,LOX,MMP14,MMP2,NID1,NOTCH3,NR2F2,PCNA,PDGFA,PDGFRB,PKD1,PKDCC,PTHLH,PTPRO,RBP1,ROR2,RPS6KA2,S1PR2,S1PR3,SEPN1,SFRP1,SMO,SPARC,TCF21,TGFB3,THBD,THRA,TLR4,TMEM38B,ZEB1	58
Connective Tissue Development and Function, Skeletal and Muscular System Development and Function, Tissue Development	abnormal morphology of bone	1.03e-07				ADAMTS2,APOE,ARNTL,BGN,BMP4,CHAD,DACT1,DCHS1,DKK1,EGFR,FBLIM1,GLI2,HOXA11,IRS1,L1CAM,MFAP2,MMP14,MMP2,NPR2,PCOLCE,PDK4,PKD1,PKDCC,PLAGL1,PLXND1,PRKACA,PRRX2,PTHLH,ROR2,SFRP1,SPARC,THRA,TSHZ1	33
Cancer, Gastrointestinal Disease, Organismal Injury and Abnormalities	gastrointestinal tract cancer	1.18e-07				ACTN1,ADAM12,ADAM33,ADAMTS13,ADAMTS15,ADAMTS16,ADAMTS2,ADCY2,ADHFE1,ADRA2C,ALDH1A2,ANGPTL2,APOE,ARHGAP23,ARHGEF10,ARHGEF40,ARNTL,ATF3,AXL,BACH2,BGN,BMP4,BOC,C1QTNF1,CACNA1G,CASS4,CD248,CD34,CD86,CDH11,CDHR5,CHI3L1,CHST1,CHSY3,CILP2,CNTFR,COL1A1,COL27A1,COL4A1,COL4A2,COL4A6,COL5A1,COL5A3,COL6A1,COL6A2,COL6A3,COLEC11,CPE,CYP17A1,DACT1,DENND2A,DKK1,DNAJA1,DNMT3A,DPT,DYSF,EFS,EGFR,EHD2,FGFR4,FLNC,FRA…	180
Cellular Assembly and Organization, Cellular Function and Maintenance	organization of collagen fibrils	1.23e-07				ADAMTS2,BGN,COL1A1,COL5A1,DPT,LOX,LOXL2,P3H1,SERPINH1,TNXB	10
Cancer, Gastrointestinal Disease, Organismal Injury and Abnormalities	gastrointestinal neoplasia	1.23e-07				ACTN1,ADAM12,ADAM33,ADAMTS13,ADAMTS15,ADAMTS16,ADAMTS2,ADCY2,ADHFE1,ADRA2C,ALDH1A2,ANGPTL2,APOE,ARHGAP23,ARHGEF10,ARHGEF40,ARNTL,ATF3,AXL,BACH2,BGN,BMP4,BOC,C1QTNF1,CACNA1G,CASS4,CD248,CD34,CD86,CDH11,CDHR5,CHI3L1,CHST1,CHSY3,CILP2,CNTFR,COL1A1,COL27A1,COL4A1,COL4A2,COL4A6,COL5A1,COL5A3,COL6A1,COL6A2,COL6A3,COLEC11,CPE,CYP17A1,DACT1,DENND2A,DKK1,DNAJA1,DNMT3A,DPT,DYSF,EFS,EGFR,EHD2,FGFR4,FLNC,FRA…	181
Embryonic Development, Organ Development, Organ Morphology, Organismal Development, Respiratory System Development and Function, Tissue Development	morphology of lung	1.38e-07				APOE,CDH11,DCHS1,EGFR,FGFR4,GATA4,GATA6,GLI2,IGF2R,LOX,MMP14,NOTCH3,PDGFA,PKD1,PTHLH,ROR2,TCF21,TGFB3,TLR4,TMEM38B	20
Cardiovascular System Development and Function, Cellular Movement	migration of endothelial cells	1.47e-07	Decreased	-2.082	bias	ANGPT4,APOE,AXL,BMP4,COL4A1,COL4A2,DKK1,EGFR,GATA6,GPR124,IGF2R,LOX,LOXL2,MCAM,MMP14,MMP2,PAQR3,PDGFRB,PLXND1,PTHLH,S1PR3,SLIT3,SPARC,TGFB3,TGFBI,THBD,VIM	27
Cardiovascular System Development and Function, Organismal Development, Tissue Morphology	morphology of blood vessel	1.55e-07				APOE,AXL,BMP4,COL1A1,COL5A1,GATA4,GATA6,GPR124,HPGD,L1CAM,LOX,MFAP2,MMP14,MMP2,NID1,NOTCH3,NR2F2,PATZ1,PDGFRB,PKD1,PLXND1,PRRX2,SERPINH1,TGFB3,THBS2	25
Cancer, Gastrointestinal Disease, Organismal Injury and Abnormalities	metastatic gastrointestinal tract cancer	1.55e-07				ANGPTL2,CD248,COL4A1,COL4A2,COL6A3,DKK1,EFS,EGFR,FZD7,GATA6,HSP90AA1,IRS1,ISLR,NR2F1,OLFML3,PCOLCE,PDGFA,PDGFRB,PEG3,PRRX2,TCF21	21
Cell Morphology, Cellular Assembly and Organization	abnormal morphology of collagen fibrils	1.74e-07				ADAMTS2,BGN,COL5A1,DPT,LOX,THBS2,TNXB	7
Skeletal and Muscular System Development and Function	quantity of bone	1.81e-07		-0.869		APOE,ARNTL,BGN,COL1A1,DACT1,DKK1,EGFR,FBLIM1,GLI2,HDC,HOXA11,IRS1,MFAP2,MFGE8,MMP14,MMP2,PCOLCE,PDK4,PRRX2,PTHLH,SFRP1,SMO,SPARC	23
Tissue Morphology	quantity of cells	1.93e-07	Decreased	-2.409		ADAM12,ADAMTS13,ALDH1A2,APOE,ARNTL,ATF3,AXL,BACH2,BGN,BHLHE40,BMP4,BOC,CACNA1G,CAMK2G,CD34,CD86,CDH11,CFLAR,CHI3L1,CHST1,CNTFR,COL1A1,COL5A3,DKK1,DKK3,DLK1,DNM1,EGFR,FAAH,FBLIM1,FLNC,GATA4,GATA6,GLI2,GNG7,HDC,HEYL,HIF3A,HSPB8,ICOSLG/LOC102723996,IGF2R,IL7,IRS1,ITPKB,JAM3,L1CAM,MAP3K12,MAPK10,MFAP2,MFGE8,MMP14,MMP2,MYL9,NOTCH3,NR2F1,NUMBL,PATZ1,PDGFA,PDGFRB,PDK4,PEG3,PKD1,PTGIR,PTHLH,RBP1,ROR2,S1P…	82
Cancer, Gastrointestinal Disease, Organismal Injury and Abnormalities	upper gastrointestinal tract cancer	2.05e-07				ADAM12,ADAMTS16,ADCY2,ADHFE1,APOE,ARHGEF10,ARHGEF40,ARNTL,BGN,BMP4,BOC,CDH11,CHI3L1,CHST1,COL1A1,COL4A1,COL5A1,COL6A2,COL6A3,COLEC11,CPE,DKK1,DNMT3A,DPT,DYSF,EGFR,EHD2,FLNC,FUBP3,FZD10,GATA6,GNG7,HOXA7,HR,HSP90AA1,IGF2R,IGSF1,JPH4,KCNQ5,LRCH1,LRFN5,MAMLD1,MMP2,MXRA5,MYH3,MYL9,NID1,NID2,NOTCH3,NR1I2,P4HA2,PAQR3,PCDH7,PDK4,PEAR1,PEG3,PER3,PIEZO2,PKD1,PPM1G,PRICKLE2,RBP1,RCN3,RPS6KA2,SERPINH1,SLIT3,…	80
Embryonic Development, Organ Development, Organismal Development, Tissue Development	development of sensory organ	3.86e-07		0.339	bias	ALDH1A2,APOE,ARNTL,BMP4,CASP6,COL1A1,COL5A1,COL8A2,DNMT3A,DPT,EGFLAM,EGFR,GLI2,HIF3A,JAM3,MMP2,NID1,NR2F1,PDGFRB,PLTP,PRRX2,PTK7,RBP1,ROR2,S1PR2,SFRP1,SNAI2,SOBP,SPARC,TGFB3,THBD,THBS2,THRA,TSHZ1,TUB,WNT2B,ZEB1	37
Organismal Survival	organismal death	3.87e-07	Increased	6.387	bias	ADAM12,ADAM19,ADAMTS13,ADRA2C,AEBP1,ALDH1A2,APOE,ARNTL,ATF3,ATG3,BGN,BMP4,CACNB1,CD24,CFLAR,CLIP3,CNTFR,COL13A1,COL1A1,COL4A1,COL4A2,COL5A1,COL6A2,COL7A1,CYP17A1,DACT1,DCHS1,DKK1,DLK1,DNAJB6,DNM1,DNMT3A,EGFR,FBLIM1,FGFR4,FLNC,GATA4,GATA6,GGT5,GLI2,GNG7,GPR124,HEYL,HOXA11,HOXA7,HPGD,HSP90AA1,HSPB8,IGF2R,ITPKB,JAM3,JPH4,KCP,L1CAM,LOX,M6PR,MAP3K12,MAPK10,MMP14,MMP2,NOVA2,NPR2,NR1I2,NR2F1,NR2F2,PALLD…	100
Cancer, Gastrointestinal Disease, Organismal Injury and Abnormalities	upper gastrointestinal tract tumor	4.84e-07				ADAM12,ADAMTS16,ADCY2,ADHFE1,APOE,ARHGEF10,ARHGEF40,ARNTL,BGN,BMP4,BOC,CDH11,CHI3L1,CHST1,COL1A1,COL4A1,COL5A1,COL6A2,COL6A3,COLEC11,CPE,DKK1,DNMT3A,DPT,DYSF,EGFR,EHD2,FLNC,FUBP3,FZD10,GATA6,GNG7,HOXA7,HR,HSP90AA1,IGF2R,IGSF1,JPH4,KCNQ5,LRCH1,LRFN5,MAMLD1,MMP2,MXRA5,MYH3,MYL9,NID1,NID2,NOTCH3,NR1I2,P4HA2,PAQR3,PCDH7,PCNA,PDK4,PEAR1,PEG3,PER3,PIEZO2,PKD1,PPM1G,PRICKLE2,RBP1,RCN3,RPS6KA2,SERPINH1,S…	81
Organismal Injury and Abnormalities, Reproductive System Disease	disorder of pregnancy	4.91e-07				ADRA2C,ANGPTL2,ARHGEF10,CYB5R3,DAAM2,DCHS1,DNAJB6,DNMT3A,EGFR,FHL1,FXYD1,ITPKB,MMP23B,MXRA5,NCS1,NOTCH3,OLFML2B,OXTR,PKD1,PRELP,PRRT2,PTGIR,RASL12,S1PR2,S1PR3,SCN4B,SEPN1,SEPT4,SERPINH1,SLIT3,SPARC,THBS2,TLR4	33
Cell Morphology	abnormal morphology of cells	5.45e-07				ADAMTS13,ADAMTS2,AEBP1,ALDH1A2,APOE,ARNTL,ATF3,AXL,BGN,BHLHE40,CACNB1,CAMKK1,CD34,CD86,CLIP3,CNTFR,COL13A1,COL5A1,COL8A2,CYP17A1,DACT1,DMPK,DNAJA1,DNM1,DPT,DYSF,EGFLAM,EGFR,FLNC,GATA4,GATA6,GLI2,IL7,L1CAM,LOX,MMP14,NID1,NR2F1,PDGFRB,PDK4,PKD1,PLIN2,PRRX2,PTHLH,PTPRO,RBP1,ROR2,RPS6KA2,S1PR2,S1PR3,SEPT4,SGCA,SMTN,SPARC,SRL,TGFB3,TGFBI,THBS2,THRA,TLR4,TMEM38B,TNXB,VIM,ZNF423	64
Organismal Development	abnormal morphology of body cavity	6.96e-07				ADAM12,ADAM19,AEBP1,ALDH1A2,APOE,ARNTL,ATF3,AXL,BHLHE40,BMP4,CD86,CFLAR,COL1A1,DACT1,DACT3,DCHS1,DLK1,EGFR,GATA4,GATA6,GLI2,HOXA11,HOXA7,HSPB8,ICOSLG/LOC102723996,IGF2R,IL7,ITPKB,KCNE3,KCP,LOX,MFGE8,MMP14,MMP2,NOTCH3,NPR2,NR2F2,PDGFA,PKD1,PLXND1,PRRX2,PTHLH,PTPRO,RBP1,ROR2,RPS6KA2,S1PR3,SGCG,SMO,SMTN,SNAI2,TCF21,TGFB3,TGFBI,THBD,THRA,TLR4,TMEM38B,ZEB1	59
Cancer, Organismal Injury and Abnormalities	melanoma	7.77e-07				ABLIM2,ACTN1,ADAM12,ADAM19,ADAM33,ADAMTS13,ADAMTS15,ADAMTS2,ADCY2,ADHFE1,AEBP1,ALDH1A2,ANGPT4,AOC2,APOE,ARHGEF10,ARNTL,ARPC2,ASAP3,AXL,BACH2,BMP4,C1QTNF1,C7,CACNA1G,CACNB1,CAMKK1,CAPSL,CASS4,CD34,CD86,CDH11,CDHR5,CHAD,CHI3L1,CHST1,CHST14,CILP2,CKAP4,CLEC12A,CLIP3,CNTFR,COL13A1,COL1A1,COL27A1,COL4A1,COL4A2,COL4A6,COL5A1,COL5A3,COL6A1,COL6A2,COL6A3,COL7A1,COLEC11,CPE,CPSF3,CRISPLD2,CYB5R3,CYP17A1,D…	221
Cell-To-Cell Signaling and Interaction	adhesion of connective tissue cells	9.12e-07	Decreased	-2.184	bias	ADAM12,BMP4,CDHR5,CHAD,COL1A1,COL7A1,DKK1,DNM1,IGF2R,L1CAM,MMP2,PALLD,PLXND1,SPARC,TGFBI,THBS2,THRA	17
Organ Morphology, Skeletal and Muscular System Development and Function	abnormal morphology of skeletal muscle	1.03e-06				ADAM12,ADAM19,CACNB1,CLIP3,COL13A1,COL6A1,DYSF,FLNC,HEYL,LOX,MMP14,MMP2,SEPN1,SGCA,SGCG	15
Organismal Survival	neonatal death	1.09e-06	Increased	3.714	bias	ADAM12,ATG3,CLIP3,CNTFR,DACT1,DKK1,DLK1,DNM1,FLNC,GATA4,GLI2,GPR124,HOXA11,HPGD,IGF2R,MMP14,MMP2,NR2F1,PKD1,PKDCC,PLAGL1,PLXND1,PRRX2,PTHLH,ROR2,SNAI2,TCF21,TGFB3,TMEM38B,TSHZ1,ZEB1	31
Tissue Morphology	abnormal morphology of epithelial tissue	1.09e-06				ARNTL,AXL,BMP4,COL13A1,COL8A2,DACT3,DNAJA1,EGFR,GATA6,LOX,MMP14,NID1,NR2F1,PDGFA,PDGFRB,PKD1,PLTP,PRRX2,PTHLH,RBP1,ROR2,S1PR2,S1PR3,SPARC,TGFB3,THRA,TLR4,TMEM38B,ZEB1,ZNF423	30
Cellular Development	differentiation of cells	1.11e-06	Decreased	-3.064		ADRA2C,ALDH1A2,ANGPTL2,ANXA6,APOE,ARNTL,ATF3,AXL,BACH2,BGN,BHLHE40,BMP4,BOC,CD34,CD86,CHI3L1,CNTFR,COL13A1,COL4A1,COL6A1,DACT1,DKK1,DLK1,DNMT3A,EGFR,FBLIM1,FGFR4,FLNC,FZD7,GATA4,GATA6,GLI2,HEYL,HOXA11,HOXA7,HSP90AA1,ICOSLG/LOC102723996,IGF2R,IKZF4,IL7,IRS1,ITGB5,ITPKB,JAM3,KCP,L1CAM,LOXL2,MAP3K12,METTL8,MFGE8,MMP14,MMP2,MRC2,MYRF,NID2,NOTCH3,NR1I2,NR2F1,NUMBL,PALLD,PAQR3,PATZ1,PDE4A,PDGFRB,PDK4,P…	94
Tissue Development	organization of extracellular matrix	1.11e-06				COL27A1,COL4A6,COL5A3,CRISPLD2,DNAJB6,EGFLAM,EMILIN1,FGFR4,NID1,OLFML2B,SMOC2,TGFBI,TNXB,VWA1	14
Digestive System Development and Function	development of digestive system	1.15e-06				ALDH1A2,ATF3,BMP4,DCHS1,DKK1,EGFR,FRAS1,GATA4,GATA6,GLI2,IGF2R,IL7,MMP14,MMP2,PAK1IP1,PDGFA,PKD1,PKDCC,PRRX2,SFRP1,SMO,SNAI2,TCF21,TGFB3,THRA,TLR4,TSHZ1,VIM	28
Cardiovascular System Development and Function, Organismal Development, Tissue Morphology	abnormal morphology of aorta	1.15e-06				APOE,COL1A1,COL5A1,GATA4,GATA6,LOX,MFAP2,MMP2,PATZ1,PLXND1,PRRX2	11
Embryonic Development, Organismal Development, Tissue Development	morphogenesis of embryonic tissue	1.9e-06		-1.238	bias	ADAMTS16,ALDH1A2,BMP4,DACT1,DCHS1,EGFR,FRAS1,GATA4,GLI2,HEYL,HOXA11,MMP14,PLXND1,ROR2,TCF21,TGFB3	16
Dermatological Diseases and Conditions, Hematological Disease	cyanosis	2.03e-06	Increased	2.853	bias	CLIP3,DNM1,EGFR,IGF2R,LOX,MMP14,MMP2,PKDCC,PLXND1,PRRX2,PTHLH,ROR2,TCF21,TGFB3,TMEM38B	15
Organismal Injury and Abnormalities, Renal and Urological Disease	urological disorder of kidney	2.03e-06				AXL,BGN,COL6A1,DKK3,ITGB5,MMP2,PKD1,PTHLH,SMOC2,TLR4	10
Cancer, Gastrointestinal Disease, Hepatic System Disease, Organismal Injury and Abnormalities	hepatobiliary system cancer	2.77e-06				ABLIM2,ADAM12,ADAM19,ADAM33,ADAMTS13,ADAMTS16,ADAMTS2,ADCY2,ADRA2C,AEBP1,APOE,ARHGAP23,ARHGEF40,ARL13B,ARNTL,ASAP3,AXL,BHLHE40,BOC,C1QTNF1,C7,CACNA1G,CAMK2G,CD34,CDH11,CFLAR,CHST14,CHSY3,CILP2,COL13A1,COL1A1,COL27A1,COL4A1,COL4A2,COL4A6,COL5A1,COL6A1,COL6A2,COL6A3,COL7A1,COL8A2,CYGB,DAAM2,DACT1,DCHS1,DENND2A,DKK1,DNAJA1,DNM1,DNMT3A,DYSF,EAF1,EFS,EGFLAM,EGFR,FAM110B,FGFR4,FHL1,FLNC,FMNL3,FRAS1,FZD…	156
Cellular Development, Tissue Development	differentiation of connective tissue cells	2.92e-06		-1		ANXA6,APOE,ARNTL,ATF3,BGN,BMP4,COL6A1,DACT1,DKK1,DLK1,EGFR,FBLIM1,GATA4,GLI2,HOXA11,IKZF4,IL7,IRS1,LOXL2,MAP3K12,METTL8,MMP14,MRC2,NR1I2,NR2F1,PDGFRB,PDK4,PKDCC,PRKACA,PRRX2,PTHLH,ROR2,SFRP1,SMO,SNAI2,TCF21,TLR4,VIM	38
Tissue Morphology	morphology of connective tissue	2.96e-06				ADAMTS13,AEBP1,APOE,ARNTL,BGN,CFLAR,COL1A1,DLK1,DNAJA1,FGFR4,GLI2,IRS1,LOX,MMP14,MMP2,PCOLCE,PDGFA,PDGFRB,PDK4,PKD1,PLIN2,PRRX2,PTHLH,ROR2,SMO,SMTN,SPARC,TGFB3,THBS2,THRA,TLR4	31
Cardiovascular System Development and Function, Organismal Development, Tissue Morphology	abnormal morphology of blood vessel	2.99e-06				APOE,AXL,COL1A1,COL5A1,GATA4,GATA6,GPR124,HPGD,LOX,MFAP2,MMP14,MMP2,NID1,NOTCH3,NR2F2,PATZ1,PDGFRB,PKD1,PLXND1,PRRX2,TGFB3,THBS2	22
Cancer, Gastrointestinal Disease, Hepatic System Disease, Organismal Injury and Abnormalities	liver tumor	3.07e-06				ABLIM2,ADAM12,ADAM19,ADAM33,ADAMTS13,ADAMTS16,ADAMTS2,ADCY2,ADRA2C,AEBP1,APOE,ARHGAP23,ARHGEF40,ARL13B,ARNTL,ASAP3,AXL,BHLHE40,BOC,C1QTNF1,C7,CACNA1G,CAMK2G,CD34,CDH11,CFLAR,CHST14,CHSY3,CILP2,COL13A1,COL1A1,COL27A1,COL4A1,COL4A2,COL4A6,COL5A1,COL6A1,COL6A2,COL6A3,COL7A1,COL8A2,CYGB,DAAM2,DACT1,DCHS1,DENND2A,DKK1,DNAJA1,DNM1,DNMT3A,DYSF,EAF1,EFS,EGFLAM,EGFR,FAM110B,FGFR4,FHL1,FLNC,FMNL3,FRAS1,FZD…	156
Embryonic Development, Organ Development, Organismal Development, Skeletal and Muscular System Development and Function, Tissue Development	formation of muscle	3.12e-06		-1.038	bias	ADAM12,AEBP1,ALDH1A2,BGN,BMP4,BOC,COL6A3,DNM1,DYSF,FHL1,FLNC,GATA4,GATA6,LOX,METTL8,MMP14,MMP2,MYH3,NR2F2,PDGFA,PDGFRB,PTGIR,SGCG,SLIT3,SMTN,TCF21,UCHL1,VIM	28
Cancer, Gastrointestinal Disease, Hepatic System Disease, Organismal Injury and Abnormalities	liver cancer	3.28e-06				ABLIM2,ADAM12,ADAM19,ADAM33,ADAMTS13,ADAMTS16,ADAMTS2,ADCY2,ADRA2C,AEBP1,APOE,ARHGAP23,ARHGEF40,ARL13B,ARNTL,ASAP3,AXL,BHLHE40,BOC,C1QTNF1,C7,CACNA1G,CAMK2G,CD34,CDH11,CFLAR,CHST14,CHSY3,CILP2,COL13A1,COL1A1,COL27A1,COL4A1,COL4A2,COL4A6,COL5A1,COL6A1,COL6A2,COL6A3,COL7A1,COL8A2,CYGB,DAAM2,DACT1,DCHS1,DENND2A,DKK1,DNAJA1,DNM1,DNMT3A,DYSF,EAF1,EFS,EGFLAM,EGFR,FAM110B,FGFR4,FHL1,FLNC,FMNL3,FRAS1,FZD…	155
Cellular Development, Tissue Development	differentiation of connective tissue	3.35e-06		-1.18		ANXA6,APOE,ARNTL,ATF3,AXL,BGN,BMP4,COL6A1,DACT1,DKK1,DLK1,EGFR,FBLIM1,GATA4,GLI2,HOXA11,IKZF4,IL7,IRS1,LOXL2,MAP3K12,METTL8,MMP14,MRC2,NR1I2,NR2F1,PALLD,PDGFRB,PDK4,PKDCC,PRKACA,PRRX2,PTHLH,ROR2,SFRP1,SMO,SNAI2,TCF21,THRA,TLR4,VIM	41
Cell Death and Survival	necrosis	3.35e-06	Increased	2.485		ADAM12,ADAMTS13,ADAMTS16,ALDH1A2,APOE,ATF3,ATG3,AXL,BACH2,BGN,BHLHE40,BMP4,C7,CACNA1G,CAMK2G,CASP6,CD24,CD86,CDH11,CFLAR,CHI3L1,CNTFR,COL1A1,COL4A1,COL4A2,COL5A3,COL6A1,DKK1,DKK3,DLK1,DNM1,DNMT3A,DYSF,EGFR,FAAH,FGFR4,GATA4,GATA6,GFRA3,GLI2,GRB10,HEYL,HLF,HOXA7,HSP90AA1,HSPB8,ICOSLG/LOC102723996,IGF2R,IL7,IRS1,ITPKB,L1CAM,M6PR,MAP3K12,MAPK10,MCAM,MFGE8,MMP14,MMP2,NCS1,NOTCH3,NR1I2,NR2F1,NUMBL,PALL…	102
Respiratory System Development and Function, Tissue Morphology	abnormal morphology of pulmonary elastic fiber	3.35e-06				FGFR4,LOX,MMP14,PDGFA,TGFB3,TLR4	6
Cell Death and Survival	apoptosis	3.73e-06		1.599		ADAM12,ADAMTS13,ALDH1A2,ANGPT4,APOE,ATF3,ATG3,AXL,BACH2,BGN,BHLHE40,BMP4,CAMK2G,CASP6,CD24,CDH11,CFLAR,CHI3L1,CLIP3,CNTFR,COL1A1,COL4A1,COL4A2,COL5A3,DKK1,DKK3,DNAJA1,DNM1,DNMT3A,EGFR,FBLIM1,FGFR4,GATA4,GATA6,GFRA3,GLI2,GRB10,HEYL,HLF,HOXA11,HOXA7,HPGD,HSP90AA1,HSPB8,ICOSLG/LOC102723996,IGF2R,IL7,IRS1,ITGB5,L1CAM,LOXL2,MAP3K12,MAPK10,MCAM,MFGE8,MMP14,MMP2,MYRF,NOTCH3,NR1I2,NR2F1,NUMBL,PALLD,PCNA,…	104
Cancer, Organismal Injury and Abnormalities, Reproductive System Disease	uterine serous papillary cancer	4.38e-06				C7,CDH11,COL4A6,DKK1,DPT,EMILIN1,FXYD1,HLF,HOXA11,JAM3,L1CAM,MAPK10,PEG3,SFRP1,SLIT3,SMTN,TCF21,TNXB,UCHL1,ZEB1	20
Organismal Injury and Abnormalities	growth of lesion	4.68e-06		-0.897		APCDD1,APOE,ATF3,AXL,BMP4,CD24,CDHR5,COL4A1,DKK1,DLK1,DNAJB6,DNMT3A,EGFR,FBXO25,FGFR4,FHL1,HOXA7,HPGD,IL7,IRS1,ITGB5,JAM3,LOX,LOXL2,MCAM,MFGE8,MMP14,MMP2,NOTCH3,NR2F2,PDE4A,PLAGL1,PTHLH,SFRP1,SMO,SNAI2,SPARC,TGFB3,THBD,TLR4,UCHL1,WISP1	42
Cell-To-Cell Signaling and Interaction	binding of connective tissue cells	5.64e-06		0.267		APOE,BGN,CD248,DKK1,JAM3,MRC2,SPARC,THBS2	8
Embryonic Development, Organ Development, Organismal Development, Tissue Development, Visual System Development and Function	formation of eye	6.35e-06		0	bias	ALDH1A2,APOE,ARNTL,BMP4,CASP6,COL1A1,COL5A1,COL8A2,DNMT3A,DPT,EGFLAM,EGFR,HIF3A,JAM3,MMP2,NID1,PDGFRB,PLTP,RBP1,S1PR2,SFRP1,SNAI2,SPARC,TGFB3,THBD,THBS2,TUB,WNT2B,ZEB1	29
Digestive System Development and Function	development of gastrointestinal tract	7.22e-06				BMP4,DCHS1,DKK1,EGFR,FRAS1,GATA4,GLI2,IL7,MMP14,PAK1IP1,PDGFA,PKDCC,PRRX2,SFRP1,SMO,SNAI2,TCF21,TGFB3,THRA,TSHZ1,VIM	21
Cell Death and Survival	cell death	9.52e-06	Increased	2.387		ADAM12,ADAMTS13,ADAMTS16,ALDH1A2,ANGPT4,APOE,ARNTL,ATF3,ATG3,AXL,BACH2,BGN,BHLHE40,BMP4,C7,CACNA1G,CAMK2G,CAMKK1,CASP6,CD24,CD86,CDH11,CFLAR,CHI3L1,CLIP3,CNTFR,COL1A1,COL4A1,COL4A2,COL5A3,COL6A1,DKK1,DKK3,DLK1,DNAJA1,DNAJB6,DNM1,DNMT3A,DYSF,EGFR,FAAH,FBLIM1,FGFR4,GATA4,GATA6,GFRA3,GLI2,GRB10,HEYL,HLF,HOXA11,HOXA7,HPGD,HSP90AA1,HSPB8,ICOSLG/LOC102723996,IGF2R,IL7,IRS1,ITGB5,ITPKB,L1CAM,LOXL2,M6PR,…	123
Organismal Development	abnormal morphology of head	9.77e-06				ADAMTS2,APOE,ARNTL,AXL,BMP4,CASP6,COL8A2,DKK1,DLK1,DPT,EGFLAM,EGFR,GLI2,GPR124,HDC,L1CAM,MAP3K12,MMP14,MMP2,NID1,NPR2,NR2F1,PATZ1,PDGFRB,PEG3,PKD1,PKDCC,PLTP,PRRX2,PTHLH,RBP1,ROR2,RPS6KA5,SFRP1,SMO,SNAI2,SPARC,TGFB3,THRA,TSHZ1,TUB,ZEB1,ZNF423	43
Cardiovascular Disease	Hypertension	1.08e-05		1.96		ADRA2C,ANGPTL2,APOE,ARHGEF10,BMP4,CACNA1G,CACNB1,CD34,CYB5R3,DAAM2,DCHS1,DNAJB6,DNMT3A,EGFR,FHL1,FXYD1,IRS1,ITPKB,MMP23B,MXRA5,NCS1,NOTCH3,NPR2,OLFML2B,PDGFRB,PRELP,PRRT2,PTGIR,RASL12,SCN4B,SEPN1,SEPT4,SLIT3,SMOC2,SPARC,THBD,THBS2	37
Cellular Movement	invasion of cells	1.2e-05		-1.888		ADAMTS15,ATF3,AXL,BHLHE40,BMP4,CAMK2G,CD24,CDH11,CHI3L1,COL7A1,DKK1,DKK3,DNAJB6,EGFR,FBLIM1,FGFR4,GLI2,HSP90AA1,HTRA3,IQSEC1,JAM3,L1CAM,LOX,LOXL2,MCAM,MFGE8,MMP14,MMP2,NUMBL,PALLD,PDGFA,RBFOX2,RNF144A,S1PR3,SFRP1,SNAI2,SPARC,TGFB3,TGFBI,THBD,THBS2,VIM,WISP1,ZEB1	44
Embryonic Development, Organismal Development	morphogenesis of embryo	1.2e-05		-1.238	bias	ADAMTS16,ALDH1A2,BMP4,DACT1,DCHS1,DKK1,EGFR,FRAS1,GATA4,GLI2,HEYL,HOXA11,MMP14,PKDCC,PLXND1,PRRX2,ROR2,TCF21,TGFB3,ZEB1	20
Cardiovascular Disease, Organismal Injury and Abnormalities, Reproductive System Disease	preeclampsia	1.2e-05				ADRA2C,ANGPTL2,ARHGEF10,CYB5R3,DAAM2,DCHS1,DNAJB6,DNMT3A,EGFR,FHL1,FXYD1,ITPKB,MMP23B,MXRA5,NCS1,NOTCH3,OLFML2B,PRELP,PRRT2,PTGIR,RASL12,SCN4B,SEPN1,SEPT4,SLIT3,SPARC,THBS2	27
Cancer, Neurological Disease, Organismal Injury and Abnormalities	central nervous system tumor	1.23e-05		-0.368		ACTN1,ADAM12,ADAM19,ANGPT4,BOC,CASP6,CHI3L1,CILP2,COL1A1,COL4A1,COL4A2,COL5A3,COL6A1,CYGB,DKK3,DLK1,EGFR,FBLIM1,FLNC,GATA4,GLI2,HLF,HTRA3,KHDRBS3,LRP3,MMP14,MMP2,MYRF,NIPAL4,NOTCH3,NR1I2,PALLD,PDGFRB,PEG3,PTK7,SEPT4,SFRP1,SMO,SNAI2,SPARC,TDRD10,TGFBI,TNXB,TSPYL4,ZNF423	45
Organismal Development	abnormal morphology of thoracic cavity	1.23e-05				ADAM12,ADAM19,ALDH1A2,APOE,CFLAR,DCHS1,EGFR,GATA4,GATA6,GLI2,HOXA7,HSPB8,IGF2R,IL7,ITPKB,LOX,MMP14,MMP2,NOTCH3,PDGFA,PKD1,PLXND1,PRRX2,PTHLH,ROR2,RPS6KA2,SGCG,SMO,SMTN,SNAI2,TGFB3,THBD,TLR4,TMEM38B,ZEB1	35
Organ Morphology, Respiratory System Development and Function, Skeletal and Muscular System Development and Function	abnormal morphology of diaphragm	1.31e-05				ADAM19,CLIP3,COL6A1,FLNC,LOX,MMP14,MMP2,SGCG	8
Hereditary Disorder	autosomal dominant disease	1.31e-05				APOE,ARHGEF10,BGN,COL1A1,COL4A1,COL4A2,COL5A1,COL6A1,COL6A2,COL6A3,DMPK,DNAJB6,DYSF,EMILIN1,FLNC,HR,HSPB8,KCNE3,LOX,LOXL2,NOTCH3,PDGFRB,PKD1,PRRT2,PTHLH,SDC3,SERPINH1,SMOC2,SPARC,TGFBI,THRA,TUB,UCHL1	33
Hereditary Disorder	X-linked hereditary disease	1.41e-05				BGN,COL1A1,COL4A1,COL4A2,COL5A1,COL6A1,COL6A2,COL6A3,EMILIN1,FHL1,IGSF1,L1CAM,LOX,LOXL2,MAMLD1,PCNA,PDK4,SCN4B,SDC3,SERPINH1,SPARC,TGFBI	22
Organismal Development	morphology of head	1.6e-05				ADAMTS2,APOE,ARNTL,AXL,BMP4,CASP6,COL1A1,COL8A2,DKK1,DLK1,DPT,EGFLAM,EGFR,GLI2,GPR124,HDC,L1CAM,MAP3K12,MMP14,MMP2,NID1,NPR2,NR2F1,PATZ1,PDGFRB,PEG3,PKD1,PKDCC,PLTP,PRRX2,PTHLH,RBP1,ROR2,RPS6KA5,SFRP1,SMO,SNAI2,SPARC,TGFB3,THRA,TSHZ1,TUB,ZEB1,ZNF423	44
Cardiovascular System Development and Function	function of cardiovascular system	1.69e-05		-1.342		ADAMTS13,APOE,ARNTL,BGN,CACNA1G,DMPK,DYSF,FXYD1,GATA4,GPR124,HSPB8,KCNE3,MMP2,NOSTRIN,PTGIR,PTPRO,SGCG,SMTN,SRL,THBD,THRA,TMEM38B	22
Developmental Disorder	Growth Failure	1.84e-05	Increased	4.903	bias	AEBP1,ARNTL,BMP4,CFLAR,COL13A1,DACT3,DCHS1,DLK1,DNAJA1,DNMT3A,EGFR,FGFR4,GATA4,GATA6,GGT5,GRB10,IRS1,ITPKB,MMP14,MMP2,NOTCH3,NPR2,NR2F2,PATZ1,PDGFA,PRKACA,PRRX2,RBP1,SFRP1,SGCG,SMO,SMTN,SNAI2,TGFBI,THRA	35
Cellular Movement	migration of tumor cell lines	1.89e-05		-1.243	bias	ARPC2,ATF3,AXL,CD24,CDH11,DNAJB6,EGFR,FBLIM1,FLNC,GPR173,HPGD,HSP90AA1,IRS1,ITGB5,L1CAM,LOX,MCAM,MMP14,MMP2,NUMBL,PALLD,PDGFA,PTHLH,RNF144A,RPS6KA5,S1PR2,S1PR3,SDC3,SNAI2,TGFB3,TGFBI,THBS2,TLR4,TNFAIP8,VIM,WISP1,ZEB1	37
Embryonic Development, Organismal Development, Skeletal and Muscular System Development and Function	limb development	2.04e-05		-1.089	bias	ALDH1A2,ARNTL,BMP4,DKK1,FRAS1,GLI2,HOXA11,L1CAM,MMP14,NPR2,NR2F2,PDGFA,PKDCC,PRRX2,PTHLH,ROR2,SMO,TGFB3,THRA	19
Cancer, Gastrointestinal Disease, Organismal Injury and Abnormalities	gastro-esophageal carcinoma	2.38e-05				ADAMTS16,ADCY2,ADHFE1,APOE,ARHGEF10,ARHGEF40,ARNTL,BOC,CDH11,CHST1,COL1A1,COL5A1,COL6A2,COL6A3,COLEC11,CPE,DNMT3A,DYSF,EGFR,EHD2,FLNC,FUBP3,FZD10,GATA6,GNG7,HOXA7,HR,IGF2R,IGSF1,JPH4,KCNQ5,LRCH1,LRFN5,MAMLD1,MXRA5,MYH3,MYL9,NID1,NID2,NOTCH3,P4HA2,PAQR3,PDK4,PEG3,PER3,PIEZO2,PKD1,PPM1G,PRICKLE2,RCN3,RPS6KA2,SERPINH1,SLIT3,SNAI2,TGFBI,THBD,THSD4,TLR4,TNRC6A,TNXB,TOMM34,WISP1,WNT2B,ZNF423	64
Cancer, Gastrointestinal Disease, Organismal Injury and Abnormalities	gastrointestinal carcinoma	2.55e-05				ACTN1,ADAM12,ADAM33,ADAMTS13,ADAMTS15,ADAMTS16,ADAMTS2,ADCY2,ADHFE1,ALDH1A2,APOE,ARHGAP23,ARHGEF10,ARHGEF40,ARNTL,AXL,BACH2,BGN,BMP4,BOC,C1QTNF1,CACNA1G,CASS4,CD248,CD34,CDH11,CDHR5,CHI3L1,CHST1,CHSY3,CILP2,CNTFR,COL1A1,COL27A1,COL5A1,COL5A3,COL6A2,COL6A3,COLEC11,CPE,CYP17A1,DACT1,DENND2A,DNAJA1,DNMT3A,DPT,DYSF,EGFR,EHD2,FGFR4,FLNC,FRAS1,FUBP3,FZD10,GATA6,GFRA3,GLI2,GNG7,GPR124,GRB10,HIF3A,HOXA7,…	157
Cancer, Organismal Injury and Abnormalities	growth of tumor	2.58e-05		-1.045		APCDD1,ATF3,AXL,BMP4,CD24,CDHR5,COL4A1,DKK1,DLK1,DNAJB6,DNMT3A,EGFR,FBXO25,FGFR4,FHL1,HOXA7,HPGD,IL7,IRS1,ITGB5,JAM3,LOX,LOXL2,MCAM,MFGE8,MMP14,MMP2,NOTCH3,NR2F2,PDE4A,PLAGL1,PTHLH,SFRP1,SMO,SNAI2,TGFB3,THBD,TLR4,UCHL1,WISP1	40
Cell-To-Cell Signaling and Interaction, Connective Tissue Development and Function	binding of fibroblasts	2.58e-05		-0.031		APOE,CD248,JAM3,MRC2,SPARC,THBS2	6
Cancer, Gastrointestinal Disease, Organismal Injury and Abnormalities	gastroesophageal cancer	2.58e-05				ADAM12,ADAMTS16,ADCY2,ADHFE1,APOE,ARHGEF10,ARHGEF40,ARNTL,BOC,CDH11,CHST1,COL1A1,COL5A1,COL6A2,COL6A3,COLEC11,CPE,DKK1,DNMT3A,DYSF,EGFR,EHD2,FLNC,FUBP3,FZD10,GATA6,GNG7,HOXA7,HR,IGF2R,IGSF1,JPH4,KCNQ5,LRCH1,LRFN5,MAMLD1,MXRA5,MYH3,MYL9,NID1,NID2,NOTCH3,P4HA2,PAQR3,PDK4,PEG3,PER3,PIEZO2,PKD1,PPM1G,PRICKLE2,RBP1,RCN3,RPS6KA2,SERPINH1,SLIT3,SMO,SNAI2,TGFBI,THBD,THSD4,TLR4,TNRC6A,TNXB,TOMM34,WISP1,WN…	68
Cellular Movement	invasion of tumor cell lines	2.69e-05		-1.974		ADAMTS15,ATF3,AXL,BMP4,CAMK2G,CD24,CDH11,DKK1,DKK3,DNAJB6,EGFR,FBLIM1,FGFR4,HSP90AA1,HTRA3,JAM3,L1CAM,LOX,LOXL2,MCAM,MMP14,MMP2,NUMBL,PALLD,PDGFA,RBFOX2,RNF144A,S1PR3,SFRP1,SNAI2,SPARC,TGFBI,VIM,WISP1,ZEB1	35
Cellular Movement	cell movement of tumor cell lines	2.75e-05		-1.259	bias	ARPC2,ATF3,AXL,CD24,CDH11,COL1A1,DKK3,DNAJB6,EGFR,FBLIM1,FLNC,GPR173,HPGD,HSP90AA1,IRS1,ITGB5,L1CAM,LOX,MCAM,MMP14,MMP2,NOTCH3,NUMBL,PALLD,PDGFA,PTHLH,RNF144A,RPS6KA5,S1PR2,S1PR3,SDC3,SNAI2,SPARC,TGFB3,TGFBI,THBD,THBS2,TLR4,TNFAIP8,VIM,WISP1,ZEB1	42
Embryonic Development, Organ Development, Organismal Development, Respiratory System Development and Function, Tissue Development	alveologenesis of lung	3.06e-05		-1.937	bias	EGFR,FGFR4,MMP14,MMP2,PDGFA,TGFB3,TMEM38B	7
Cancer, Organismal Injury and Abnormalities, Reproductive System Disease	genital tumor	3.1e-05				ABLIM2,ACSS2,ACTN1,ADAM12,ADAM19,ADAMTS13,ADAMTS16,ADAMTS2,ADCY2,ADRA2C,ALDH1A2,AOC2,APCDD1,APOE,ARHGAP23,ARHGEF10,ARL13B,ARNTL,AXL,BHLHE40,C7,CACNA1G,CD24,CD34,CDH11,CHI3L1,CLEC12A,COL13A1,COL4A1,COL4A2,COL4A6,COL5A1,COL5A3,COL6A3,COL7A1,COLEC11,CYP17A1,DACT1,DACT3,DCHS1,DENND2A,DKK1,DMPK,DNAJA1,DPPA5,DPT,DYSF,EGFLAM,EGFR,EMILIN1,FGFR4,FHL1,FLNC,FRAS1,FXYD1,FZD7,GATA4,GATA6,GRB10,HLF,HOXA11,HSP9…	142
Cancer, Organismal Injury and Abnormalities	breast or colorectal cancer	3.37e-05		-1.067		ACTN1,ADAM12,ADAM33,ADAMTS13,ADAMTS15,ADAMTS16,ADAMTS2,ADCY2,ADRA2C,ALDH1A2,ANGPTL2,APOE,ARHGAP23,ARHGEF10,ARHGEF40,ARNTL,ATF3,AXL,BACH2,BHLHE40,BOC,C1QTNF1,CACNA1G,CASS4,CD24,CD248,CD34,CD86,CDH11,CDHR5,CHI3L1,CHSY3,CILP2,CNTFR,COL1A1,COL27A1,COL4A1,COL4A2,COL4A6,COL5A1,COL5A3,COL6A1,COL6A2,COL6A3,CYP17A1,DACT1,DCHS1,DENND2A,DKK1,DNAJA1,DNAJB6,DYSF,EFS,EGFR,EHD2,FGFR4,FLNC,FRAS1,FUBP3,FZD7,GATA6…	167
Embryonic Development, Organ Development, Organ Morphology, Organismal Development, Respiratory System Development and Function, Tissue Development	abnormal morphology of lung	3.96e-05				APOE,DCHS1,EGFR,GATA4,GATA6,GLI2,IGF2R,LOX,MMP14,PDGFA,PKD1,PTHLH,ROR2,TGFB3,TLR4,TMEM38B	16
Connective Tissue Development and Function, Tissue Morphology	quantity of connective tissue	4.32e-05		-1.878		ADAM12,AEBP1,ANGPTL2,APOE,ARNTL,BGN,BMP4,CD34,CHAD,COL1A1,COL5A3,CPE,DKK1,DPT,EGFR,FBLIM1,GATA4,GATA6,GLI2,HDC,IGF2R,IRS1,MFGE8,MMP14,MMP2,NR2F1,PDGFRB,PDK4,PLIN2,PTHLH,SDC3,SFRP1,SPARC,THRA	34
Connective Tissue Development and Function, Skeletal and Muscular System Development and Function, Tissue Development	abnormal morphology of compact bone	4.8e-05				CHAD,MFAP2,MMP14,MMP2,PCOLCE,PRKACA,THRA	7
Cancer, Organismal Injury and Abnormalities	head and neck cancer	5.01e-05				ADAM12,ADAMTS2,AXL,BGN,BMP4,CD24,CHI3L1,COL1A1,COL4A1,DPT,EGFR,FGFR4,GATA6,GLI2,HSP90AA1,KHDRBS3,LOXL2,MMP14,MMP2,NOTCH3,NR1I2,PCDH7,PDGFRB,PEAR1,SFRP1,SMO,THBD,THRA,TLR4,TNXB,TRIM32,TSHZ1,UCHL1,VIM,ZEB1	35
Cardiovascular System Development and Function, Tissue Development	development of endothelial tissue	5.49e-05		-0.193		ADAMTS2,ALDH1A2,APOE,AXL,BMP4,CD34,COL1A1,COL4A1,COL4A2,DKK1,EGFR,GATA4,GATA6,GLI2,HEYL,L1CAM,LOXL2,MMP2,NR2F2,PAQR3,PTGIR,SMOC2,SNAI2,SPARC	24
Organismal Development, Skeletal and Muscular System Development and Function	abnormal morphology of limb	5.49e-05				BGN,BMP4,CACNB1,DACT1,DKK1,FLNC,GLI2,HOXA11,IRS1,MMP14,PCOLCE,PKDCC,PLAGL1,PRRX2,PTHLH,ROR2,SFRP1,SGCG	18
Skeletal and Muscular System Development and Function	abnormal morphology of skeleton	5.83e-05				ARNTL,BGN,BMP4,DACT1,DCHS1,GLI2,HOXA11,IRS1,KCP,MMP14,MMP2,PCOLCE,PKDCC,PLAGL1,PLXND1,PRKACA,PTHLH,ROR2,SPARC,TSHZ1	20
Connective Tissue Development and Function, Skeletal and Muscular System Development and Function, Tissue Development	abnormal morphology of trabecular bone	5.99e-05				BGN,CHAD,FBLIM1,IRS1,MMP14,MMP2,PCOLCE,PDK4,PTHLH,SPARC,THRA	11
Cellular Development, Skeletal and Muscular System Development and Function, Tissue Development	differentiation of osteoblasts	6.63e-05		-1.246		BGN,BMP4,COL6A1,DKK1,DLK1,EGFR,FBLIM1,GLI2,IL7,MMP14,MRC2,NR1I2,PRKACA,PRRX2,PTHLH,ROR2,SFRP1,SMO,SNAI2,VIM	20
Cancer, Gastrointestinal Disease, Organismal Injury and Abnormalities	colorectal neoplasia	6.77e-05				ACTN1,ADAM12,ADAM33,ADAMTS13,ADAMTS15,ADAMTS16,ADAMTS2,ADCY2,ADRA2C,ALDH1A2,ANGPTL2,ARHGAP23,ARHGEF10,ARHGEF40,ATF3,AXL,BACH2,BOC,C1QTNF1,CACNA1G,CASS4,CD248,CD34,CD86,CDH11,CDHR5,CHSY3,CILP2,CNTFR,COL27A1,COL4A1,COL4A2,COL4A6,COL5A1,COL5A3,COL6A1,COL6A2,COL6A3,CYP17A1,DACT1,DENND2A,DKK1,DNAJA1,DYSF,EFS,EGFR,EHD2,FGFR4,FLNC,FRAS1,FUBP3,FZD7,GATA6,GFRA3,GLI2,GPR124,GRB10,HIF3A,HPGD,HR,ICOSLG/LOC10…	147
[truncated: 370 more rows]

## Sheet: CP Purple Endo UNINF v CON
Ingenuity Canonical Pathways	-log(B-H p-value)	BH p value	Ratio	z-score	Molecules
[truncated: 13 more rows]

[truncated: 31 more sheets: UR Purple Endo UNINF v CON, BF Darkred Endo INF v UNINF, CP Darkred Endo INF v UNINF, UR Darkred Endo INF v UNINF, BF Red Endo INF v UNINF, CP Red Endo INF v UNINF, UR Red Endo INF v UNINF, BF Greenyellow Thy UNINF v CON, CP Greenyellow Thy UNINF v CON, UR Greenyellow Thy UNINF v CON, BF Purple Thy UNINF v CON, CP Purple Thy UNINF v CON, UR Purple Thy UNINF v CON, BF Blue Thy INF v UNINF, CP Blue Thy INF v UNINF, UR Blue Thy INF v UNINF, BF Brown Thy INF v UNINF, CP Brown Thy INF v UNINF, UR Brown Thy INF v UNINF, BF Salmon Thy INF v UNINF …]
