# Supplementary material for: Genome-wide analysis of the transcriptional response to porcine reproductive and respiratory syndrome virus infection at the maternal/fetal interface and in the fetus
Source: BMC Genomics. 2016 May 20;17:383. doi: 10.1186/s12864-016-2720-4 (PMC4875603; doi:10.1186/s12864-016-2720-4)
Supplement: Additional file 6: — Gene function enrichment analysis results on WGCNA data. Excel (.xlsx) file of three function enrichment analyses from the IPA software: biological function (BF), canonical Pathway (CP), and upstream regulator (UR), for each of the modules from the six contrasts mentioned in the Results section (36 tabs in total). (XLSX 7834 kb) [file 12864_2016_2720_MOESM6_ESM.xlsx]

## Sheet: Endo UNINF v CON
ensembl_id	Number	Chromosome	Gene_type	Start	End	Strand	Gene_Name	Gene_Source	Gene_Biotype	moduleColor	moduleLabel	GS.UNINF	p.GS.UNINF	MM.brown	p.MM.brown	MM.black	p.MM.black	MM.cyan	p.MM.cyan	MM.yellow	p.MM.yellow	MM.grey60	p.MM.grey60	MM.purple	p.MM.purple	MM.tan	p.MM.tan	MM.lightcyan	p.MM.lightcyan	MM.salmon	p.MM.salmon	MM.blue	p.MM.blue
ENSSSCG00000013275	4292	2	protein_coding	18596996	18640232	+	SYT13	ensembl	protein_coding	black	7	0.762356	1.4915e-05	0.763111	1.44574e-05	0.869048	3.60665e-08	-0.555391	0.00484157	-0.784505	5.68846e-06	0.606999	0.00165971	-0.308367	0.142637	0.626461	0.00105573	0.407685	0.0479854	-0.278355	0.187815	0.498903	0.0130756
ENSSSCG00000005601	1931	1	protein_coding	299754095	299758545	-	HSPA5	ensembl	protein_coding	black	7	0.747227	2.72176e-05	0.619471	0.00124621	0.780045	6.96769e-06	-0.62078	0.00120845	-0.681817	0.000243339	0.656823	0.000489418	-0.519293	0.00931017	0.504289	0.011977	0.309434	0.141189	-0.414993	0.043749	0.594229	0.0021993
ENSSSCG00000005490	1805	1	protein_coding	286086600	286109464	-	DFNB31	ensembl	protein_coding	black	7	0.724936	6.14678e-05	0.639806	0.000760588	0.760476	1.61102e-05	-0.558279	0.00458036	-0.75365	2.11926e-05	0.366077	0.0785228	0.0309812	0.885731	0.660962	0.000437852	0.17623	0.410089	-0.0658778	0.759728	0.398853	0.0535263
ENSSSCG00000011798	3227	13	protein_coding	133782313	133801505	+	DNAJB11	ensembl	protein_coding	black	7	0.708933	0.000105348	0.639382	0.000768716	0.731951	4.79737e-05	-0.547799	0.00558838	-0.45371	0.0259553	0.661431	0.000432325	-0.528005	0.00800186	0.645485	0.000658449	0.210346	0.323856	-0.616628	0.00133172	0.314992	0.133814
ENSSSCG00000002292	17526	7	protein_coding	97579423	97615124	+	PLEKHH1	ensembl	protein_coding	black	7	-0.703087	0.000127155	-0.695283	0.000162362	-0.829561	5.39702e-07	0.780816	6.72984e-06	0.817887	1.05565e-06	-0.545378	0.00584606	0.354647	0.0890481	-0.553098	0.00505768	-0.334247	0.110408	0.263981	0.212597	-0.689102	0.000196012
ENSSSCG00000021346	23777	JH118765.1	protein_coding	738	10853	+	novel gene	ensembl	protein_coding	black	7	-0.700216	0.000139244	-0.746766	2.77037e-05	-0.752014	2.26034e-05	0.514941	0.0100272	0.74381	3.10014e-05	-0.528867	0.00788117	0.295135	0.161486	-0.52784	0.00802514	-0.45756	0.0245646	0.22564	0.289078	-0.503388	0.0121552
ENSSSCG00000029993	24029	GL896259.2	protein_coding	38773	53642	-	novel gene	ensembl	protein_coding	black	7	0.684441	0.000225263	0.713238	9.14535e-05	0.832543	4.51043e-07	-0.528043	0.00799649	-0.678173	0.000270546	0.729037	5.32252e-05	-0.430327	0.0358145	0.606246	0.00168805	0.306982	0.144533	-0.391747	0.0583346	0.419345	0.0413689
ENSSSCG00000021844	12234	8	protein_coding	116227313	116266668	-	novel gene	ensembl	protein_coding	black	7	0.680073	0.000256049	0.680145	0.000255515	0.867836	3.96789e-08	-0.505639	0.0117139	-0.843745	2.22535e-07	0.598257	0.00201496	-0.355277	0.0884423	0.507425	0.0113731	0.429076	0.0364158	-0.211658	0.320777	0.647161	0.000630669
ENSSSCG00000005785	2115	1	protein_coding	311422002	311434587	-	novel gene	ensembl	protein_coding	black	7	-0.679939	0.000257047	-0.616145	0.00134674	-0.717254	7.99657e-05	0.54488	0.00590016	0.499991	0.0128474	-0.747981	2.644e-05	0.529713	0.00776429	-0.455135	0.0254333	-0.235805	0.267314	0.419543	0.0412628	-0.419902	0.0410715
ENSSSCG00000009524	19426	11	protein_coding	76624584	76698938	-	TMTC4	ensembl	protein_coding	black	7	0.677946	0.000272322	0.64752	0.000624854	0.775925	8.36916e-06	-0.648947	0.000602186	-0.593903	0.0022148	0.559404	0.00448185	-0.373015	0.0726095	0.748776	2.56413e-05	0.0214473	0.920763	-0.502831	0.0122665	0.43002	0.0359613
ENSSSCG00000005784	2116	1	protein_coding	311461749	311466667	-	novel gene	ensembl	protein_coding	black	7	-0.661527	0.000431201	-0.552851	0.00508142	-0.728703	5.38582e-05	0.574509	0.00332274	0.5338	0.00721935	-0.68328	0.000233113	0.452943	0.0262397	-0.409724	0.0467724	-0.220643	0.300174	0.311797	0.138019	-0.482452	0.0169553
ENSSSCG00000004014	20	1	protein_coding	2447572	2457750	+	DACT2	ensembl	protein_coding	black	7	0.661287	0.000434012	0.66135	0.000433278	0.768878	1.13525e-05	-0.578714	0.00304942	-0.510683	0.0107725	0.618845	0.00126464	-0.561007	0.00434467	0.656865	0.000488878	0.131362	0.540641	-0.645772	0.000653619	0.356831	0.0869593
ENSSSCG00000022541	24130	GL894033.2	protein_coding	30176	60795	-	novel gene	ensembl	protein_coding	black	7	0.66041	0.000444451	0.635966	0.000837121	0.690541	0.000187679	-0.496858	0.013514	-0.593756	0.00222187	0.499251	0.0130023	-0.154971	0.469646	0.572105	0.0034881	0.2316	0.276187	-0.156127	0.466298	0.358362	0.0855176
ENSSSCG00000028741	3712	13	protein_coding	216997925	217011817	-	DNMT3L	ensembl	protein_coding	black	7	-0.660341	0.000445285	-0.432648	0.0347203	-0.492773	0.0144255	0.569376	0.00368421	0.350145	0.093472	-0.349361	0.0942589	0.414171	0.04421	-0.282486	0.181078	-0.143664	0.503033	0.39233	0.057928	-0.393959	0.0568033
ENSSSCG00000007097	20633	17	protein_coding	30249630	30291237	+	SEC23B	ensembl	protein_coding	black	7	0.660153	0.000447545	0.691085	0.00018461	0.95069	1.14864e-12	-0.576303	0.00320365	-0.796345	3.24278e-06	0.708788	0.000105846	-0.371706	0.073699	0.682684	0.000237234	0.23412	0.270847	-0.316427	0.131956	0.562418	0.00422677
ENSSSCG00000004179	210	1	protein_coding	34481248	34490749	+	VNN2	ensembl	protein_coding	black	7	0.659304	0.000457921	0.632649	0.000908502	0.706828	0.000112789	-0.424811	0.0385254	-0.606526	0.00167748	0.589036	0.00245792	-0.450398	0.0272012	0.315246	0.133484	0.319768	0.127702	-0.237693	0.26339	0.514265	0.0101425
ENSSSCG00000009229	12386	8	protein_coding	142148085	142647169	-	ARHGAP24	ensembl	protein_coding	black	7	-0.658668	0.000465822	-0.622268	0.00116671	-0.687349	0.000206596	0.413694	0.0444795	0.626357	0.00105834	-0.476183	0.0186606	0.197358	0.355291	-0.514849	0.0100428	-0.283298	0.179772	0.190631	0.372251	-0.329229	0.116196
ENSSSCG00000010148	9420	14	protein_coding	59062489	59079456	-	ERO1LB	ensembl	protein_coding	black	7	0.65484	0.000515936	0.613107	0.00144456	0.841248	2.61702e-07	-0.597933	0.00202929	-0.672587	0.000317374	0.741298	3.40704e-05	-0.498363	0.0131902	0.491447	0.0147321	0.244977	0.2486	-0.326281	0.119697	0.586845	0.00257459
ENSSSCG00000028190	17291	7	protein_coding	80943528	80952409	-	HOMEZ	ensembl	protein_coding	black	7	0.653127	0.000539828	0.497488	0.0133776	0.746055	2.84669e-05	-0.613637	0.00142708	-0.57593	0.00322815	0.656398	0.000495007	-0.407667	0.0479967	0.553553	0.00501418	0.121567	0.571483	-0.33336	0.111415	0.496765	0.0135342
ENSSSCG00000012576	14641	X	protein_coding	104266414	104398296	+	CHRDL1	ensembl_havana	protein_coding	black	7	0.652972	0.000542039	0.750831	2.36747e-05	0.881819	1.24097e-08	-0.546623	0.00571232	-0.831989	4.66451e-07	0.612584	0.00146198	-0.312025	0.137716	0.593445	0.00223677	0.426477	0.0376903	-0.258237	0.223088	0.549497	0.00541355
ENSSSCG00000001036	16309	7	protein_coding	7533348	7547226	-	TFAP2A	ensembl	protein_coding	black	7	-0.652551	0.000548071	-0.682569	0.000238036	-0.858745	7.89165e-08	0.70955	0.00010325	0.728799	5.36744e-05	-0.716736	8.1372e-05	0.322924	0.123776	-0.569088	0.00370541	-0.353565	0.0900963	0.224571	0.291431	-0.56139	0.00431233
ENSSSCG00000006175	15380	4	protein_coding	67612435	67656172	-	MD-2	ensembl_havana	protein_coding	black	7	0.65062	0.000576512	0.757754	1.79906e-05	0.844399	2.1319e-07	-0.529933	0.0077341	-0.605291	0.00172459	0.813439	1.34642e-06	-0.516719	0.00972889	0.514758	0.0100582	0.434693	0.0337781	-0.374884	0.0710765	0.441196	0.0309167
ENSSSCG00000005512	1836	1	protein_coding	293077418	293163333	-	C5	ensembl	protein_coding	black	7	0.646292	0.000644943	0.6554	0.000508329	0.877926	1.73946e-08	-0.624775	0.00109921	-0.776176	8.27704e-06	0.629875	0.000972153	-0.407674	0.0479923	0.440017	0.0314206	0.387733	0.0611935	-0.185233	0.386191	0.699564	0.000142123
ENSSSCG00000016416	22325	18	protein_coding	2664794	2673751	+	SHH	ensembl	protein_coding	black	7	-0.639961	0.000757623	-0.526494	0.0082171	-0.782015	6.37425e-06	0.637392	0.000807957	0.569339	0.00368691	-0.589048	0.00245734	0.442591	0.0303285	-0.525568	0.00835142	-0.00930001	0.965599	0.374257	0.0715882	-0.514441	0.0101124
ENSSSCG00000011133	20401	10	protein_coding	70831452	70853803	+	PFKFB3	ensembl	protein_coding	black	7	0.638538	0.000785161	0.625872	0.00107073	0.658423	0.000468898	-0.466378	0.0216055	-0.684888	0.000222297	0.442467	0.0303807	-0.144434	0.500723	0.439815	0.0315076	0.422173	0.0398778	-0.15993	0.455369	0.330356	0.114876
ENSSSCG00000005309	1598	1	protein_coding	264047926	264050014	-	FAM166B	ensembl	protein_coding	black	7	0.63566	0.000843499	0.657412	0.000481779	0.801711	2.48324e-06	-0.576687	0.00317867	-0.632617	0.000909222	0.582186	0.00283828	-0.488707	0.0153823	0.678805	0.000265647	0.111294	0.604644	-0.538524	0.00662971	0.513629	0.0102521
ENSSSCG00000009889	9151	14	protein_coding	42378891	42409687	-	ALDH2	ensembl	protein_coding	black	7	0.633632	0.000886813	0.558553	0.00455622	0.642439	0.000711639	-0.486347	0.0159612	-0.424034	0.0389199	0.595202	0.00215353	-0.259806	0.220188	0.491979	0.0146085	0.284394	0.178021	-0.294743	0.16207	0.1694	0.428753
ENSSSCG00000006621	15869	4	protein_coding	106854927	106878997	-	CGN	ensembl	protein_coding	black	7	-0.633422	0.000891414	-0.621566	0.00118624	-0.823444	7.71695e-07	0.41765	0.0422833	0.728455	5.43314e-05	-0.718548	7.65433e-05	0.178354	0.404381	-0.449432	0.0275737	-0.406888	0.0484664	-0.0175177	0.935248	-0.44367	0.0298799
ENSSSCG00000009570	19486	11	protein_coding	86858326	86894015	+	MPHOSPH8	ensembl	protein_coding	black	7	-0.633009	0.000900503	-0.596472	0.00209498	-0.668008	0.000360855	0.629095	0.000990713	0.646187	0.000646692	-0.451244	0.0268784	0.260546	0.21883	-0.519532	0.00927199	-0.0879022	0.682955	0.293232	0.164334	-0.459046	0.0240446
ENSSSCG00000015236	10957	9	protein_coding	61871403	61876722	-	KCNJ1	ensembl	protein_coding	black	7	0.632777	0.000905662	0.531891	0.00746984	0.800695	2.61355e-06	-0.422068	0.0399321	-0.731539	4.86867e-05	0.620984	0.00120266	-0.293379	0.164113	0.341336	0.102598	0.431255	0.0353737	-0.0530677	0.805472	0.567345	0.00383609
ENSSSCG00000000037	17949	5	protein_coding	3367604	3498052	+	ARFGAP3	ensembl	protein_coding	black	7	0.631271	0.00093966	0.720412	7.18422e-05	0.966868	1.56116e-14	-0.600989	0.00189758	-0.76519	1.3261e-05	0.71798	7.80291e-05	-0.367085	0.0776419	0.714576	8.74749e-05	0.266886	0.20742	-0.325096	0.121125	0.548297	0.00553666
ENSSSCG00000029486	19496	11	protein_coding	87458288	87467999	+	novel gene	ensembl	protein_coding	black	7	-0.630531	0.000956767	-0.510219	0.0108563	-0.62311	0.00114366	0.209049	0.326916	0.511755	0.0105806	-0.643089	0.000699994	0.340542	0.103452	-0.426512	0.0376724	-0.236325	0.266229	0.302188	0.151232	-0.186658	0.382485
ENSSSCG00000009865	9116	14	protein_coding	40012557	40026334	+	TBX3	ensembl	protein_coding	black	7	-0.627169	0.00103789	-0.680018	0.000256456	-0.794658	3.52082e-06	0.562196	0.00424516	0.725535	6.01986e-05	-0.68084	0.000250391	0.33753	0.106738	-0.595787	0.00212637	-0.469202	0.0207214	0.334318	0.110328	-0.423957	0.0389591
ENSSSCG00000001955	17199	7	protein_coding	69657148	69707064	-	SRP54	ensembl	protein_coding	black	7	0.626394	0.00105743	0.544394	0.00595356	0.875819	2.07845e-08	-0.594481	0.00218736	-0.695769	0.000159943	0.78884	4.64947e-06	-0.527521	0.00807036	0.402117	0.0514239	0.275443	0.192669	-0.225962	0.288373	0.693694	0.000170489
ENSSSCG00000025714	12233	8	protein_coding	115965682	115974810	+	UGT8	ensembl	protein_coding	black	7	0.625299	0.00108552	0.609252	0.00157737	0.880309	1.41658e-08	-0.559434	0.00447927	-0.819348	9.73178e-07	0.653714	0.000531532	-0.431376	0.0353167	0.443881	0.0297931	0.429324	0.0362957	-0.212869	0.317952	0.695366	0.000161949
ENSSSCG00000013532	5012	2	protein_coding	73688680	73690469	+	CAPS	ensembl	protein_coding	black	7	0.624698	0.00110123	0.614036	0.001414	0.749704	2.47361e-05	-0.367831	0.0769942	-0.520384	0.00913714	0.592373	0.00228896	-0.263197	0.21401	0.662173	0.000423688	0.0484932	0.821966	-0.362508	0.0817028	0.198461	0.352554
ENSSSCG00000009945	9205	14	protein_coding	44806678	44812222	-	novel gene	ensembl	protein_coding	black	7	0.623303	0.00113844	0.681567	0.000245131	0.911701	5.80081e-10	-0.618201	0.00128381	-0.79144	4.11055e-06	0.657344	0.00048265	-0.272224	0.198132	0.69919	0.000143799	0.254965	0.229214	-0.251268	0.23627	0.52388	0.00860089
ENSSSCG00000010478	9805	14	protein_coding	114743575	114765158	+	GPR120	ensembl	protein_coding	black	7	0.623257	0.00113969	0.700631	0.000137433	0.972761	1.86094e-15	-0.570949	0.00357007	-0.737036	3.98944e-05	0.674038	0.000304576	-0.370821	0.0744422	0.763404	1.42832e-05	0.227774	0.284421	-0.398468	0.0537785	0.501779	0.0124792
ENSSSCG00000003744	7514	6	protein_coding	112471604	112544365	+	MOCOS	ensembl	protein_coding	black	7	0.62139	0.00119119	0.523399	0.00867301	0.630704	0.000952744	-0.393939	0.0568168	-0.348808	0.0948166	0.564283	0.00407512	-0.567982	0.00378795	0.438785	0.0319538	0.133651	0.533544	-0.541714	0.00625473	0.280747	0.183894
ENSSSCG00000015545	11467	9	protein_coding	135908577	135968462	-	GLUL	ensembl	protein_coding	black	7	-0.620483	0.00121692	-0.730794	5.0001e-05	-0.789033	4.6075e-06	0.573392	0.00339874	0.787845	4.87178e-06	-0.540549	0.00638953	0.161055	0.452162	-0.586119	0.00261426	-0.399143	0.0533369	0.146579	0.494318	-0.466077	0.0217017
ENSSSCG00000008836	11836	8	protein_coding	42103927	42271355	-	novel gene	ensembl	protein_coding	black	7	0.620291	0.00122244	0.590888	0.00236286	0.62696	0.00104312	-0.436379	0.0330165	-0.380595	0.0665439	0.455206	0.0254077	-0.394831	0.0562082	0.627785	0.0010226	0.061481	0.775349	-0.584935	0.00268007	0.168896	0.430146
ENSSSCG00000001022	16295	7	protein_coding	4677876	4698116	-	SSR1	ensembl	protein_coding	black	7	0.619611	0.00124214	0.611587	0.00149575	0.873198	2.58227e-08	-0.670905	0.000332782	-0.815927	1.17607e-06	0.617049	0.00131876	-0.253174	0.232615	0.558406	0.00456913	0.270287	0.201469	-0.144354	0.500964	0.645735	0.000654233
ENSSSCG00000000180	18118	5	protein_coding	15369112	15373235	-	FKBP11	ensembl	protein_coding	black	7	0.619132	0.00125617	0.741996	3.31922e-05	0.934824	2.29366e-11	-0.520166	0.00917156	-0.62117	0.00119738	0.771291	1.02394e-05	-0.407022	0.0483851	0.746621	2.78571e-05	0.258211	0.223137	-0.433756	0.0342074	0.369067	0.075931
ENSSSCG00000017493	21582	12	protein_coding	22913243	22921116	-	ZPBP2	ensembl	protein_coding	black	7	0.617348	0.00130959	0.60849	0.00160484	0.819007	9.91875e-07	-0.518955	0.0093642	-0.569299	0.0036899	0.64602	0.000649461	-0.426218	0.037819	0.477391	0.0183217	0.269948	0.202057	-0.271834	0.198801	0.51264	0.0104245
ENSSSCG00000004612	736	1	protein_coding	129070233	129144160	+	RAB27A	ensembl	protein_coding	black	7	0.6133	0.00143817	0.690757	0.000186456	0.91567	3.56427e-10	-0.605642	0.00171108	-0.74094	3.45299e-05	0.706542	0.000113833	-0.490985	0.0148402	0.543502	0.00605242	0.318011	0.129927	-0.298691	0.156257	0.669139	0.000349664
ENSSSCG00000003729	7488	6	protein_coding	108515330	108561302	+	RNF125	ensembl_havana	protein_coding	black	7	0.612988	0.0014485	0.758179	1.76847e-05	0.862762	5.85918e-08	-0.65772	0.000477828	-0.738713	3.7506e-05	0.554467	0.00492768	-0.46028	0.0236193	0.627674	0.00102535	0.313049	0.13636	-0.428895	0.0365032	0.647322	0.00062806
ENSSSCG00000024357	21303	12	protein_coding	6779152	6799278	-	DNAI2	ensembl	protein_coding	black	7	0.61262	0.0014608	0.596023	0.00211551	0.776817	8.04615e-06	-0.497844	0.0133012	-0.427426	0.0372207	0.644677	0.000672213	-0.510029	0.0108908	0.544422	0.00595044	0.0896942	0.676829	-0.490811	0.0148811	0.354642	0.0890525
ENSSSCG00000030456	23593	GL893411.2	protein_coding	927	5997	+	novel gene	ensembl	protein_coding	black	7	0.612225	0.00147407	0.691501	0.000182291	0.767023	1.22793e-05	-0.427514	0.0371772	-0.720735	7.10533e-05	0.340135	0.103892	-0.044743	0.835544	0.758282	1.76113e-05	0.101785	0.636032	-0.226716	0.286725	0.376651	0.0696501
ENSSSCG00000016210	8555	15	protein_coding	134280965	134288809	-	ABCB6	ensembl	protein_coding	black	7	-0.611773	0.0014894	-0.668773	0.000353248	-0.86829	3.82909e-08	0.736885	4.01156e-05	0.84456	2.10937e-07	-0.547005	0.00567183	0.370764	0.0744899	-0.512007	0.0105359	-0.337464	0.106811	0.215753	0.311284	-0.765609	1.30308e-05
ENSSSCG00000008368	13461	3	protein_coding	81976147	81989330	-	UGP2	ensembl	protein_coding	black	7	0.610915	0.00151885	0.740138	3.55769e-05	0.946238	2.91135e-12	-0.578617	0.00305545	-0.658241	0.000471192	0.740813	3.46938e-05	-0.500751	0.0126897	0.716063	8.32323e-05	0.250829	0.237116	-0.50036	0.0127706	0.488093	0.0155314
ENSSSCG00000017403	21501	12	protein_coding	20711742	20775571	-	STAT3	ensembl	protein_coding	black	7	0.609823	0.00155708	0.667647	0.000364489	0.84729	1.75927e-07	-0.805344	2.0634e-06	-0.790843	4.2292e-06	0.463201	0.0226365	-0.347541	0.0961045	0.630572	0.000955803	0.129828	0.545419	-0.313921	0.135213	0.726558	5.8082e-05
ENSSSCG00000004704	838	1	protein_coding	142717637	142760945	+	PPIP5K1	ensembl	protein_coding	black	7	-0.609763	0.00155919	-0.530034	0.00772023	-0.778663	7.41256e-06	0.614084	0.00141246	0.754476	2.05108e-05	-0.531866	0.00747306	0.250877	0.237025	-0.515411	0.0099476	-0.0967769	0.652814	0.18807	0.378829	-0.535909	0.00695096
ENSSSCG00000016653	22643	18	protein_coding	40219849	40224536	-	DNAJB9	ensembl	protein_coding	black	7	0.609584	0.00156555	0.571936	0.0035	0.912077	5.54445e-10	-0.628196	0.00101251	-0.689349	0.000194558	0.756108	1.92199e-05	-0.378449	0.0682207	0.603187	0.00180743	0.212844	0.318009	-0.267735	0.205923	0.569151	0.00370076
ENSSSCG00000024888	19155	11	protein_coding	8635383	8643423	+	novel gene	ensembl	protein_coding	black	7	-0.609161	0.00158062	-0.281599	0.182509	-0.437984	0.0323047	0.173785	0.416719	0.390463	0.0592378	-0.35992	0.084069	0.182324	0.393826	-0.191588	0.369809	-0.094564	0.660282	0.0410062	0.849118	-0.278702	0.187243
ENSSSCG00000015227	10945	9	protein_coding	58968922	59028437	-	SRPR	ensembl	protein_coding	black	7	0.608824	0.00159276	0.736114	4.12629e-05	0.924509	1.09953e-10	-0.544744	0.00591509	-0.704605	0.000121144	0.691979	0.000179662	-0.343893	0.0998842	0.787825	4.87632e-06	0.171104	0.424053	-0.392264	0.0579736	0.415535	0.0434469
ENSSSCG00000021299	23025	GL895643.2	protein_coding	124019	128146	-	UFM1	ensembl	protein_coding	black	7	0.607666	0.00163498	0.4664	0.0215985	0.77001	1.08174e-05	-0.461695	0.023139	-0.55519	0.00486015	0.768049	1.17589e-05	-0.473876	0.0193222	0.428726	0.0365854	0.225314	0.289796	-0.317047	0.131159	0.440455	0.0312324
ENSSSCG00000004222	264	1	protein_coding	40815279	40964113	-	NCOA7	ensembl	protein_coding	black	7	0.607643	0.00163583	0.614562	0.00139698	0.822278	8.24861e-07	-0.724515	6.2373e-05	-0.900841	1.97279e-09	0.396368	0.0551713	-0.171188	0.423823	0.491186	0.0147932	0.211637	0.320825	-0.013796	0.948985	0.785412	5.4555e-06
ENSSSCG00000022203	2113	1	protein_coding	311252851	311259939	-	PCSK6	ensembl	protein_coding	black	7	-0.607352	0.0016466	-0.443606	0.0299066	-0.60077	0.00190677	0.397519	0.0544047	0.332551	0.112339	-0.721537	6.91277e-05	0.452903	0.0262546	-0.295763	0.160554	-0.215981	0.31076	0.276638	0.190667	-0.28441	0.177996
ENSSSCG00000003707	7452	6	protein_coding	101001949	101049509	-	NPC1	ensembl	protein_coding	black	7	-0.60355	0.00179292	-0.604983	0.00173651	-0.727743	5.57147e-05	0.211721	0.320629	0.521277	0.00899764	-0.637052	0.000814843	0.20783	0.329809	-0.605415	0.00171981	-0.348194	0.0954383	0.266436	0.208217	-0.144198	0.501432
ENSSSCG00000002889	6262	6	protein_coding	40381518	40382606	+	SBSN	ensembl	protein_coding	black	7	-0.602748	0.00182514	-0.615222	0.00137585	-0.717687	7.88053e-05	0.538523	0.00662982	0.636729	0.000821403	-0.475325	0.0189047	0.100967	0.63876	-0.523315	0.00868574	-0.310604	0.139613	0.0896229	0.677072	-0.41544	0.0434997
ENSSSCG00000029460	21471	12	protein_coding	20012161	20016951	+	RND2	ensembl	protein_coding	black	7	-0.602012	0.00185518	-0.641316	0.000732166	-0.83603	3.64046e-07	0.667943	0.000361511	0.832912	4.41034e-07	-0.465564	0.0218659	0.238765	0.261179	-0.565298	0.00399458	-0.223994	0.292706	0.160541	0.453626	-0.707943	0.000108791
ENSSSCG00000003402	6976	6	protein_coding	64609321	64625096	+	PGD	ensembl	protein_coding	black	7	-0.601957	0.00185743	-0.660248	0.000446399	-0.811596	1.48653e-06	0.665018	0.000391962	0.826636	6.41451e-07	-0.522888	0.00875025	0.249082	0.240507	-0.422297	0.0398131	-0.48644	0.0159381	0.0480541	0.823553	-0.721884	6.83085e-05
ENSSSCG00000011413	2558	13	protein_coding	36242597	36247862	-	C3orf18	ensembl	protein_coding	black	7	0.60112	0.00189212	0.676573	0.000283301	0.816606	1.13304e-06	-0.545665	0.00581493	-0.778567	7.44449e-06	0.557841	0.00461917	-0.147589	0.491314	0.597311	0.00205704	0.305075	0.147172	-0.129123	0.547621	0.464904	0.0220789
ENSSSCG00000007642	12538	3	protein_coding	7122226	7129391	+	AZGP1	ensembl	protein_coding	black	7	0.598713	0.00199498	0.693843	0.000169716	0.958174	1.94541e-13	-0.520722	0.00908407	-0.636745	0.000821093	0.729142	5.30264e-05	-0.380667	0.0664883	0.735551	4.21191e-05	0.188974	0.3765	-0.404896	0.0496847	0.397135	0.0546596
ENSSSCG00000027881	6333	6	protein_coding	42739665	42750821	+	KCNK6	ensembl	protein_coding	black	7	0.595536	0.00213798	0.628973	0.000993659	0.897075	2.91966e-09	-0.553822	0.0049886	-0.828415	5.77689e-07	0.599057	0.00197999	-0.247527	0.243552	0.644617	0.000673249	0.36586	0.0787135	-0.219478	0.302799	0.585877	0.00262759
ENSSSCG00000010825	19997	10	protein_coding	12062550	12097189	-	novel gene	ensembl	protein_coding	black	7	-0.595313	0.00214832	-0.643827	0.00068696	-0.718837	7.57983e-05	0.605512	0.00171608	0.754212	2.07266e-05	-0.39061	0.0591339	-0.0418247	0.846141	-0.586796	0.00257726	-0.241422	0.255749	0.00899302	0.966734	-0.442393	0.0304116
ENSSSCG00000020675	12874	3	protein_coding	33325594	33378470	-	ATF7IP2	ensembl	protein_coding	black	7	0.593922	0.00221391	0.582598	0.00281409	0.872436	2.74801e-08	-0.458679	0.024172	-0.66876	0.000353379	0.822774	8.01854e-07	-0.47095	0.0201887	0.45142	0.0268118	0.377054	0.0693274	-0.237836	0.263094	0.559388	0.00448328
ENSSSCG00000004147	169	1	protein_coding	28702732	28766662	-	ECT2L	ensembl	protein_coding	black	7	0.593448	0.00223667	0.619327	0.00125043	0.755951	1.93409e-05	-0.699419	0.000142771	-0.736926	4.00551e-05	0.443808	0.0298232	-0.305656	0.146364	0.511574	0.0106129	0.141578	0.509318	-0.23594	0.267031	0.607443	0.0016432
ENSSSCG00000022029	23465	GL893988.2	protein_coding	50806	80515	-	RAP1GAP	ensembl	protein_coding	black	7	0.593206	0.00224831	0.648422	0.000610445	0.908642	8.31467e-10	-0.508599	0.0111534	-0.805022	2.09779e-06	0.6098	0.00155787	-0.202766	0.341992	0.538458	0.00663769	0.401583	0.0517632	-0.0558111	0.795618	0.576558	0.00318705
ENSSSCG00000009959	9219	14	protein_coding	46910253	46924926	+	ASPHD2	ensembl	protein_coding	black	7	0.591945	0.00231007	0.757007	1.85392e-05	0.918069	2.62443e-10	-0.45574	0.0252142	-0.707035	0.000112036	0.59918	0.00197464	-0.263675	0.213149	0.69021	0.000189566	0.243689	0.251174	-0.257269	0.224889	0.437036	0.0327237
ENSSSCG00000004823	977	1	protein_coding	155637550	155853766	+	novel gene	ensembl	protein_coding	black	7	-0.59166	0.00232421	-0.576323	0.00320235	-0.847438	1.74182e-07	0.586463	0.00259539	0.756228	1.91278e-05	-0.686672	0.000210817	0.501503	0.0125353	-0.445274	0.0292231	-0.274738	0.193856	0.303649	0.149169	-0.68877	0.000197983
ENSSSCG00000012171	14002	X	protein_coding	21167784	21189764	+	PRDX4	ensembl_havana	protein_coding	black	7	0.591578	0.00232829	0.646093	0.000648256	0.9691	7.3232e-15	-0.512932	0.0103733	-0.689199	0.000195442	0.809946	1.62273e-06	-0.409276	0.0470373	0.604658	0.00174917	0.337036	0.107285	-0.277635	0.189007	0.510525	0.0108009
ENSSSCG00000030591	7451	6	protein_coding	101000229	101003382	+	novel gene	ensembl	protein_coding	black	7	-0.591136	0.00235039	-0.440107	0.0313819	-0.549395	0.00542394	0.400597	0.0523949	0.449906	0.0273901	-0.526529	0.00821214	0.330763	0.114403	-0.314266	0.134761	-0.245155	0.248245	0.242258	0.254057	-0.336831	0.107513
ENSSSCG00000016504	22442	18	protein_coding	10223766	10394083	-	TBXAS1	ensembl_havana	protein_coding	black	7	0.590712	0.00237177	0.817737	1.06447e-06	0.849017	1.56552e-07	-0.537596	0.0067423	-0.650875	0.000572693	0.681469	0.000245835	-0.41089	0.0460899	0.622243	0.00116741	0.404962	0.0496437	-0.379079	0.0677247	0.401661	0.0517134
ENSSSCG00000006827	16101	4	protein_coding	121090450	121094269	-	CYB561D1	ensembl	protein_coding	black	7	-0.59007	0.00240447	-0.583869	0.0027405	-0.827638	6.04791e-07	0.740102	3.56246e-05	0.824504	7.26039e-07	-0.462094	0.023005	0.229493	0.280702	-0.521005	0.00903997	-0.274681	0.193952	0.119708	0.577425	-0.738933	3.72019e-05
ENSSSCG00000004870	1043	1	protein_coding	165529517	165548510	+	novel gene	ensembl	protein_coding	black	7	0.589228	0.00244794	0.809181	1.68957e-06	0.902581	1.63732e-09	-0.49106	0.0148227	-0.641644	0.000726135	0.744119	3.06415e-05	-0.366513	0.0781407	0.718081	7.77652e-05	0.281633	0.182455	-0.409945	0.0466426	0.300651	0.153427
ENSSSCG00000026894	22726	18	protein_coding	50993767	51025144	-	NFE2L3	ensembl	protein_coding	black	7	0.588706	0.00247522	0.689232	0.000195247	0.918112	2.60986e-10	-0.488846	0.0153489	-0.793126	3.79139e-06	0.65599	0.000500409	-0.238349	0.262035	0.636862	0.0008187	0.354331	0.0893539	-0.17073	0.425082	0.500847	0.01267
ENSSSCG00000030206	10180	9	protein_coding	1072200	1122879	+	STK33	ensembl	protein_coding	black	7	0.588588	0.00248143	0.726009	5.92085e-05	0.822026	8.36793e-07	-0.6054	0.00172038	-0.704357	0.000122107	0.562068	0.00425578	-0.359205	0.0847312	0.680619	0.000252013	0.0631776	0.769311	-0.384794	0.0633551	0.492796	0.0144204
ENSSSCG00000014950	10602	9	protein_coding	29857204	29858214	-	VSTM5	ensembl	protein_coding	black	7	-0.587927	0.00251641	-0.690684	0.000186865	-0.803486	2.2695e-06	0.5311	0.0075757	0.678191	0.000270402	-0.547098	0.00566201	0.0813982	0.70535	-0.716756	8.13183e-05	-0.297236	0.158381	0.184842	0.387213	-0.337992	0.10623
ENSSSCG00000000166	18099	5	protein_coding	13234050	13250894	-	C12orf23	ensembl	protein_coding	black	7	0.587123	0.00255954	0.639315	0.000770008	0.932215	3.48869e-11	-0.597252	0.0020597	-0.851256	1.34297e-07	0.658591	0.000466791	-0.302219	0.151189	0.569669	0.00366272	0.37394	0.0718483	-0.148878	0.487494	0.675661	0.000290801
ENSSSCG00000021587	17028	7	protein_coding	55381558	55393418	+	MESDC2	ensembl	protein_coding	black	7	0.584327	0.00271441	0.537674	0.00673268	0.695495	0.000161305	-0.407992	0.0478016	-0.524128	0.0085638	0.693202	0.00017308	-0.44069	0.031132	0.462956	0.0227178	0.200984	0.34634	-0.356947	0.08685	0.318344	0.129503
ENSSSCG00000014951	10604	9	protein_coding	30177624	30183092	+	PANX1	ensembl	protein_coding	black	7	0.584248	0.00271885	0.721934	6.8193e-05	0.814427	1.27635e-06	-0.533455	0.00726411	-0.519194	0.00932596	0.677722	0.000274083	-0.517193	0.00965061	0.544108	0.00598506	0.27506	0.193312	-0.43163	0.0351969	0.480229	0.0175447
ENSSSCG00000010179	9461	14	protein_coding	64061484	64073552	-	ARV1	ensembl	protein_coding	black	7	0.58417	0.00272331	0.582752	0.00280507	0.916846	3.07098e-10	-0.554226	0.0049504	-0.611668	0.00149296	0.837785	3.26217e-07	-0.569654	0.00366382	0.528141	0.00798272	0.297555	0.157915	-0.382508	0.0650765	0.566225	0.00392215
ENSSSCG00000029162	10046	14	protein_coding	141335987	141346839	+	SEC23IP	ensembl	protein_coding	black	7	0.583499	0.00276175	0.543934	0.00600429	0.852449	1.23626e-07	-0.59436	0.00219308	-0.773267	9.40084e-06	0.603621	0.00179005	-0.18303	0.391965	0.545519	0.00583072	0.1891	0.376176	-0.0529823	0.805779	0.590316	0.00239188
ENSSSCG00000012348	14300	X	protein_coding	53798837	53806711	+	APEX2	ensembl_havana	protein_coding	black	7	0.583229	0.00277737	0.581691	0.00286758	0.618806	0.00126578	-0.389196	0.0601391	-0.42121	0.0403808	0.644487	0.000675486	-0.223866	0.292989	0.602882	0.00181973	0.199106	0.350958	-0.375917	0.0702399	0.05566	0.796159
ENSSSCG00000012631	14727	X	protein_coding	114093006	114141838	-	LONRF3	ensembl_havana	protein_coding	black	7	0.58283	0.00280054	0.683681	0.000230371	0.713389	9.09958e-05	-0.647392	0.000626921	-0.689289	0.000194909	0.428083	0.0368986	-0.384138	0.0638453	0.610541	0.00153185	0.190162	0.373451	-0.459174	0.0240001	0.522229	0.00885075
ENSSSCG00000009428	19263	11	protein_coding	24964616	24974127	+	FAM216B	ensembl	protein_coding	black	7	0.58199	0.00284985	0.606438	0.00168079	0.896669	3.04304e-09	-0.501706	0.012494	-0.620426	0.00121858	0.744048	3.07234e-05	-0.453066	0.0261938	0.665776	0.000383863	0.126424	0.556093	-0.429818	0.0360581	0.418005	0.0420905
ENSSSCG00000006555	15804	4	protein_coding	104448280	104451792	+	C1orf189	ensembl	protein_coding	black	7	0.581475	0.00288046	0.487567	0.0156599	0.697267	0.000152692	-0.5605	0.00438766	-0.512286	0.0104866	0.600118	0.00193438	-0.447946	0.028154	0.520162	0.00917206	-0.0270387	0.900196	-0.40016	0.0526765	0.41223	0.0453145
ENSSSCG00000011639	2895	13	protein_coding	82474461	82496616	+	SRPRB	ensembl	protein_coding	black	7	0.581044	0.0029063	0.62358	0.00113095	0.873893	2.43906e-08	-0.611829	0.00148749	-0.629423	0.000982879	0.610318	0.00153964	-0.469035	0.0207728	0.69558	0.00016088	0.164603	0.442129	-0.473188	0.0195235	0.562153	0.00424873
ENSSSCG00000017265	21342	12	protein_coding	12660556	12661377	-	AXIN2	ensembl	protein_coding	black	7	-0.58046	0.00294164	-0.683385	0.000232389	-0.70951	0.000103383	0.597824	0.00203415	0.482549	0.0169299	-0.594303	0.00219578	0.431673	0.0351764	-0.643388	0.000694686	-0.160555	0.453586	0.523072	0.00872246	-0.315522	0.133126
ENSSSCG00000013145	4121	2	protein_coding	11812108	11850646	-	DTX4	ensembl	protein_coding	black	7	-0.579079	0.0030266	-0.546826	0.0056908	-0.638745	0.000781108	0.718988	7.5412e-05	0.500503	0.012741	-0.436987	0.0327456	0.407407	0.0481528	-0.504109	0.0120124	0.0173893	0.935722	0.411063	0.0459889	-0.49677	0.0135332
ENSSSCG00000004908	1090	1	protein_coding	179185031	179206074	+	LMAN1	ensembl	protein_coding	black	7	0.578796	0.00304426	0.54597	0.00578211	0.88856	6.71858e-09	-0.670475	0.000336825	-0.836406	3.55636e-07	0.584587	0.00269968	-0.315366	0.133328	0.492751	0.0144307	0.236622	0.265611	-0.10718	0.618143	0.791873	4.0264e-06
ENSSSCG00000012700	14834	X	protein_coding	127296043	127336306	-	MAP7D3	ensembl	protein_coding	black	7	0.57797	0.00309633	0.589189	0.00244998	0.837283	3.36659e-07	-0.339489	0.104592	-0.673381	0.000310311	0.695672	0.000160425	-0.112934	0.599298	0.584909	0.00268154	0.319788	0.127677	-0.0306858	0.886814	0.357712	0.0861274
ENSSSCG00000028322	11002	9	protein_coding	70327445	70331400	+	BTG2	ensembl	protein_coding	black	7	0.577488	0.00312704	0.491196	0.0147908	0.657297	0.00048326	-0.446145	0.0288711	-0.518134	0.00949685	0.498597	0.0131406	-0.441917	0.0306113	0.404922	0.0496687	0.379423	0.0674557	-0.366098	0.0785043	0.476754	0.0184998
ENSSSCG00000024172	7162	6	protein_coding	77047031	77082452	-	PAFAH2	ensembl	protein_coding	black	7	0.577025	0.00315679	0.651707	0.000560347	0.872323	2.77338e-08	-0.449208	0.0276605	-0.654084	0.000526358	0.788438	4.73833e-06	-0.431289	0.0353576	0.573332	0.00340281	0.34345	0.10035	-0.338516	0.105655	0.447289	0.0284142
ENSSSCG00000026890	18165	5	protein_coding	17277106	17463911	-	novel gene	ensembl	protein_coding	black	7	0.576619	0.00318308	0.672689	0.000316459	0.781925	6.40028e-06	-0.520983	0.00904338	-0.613	0.0014481	0.714673	8.71913e-05	-0.574408	0.00332952	0.430564	0.0357017	0.484746	0.0163638	-0.422213	0.0398571	0.518835	0.00938342
ENSSSCG00000003498	7094	6	protein_coding	72647737	72654865	+	UBXN10	ensembl	protein_coding	black	7	0.575607	0.00324945	0.688247	0.000201118	0.894065	3.95139e-09	-0.567282	0.00384094	-0.610034	0.00154962	0.616684	0.00133	-0.376043	0.0701385	0.782034	6.36865e-06	0.0652871	0.761822	-0.475457	0.0188668	0.385328	0.0629581
ENSSSCG00000007291	20851	17	protein_coding	43680436	43712438	-	EDEM2	ensembl	protein_coding	black	7	0.575473	0.00325831	0.650104	0.000584326	0.97076	4.02146e-15	-0.516408	0.0097806	-0.680904	0.000249922	0.746978	2.74795e-05	-0.275268	0.192963	0.725629	5.99996e-05	0.183582	0.390515	-0.265912	0.209147	0.403196	0.0507429
ENSSSCG00000003732	7491	6	protein_coding	108695979	108727131	+	MEP1B	ensembl	protein_coding	black	7	0.575305	0.00326943	0.542537	0.00616084	0.79038	4.32327e-06	-0.446633	0.0286752	-0.588524	0.00248477	0.54934	0.00542954	-0.149199	0.486545	0.605348	0.00172239	0.0261554	0.903442	-0.115932	0.589575	0.398453	0.0537882
ENSSSCG00000011471	2655	13	protein_coding	43872847	43896031	-	FLNB	ensembl	protein_coding	black	7	-0.574376	0.00333173	-0.716086	8.31691e-05	-0.867722	4.00374e-08	0.509116	0.0110579	0.775228	8.6297e-06	-0.720119	7.25634e-05	0.331285	0.113798	-0.608869	0.00159113	-0.525238	0.00839964	0.274007	0.195092	-0.492642	0.0144557
ENSSSCG00000022638	19497	11	protein_coding	87522225	87551524	-	novel gene	ensembl	protein_coding	black	7	-0.571788	0.0035104	-0.679087	0.000263485	-0.759921	1.64788e-05	0.365913	0.078667	0.56382	0.00411234	-0.778136	7.58882e-06	0.457638	0.0245373	-0.589032	0.00245816	-0.349001	0.0946213	0.457297	0.024658	-0.270224	0.201579
ENSSSCG00000028019	21679	12	protein_coding	26587660	26603718	+	novel gene	ensembl	protein_coding	black	7	0.570296	0.00361705	0.64398	0.000684287	0.857527	8.62192e-08	-0.49059	0.0149331	-0.814707	1.25704e-06	0.576232	0.00320832	-0.290607	0.16832	0.618964	0.0012611	0.262514	0.215245	-0.233736	0.271657	0.587336	0.00254807
ENSSSCG00000007114	20660	17	protein_coding	34053460	34056624	-	FOXA2	ensembl	protein_coding	black	7	0.569428	0.0036804	0.700487	0.000138058	0.958776	1.66332e-13	-0.54124	0.00630925	-0.712608	9.33803e-05	0.646381	0.000643465	-0.223903	0.292905	0.736955	4.00121e-05	0.16445	0.44256	-0.233759	0.271607	0.449454	0.0275651
ENSSSCG00000016865	19611	16	protein_coding	27971720	27986445	+	FBXO4	ensembl	protein_coding	black	7	0.568594	0.0037421	0.541847	0.0062394	0.789721	4.46034e-06	-0.364792	0.0796569	-0.722894	6.59752e-05	0.687248	0.000207221	-0.358295	0.0855804	0.406674	0.0485961	0.452697	0.0263313	-0.158381	0.459805	0.490516	0.0149505
ENSSSCG00000011848	3298	13	protein_coding	143408460	143437991	+	TFRC	ensembl_havana	protein_coding	black	7	0.567996	0.0037869	0.587324	0.0025487	0.682788	0.000236511	-0.397111	0.0546757	-0.36963	0.0754506	0.738761	3.74393e-05	-0.701039	0.000135678	0.465564	0.021866	0.251038	0.236713	-0.622184	0.00116905	0.378255	0.0683735
ENSSSCG00000010069	9330	14	protein_coding	53313340	53315404	+	DERL3	ensembl	protein_coding	black	7	0.567554	0.00382028	0.677945	0.000272332	0.896723	3.02633e-09	-0.499208	0.0130114	-0.580754	0.00292381	0.667514	0.000365841	-0.297766	0.157606	0.85333	1.1625e-07	0.146967	0.493162	-0.485399	0.0161986	0.248763	0.24113
ENSSSCG00000029488	3584	13	protein_coding	200326440	200332110	+	ADAMTS1	ensembl_havana	protein_coding	black	7	0.567084	0.00385605	0.530293	0.00768488	0.887374	7.5055e-09	-0.420772	0.0406111	-0.556267	0.004761	0.767586	1.19915e-05	-0.418377	0.0418892	0.57171	0.00351595	0.0877623	0.683434	-0.308499	0.142457	0.381554	0.0658052
ENSSSCG00000022993	14616	X	protein_coding	101625119	101698817	+	TBC1D8B	ensembl_havana	protein_coding	black	7	0.566336	0.00391352	0.517287	0.0096351	0.896641	3.05176e-09	-0.548715	0.00549349	-0.799252	2.80902e-06	0.671378	0.000328381	-0.368057	0.0767991	0.430314	0.0358208	0.314527	0.134421	-0.0864802	0.68783	0.751063	2.34611e-05
ENSSSCG00000003954	7793	6	protein_coding	155499258	155509416	-	novel gene	ensembl	protein_coding	black	7	0.565964	0.00394239	0.439467	0.0316579	0.722377	6.71619e-05	-0.534277	0.00715799	-0.552066	0.00515758	0.468876	0.020822	-0.34218	0.101696	0.589082	0.00245554	-0.0640583	0.766182	-0.375965	0.0702014	0.467338	0.0213015
ENSSSCG00000006822	16092	4	protein_coding	120751436	120784586	-	novel gene	ensembl	protein_coding	black	7	0.565514	0.00397757	0.610212	0.00154336	0.882685	1.14933e-08	-0.638693	0.000782117	-0.651417	0.000564625	0.707322	0.000111002	-0.542083	0.00621249	0.603604	0.00179077	0.0907363	0.673275	-0.446077	0.0288985	0.62888	0.000995902
ENSSSCG00000011700	2994	13	protein_coding	97390596	97455583	-	CP	havana	protein_coding	black	7	0.564633	0.00404716	0.556466	0.00474291	0.914162	4.30052e-10	-0.598423	0.00200765	-0.695213	0.000162714	0.66725	0.000368532	-0.43243	0.0348216	0.474583	0.0191175	0.258624	0.22237	-0.218405	0.305228	0.683955	0.000228517
ENSSSCG00000021347	23022	JH118478.1	protein_coding	484	12528	+	novel gene	ensembl	protein_coding	black	7	0.563029	0.00417655	0.728424	5.43908e-05	0.848796	1.58924e-07	-0.435633	0.0333517	-0.547078	0.00566409	0.631296	0.000939086	-0.348592	0.0950352	0.835117	3.85239e-07	0.0960306	0.655329	-0.516296	0.00979911	0.253824	0.231376
ENSSSCG00000001786	17031	7	protein_coding	55527119	55540522	+	C15orf26	ensembl	protein_coding	black	7	0.5626	0.00421181	0.62747	0.00103041	0.787283	5.00153e-06	-0.626525	0.00105408	-0.624956	0.00109447	0.59861	0.00199948	-0.415039	0.0437232	0.631532	0.000933679	0.0538059	0.802817	-0.410061	0.0465742	0.491847	0.0146391
ENSSSCG00000015433	11300	9	protein_coding	116718488	116747666	-	novel gene	ensembl	protein_coding	black	7	0.560814	0.004361	0.624828	0.00109781	0.825114	7.0086e-07	-0.588545	0.00248367	-0.674024	0.000304699	0.604267	0.0017645	-0.378197	0.0684197	0.607308	0.00164822	0.079353	0.712442	-0.341318	0.102617	0.477161	0.0183859
ENSSSCG00000011408	2553	13	protein_coding	36004203	36008027	-	ZMYND10	ensembl	protein_coding	black	7	0.559748	0.00445208	0.578806	0.00304364	0.82151	8.61675e-07	-0.554001	0.00497164	-0.590795	0.00236756	0.674172	0.00030342	-0.379036	0.0677584	0.652397	0.000550292	0.0821589	0.702718	-0.359814	0.0841665	0.419634	0.0412143
ENSSSCG00000027672	24443	GL893031.2	protein_coding	32676	36461	-	novel gene	ensembl	protein_coding	black	7	0.559416	0.00448082	0.479278	0.017802	0.635741	0.000841805	-0.399987	0.0527882	-0.419366	0.0413577	0.609211	0.00157886	-0.219693	0.302313	0.490483	0.0149583	0.307889	0.143289	-0.221223	0.298872	0.202981	0.341468
ENSSSCG00000012038	3623	13	protein_coding	206399406	206400678	-	C21orf62	ensembl	protein_coding	black	7	0.557926	0.00461162	0.451237	0.026881	0.682266	0.000240163	-0.516599	0.00974887	-0.56666	0.00388856	0.437082	0.0327032	0.00246396	0.990883	0.59633	0.00210145	-0.0647901	0.763585	-0.0538203	0.802765	0.283614	0.179266
ENSSSCG00000008162	13199	3	protein_coding	54729098	54758580	-	IL1R1	ensembl_havana	protein_coding	black	7	0.555661	0.00481655	0.646995	0.000633369	0.942017	6.55533e-12	-0.487127	0.015768	-0.655726	0.000503942	0.65781	0.000476675	-0.321498	0.125539	0.675596	0.000291343	0.206719	0.332459	-0.309904	0.140554	0.442502	0.0303659
ENSSSCG00000022446	11725	8	protein_coding	19874198	19915396	-	novel gene	ensembl	protein_coding	black	7	0.555058	0.0048724	0.546898	0.00568315	0.805172	2.08172e-06	-0.661493	0.000431595	-0.69025	0.000189341	0.628115	0.0010145	-0.317748	0.130262	0.463615	0.0225001	0.308628	0.142282	-0.174921	0.413631	0.603085	0.00181152
ENSSSCG00000009216	12370	8	protein_coding	140307938	140315415	-	SPP1	ensembl_havana	protein_coding	black	7	0.554834	0.00489329	0.628991	0.000993219	0.940958	7.95927e-12	-0.548745	0.00549043	-0.643458	0.000693453	0.726532	5.81359e-05	-0.382086	0.065398	0.680758	0.000250994	0.205198	0.336107	-0.319565	0.127958	0.478834	0.0179233
ENSSSCG00000000994	16266	7	protein_coding	1046663	1386578	-	GMDS	ensembl	protein_coding	black	7	0.554177	0.00495498	0.741549	3.37523e-05	0.945142	3.61602e-12	-0.588363	0.00249327	-0.816867	1.11685e-06	0.584061	0.00272953	-0.191463	0.37013	0.801709	2.48349e-06	0.252571	0.233767	-0.29035	0.168713	0.453111	0.0261769
ENSSSCG00000017978	22201	12	protein_coding	55747585	55756609	+	ALOX15B	ensembl	protein_coding	black	7	0.553289	0.00503941	0.55037	0.00532539	0.799591	2.76196e-06	-0.469642	0.0205861	-0.453951	0.0258662	0.644862	0.000669033	-0.145409	0.497806	0.639885	0.000759073	0.0302879	0.888272	-0.172398	0.420504	0.202728	0.342084
ENSSSCG00000026427	15855	4	protein_coding	106398577	106422061	+	RORC	ensembl	protein_coding	black	7	0.551593	0.00520389	0.731241	4.92094e-05	0.79041	4.31706e-06	-0.277512	0.189213	-0.494946	0.0139347	0.691679	0.00018131	-0.204131	0.338681	0.688367	0.000200392	0.402284	0.051318	-0.312977	0.136455	0.079692	0.711265
ENSSSCG00000004329	394	1	protein_coding	64709138	64775931	-	novel gene	ensembl	protein_coding	black	7	0.551367	0.00522621	0.626833	0.00104632	0.868845	3.66507e-08	-0.591821	0.00231619	-0.793636	3.69941e-06	0.546188	0.00575873	-0.398802	0.0535594	0.523016	0.00873094	0.275479	0.192608	-0.261404	0.217263	0.730617	5.03186e-05
ENSSSCG00000029945	18037	5	protein_coding	7430690	7437871	-	novel gene	ensembl	protein_coding	black	7	0.551182	0.00524445	0.653896	0.000528986	0.739852	3.59561e-05	-0.435779	0.0332862	-0.524055	0.0085747	0.56833	0.00376181	-0.31638	0.132016	0.720734	7.10558e-05	0.121485	0.571744	-0.447431	0.0283577	0.259499	0.220754
ENSSSCG00000008309	13391	3	protein_coding	73090764	73095586	-	SPR	ensembl	protein_coding	black	7	-0.550273	0.00533516	-0.63642	0.000827754	-0.72239	6.7131e-05	0.70619	0.000115134	0.596957	0.00207298	-0.389822	0.0596921	0.438688	0.0319964	-0.602911	0.00181854	-0.0226158	0.916461	0.488556	0.0154189	-0.552462	0.00511908
ENSSSCG00000000415	18398	5	protein_coding	24109993	24125342	-	SDR9C7	ensembl	protein_coding	black	7	-0.550015	0.00536111	-0.650925	0.000571938	-0.812452	1.41992e-06	0.574478	0.00332483	0.613436	0.00143368	-0.660149	0.000447593	0.384343	0.0636915	-0.579769	0.00298388	-0.323966	0.122499	0.396316	0.0552062	-0.432694	0.0346986
ENSSSCG00000001835	17080	7	protein_coding	59631041	59745342	+	ABHD2	ensembl	protein_coding	black	7	-0.549583	0.00540476	-0.588682	0.00247647	-0.643758	0.000688177	0.276501	0.190896	0.541764	0.00624892	-0.56451	0.00405697	0.0776976	0.7182	-0.50557	0.0117271	-0.477555	0.018276	0.128569	0.549355	-0.0941357	0.661732
ENSSSCG00000016434	22347	18	protein_coding	6029289	6049266	-	RHEB	ensembl	protein_coding	black	7	0.549302	0.00543333	0.568403	0.00375634	0.920296	1.95869e-10	-0.503738	0.0120856	-0.646325	0.000644393	0.839197	2.98379e-07	-0.451305	0.0268554	0.547822	0.00558606	0.256192	0.226904	-0.273343	0.19622	0.525295	0.00839135
ENSSSCG00000027205	18712	5	protein_coding	66174538	66184169	+	LPCAT3	ensembl	protein_coding	black	7	0.549066	0.0054575	0.548091	0.00555802	0.601337	0.00188308	-0.459308	0.0239536	-0.621451	0.00118947	0.26245	0.215361	-0.104278	0.627739	0.517878	0.00953839	0.245647	0.247267	-0.18409	0.38918	0.351516	0.0921077
ENSSSCG00000017537	21633	12	protein_coding	24854758	24856320	+	HOXB8	ensembl	protein_coding	black	7	0.548667	0.0054984	0.622781	0.00115262	0.731102	4.94537e-05	-0.27032	0.201412	-0.66953	0.000345862	0.464871	0.0220898	-0.234936	0.269133	0.524943	0.00844309	0.39047	0.0592328	-0.226878	0.286371	0.377572	0.068915
ENSSSCG00000009354	19180	11	protein_coding	12355646	12364743	+	CCNA1	ensembl	protein_coding	black	7	0.548488	0.00551692	0.494363	0.0140649	0.775282	8.60929e-06	-0.489374	0.0152221	-0.558835	0.00453149	0.610631	0.00152871	-0.355653	0.0880819	0.590889	0.00236286	0.0855537	0.691012	-0.365755	0.0788058	0.368548	0.0763768
ENSSSCG00000008834	11828	8	protein_coding	41338763	41379906	+	SPATA18	ensembl	protein_coding	black	7	0.548363	0.00552985	0.576121	0.00321558	0.86261	5.92664e-08	-0.64787	0.000619221	-0.698864	0.000145271	0.612073	0.0014792	-0.384261	0.0637531	0.62397	0.00112052	0.0525523	0.807326	-0.311564	0.138329	0.57635	0.00320063
ENSSSCG00000029401	17723	7	protein_coding	122649108	122657845	-	novel gene	ensembl	protein_coding	black	7	0.548212	0.00554541	0.620962	0.00120328	0.832263	4.58792e-07	-0.539703	0.00648899	-0.686624	0.000211118	0.566682	0.00388685	-0.311378	0.138578	0.610338	0.00153895	0.197416	0.355147	-0.28928	0.17036	0.54284	0.00612664
ENSSSCG00000013414	5125	2	protein_coding	77532598	77569043	+	ARID3A	ensembl	protein_coding	black	7	-0.547434	0.00562665	-0.53229	0.00741682	-0.813397	1.34949e-06	0.51155	0.0106171	0.730152	5.11595e-05	-0.656209	0.000497501	0.411277	0.0458648	-0.316636	0.131687	-0.342378	0.101486	0.0664293	0.757775	-0.711553	9.66873e-05
ENSSSCG00000023001	11711	8	protein_coding	19207126	19303275	+	CCDC149	ensembl	protein_coding	black	7	0.54492	0.00589587	0.633838	0.000882329	0.852185	1.25922e-07	-0.466558	0.0215483	-0.627837	0.00102133	0.6103	0.00154026	-0.327749	0.117943	0.729778	5.18431e-05	0.0485017	0.821935	-0.403658	0.0504536	0.366041	0.0785541
ENSSSCG00000004693	821	1	protein_coding	141951650	141994485	+	novel gene	ensembl	protein_coding	black	7	0.54487	0.00590134	0.560574	0.00438131	0.852789	1.20731e-07	-0.747751	2.66754e-05	-0.881426	1.28462e-08	0.43038	0.0357893	-0.212426	0.318983	0.526678	0.0081906	0.230625	0.27827	-0.0692696	0.74774	0.815109	1.22986e-06
ENSSSCG00000010153	9428	14	protein_coding	59874800	59894035	+	B3GALNT2	ensembl	protein_coding	black	7	0.544107	0.00598517	0.532125	0.00743866	0.773219	9.42076e-06	-0.631058	0.000944551	-0.763592	1.4172e-05	0.465035	0.0220367	-0.111209	0.604922	0.574992	0.0032903	0.0792522	0.712793	-0.0965635	0.653532	0.554527	0.00492205
ENSSSCG00000007033	20545	17	protein_coding	13140129	13164028	+	AP3M2	ensembl	protein_coding	black	7	0.5441	0.00598596	0.573458	0.00339418	0.882764	1.14124e-08	-0.4015	0.0518161	-0.725479	6.0316e-05	0.569291	0.00369046	-0.184021	0.389362	0.613023	0.00144734	0.194793	0.361704	-0.125359	0.559451	0.46454	0.0221971
ENSSSCG00000023128	21646	12	protein_coding	25163100	25209807	+	novel gene	ensembl	protein_coding	black	7	-0.543817	0.00601736	-0.588493	0.00248644	-0.810286	1.59382e-06	0.539701	0.00648915	0.709595	0.000103095	-0.639507	0.000766321	0.264876	0.210994	-0.626401	0.00105724	-0.365558	0.0789794	0.255676	0.227874	-0.470604	0.0202932
ENSSSCG00000022550	3222	13	protein_coding	133439570	133478975	-	DGKG	ensembl	protein_coding	black	7	0.541728	0.0062531	0.679404	0.000261069	0.722345	6.72359e-05	-0.52759	0.00806051	-0.717565	7.91313e-05	0.529801	0.00775212	-0.256426	0.226465	0.503128	0.0122071	0.353673	0.0899914	-0.230039	0.279528	0.472104	0.0198434
ENSSSCG00000006462	15702	4	protein_coding	101734570	101747874	-	LRRC71	ensembl	protein_coding	black	7	0.540598	0.00638383	0.604491	0.0017557	0.776233	8.25638e-06	-0.217243	0.307872	-0.495498	0.013812	0.697988	0.000149299	-0.478462	0.0180252	0.528293	0.00796146	0.289336	0.170274	-0.456151	0.0250664	0.264755	0.21121
ENSSSCG00000023732	7070	6	protein_coding	71268367	71270757	+	KLHDC7A	ensembl	protein_coding	black	7	0.53831	0.00665555	0.512399	0.0104668	0.582202	0.00283733	-0.436246	0.0330765	-0.430725	0.0356252	0.396419	0.0551371	-0.290701	0.168177	0.607281	0.00164923	0.0905065	0.674058	-0.490537	0.0149456	0.209487	0.32588
ENSSSCG00000016432	22348	18	protein_coding	6107243	6143620	-	PRKAG2	ensembl	protein_coding	black	7	0.537806	0.00671666	0.554232	0.00494975	0.857299	8.76457e-08	-0.449902	0.0273917	-0.772663	9.65034e-06	0.662554	0.000419312	-0.27074	0.200685	0.405872	0.0490846	0.34334	0.100466	0.0018059	0.993318	0.625635	0.00107685
ENSSSCG00000005257	1541	1	protein_coding	250301455	250587110	-	novel gene	ensembl	protein_coding	black	7	0.536309	0.00690101	0.606157	0.00169143	0.904922	1.26698e-09	-0.495043	0.0139131	-0.780735	6.75443e-06	0.629261	0.000986747	-0.254403	0.230278	0.519249	0.00931713	0.312546	0.137024	-0.0755719	0.725616	0.622245	0.00116734
ENSSSCG00000011106	20372	10	protein_coding	63438270	63504728	+	CREB	ensembl_havana	protein_coding	black	7	0.535002	0.00706538	0.662762	0.00041694	0.869039	3.60939e-08	-0.423295	0.0392981	-0.428859	0.0365207	0.828586	5.71894e-07	-0.567993	0.0037871	0.677831	0.000273227	0.185746	0.384855	-0.591525	0.00233092	0.29507	0.161583
ENSSSCG00000005305	1594	1	protein_coding	263840377	263877089	+	UNC13B	ensembl	protein_coding	black	7	0.534307	0.00715403	0.457094	0.0247296	0.779401	7.17198e-06	-0.513171	0.0103316	-0.598601	0.00199985	0.653979	0.000527831	-0.583828	0.00274285	0.466838	0.0214595	0.160863	0.452709	-0.423126	0.0393851	0.607867	0.00162759
ENSSSCG00000029983	11591	8	protein_coding	81532	113453	-	PCGF3	ensembl	protein_coding	black	7	-0.534285	0.00715689	-0.414411	0.044075	-0.696086	0.000158387	0.675892	0.000288887	0.47937	0.017777	-0.366415	0.0782266	0.127483	0.552763	-0.508861	0.011105	0.00472998	0.9825	0.131056	0.541593	-0.454692	0.0255948
ENSSSCG00000012026	3583	13	protein_coding	200127201	200135726	-	novel gene	ensembl	protein_coding	black	7	0.53386	0.00721163	0.584287	0.00271669	0.791796	4.0413e-06	-0.512588	0.0104335	-0.487112	0.0157716	0.700124	0.000139644	-0.562574	0.00421391	0.547987	0.00556881	0.14949	0.485688	-0.497931	0.0132825	0.458496	0.0242359
ENSSSCG00000012784	14940	X	protein_coding	142101857	142106233	+	SSR4	ensembl_havana	protein_coding	black	7	0.533665	0.00723692	0.71253	9.36202e-05	0.905954	1.12929e-09	-0.391575	0.0584546	-0.537389	0.00676757	0.750365	2.41088e-05	-0.298853	0.156022	0.832872	4.4211e-07	0.236512	0.26584	-0.469589	0.0206026	0.156642	0.464808
ENSSSCG00000012456	14477	X	protein_coding	77100731	77276820	-	RPS6KA6	ensembl_havana	protein_coding	black	7	0.532879	0.00733935	0.452495	0.0264069	0.80491	2.10998e-06	-0.455981	0.0251274	-0.630517	0.000957082	0.572456	0.00346352	-0.264969	0.210828	0.459654	0.023834	0.15489	0.469881	-0.107298	0.617755	0.548602	0.00550508
ENSSSCG00000027768	12484	3	protein_coding	4537673	4541270	+	SLC29A4	ensembl	protein_coding	black	7	0.532366	0.00740678	0.469393	0.0206625	0.678723	0.000266276	-0.390148	0.0594605	-0.674965	0.00029664	0.320534	0.126742	0.185196	0.386288	0.53276	0.00735487	0.112549	0.600551	0.158012	0.460863	0.365916	0.0786639
ENSSSCG00000005006	1219	1	protein_coding	199864396	199866221	+	MGAT2	ensembl	protein_coding	black	7	0.532339	0.00741042	0.632582	0.000909997	0.797889	3.00545e-06	-0.536982	0.00681759	-0.619271	0.00125208	0.638632	0.000783314	-0.168931	0.43005	0.732183	4.75762e-05	0.194954	0.361298	-0.312502	0.137083	0.268245	0.205029
ENSSSCG00000024531	16776	7	protein_coding	35214365	35233219	+	SPDEF	ensembl	protein_coding	black	7	0.531866	0.00747315	0.6723	0.000319956	0.947468	2.27016e-12	-0.530071	0.00771515	-0.719199	7.48723e-05	0.613194	0.00144168	-0.206587	0.332775	0.697313	0.000152472	0.279805	0.185432	-0.195798	0.359183	0.478194	0.018099
ENSSSCG00000010233	9532	14	protein_coding	76968513	77003937	-	DNAJC12	ensembl	protein_coding	black	7	0.531441	0.00752981	0.650562	0.000577395	0.961315	8.36489e-14	-0.505768	0.0116888	-0.628617	0.00100225	0.772013	9.92573e-06	-0.417868	0.0421648	0.696215	0.000157754	0.1512	0.480653	-0.393629	0.0570299	0.425789	0.0380331
ENSSSCG00000021869	3696	13	protein_coding	216090743	216093915	-	TFF1	ensembl	protein_coding	black	7	0.531055	0.00758164	0.612853	0.00145302	0.831338	4.85166e-07	-0.57416	0.00334635	-0.610043	0.00154929	0.474544	0.0191288	-0.209855	0.325012	0.762512	1.48189e-05	0.136909	0.523524	-0.373322	0.0723564	0.323865	0.122622
ENSSSCG00000005198	1466	1	protein_coding	240665778	240997143	-	novel gene	ensembl	protein_coding	black	7	0.531041	0.00758365	0.543588	0.00604273	0.757276	1.83404e-05	-0.596236	0.00210574	-0.572667	0.00344882	0.618296	0.00128095	-0.532583	0.00737818	0.482374	0.0169757	0.296015	0.160181	-0.443833	0.0298129	0.597028	0.00206978
ENSSSCG00000009592	8810	14	protein_coding	3264861	3279160	-	NFIL3	ensembl_havana	protein_coding	black	7	0.530023	0.00772183	0.693105	0.000173593	0.867016	4.23052e-08	-0.569535	0.00367251	-0.611881	0.00148572	0.65553	0.000506577	-0.536821	0.00683749	0.699285	0.000143372	0.200364	0.34786	-0.597119	0.00206568	0.48362	0.0166521
ENSSSCG00000015239	10960	9	protein_coding	62607366	62620602	+	BARX2	ensembl	protein_coding	black	7	0.528845	0.00788426	0.599996	0.00193956	0.767528	1.20207e-05	-0.393575	0.0570665	-0.638706	0.000781864	0.656853	0.000489025	-0.380942	0.0662758	0.442368	0.0304219	0.374482	0.071404	-0.268889	0.203901	0.404507	0.0499254
ENSSSCG00000010394	9716	14	protein_coding	98115773	98140106	-	OGDHL	ensembl	protein_coding	black	7	-0.528811	0.00788898	-0.559072	0.00451074	-0.619142	0.00125586	0.532823	0.00734672	0.54658	0.00571691	-0.471748	0.0199494	0.387196	0.0615841	-0.44881	0.0278154	-0.222987	0.294938	0.403537	0.0505293	-0.391814	0.0582876
ENSSSCG00000015412	11270	9	protein_coding	113119527	113148343	+	CCDC146	ensembl	protein_coding	black	7	0.528556	0.00792464	0.450517	0.0271557	0.662592	0.000418878	-0.595088	0.00215883	-0.476053	0.0186974	0.556243	0.00476322	-0.416083	0.0431429	0.535856	0.00695755	-0.077623	0.71846	-0.383677	0.0641916	0.477623	0.0182571
ENSSSCG00000025755	18170	5	protein_coding	17387339	17404765	-	novel gene	ensembl	protein_coding	black	7	0.52807	0.00799269	0.6242	0.00111439	0.730796	4.99983e-05	-0.555544	0.00482739	-0.577139	0.00314945	0.630212	0.000964212	-0.555713	0.00481179	0.434684	0.0337823	0.449122	0.0276937	-0.448539	0.0279211	0.510409	0.0108219
ENSSSCG00000004052	62	1	protein_coding	9838859	9914150	-	FNDC1	ensembl	protein_coding	black	7	0.527376	0.00809087	0.701727	0.00013276	0.938567	1.21786e-11	-0.547549	0.0056146	-0.69675	0.000155163	0.611547	0.0014971	-0.25842	0.222747	0.792728	3.86481e-06	0.202376	0.34294	-0.334297	0.110352	0.416749	0.0427758
ENSSSCG00000010495	9830	14	protein_coding	116807919	116855107	-	ALDH18A1	ensembl	protein_coding	black	7	0.527321	0.00809873	0.589772	0.00241977	0.949586	1.45809e-12	-0.51858	0.00942462	-0.804543	2.1501e-06	0.65265	0.000546651	-0.246282	0.246009	0.640015	0.000756582	0.2682	0.205107	-0.165192	0.440474	0.568246	0.00376806
ENSSSCG00000015849	8081	15	protein_coding	62330409	62349565	+	TMEM66	ensembl	protein_coding	black	7	0.527282	0.00810433	0.377288	0.0691408	0.67904	0.000263841	-0.449593	0.0275113	-0.29932	0.155346	0.765422	1.3133e-05	-0.752165	2.24697e-05	0.345126	0.0985938	0.0922572	0.668102	-0.55752	0.00464779	0.437332	0.0325925
ENSSSCG00000008504	13632	3	protein_coding	110256208	110477211	-	CRIM1	ensembl	protein_coding	black	7	0.526764	0.00817827	0.598226	0.00201634	0.906128	1.10742e-09	-0.67153	0.000326977	-0.717779	7.85619e-05	0.498638	0.0131318	-0.202755	0.342017	0.715755	8.40954e-05	0.0451713	0.83399	-0.220258	0.30104	0.549319	0.00543161
ENSSSCG00000024673	21707	12	protein_coding	27484306	27502924	+	NME1	ensembl	protein_coding	black	7	0.525942	0.00829691	0.692677	0.000175881	0.79673	3.18201e-06	-0.283041	0.180184	-0.509692	0.0109523	0.80122	2.54543e-06	-0.391639	0.0584099	0.66763	0.000364665	0.350865	0.0927531	-0.452262	0.0264942	0.146032	0.495947
ENSSSCG00000002639	5897	6	protein_coding	259395	268749	+	novel gene	ensembl	protein_coding	black	7	0.525022	0.00843141	0.672196	0.0003209	0.816736	1.12496e-06	-0.4084	0.0475578	-0.491342	0.0147565	0.663222	0.000411742	-0.441425	0.0308196	0.648421	0.000610453	0.247061	0.24447	-0.480833	0.017383	0.342539	0.101315
ENSSSCG00000026314	18912	5	protein_coding	85018130	85060807	-	novel gene	ensembl	protein_coding	black	7	0.523754	0.00861966	0.559297	0.00449118	0.890972	5.34297e-09	-0.568044	0.00378329	-0.71952	7.40591e-05	0.507128	0.0114291	-0.220469	0.300565	0.696697	0.000155417	0.140254	0.513327	-0.231879	0.275592	0.567738	0.00380631
ENSSSCG00000029572	22999	GL894254.2	protein_coding	144636	153001	-	novel gene	ensembl	protein_coding	black	7	0.522126	0.00886647	0.564174	0.00408387	0.825819	6.72744e-07	-0.472941	0.0195958	-0.483823	0.0165998	0.68995	0.000191062	-0.405142	0.0495328	0.628017	0.0010169	0.0494791	0.818405	-0.40931	0.0470168	0.337975	0.106249
ENSSSCG00000006831	16105	4	protein_coding	121229989	121289559	+	SORT1	ensembl	protein_coding	black	7	0.521139	0.00901899	0.506043	0.011636	0.900592	2.02561e-09	-0.615653	0.00136219	-0.699922	0.000140534	0.675486	0.000292261	-0.444252	0.0296401	0.471228	0.0201051	0.227	0.286105	-0.21366	0.316114	0.695347	0.000162044
ENSSSCG00000002235	17471	7	protein_coding	86137946	86146380	+	LPCAT4	ensembl	protein_coding	black	7	-0.521069	0.00902992	-0.596457	0.00209565	-0.830009	5.25471e-07	0.701333	0.000134426	0.797596	3.04927e-06	-0.488814	0.0153567	0.360908	0.0831592	-0.598348	0.00201095	-0.210928	0.322488	0.338565	0.105601	-0.685167	0.000220466
ENSSSCG00000008943	11992	8	protein_coding	71840474	72050171	+	SLC4A4	ensembl	protein_coding	black	7	0.520225	0.00916215	0.533994	0.00719438	0.909597	7.44093e-10	-0.605944	0.00169955	-0.818416	1.02509e-06	0.585697	0.00263754	-0.281068	0.183371	0.485187	0.0162521	0.267945	0.205555	-0.0721835	0.737485	0.729875	5.16657e-05
ENSSSCG00000009237	12394	8	protein_coding	144378355	144417268	+	HPSE	ensembl	protein_coding	black	7	-0.519629	0.00925653	-0.606449	0.00168038	-0.679212	0.000262533	0.471204	0.0201124	0.710868	9.88894e-05	-0.468456	0.0209521	0.047605	0.825178	-0.538868	0.00658838	-0.381835	0.0655898	0.040725	0.850141	-0.446139	0.0288735
ENSSSCG00000021684	25130	GL892764.1	protein_coding	7003	11913	-	MAPK3	ensembl	protein_coding	black	7	-0.51915	0.00933299	-0.586667	0.00258425	-0.640199	0.000753092	0.263061	0.214255	0.607679	0.0016345	-0.468361	0.0209815	0.147199	0.492471	-0.482981	0.0168173	-0.322593	0.124184	0.162169	0.449	-0.32992	0.115385
ENSSSCG00000024189	5620	2	protein_coding	146842295	146859268	+	novel gene	ensembl	protein_coding	black	7	0.518767	0.00939436	0.596703	0.00208447	0.959602	1.33649e-13	-0.528027	0.00799878	-0.696958	0.000154163	0.750197	2.42668e-05	-0.385962	0.062489	0.569112	0.00370369	0.258369	0.222844	-0.211513	0.321116	0.573885	0.00336497
ENSSSCG00000027922	16846	7	protein_coding	41631101	41640482	-	novel gene	ensembl	protein_coding	black	7	0.518462	0.0094436	0.457049	0.0247459	0.613608	0.00142801	-0.428995	0.0364551	-0.437512	0.0325128	0.660137	0.00044774	-0.588881	0.00246606	0.40735	0.0481875	0.129559	0.546259	-0.511084	0.0107004	0.37533	0.0707144
ENSSSCG00000028442	24150	GL894315.1	protein_coding	23103	55112	-	novel gene	ensembl	protein_coding	black	7	0.518388	0.00945556	0.637854	0.000798706	0.855632	9.87857e-08	-0.575091	0.00328368	-0.765917	1.28638e-05	0.467375	0.0212898	-0.150578	0.482479	0.77034	1.06659e-05	0.12503	0.560492	-0.260898	0.218186	0.46528	0.0219575
ENSSSCG00000021494	2479	13	protein_coding	34164821	34190482	-	novel gene	ensembl	protein_coding	black	7	-0.518259	0.00947654	-0.524976	0.00843817	-0.635238	0.000852362	0.54623	0.00575426	0.644742	0.000671094	-0.344071	0.0996974	0.104279	0.627737	-0.629066	0.000991408	-0.00766275	0.971652	0.273566	0.195841	-0.314736	0.134148
ENSSSCG00000009347	19161	11	protein_coding	9345005	9392395	+	KL	ensembl	protein_coding	black	7	-0.518231	0.00948109	-0.715154	8.58042e-05	-0.762347	1.49203e-05	0.636618	0.000823672	0.708935	0.00010534	-0.390013	0.0595569	0.146655	0.49409	-0.638212	0.000791597	-0.260942	0.218106	0.25962	0.220531	-0.472766	0.0196473
ENSSSCG00000021573	10958	9	protein_coding	61927898	61956112	+	KCNJ5	ensembl	protein_coding	black	7	0.517836	0.00954521	0.559207	0.004499	0.877969	1.73311e-08	-0.539872	0.00646904	-0.829165	5.52554e-07	0.552969	0.00507012	-0.129395	0.54677	0.538931	0.00658086	0.330646	0.114539	-0.00587749	0.978255	0.592585	0.00227855
ENSSSCG00000029555	25293	GL893449.1	protein_coding	1007	3639	+	novel gene	ensembl	protein_coding	black	7	-0.517126	0.00966164	-0.504044	0.0120253	-0.568438	0.00375372	0.28776	0.172718	0.565935	0.00394471	-0.287952	0.172419	-0.00207579	0.992319	-0.484706	0.016374	-0.220456	0.300594	0.0225105	0.916849	-0.241099	0.256405
ENSSSCG00000001390	16618	7	protein_coding	27291429	27293276	+	PSORS1C2	ensembl_havana	protein_coding	black	7	-0.516313	0.00979632	-0.439821	0.0315049	-0.509965	0.0109024	0.267241	0.206793	0.389033	0.0602559	-0.565219	0.0040008	0.14601	0.496012	-0.329604	0.115755	-0.239322	0.260034	0.0863449	0.688294	-0.124696	0.561546
ENSSSCG00000000707	18749	5	protein_coding	66749072	66773949	+	SCNN1A	ensembl	protein_coding	black	7	-0.515682	0.0099019	-0.529307	0.00782023	-0.699037	0.000144488	0.282935	0.180355	0.589052	0.00245713	-0.670761	0.000334131	0.106961	0.618866	-0.353555	0.090106	-0.394757	0.0562587	-0.068004	0.752207	-0.269742	0.202415
ENSSSCG00000016570	22532	18	protein_coding	20563182	20583800	-	TSPAN33	ensembl	protein_coding	black	7	-0.515104	0.00999953	-0.637555	0.000804683	-0.704728	0.000120669	0.516236	0.0098091	0.71103	9.83637e-05	-0.386782	0.0618867	0.173843	0.41656	-0.490913	0.0148572	-0.374872	0.0710862	0.12218	0.569532	-0.511643	0.0106005
ENSSSCG00000030658	23014	JH118861.1	protein_coding	230486	234063	-	SERPINF2	ensembl	protein_coding	black	7	0.513654	0.0102477	0.781406	6.55258e-06	0.811271	1.51252e-06	-0.558131	0.00459341	-0.673776	0.000306857	0.547751	0.00559347	-0.30706	0.144426	0.732229	4.74983e-05	0.40747	0.0481148	-0.445297	0.0292135	0.368122	0.0767437
ENSSSCG00000024222	2312	13	protein_coding	23613451	23692645	+	MLH1	ensembl	protein_coding	black	7	0.513075	0.0103484	0.57382	0.00336945	0.745935	2.85972e-05	-0.281459	0.182737	-0.669526	0.000345903	0.670021	0.000341139	-0.208807	0.32749	0.345873	0.0978189	0.540239	0.00642581	0.0419351	0.845739	0.455684	0.0252346
ENSSSCG00000029951	25013	GL893969.1	protein_coding	10721	18253	-	NKD1	ensembl	protein_coding	black	7	-0.512839	0.0103896	-0.602776	0.00182401	-0.612351	0.00146984	0.388108	0.0609218	0.526751	0.0081802	-0.563246	0.00415885	0.546217	0.00575565	-0.512902	0.0103786	-0.31796	0.129992	0.594834	0.00217071	-0.384612	0.0634905
ENSSSCG00000006766	16036	4	protein_coding	116955747	117021813	+	PHTF1	ensembl	protein_coding	black	7	0.512761	0.0104031	0.472091	0.0198471	0.654063	0.000526657	-0.0136447	0.949544	-0.502048	0.0124244	0.639105	0.000774088	-0.110742	0.606448	0.396854	0.0548463	0.422447	0.0397356	-0.00986318	0.963517	0.120606	0.574553
ENSSSCG00000009366	19192	11	protein_coding	14239521	14253534	-	STOML3	ensembl	protein_coding	black	7	0.51181	0.0105709	0.528277	0.00796368	0.720944	7.05475e-05	-0.203782	0.339526	-0.341984	0.101906	0.655048	0.000513098	-0.282415	0.181191	0.664258	0.000400233	0.075427	0.726122	-0.420608	0.0406975	0.0544708	0.800428
ENSSSCG00000009169	12306	8	protein_coding	127755061	127826415	-	SLC39A8	ensembl	protein_coding	black	7	0.511737	0.0105839	0.471464	0.0200343	0.803542	2.26301e-06	-0.497743	0.0133229	-0.54446	0.0059462	0.647995	0.000617227	-0.448956	0.0277585	0.333797	0.110918	0.265026	0.210726	-0.204336	0.338186	0.574127	0.00334857
ENSSSCG00000023693	7910	15	protein_coding	28724895	28735705	-	PROC	ensembl	protein_coding	black	7	0.510523	0.0108013	0.686323	0.000213025	0.92685	7.86175e-11	-0.474987	0.0190014	-0.628622	0.00100213	0.624864	0.00109687	-0.29838	0.156709	0.750219	2.42459e-05	0.229695	0.280267	-0.38091	0.0663007	0.356646	0.087135
ENSSSCG00000010627	9975	14	protein_coding	132232408	132260976	+	PDCD4	ensembl	protein_coding	black	7	0.510517	0.0108024	0.673114	0.00031267	0.859866	7.26865e-08	-0.565697	0.00396326	-0.691886	0.000180171	0.638464	0.000786614	-0.526158	0.00826568	0.596521	0.00209273	0.272045	0.198438	-0.455086	0.0254511	0.641094	0.000736294
ENSSSCG00000006324	15545	4	protein_coding	92685722	92713628	+	ALDH9A1	ensembl	protein_coding	black	7	0.51047	0.0108109	0.60268	0.00182791	0.664214	0.000400707	-0.401305	0.0519409	-0.465818	0.0217844	0.614208	0.00140842	-0.442842	0.0302238	0.396751	0.0549155	0.342943	0.100886	-0.337499	0.106773	0.295729	0.160604
ENSSSCG00000002836	6174	6	protein_coding	30222481	30238663	+	SALL1	ensembl	protein_coding	black	7	0.510104	0.0108771	0.698504	0.000146916	0.96879	8.16292e-15	-0.534925	0.0070752	-0.734864	4.31854e-05	0.610713	0.00152585	-0.272409	0.197815	0.778641	7.41989e-06	0.190302	0.373092	-0.327524	0.118211	0.47557	0.0188346
ENSSSCG00000001887	17136	7	protein_coding	63239381	63247746	-	SCAMP5	ensembl	protein_coding	black	7	-0.509042	0.0110716	-0.461893	0.0230725	-0.758039	1.77852e-05	0.583656	0.00275274	0.389901	0.0596364	-0.660931	0.000438229	0.548758	0.00548902	-0.543073	0.0061004	-0.134004	0.532454	0.515617	0.00991284	-0.471513	0.0200197
ENSSSCG00000010450	9772	14	protein_coding	110114083	110152331	-	LIPA	ensembl	protein_coding	black	7	0.508985	0.011082	0.684354	0.000225843	0.878704	1.62747e-08	-0.539309	0.00653573	-0.769331	1.11358e-05	0.605458	0.00171816	-0.201666	0.344671	0.622089	0.00117168	0.413149	0.0447888	-0.153228	0.474716	0.505704	0.0117012
ENSSSCG00000004328	391	1	protein_coding	64591453	64665119	-	novel gene	ensembl	protein_coding	black	7	0.508966	0.0110856	0.639776	0.000761152	0.929974	4.93723e-11	-0.518201	0.00948592	-0.671607	0.000326275	0.600813	0.00190498	-0.358356	0.0855236	0.644498	0.0006753	0.183882	0.389726	-0.316534	0.131818	0.543057	0.0061022
ENSSSCG00000008315	13402	3	protein_coding	74881398	74940726	+	PAIP2B	ensembl	protein_coding	black	7	0.508964	0.011086	0.48539	0.0162009	0.86787	3.95743e-08	-0.551825	0.00518112	-0.827004	6.2777e-07	0.514415	0.0101169	-0.150835	0.481725	0.47856	0.0179984	0.180089	0.399749	0.0490264	0.820039	0.70711	0.000111765
ENSSSCG00000027827	7137	6	protein_coding	75416184	75420892	+	GALE	ensembl	protein_coding	black	7	0.507755	0.011311	0.724408	6.26069e-05	0.91924	2.25259e-10	-0.477464	0.0183014	-0.734197	4.4243e-05	0.62343	0.00113499	-0.197668	0.354519	0.832944	4.4017e-07	0.250094	0.238539	-0.33751	0.106761	0.341164	0.102783
ENSSSCG00000011612	2854	13	protein_coding	79273134	79289605	-	RPN1	ensembl	protein_coding	black	7	0.507014	0.0114507	0.487041	0.0157892	0.583865	0.00274071	-0.460231	0.0236359	-0.318077	0.129842	0.451122	0.0269248	-0.48399	0.0165568	0.577874	0.00310244	0.00041426	0.998467	-0.592045	0.00230509	0.316258	0.132174
ENSSSCG00000007488	21086	17	protein_coding	62396310	62548050	+	DOK5	ensembl_havana	protein_coding	black	7	0.505383	0.0117633	0.425166	0.0383463	0.600089	0.0019356	-0.499419	0.0129669	-0.392911	0.0575247	0.616305	0.00134176	-0.264297	0.21203	0.326506	0.119426	0.0814354	0.705221	-0.0844745	0.694726	0.317484	0.1306
ENSSSCG00000028471	11741	8	protein_coding	29366904	29438494	+	DTHD1	ensembl	protein_coding	black	7	0.504112	0.0120117	0.542591	0.0061547	0.66378	0.00040551	-0.609129	0.00158177	-0.454107	0.0258088	0.607347	0.00164679	-0.601436	0.00187894	0.515526	0.00992813	0.132282	0.537783	-0.590938	0.00236037	0.475883	0.0187456
ENSSSCG00000015775	7988	15	protein_coding	51059841	51086007	-	DCTD	ensembl	protein_coding	black	7	0.503921	0.0120496	0.668042	0.000360512	0.942699	5.77296e-12	-0.46896	0.020796	-0.742373	3.27254e-05	0.733889	4.47394e-05	-0.318411	0.129418	0.637375	0.000808309	0.262418	0.215418	-0.218199	0.305694	0.49352	0.0142553
ENSSSCG00000021513	23555	GL892477.1	protein_coding	81700	85418	-	HYLS1	ensembl	protein_coding	black	7	0.503539	0.0121252	0.259645	0.220485	0.351723	0.0919031	0.00320783	0.988131	-0.340484	0.103514	0.442447	0.030389	-0.147567	0.491378	0.215793	0.311192	0.356841	0.0869497	-0.131649	0.539748	0.0735451	0.732708
ENSSSCG00000023996	817	1	protein_coding	141682597	141949823	+	CASC4	ensembl	protein_coding	black	7	0.503516	0.0121298	0.529842	0.00774653	0.888713	6.6228e-09	-0.571921	0.00350107	-0.811042	1.53109e-06	0.633127	0.000897899	-0.315439	0.133234	0.483267	0.0167432	0.281561	0.182572	-0.0891873	0.67856	0.71278	9.28483e-05
ENSSSCG00000004650	776	1	protein_coding	135992858	135993148	-	novel gene	ensembl	protein_coding	black	7	0.501923	0.0124498	0.738214	3.82035e-05	0.877882	1.74596e-08	-0.54049	0.00639643	-0.691984	0.000179633	0.643757	0.000688186	-0.463115	0.0226648	0.660513	0.000443212	0.323302	0.123311	-0.443373	0.0300028	0.536142	0.00692176
ENSSSCG00000014342	5621	2	protein_coding	146889128	146952329	-	novel gene	ensembl	protein_coding	black	7	0.501446	0.0125469	0.722478	6.69272e-05	0.943759	4.72493e-12	-0.572088	0.00348931	-0.680071	0.000256066	0.555786	0.00480503	-0.213192	0.317199	0.855327	1.00953e-07	0.127754	0.551911	-0.362779	0.0814582	0.390271	0.0593737
ENSSSCG00000009516	19408	11	protein_coding	75379204	75555916	+	UBAC2	ensembl	protein_coding	black	7	0.501364	0.0125639	0.494831	0.0139602	0.899682	2.22953e-09	-0.578143	0.00308537	-0.654295	0.000523428	0.646438	0.000642532	-0.231828	0.275702	0.601792	0.0018642	0.0418788	0.845944	-0.121118	0.572916	0.516401	0.00978177
ENSSSCG00000011125	20391	10	protein_coding	69581080	69601347	-	GATA3	ensembl	protein_coding	black	7	-0.501133	0.0126111	-0.538356	0.00664992	-0.855642	9.87173e-08	0.615849	0.00135602	0.755898	1.93817e-05	-0.657077	0.000486106	0.260358	0.219174	-0.468911	0.020811	-0.356609	0.0871706	0.0815091	0.704966	-0.605845	0.0017033
ENSSSCG00000010568	9918	14	protein_coding	122671874	122673382	-	NPM3	ensembl	protein_coding	black	7	0.500955	0.0126477	0.61536	0.00137145	0.711062	9.82599e-05	-0.257639	0.224199	-0.548228	0.00554381	0.661944	0.000426341	-0.271625	0.199159	0.565639	0.00396783	0.338367	0.105817	-0.286357	0.174915	0.197165	0.355771
ENSSSCG00000028814	11713	8	protein_coding	19289181	19294039	+	SOD3	ensembl	protein_coding	black	7	0.500882	0.0126628	0.703141	0.000126938	0.922528	1.44841e-10	-0.561464	0.0043062	-0.695152	0.000163022	0.483781	0.0166104	-0.129198	0.547387	0.822059	8.35226e-07	0.142757	0.505762	-0.271427	0.199499	0.394942	0.0561332
ENSSSCG00000025831	5451	2	protein_coding	122386529	122393187	+	NREP	ensembl	protein_coding	black	7	-0.499328	0.012986	-0.636878	0.000818368	-0.660795	0.000439847	0.388506	0.0606351	0.595197	0.00215372	-0.422968	0.0394665	0.353494	0.0901662	-0.546212	0.00575615	-0.167449	0.434166	0.441884	0.0306253	-0.397696	0.0542873
ENSSSCG00000024320	3695	13	protein_coding	216071494	216074626	-	TFF2	ensembl	protein_coding	black	7	0.499016	0.0130517	0.587429	0.00254303	0.84904	1.56316e-07	-0.669115	0.000349893	-0.698792	0.0001456	0.391816	0.0582864	-0.129552	0.54628	0.700297	0.000138888	0.115362	0.591419	-0.238925	0.26085	0.485683	0.0161273
ENSSSCG00000010162	9438	14	protein_coding	60839431	60934051	-	SLC35F3	ensembl	protein_coding	black	7	0.498731	0.0131121	0.652912	0.000542888	0.897472	2.80338e-09	-0.506806	0.0114901	-0.604176	0.00176807	0.680771	0.000250893	-0.339499	0.104581	0.725569	6.01257e-05	0.153081	0.475146	-0.387097	0.0616568	0.393839	0.0568858
ENSSSCG00000025008	8064	15	protein_coding	59917447	60041096	-	novel gene	ensembl	protein_coding	black	7	0.49845	0.0131718	0.605101	0.00173191	0.655787	0.000503118	-0.349802	0.0938153	-0.660307	0.000445691	0.355267	0.0884516	-0.19899	0.351244	0.549432	0.00542008	0.189562	0.374989	-0.279176	0.186464	0.37813	0.0684725
ENSSSCG00000005757	2085	1	protein_coding	308696311	308697990	+	LCN9	ensembl	protein_coding	black	7	0.496925	0.0134994	0.647432	0.000626276	0.916515	3.2031e-10	-0.376033	0.0701464	-0.598066	0.00202342	0.661451	0.00043209	-0.276027	0.191689	0.698537	0.000146764	0.278064	0.188297	-0.308412	0.142576	0.315944	0.13258
ENSSSCG00000006729	15994	4	protein_coding	113099056	113117657	-	FAM46C	ensembl	protein_coding	black	7	0.495417	0.0138299	0.664876	0.000393497	0.958123	1.97119e-13	-0.548031	0.00556424	-0.779069	7.27933e-06	0.551814	0.00518228	-0.192171	0.368328	0.746076	2.84442e-05	0.162091	0.449221	-0.199511	0.34996	0.536075	0.00693013
ENSSSCG00000009789	9031	14	protein_coding	31795357	31796379	+	GPR81	ensembl	protein_coding	black	7	0.493872	0.0141755	0.540252	0.00642429	0.809265	1.68217e-06	-0.522505	0.00880849	-0.582761	0.00280455	0.499277	0.0129967	-0.130003	0.544873	0.720477	7.16833e-05	0.0602451	0.779756	-0.244461	0.24963	0.332488	0.112412
ENSSSCG00000021448	24711	GL895352.1	protein_coding	10695	14757	+	CCDC17	ensembl	protein_coding	black	7	0.493655	0.0142247	0.446544	0.0287111	0.617466	0.00130603	-0.258957	0.221753	-0.462476	0.0228773	0.632103	0.000920742	-0.41959	0.0412377	0.410875	0.0460988	0.223839	0.293047	-0.35046	0.0931565	0.278767	0.187137
ENSSSCG00000007600	12504	3	protein_coding	5470550	5471104	+	BHLHA15	ensembl	protein_coding	black	7	0.493094	0.0143522	0.711466	9.69649e-05	0.937697	1.41586e-11	-0.566784	0.00387897	-0.66928	0.000348288	0.565474	0.00398076	-0.254615	0.229876	0.817988	1.04973e-06	0.178109	0.405035	-0.366795	0.077894	0.430464	0.0357492
ENSSSCG00000030150	11768	8	protein_coding	32340295	32367679	-	UGDH	ensembl	protein_coding	black	7	0.49289	0.0143989	0.48238	0.0169741	0.867143	4.18883e-08	-0.533075	0.00731362	-0.834767	3.93653e-07	0.517251	0.00964099	-0.141863	0.508459	0.456753	0.0248513	0.196084	0.358467	0.0733776	0.733296	0.703385	0.000125957
ENSSSCG00000030024	12220	8	protein_coding	112778221	112789836	-	novel gene	ensembl	protein_coding	black	7	0.491511	0.0147172	0.567369	0.00383427	0.891109	5.2731e-09	-0.344068	0.0997002	-0.749501	2.4932e-05	0.682153	0.00024096	-0.198051	0.353571	0.50271	0.0122908	0.327739	0.117955	4.55302e-05	0.999832	0.513036	0.0103551
ENSSSCG00000010479	9806	14	protein_coding	114769059	114776317	-	RBP4	ensembl	protein_coding	black	7	0.490577	0.0149362	0.60436	0.00176083	0.8449	2.06262e-07	-0.349661	0.0939569	-0.500785	0.0126828	0.68632	0.000213044	-0.350643	0.0929741	0.737242	3.95933e-05	0.165132	0.440644	-0.441001	0.0309993	0.214902	0.313242
ENSSSCG00000009681	8906	14	protein_coding	13726698	13790416	-	novel gene	ensembl	protein_coding	black	7	0.488603	0.0154076	0.462828	0.02276	0.543401	0.00606369	-0.315366	0.133329	-0.28172	0.182313	0.513741	0.0102328	-0.207462	0.330685	0.418864	0.0416268	0.181059	0.397171	-0.240648	0.257324	0.124436	0.562369
ENSSSCG00000026539	24454	JH118618.1	protein_coding	25167	26166	-	novel gene	ensembl	protein_coding	black	7	0.486667	0.0158816	0.644812	0.000669895	0.937396	1.49076e-11	-0.451252	0.0268753	-0.592554	0.00228006	0.678381	0.000268924	-0.275452	0.192653	0.751764	2.28258e-05	0.175746	0.411397	-0.319502	0.128037	0.336232	0.108179
ENSSSCG00000030051	17726	7	protein_coding	122804649	122815354	-	UFBP	ensembl	protein_coding	black	7	0.486085	0.0160266	0.573753	0.00337397	0.786901	5.09127e-06	-0.459855	0.0237647	-0.664446	0.000398164	0.463843	0.022425	-0.131581	0.539958	0.546206	0.00575679	0.306344	0.145412	-0.0986705	0.646448	0.416862	0.0427141
ENSSSCG00000022916	24912	GL894354.1	protein_coding	8417	19888	-	EVL	ensembl	protein_coding	black	7	0.485167	0.0162572	0.749599	2.48368e-05	0.856303	9.41619e-08	-0.42696	0.0374507	-0.722918	6.59206e-05	0.576235	0.00320811	-0.323264	0.123358	0.712199	9.46499e-05	0.359064	0.0848625	-0.381825	0.0655977	0.447372	0.0283809
ENSSSCG00000029365	9157	14	protein_coding	42788918	42812682	+	MSI1	ensembl	protein_coding	black	7	-0.484788	0.0163532	-0.503415	0.0121499	-0.607502	0.00164102	0.472859	0.0196201	0.55328	0.00504023	-0.477686	0.0182397	0.336282	0.108123	-0.420537	0.0407353	-0.111262	0.604749	0.281001	0.18348	-0.411196	0.0459121
ENSSSCG00000029935	3220	13	protein_coding	133290284	133342761	+	novel gene	ensembl	protein_coding	black	7	0.484638	0.0163914	0.649361	0.000595743	0.721401	6.94517e-05	-0.445098	0.0292945	-0.566373	0.00391066	0.493777	0.0141971	-0.241923	0.254733	0.541517	0.00627737	0.252119	0.234634	-0.26701	0.207201	0.34394	0.0998348
ENSSSCG00000010588	9936	14	protein_coding	123522331	123534493	-	novel gene	ensembl	protein_coding	black	7	0.484499	0.0164267	0.432892	0.0346065	0.582569	0.00281577	-0.322611	0.124162	-0.321953	0.124974	0.69604	0.000158611	-0.256286	0.226727	0.420787	0.040603	0.180657	0.39824	-0.255408	0.228377	0.0734352	0.733094
ENSSSCG00000016183	8520	15	protein_coding	133283961	133285230	+	novel gene	ensembl	protein_coding	black	7	0.48421	0.0165005	0.65482	0.000516207	0.900476	2.0506e-09	-0.55017	0.00534549	-0.662458	0.000420418	0.572851	0.00343609	-0.274275	0.194639	0.750324	2.41472e-05	0.0633705	0.768625	-0.348755	0.0948704	0.426729	0.0375647
ENSSSCG00000022976	16917	7	protein_coding	44185076	44195847	-	novel gene	ensembl	protein_coding	black	7	-0.481982	0.0170786	-0.470004	0.0204756	-0.527375	0.00809099	0.436631	0.0329041	0.506505	0.0115475	-0.339969	0.104072	-0.00316897	0.988275	-0.434519	0.0338574	-0.0546469	0.799796	-0.021626	0.920105	-0.276625	0.190688
ENSSSCG00000017481	21564	12	protein_coding	22500935	22502041	-	NR1D1	ensembl	protein_coding	black	7	-0.481793	0.0171283	-0.512316	0.0104814	-0.664623	0.000396242	0.632662	0.00090822	0.510273	0.0108464	-0.598336	0.0020115	0.460446	0.0235623	-0.323486	0.123085	-0.348875	0.0947488	0.307079	0.144399	-0.494578	0.0140167
ENSSSCG00000016780	19501	16	protein_coding	242225	482153	-	CTNND2	ensembl	protein_coding	black	7	0.481661	0.0171631	0.537416	0.00676421	0.896491	3.09835e-09	-0.425658	0.0380991	-0.632426	0.000913491	0.649731	0.00059004	-0.334876	0.109698	0.607872	0.00162737	0.154137	0.472069	-0.235438	0.26808	0.506926	0.0114673
ENSSSCG00000027408	24835	GL892450.1	protein_coding	5786	23200	+	novel gene	ensembl	protein_coding	black	7	-0.481131	0.0173035	-0.521176	0.00901328	-0.624898	0.00109599	0.383597	0.0642522	0.409613	0.046838	-0.635407	0.000848808	0.699037	0.000144488	-0.251586	0.235657	-0.462002	0.0230356	0.474111	0.019254	-0.487679	0.0156324
ENSSSCG00000017540	21636	12	protein_coding	24875051	24877917	+	HOXB5	ensembl	protein_coding	black	7	0.480891	0.0173676	0.652531	0.000548362	0.791661	4.06753e-06	-0.333311	0.111471	-0.604707	0.00174725	0.517413	0.00961455	0.00371589	0.986251	0.674631	0.00029948	0.164764	0.441676	-0.0876338	0.683874	0.191481	0.370082
ENSSSCG00000009385	19211	11	protein_coding	16807695	16837667	-	SERPINE3	ensembl	protein_coding	black	7	0.480698	0.017419	0.575794	0.00323711	0.711448	9.70197e-05	-0.574785	0.00330415	-0.629316	0.000985418	0.331159	0.113944	-0.0600986	0.780278	0.793132	3.79029e-06	-0.0378853	0.860487	-0.295449	0.16102	0.322849	0.123868
ENSSSCG00000004460	535	1	protein_coding	94512356	94609937	+	IBTK	ensembl	protein_coding	black	7	0.480598	0.0174459	0.467135	0.0213656	0.826529	6.45473e-07	-0.566314	0.00391529	-0.830051	5.24147e-07	0.53621	0.00691336	-0.252676	0.233566	0.375273	0.0707602	0.238678	0.261359	0.0404239	0.851237	0.79585	3.32222e-06
ENSSSCG00000027958	16415	7	protein_coding	22544483	22547649	-	novel gene	ensembl	protein_coding	black	7	-0.479918	0.0176287	-0.350509	0.0931082	-0.384529	0.0635529	0.203035	0.341337	0.278693	0.187258	-0.224555	0.291465	-0.013784	0.94903	-0.349234	0.094386	-0.139026	0.51706	0.0841482	0.695851	-0.0246685	0.908908
ENSSSCG00000011080	20355	10	protein_coding	58151626	58226625	-	SPAG6	ensembl	protein_coding	black	7	0.478779	0.0179384	0.677654	0.000274625	0.809489	1.66238e-06	-0.618388	0.00127822	-0.617532	0.00130401	0.536347	0.00689629	-0.336662	0.1077	0.753319	2.14718e-05	0.0742878	0.730107	-0.480189	0.0175556	0.34851	0.0951182
ENSSSCG00000010609	9956	14	protein_coding	124991355	125143165	-	WDR96	ensembl	protein_coding	black	7	0.47824	0.0180863	0.472076	0.0198518	0.730445	5.06274e-05	-0.376361	0.0698821	-0.490199	0.0150255	0.714876	8.66043e-05	-0.508295	0.0112099	0.525921	0.00830003	0.140933	0.51127	-0.438232	0.0321956	0.394924	0.056145
ENSSSCG00000028227	20896	17	protein_coding	45863308	45874955	-	novel gene	ensembl	protein_coding	black	7	0.477758	0.0182197	0.372469	0.0730627	0.725455	6.03669e-05	-0.410754	0.0461692	-0.493	0.0143737	0.603032	0.00181367	-0.427005	0.0374283	0.443251	0.0300535	-0.00833491	0.969167	-0.287503	0.173119	0.445532	0.0291186
ENSSSCG00000005452	1754	1	protein_coding	281973738	281981141	-	C9orf152	ensembl	protein_coding	black	7	0.476355	0.0186121	0.489733	0.0151362	0.800867	2.59104e-06	-0.412824	0.0449743	-0.65973	0.000452687	0.662697	0.000417681	-0.298384	0.156703	0.382266	0.0652606	0.287347	0.173363	-0.0902917	0.67479	0.485129	0.0162667
ENSSSCG00000009112	12218	8	protein_coding	112598496	112703271	+	novel gene	ensembl	protein_coding	black	7	0.474677	0.0190906	0.571543	0.00352775	0.881313	1.29753e-08	-0.574246	0.00334052	-0.891659	5.00076e-09	0.421604	0.0401744	-0.0693199	0.747562	0.610282	0.00154092	0.190206	0.373339	0.0131116	0.951513	0.689743	0.000192259
ENSSSCG00000023425	23880	GL893398.2	protein_coding	21274	44066	-	novel gene	ensembl	protein_coding	black	7	0.473838	0.0193333	0.583867	0.00274064	0.896193	3.19346e-09	-0.531383	0.00753766	-0.734204	4.42318e-05	0.632075	0.000921363	-0.368887	0.0760853	0.602935	0.0018176	0.190196	0.373364	-0.277799	0.188736	0.627582	0.00102763
ENSSSCG00000002847	6189	6	protein_coding	32866059	32907567	+	GPT2	ensembl	protein_coding	black	7	0.472251	0.0197999	0.474043	0.0192738	0.663939	0.000403738	-0.612636	0.00146024	-0.432481	0.0347981	0.304041	0.148618	-0.270209	0.201604	0.680546	0.000252544	-0.160578	0.453522	-0.465363	0.0219306	0.346833	0.0968297
ENSSSCG00000010853	20042	10	protein_coding	16016584	16034770	-	EPHX1	ensembl	protein_coding	black	7	-0.47118	0.0201197	-0.654568	0.000519665	-0.762328	1.49317e-05	0.53496	0.00707071	0.765068	1.33286e-05	-0.442501	0.0303661	0.335123	0.10942	-0.498603	0.0131393	-0.352221	0.0914119	0.282266	0.181432	-0.617169	0.00131508
ENSSSCG00000027538	4043	2	protein_coding	9237373	9241262	-	TMEM258	ensembl	protein_coding	black	7	0.470944	0.0201906	0.58048	0.00294044	0.769405	1.11005e-05	-0.251253	0.236298	-0.298204	0.156966	0.810131	1.60697e-06	-0.37247	0.0730614	0.734629	4.35555e-05	0.166345	0.437246	-0.529651	0.00777272	-0.0245327	0.909408
ENSSSCG00000030749	13894	X	lincRNA	5988989	6056670	-	CH242-276H23.1	havana	lincRNA	black	7	-0.470456	0.0203381	-0.48289	0.0168409	-0.575638	0.00324741	0.385744	0.0626502	0.595667	0.0021319	-0.287355	0.17335	-0.019003	0.929771	-0.544046	0.00599189	-0.288051	0.172265	0.0832868	0.698821	-0.283504	0.179442
ENSSSCG00000011414	2562	13	protein_coding	36354904	36359051	+	CISH_TV2	havana	protein_coding	black	7	0.470081	0.020452	0.673346	0.000310621	0.913145	4.87193e-10	-0.555936	0.00479133	-0.631832	0.000926874	0.60922	0.00157852	-0.302505	0.150784	0.809685	1.64531e-06	0.204331	0.338197	-0.444646	0.029479	0.39602	0.0554051
ENSSSCG00000005740	2070	1	protein_coding	307202692	307268119	-	SARDH	ensembl	protein_coding	black	7	0.469908	0.0205049	0.413801	0.0444188	0.668545	0.000355503	-0.30852	0.142429	-0.541903	0.00623299	0.521418	0.00897576	-0.171666	0.42251	0.551108	0.00525184	0.251837	0.235173	-0.263813	0.2129	0.251188	0.236424
ENSSSCG00000002867	6228	6	protein_coding	38712187	38719862	+	CEBPG	ensembl	protein_coding	black	7	0.469069	0.0207624	0.551495	0.00521362	0.848206	1.65398e-07	-0.676477	0.000284079	-0.673932	0.000305492	0.615553	0.00136533	-0.417755	0.0422263	0.622144	0.00117016	0.177829	0.405788	-0.380375	0.0667147	0.583648	0.00275317
ENSSSCG00000016916	19674	16	protein_coding	37476140	37522640	+	IL6ST	ensembl_havana	protein_coding	black	7	0.468773	0.0208536	0.587303	0.0025498	0.932167	3.51542e-11	-0.639055	0.000775065	-0.848883	1.57989e-07	0.526352	0.00823755	-0.240063	0.258518	0.607509	0.00164079	0.196999	0.356185	-0.121082	0.57303	0.740862	3.46297e-05
ENSSSCG00000000394	18364	5	protein_coding	23205845	23209387	+	novel gene	ensembl	protein_coding	black	7	0.468648	0.0208922	0.555032	0.00487484	0.824776	7.1474e-07	-0.247295	0.24401	-0.346856	0.0968056	0.817525	1.07701e-06	-0.380497	0.0666197	0.733032	4.61452e-05	0.147424	0.491805	-0.494849	0.0139562	0.0590622	0.783979
ENSSSCG00000028455	8540	15	protein_coding	133817190	133818795	-	TTLL4	ensembl	protein_coding	black	7	-0.468254	0.0210149	-0.479281	0.0178014	-0.530253	0.00769036	0.548958	0.00546856	0.180377	0.398983	-0.527483	0.00807566	0.534149	0.00717442	-0.468969	0.020793	-0.114226	0.595098	0.61079	0.0015232	-0.186577	0.382693
ENSSSCG00000011211	2272	13	protein_coding	12399955	12493717	-	THRB	ensembl	protein_coding	black	7	-0.467754	0.021171	-0.547572	0.00561219	-0.597875	0.00203185	0.227851	0.284254	0.471011	0.0201705	-0.379418	0.0674593	0.113689	0.596842	-0.518452	0.00944527	-0.176311	0.409872	0.268726	0.204186	-0.103314	0.630941
ENSSSCG00000027763	19696	16	protein_coding	42832716	42874957	+	NDUFAF2	ensembl	protein_coding	black	7	0.466814	0.021467	0.532014	0.0074535	0.632489	0.000912064	-0.348061	0.0955739	-0.422877	0.0395133	0.673398	0.00031016	-0.500132	0.0128179	0.368281	0.0766061	0.516076	0.00983596	-0.370104	0.0750479	0.311055	0.139009
ENSSSCG00000007391	20970	17	protein_coding	53223744	53233619	-	MATN4	ensembl	protein_coding	black	7	0.465387	0.0219231	0.557694	0.00463227	0.849748	1.48946e-07	-0.546939	0.00567887	-0.724304	6.28329e-05	0.487422	0.0156954	-0.160792	0.452912	0.631272	0.000939643	0.13304	0.535433	-0.173148	0.418456	0.520243	0.00915933
ENSSSCG00000015380	11213	9	protein_coding	100217441	100233792	-	CDCA7L	ensembl	protein_coding	black	7	0.464601	0.0221772	0.492669	0.0144495	0.759177	1.6985e-05	-0.446622	0.0286797	-0.635642	0.000843873	0.633624	0.000887004	-0.331747	0.113264	0.440166	0.0313562	0.325497	0.12064	-0.129118	0.547638	0.591717	0.00232136
ENSSSCG00000022879	24892	GL893800.1	protein_coding	7575	15665	+	KDELR2	ensembl	protein_coding	black	7	0.464096	0.0223423	0.502	0.0124343	0.861502	6.43909e-08	-0.63419	0.00087471	-0.83318	4.33895e-07	0.366234	0.0783851	-0.0450187	0.834544	0.692112	0.000178934	0.0603181	0.779495	-0.0697998	0.745871	0.640382	0.000749635
ENSSSCG00000002749	6049	6	protein_coding	14643378	14648241	+	HP	ensembl_havana	protein_coding	black	7	0.463983	0.0223791	0.623333	0.00113761	0.934014	2.61741e-11	-0.587884	0.00251869	-0.701448	0.000133937	0.568991	0.00371261	-0.293639	0.163721	0.679607	0.000259537	0.18094	0.397488	-0.272572	0.197535	0.531099	0.00757583
ENSSSCG00000010996	20230	10	protein_coding	37484539	37499096	+	BAG1	ensembl	protein_coding	black	7	0.46147	0.0232147	0.462951	0.0227193	0.58109	0.00290354	-0.498408	0.0131807	-0.414674	0.0439275	0.588517	0.00248513	-0.570741	0.00358495	0.39788	0.0541656	0.0627652	0.770778	-0.549911	0.0053716	0.33727	0.107026
ENSSSCG00000007510	21116	17	protein_coding	65584607	65594592	+	C17H20ORF85	ensembl_havana	protein_coding	black	7	0.461152	0.0233223	0.541351	0.00629642	0.801023	2.57083e-06	-0.661031	0.000437034	-0.571935	0.00350003	0.567571	0.00381895	-0.436949	0.0327624	0.658461	0.000468423	-0.0473756	0.826007	-0.460393	0.0235805	0.504758	0.0118849
ENSSSCG00000005756	2086	1	protein_coding	308712994	308716167	+	novel gene	ensembl	protein_coding	black	7	0.461151	0.0233226	0.64689	0.000635086	0.95593	3.42106e-13	-0.554203	0.00495254	-0.706166	0.000115222	0.602175	0.00184849	-0.233532	0.272087	0.742825	3.21745e-05	0.225138	0.290183	-0.263926	0.212697	0.468292	0.0210029
ENSSSCG00000007478	21065	17	protein_coding	59377658	59514268	-	ATP9A	ensembl_havana	protein_coding	black	7	0.461073	0.0233491	0.553829	0.00498793	0.673958	0.000305269	-0.646704	0.000638142	-0.616648	0.00133111	0.208893	0.327286	-0.0331085	0.87794	0.727092	5.70041e-05	-0.165605	0.439316	-0.275892	0.191915	0.381778	0.0656334
ENSSSCG00000016216	8561	15	protein_coding	134341043	134347416	+	novel gene	ensembl	protein_coding	black	7	0.460456	0.0235588	0.4254	0.0382286	0.652392	0.000550368	-0.328585	0.116953	-0.40867	0.0473963	0.454807	0.0255528	-0.164718	0.441805	0.654788	0.000516651	-0.0918869	0.66936	-0.362916	0.0813346	0.093655	0.66336
ENSSSCG00000013612	25221	GL896326.1	protein_coding	2000	3913	-	ACP5	ensembl	protein_coding	black	7	0.459441	0.0239077	0.618642	0.00127066	0.958034	2.01698e-13	-0.512163	0.0105084	-0.667414	0.000366862	0.67152	0.000327074	-0.31438	0.134612	0.686262	0.000213413	0.23533	0.268307	-0.291673	0.166693	0.470651	0.020279
ENSSSCG00000025428	23056	JH118780.1	protein_coding	3952	157146	+	novel gene	ensembl	protein_coding	black	7	-0.458456	0.02425	-0.59424	0.00219877	-0.654426	0.000521627	0.379685	0.0672509	0.68271	0.000237055	-0.337107	0.107207	0.211534	0.321068	-0.558822	0.00453261	-0.354588	0.0891053	0.298366	0.156729	-0.407815	0.0479073
ENSSSCG00000016516	22456	18	protein_coding	11364240	11430517	+	ATP6V0A4	ensembl	protein_coding	black	7	-0.4582	0.0243396	-0.553726	0.00499772	-0.735436	4.22961e-05	0.578581	0.00305771	0.524219	0.00855018	-0.532251	0.00742197	0.222538	0.295936	-0.676534	0.000283617	0.0170737	0.936886	0.305886	0.146045	-0.377242	0.0691772
ENSSSCG00000002746	6047	6	protein_coding	14564555	14573697	-	novel gene	ensembl	protein_coding	black	7	0.457656	0.0245308	0.532711	0.00736134	0.748977	2.54429e-05	-0.241628	0.255333	-0.431494	0.0352611	0.645041	0.000665983	-0.228471	0.282909	0.670412	0.00033742	0.147253	0.492313	-0.312852	0.13662	0.157615	0.462004
ENSSSCG00000014966	10621	9	protein_coding	31043642	31068217	+	SESN3	ensembl	protein_coding	black	7	0.45722	0.0246849	0.735866	4.1639e-05	0.761732	1.53027e-05	-0.53555	0.00699608	-0.825977	6.66608e-07	0.377185	0.0692228	-0.165726	0.438978	0.589079	0.00245572	0.398788	0.0535688	-0.173205	0.418299	0.593422	0.00223792
ENSSSCG00000005965	15107	4	protein_coding	12778444	12783481	-	MYC	havana	protein_coding	black	7	0.45541	0.0253337	0.732609	4.68528e-05	0.747438	2.69985e-05	-0.537705	0.00672889	-0.804743	2.1281e-06	0.389613	0.0598413	-0.181288	0.396566	0.596528	0.0020924	0.492256	0.0145445	-0.271007	0.200223	0.483401	0.0167086
ENSSSCG00000009007	12081	8	protein_coding	79970757	80089711	+	novel gene	ensembl	protein_coding	black	7	0.454175	0.0257841	0.619626	0.00124169	0.660131	0.000447814	-0.415068	0.0437068	-0.672437	0.000318714	0.384343	0.0636921	-0.197833	0.354109	0.429021	0.0364421	0.556577	0.0047328	-0.1434	0.503829	0.469601	0.0205987
ENSSSCG00000004891	1070	1	protein_coding	175390358	175435319	+	SERPINB7	ensembl	protein_coding	black	7	0.452068	0.0265671	0.521778	0.00892009	0.857229	8.80906e-08	-0.518334	0.00946426	-0.684643	0.000223916	0.628506	0.00100494	-0.406101	0.0489451	0.450162	0.0272918	0.260818	0.218332	-0.219233	0.30335	0.611818	0.00148787
ENSSSCG00000006655	15908	4	protein_coding	108088711	108091789	-	C1orf51	ensembl	protein_coding	black	7	-0.450384	0.0272065	-0.339036	0.105086	-0.517307	0.00963191	0.669553	0.00034564	0.359192	0.0847435	-0.272704	0.19731	0.211378	0.321432	-0.5327	0.00736286	0.105528	0.6236	0.318992	0.128681	-0.396796	0.0548854
ENSSSCG00000022913	20968	17	protein_coding	53167238	53169798	+	SLPI	ensembl	protein_coding	black	7	0.449389	0.0275902	0.570659	0.00359085	0.937466	1.47319e-11	-0.47628	0.0186332	-0.668787	0.000353108	0.712901	9.24799e-05	-0.358303	0.0855727	0.567984	0.00378774	0.302246	0.15115	-0.223239	0.294378	0.518768	0.00939423
ENSSSCG00000024899	22001	12	protein_coding	49514985	49525727	-	FAM101B	ensembl	protein_coding	black	7	-0.448364	0.02799	-0.374689	0.0712353	-0.494433	0.0140493	0.243521	0.251513	0.431381	0.0353144	-0.439035	0.0318449	0.202038	0.343763	-0.307343	0.144038	0.01711	0.936752	0.128034	0.551032	-0.235982	0.266944
ENSSSCG00000007879	12845	3	protein_coding	29684173	29696912	-	novel gene	ensembl	protein_coding	black	7	0.447465	0.0283442	0.583293	0.00277366	0.774684	8.8378e-06	-0.593695	0.00222478	-0.663053	0.00041365	0.380303	0.0667705	-0.147629	0.491195	0.724822	6.17118e-05	-0.0531789	0.805071	-0.254273	0.230523	0.503637	0.0121057
ENSSSCG00000021236	12886	3	protein_coding	34789972	34802901	-	novel gene	ensembl	protein_coding	black	7	0.446249	0.0288295	0.663119	0.000412896	0.708073	0.000108333	-0.305721	0.146274	-0.560068	0.0044246	0.449714	0.0274645	-0.167976	0.4327	0.666613	0.000375089	0.134932	0.529594	-0.297887	0.157428	0.18383	0.389864
ENSSSCG00000009413	19244	11	protein_coding	21717208	21757742	+	CPB2	ensembl	protein_coding	black	7	0.446093	0.0288922	0.483152	0.0167729	0.877101	1.86581e-08	-0.404563	0.0498904	-0.611272	0.00150655	0.715768	8.40604e-05	-0.219797	0.302079	0.530708	0.00762861	0.334372	0.110267	-0.102733	0.632872	0.405866	0.0490886
ENSSSCG00000000856	18914	5	protein_coding	85200844	85222836	+	novel gene	ensembl	protein_coding	black	7	0.445829	0.0289984	0.411015	0.0460172	0.690042	0.000190534	-0.451885	0.0266359	-0.700675	0.000137246	0.330537	0.114666	-0.0378281	0.860696	0.530688	0.00763125	0.0903384	0.674631	-0.0762085	0.723392	0.465827	0.0217817
ENSSSCG00000006838	16113	4	protein_coding	121462742	121463763	-	TMEM167B	ensembl	protein_coding	black	7	0.445797	0.0290113	0.471106	0.0201418	0.699557	0.000142154	-0.673319	0.000310862	-0.468022	0.021087	0.589247	0.00244697	-0.437158	0.0326696	0.532215	0.00742677	0.0506598	0.814144	-0.398861	0.0535211	0.530385	0.00767234
ENSSSCG00000022568	3697	13	protein_coding	216115054	216136125	-	novel gene	ensembl	protein_coding	black	7	0.445152	0.0292728	0.652957	0.000542249	0.707467	0.000110481	-0.512216	0.0104991	-0.535761	0.00696957	0.363216	0.0810642	-0.276983	0.190091	0.701536	0.000133566	0.1213	0.572335	-0.484196	0.0165041	0.34887	0.0947533
ENSSSCG00000014105	5307	2	protein_coding	89326900	89328332	-	novel gene	ensembl	protein_coding	black	7	-0.445063	0.0293087	-0.515724	0.0098949	-0.60372	0.00178613	0.317444	0.13065	0.46889	0.0208175	-0.711275	9.75746e-05	0.413762	0.0444413	-0.423252	0.0393202	-0.335584	0.108903	0.343803	0.0999783	-0.197814	0.354159
ENSSSCG00000009709	8945	14	protein_coding	21124108	21155952	+	MFAP3L	ensembl	protein_coding	black	7	-0.444395	0.0295817	-0.547887	0.00557924	-0.722691	6.64388e-05	0.32519	0.121011	0.630863	0.000949045	-0.691096	0.000184547	0.34604	0.0976464	-0.420222	0.0409017	-0.405729	0.0491721	0.221727	0.297744	-0.407504	0.0480945
ENSSSCG00000024162	7387	6	protein_coding	90749827	90770377	+	IMPA2	ensembl	protein_coding	black	7	0.443798	0.0298273	0.621575	0.00118599	0.903513	1.47959e-09	-0.456398	0.0249779	-0.539937	0.00646132	0.684409	0.000225474	-0.21553	0.311795	0.719473	7.41792e-05	0.116563	0.587537	-0.265965	0.209053	0.283338	0.179708
ENSSSCG00000006719	15982	4	protein_coding	111555566	111564192	-	HSD3B	ensembl_havana	protein_coding	black	7	-0.442703	0.0302817	-0.584064	0.00272937	-0.836903	3.44777e-07	0.661786	0.00042818	0.792762	3.85848e-06	-0.448357	0.0279928	0.237211	0.264389	-0.624692	0.00110138	-0.100318	0.64093	0.192278	0.368057	-0.699891	0.000140672
ENSSSCG00000003556	7170	6	protein_coding	77344215	77354126	-	novel gene	ensembl	protein_coding	black	7	0.441524	0.0307773	0.412748	0.0450178	0.534968	0.00706965	-0.361189	0.0829024	-0.540704	0.00637147	0.318357	0.129487	-0.135146	0.528935	0.358384	0.0854972	0.138533	0.518561	-0.133553	0.533847	0.299701	0.154795
ENSSSCG00000022345	8250	15	protein_coding	89940432	89948594	-	novel gene	ensembl	protein_coding	black	7	-0.440594	0.0311731	-0.401491	0.0518219	-0.40535	0.0494049	0.0775307	0.718782	0.264563	0.211553	-0.483025	0.0168059	0.442843	0.0302232	-0.294486	0.162453	-0.326236	0.11975	0.42313	0.0393827	-0.138288	0.519308
ENSSSCG00000008762	11734	8	protein_coding	21074672	21105502	+	STIM2	ensembl	protein_coding	black	7	-0.440287	0.0313044	-0.6962	0.000157829	-0.71965	7.37334e-05	0.281959	0.181927	0.620374	0.00122007	-0.512629	0.0104264	0.174077	0.415923	-0.731602	4.85774e-05	-0.328332	0.117253	0.384976	0.0632195	-0.165174	0.440526
ENSSSCG00000027467	2930	13	protein_coding	86563372	86599606	-	DZIP1L	ensembl	protein_coding	black	7	-0.437564	0.0324898	-0.466832	0.0214614	-0.572461	0.00346317	0.286306	0.174995	0.313095	0.136299	-0.613342	0.00143678	0.398631	0.0536716	-0.397698	0.0542861	-0.190392	0.372861	0.428469	0.0367101	-0.122124	0.569709
ENSSSCG00000014634	10246	9	protein_coding	4083214	4088183	+	C11orf42	ensembl	protein_coding	black	7	-0.437331	0.0325929	-0.497638	0.0133454	-0.75934	1.68725e-05	0.54627	0.00575001	0.609041	0.00158494	-0.687939	0.000202979	0.390459	0.05924	-0.455771	0.0252033	-0.152006	0.47829	0.239137	0.260414	-0.49266	0.0144515
ENSSSCG00000009500	19386	11	protein_coding	71983268	72006790	+	CLDN10	ensembl	protein_coding	black	7	0.435096	0.0335949	0.477267	0.0183563	0.842359	2.43577e-07	-0.30726	0.144151	-0.551461	0.00521692	0.74837	2.6047e-05	-0.265946	0.209087	0.447754	0.02823	0.381924	0.0655213	-0.0719402	0.73834	0.384086	0.0638842
ENSSSCG00000022331	14847	X	protein_coding	129613236	129689399	+	FGF13	ensembl	protein_coding	black	7	0.43448	0.0338751	0.594573	0.00218303	0.619804	0.00123652	-0.553717	0.00499855	-0.486996	0.0158004	0.494258	0.0140886	-0.249023	0.240623	0.352108	0.0915233	0.218977	0.303931	-0.112608	0.600359	0.423197	0.0393485
ENSSSCG00000010837	20010	10	protein_coding	13763841	13772545	-	FAM177B	ensembl	protein_coding	black	7	0.433411	0.034366	0.471245	0.0201	0.888001	7.07995e-09	-0.573073	0.00342067	-0.781595	6.49685e-06	0.592154	0.00229973	-0.250077	0.238572	0.428861	0.03652	0.275671	0.192285	-0.00910837	0.966307	0.716593	8.1765e-05
ENSSSCG00000005440	1741	1	protein_coding	280429179	280435855	-	FAM206A	ensembl	protein_coding	black	7	0.433384	0.0343787	0.493227	0.0143219	0.704614	0.000121109	-0.481023	0.0173323	-0.479552	0.0177276	0.567266	0.00384213	-0.203567	0.340046	0.601618	0.0018714	0.101093	0.638339	-0.28777	0.172703	0.209116	0.326758
ENSSSCG00000015598	11532	9	protein_coding	144015801	144049551	+	TMEM206	ensembl	protein_coding	black	7	0.432862	0.0346206	0.707853	0.000109109	0.906001	1.12329e-09	-0.553871	0.00498391	-0.699906	0.000140604	0.562926	0.00418502	-0.238452	0.261823	0.693664	0.000170647	0.262755	0.214808	-0.251458	0.235903	0.494609	0.0140099
ENSSSCG00000017164	21213	12	protein_coding	3293953	3337924	+	TIMP-2	ensembl	protein_coding	black	7	0.432573	0.0347551	0.698282	0.000147937	0.901926	1.75701e-09	-0.389581	0.059864	-0.636456	0.000826995	0.638869	0.000778679	-0.200174	0.348328	0.779523	7.13295e-06	0.207068	0.331627	-0.30734	0.144042	0.280196	0.184792
ENSSSCG00000009578	8792	14	protein_coding	137245	145584	-	CDK20	ensembl	protein_coding	black	7	-0.431713	0.035158	-0.443073	0.0301276	-0.691945	0.000179849	0.573247	0.00340871	0.449613	0.0275034	-0.520776	0.00907565	0.287035	0.173852	-0.457627	0.0245412	-0.107977	0.615521	0.27381	0.195426	-0.403781	0.0503767
ENSSSCG00000005778	2103	1	protein_coding	310143358	310155267	-	HSBP1L1	ensembl	protein_coding	black	7	0.429867	0.0360347	0.559509	0.00447276	0.917321	2.88998e-10	-0.582894	0.00279679	-0.620875	0.00120574	0.654161	0.000525298	-0.386347	0.0622057	0.622058	0.00117254	0.163241	0.445966	-0.320411	0.126896	0.545762	0.00580452
ENSSSCG00000017884	22079	12	protein_coding	52525591	52546786	-	TEKT1	ensembl	protein_coding	black	7	0.429468	0.0362265	0.339649	0.104419	0.555058	0.00487239	-0.287318	0.173408	-0.307172	0.144271	0.610183	0.00154437	-0.381306	0.0659957	0.401909	0.0515555	-0.0118655	0.956117	-0.309132	0.141598	0.215521	0.311816
ENSSSCG00000030305	3352	13	protein_coding	148222430	148259036	-	SLC15A2	ensembl	protein_coding	black	7	-0.428917	0.0364927	-0.664963	0.000392556	-0.7438	3.10131e-05	0.310424	0.139855	0.662711	0.000417527	-0.358717	0.0851862	-0.137909	0.520465	-0.769968	1.08369e-05	-0.335671	0.108806	0.109525	0.610435	-0.169064	0.429682
ENSSSCG00000006836	16110	4	protein_coding	121378122	121448363	-	KIAA1324	ensembl	protein_coding	black	7	0.42879	0.0365543	0.593271	0.00224521	0.893704	4.09506e-09	-0.554825	0.00489416	-0.580661	0.00292946	0.548051	0.0055622	-0.274858	0.193653	0.734774	4.33262e-05	0.0220061	0.918706	-0.345642	0.0980581	0.442987	0.0301635
ENSSSCG00000007574	12476	3	protein_coding	3634288	3824252	+	SDK1	ensembl	protein_coding	black	7	0.428347	0.0367694	0.564337	0.00407079	0.866684	4.34111e-08	-0.611998	0.00148174	-0.686993	0.000208809	0.378177	0.0684351	-0.039342	0.855177	0.751856	2.27442e-05	-0.00217994	0.991934	-0.157502	0.462331	0.462974	0.0227117
ENSSSCG00000002540	17785	7	protein_coding	129852900	129998766	-	PPP2R5C	ensembl	protein_coding	black	7	0.428003	0.0369378	0.36916	0.0758515	0.533747	0.00722631	-0.306846	0.14472	-0.198862	0.351561	0.615147	0.00137824	-0.627122	0.00103906	0.308417	0.142569	0.0755817	0.725581	-0.467612	0.0212155	0.358651	0.0852472
ENSSSCG00000006501	15741	4	protein_coding	102753769	102764968	+	SSR2	ensembl	protein_coding	black	7	0.427698	0.0370871	0.566462	0.00390384	0.848932	1.57458e-07	-0.282299	0.181379	-0.427524	0.0371723	0.840119	2.81366e-07	-0.299821	0.154621	0.692864	0.000174878	0.180285	0.399226	-0.337728	0.106521	0.119818	0.577074
ENSSSCG00000004125	144	1	protein_coding	23480022	23510485	-	STX11	ensembl	protein_coding	black	7	0.427427	0.0372202	0.739582	3.6318e-05	0.810827	1.54869e-06	-0.535066	0.00705718	-0.501882	0.0124582	0.625654	0.00107634	-0.419755	0.0411498	0.700289	0.000138922	0.193549	0.364837	-0.493628	0.0142307	0.353002	0.0906456
ENSSSCG00000006762	16032	4	protein_coding	116862014	116874408	+	AP4B1	ensembl	protein_coding	black	7	0.426273	0.0377913	0.494616	0.0140083	0.563149	0.00416681	-0.085043	0.692769	-0.436087	0.0331477	0.629152	0.000989348	-0.197508	0.354918	0.521218	0.00900684	0.337595	0.106667	-0.322511	0.124285	-0.00618383	0.977122
ENSSSCG00000026220	6516	6	protein_coding	47679736	47796430	+	CCDC8	ensembl	protein_coding	black	7	-0.426033	0.0379113	-0.697353	0.00015228	-0.773022	9.50164e-06	0.456224	0.0250401	0.6678	0.000362951	-0.572627	0.00345161	0.502383	0.0123568	-0.579609	0.00299377	-0.353252	0.0904016	0.482879	0.0168439	-0.502731	0.0122865
ENSSSCG00000030633	7870	15	protein_coding	18593801	18607332	+	novel gene	ensembl	protein_coding	black	7	0.425653	0.0381012	0.4302	0.0358754	0.486724	0.0158677	0.0189938	0.929805	-0.292544	0.165373	0.546603	0.00571451	-0.252902	0.233134	0.257463	0.224527	0.231026	0.277414	-0.106399	0.620721	0.0540866	0.801808
ENSSSCG00000017963	22189	12	protein_coding	55438911	55452302	+	novel gene	ensembl	protein_coding	black	7	0.424756	0.0385532	0.334589	0.110022	0.644424	0.000676582	-0.352313	0.091322	-0.331481	0.113572	0.590892	0.00236266	-0.477516	0.0182868	0.437063	0.0327118	-0.0457197	0.832003	-0.458165	0.0243519	0.276027	0.191688
ENSSSCG00000023548	12279	8	protein_coding	124317963	124437200	+	novel gene	ensembl	protein_coding	black	7	0.423749	0.0390655	0.452069	0.0265665	0.843125	2.31746e-07	-0.478027	0.018145	-0.729608	5.21577e-05	0.570215	0.00362298	-0.377115	0.0692789	0.473828	0.0193364	0.27579	0.192086	-0.193115	0.365935	0.669595	0.000345236
ENSSSCG00000017277	21358	12	protein_coding	14660875	14717153	+	PECAM1	ensembl_havana	protein_coding	black	7	-0.422538	0.0396884	-0.536513	0.00687565	-0.632689	0.000907603	0.165872	0.438567	0.477429	0.0183112	-0.562966	0.00418176	0.29375	0.163555	-0.645694	0.000654936	-0.290838	0.167966	0.492429	0.0145047	-0.0895398	0.677356
ENSSSCG00000018042	22284	12	protein_coding	62609846	62624931	-	SLC47A2	ensembl	protein_coding	black	7	0.422247	0.0398395	0.642784	0.000705445	0.91574	3.53288e-10	-0.540643	0.00637851	-0.626454	0.00105588	0.550019	0.0053607	-0.185851	0.38458	0.795283	3.41542e-06	0.125933	0.557641	-0.300035	0.154313	0.362517	0.0816945
ENSSSCG00000026930	16433	7	protein_coding	23110613	23164791	+	HIST1H2BN	ensembl	protein_coding	black	7	0.42034	0.0408394	0.551342	0.00522867	0.710071	0.000101505	-0.3848	0.0633502	-0.44359	0.0299132	0.696464	0.000156542	-0.362767	0.0814686	0.540239	0.00642587	0.339146	0.104966	-0.373159	0.0724907	0.212502	0.318807
ENSSSCG00000012277	14185	X	protein_coding	47372592	47376668	-	TIMP1	ensembl_havana	protein_coding	black	7	0.420273	0.0408748	0.582138	0.00284114	0.79675	3.17893e-06	-0.525789	0.00831916	-0.417133	0.0425653	0.604911	0.00173928	-0.459282	0.0239627	0.561035	0.00434226	0.116216	0.588657	-0.445457	0.0291486	0.378487	0.0681903
ENSSSCG00000029598	19212	11	protein_coding	16913374	16990100	+	FAM124A	ensembl	protein_coding	black	7	0.420174	0.0409274	0.507375	0.0113824	0.76333	1.43272e-05	-0.55898	0.00451877	-0.470612	0.0202909	0.48969	0.0151465	-0.313953	0.135171	0.717307	7.98224e-05	-0.100859	0.639122	-0.428369	0.036759	0.387825	0.061127
ENSSSCG00000007780	12716	3	protein_coding	18056271	18065361	+	ZNF629	ensembl	protein_coding	black	7	-0.419627	0.0412181	-0.338134	0.106073	-0.679967	0.00025684	0.513393	0.010293	0.466946	0.0214254	-0.653781	0.000530591	0.357225	0.0865867	-0.301266	0.152547	-0.274572	0.194137	0.160676	0.453243	-0.46096	0.0233872
ENSSSCG00000002630	17902	7	protein_coding	134510238	134516666	-	GCM1	ensembl	protein_coding	black	7	-0.419154	0.0414711	-0.499931	0.0128598	-0.54534	0.00585014	0.270018	0.201936	0.4972	0.0134398	-0.540354	0.00641231	0.367753	0.0770622	-0.507094	0.0114356	-0.274167	0.194821	0.44796	0.0281488	-0.187391	0.380585
ENSSSCG00000025652	24422	GL895865.1	protein_coding	35227	45106	+	CDH1	ensembl	protein_coding	black	7	-0.41744	0.0423977	-0.447381	0.0283774	-0.60623	0.00168867	0.239357	0.259964	0.369175	0.0758393	-0.607362	0.00164622	-0.0444228	0.836705	-0.528124	0.00798517	-0.212639	0.318488	0.0093981	0.965236	0.0419772	0.845587
ENSSSCG00000005998	15152	4	protein_coding	19989287	20171545	-	DEPTOR	ensembl_havana	protein_coding	black	7	0.417282	0.042484	0.410862	0.046106	0.701094	0.000135445	-0.62228	0.00116638	-0.720525	7.15643e-05	0.356197	0.0875622	-0.00259651	0.990393	0.395833	0.0555306	0.283761	0.179031	0.103075	0.631735	0.588497	0.00248619
ENSSSCG00000017864	22057	12	protein_coding	51572871	51592551	-	SHPK	ensembl	protein_coding	black	7	0.41675	0.0427754	0.443468	0.0299634	0.593246	0.00224637	-0.25406	0.230929	-0.0861786	0.688865	0.584343	0.00271346	-0.37535	0.0706986	0.609001	0.00158638	-0.193335	0.365379	-0.542776	0.00613383	-0.070899	0.742
ENSSSCG00000025820	8992	14	protein_coding	27770800	27803579	+	SLC15A4	ensembl	protein_coding	black	7	0.41617	0.0430949	0.421179	0.0403969	0.512715	0.0104113	-0.550924	0.00527009	-0.254882	0.229371	0.432854	0.0346243	-0.370845	0.0744218	0.458117	0.0243685	-0.123056	0.566745	-0.370908	0.0743684	0.338446	0.105731
ENSSSCG00000029879	2445	13	protein_coding	32577739	32609442	-	LTF	ensembl	protein_coding	black	7	0.416015	0.0431806	0.418366	0.0418951	0.849627	1.50188e-07	-0.449245	0.0276462	-0.582847	0.00279956	0.637003	0.000815828	-0.319346	0.128234	0.419004	0.0415516	0.264225	0.21216	-0.115126	0.592182	0.545284	0.00585624
ENSSSCG00000021665	24452	GL894040.1	protein_coding	9970	11724	-	RDH10	ensembl	protein_coding	black	7	0.415806	0.043296	0.639767	0.000761329	0.823435	7.72088e-07	-0.574972	0.00329164	-0.667151	0.00036954	0.585107	0.00267041	-0.413265	0.0447231	0.694471	0.000166476	0.241175	0.256252	-0.484029	0.016547	0.515142	0.00999305
ENSSSCG00000024299	10854	9	protein_coding	55800888	55820444	-	novel gene	ensembl	protein_coding	black	7	-0.415701	0.0433545	-0.563611	0.00412927	-0.542002	0.00622172	0.12608	0.557177	0.471259	0.0200957	-0.511285	0.0106643	0.299832	0.154606	-0.313368	0.135939	-0.591117	0.00235137	0.16364	0.444841	-0.278069	0.188289
ENSSSCG00000010035	9288	14	protein_coding	51861270	51873802	+	YWHAH	ensembl	protein_coding	black	7	-0.415691	0.0433598	-0.495875	0.0137289	-0.713885	8.9509e-05	0.438822	0.0319376	0.787263	5.00626e-06	-0.356038	0.0877136	-0.17327	0.418123	-0.457045	0.0247471	-0.275755	0.192144	-0.249941	0.238836	-0.432364	0.0348525
ENSSSCG00000024009	7096	6	protein_coding	72919002	72922818	-	CAMK2N1	ensembl	protein_coding	black	7	-0.41545	0.0434938	-0.348278	0.0953532	-0.513143	0.0103365	0.26575	0.209434	0.257616	0.224243	-0.564556	0.00405335	0.331941	0.113041	-0.408221	0.0476647	-0.217549	0.307173	0.31653	0.131823	-0.242939	0.252684
ENSSSCG00000009946	9204	14	protein_coding	44769220	44805274	+	SART3	ensembl	protein_coding	black	7	-0.415326	0.0435628	-0.277832	0.188682	-0.309699	0.140831	0.0895512	0.677317	-0.0273972	0.89888	-0.401101	0.0520712	0.306811	0.144769	-0.127434	0.552916	-0.202465	0.342722	0.258202	0.223152	0.0686319	0.74999
ENSSSCG00000017998	22238	12	protein_coding	57438490	57493322	+	GLP2R	ensembl	protein_coding	black	7	-0.413599	0.0445335	-0.52335	0.00868049	-0.653447	0.000535289	0.403163	0.0507637	0.44977	0.0274427	-0.476773	0.0184945	0.387889	0.0610808	-0.490251	0.0150132	-0.12401	0.563718	0.393439	0.0571601	-0.349907	0.0937103
ENSSSCG00000006256	15471	4	protein_coding	83968215	83970893	+	SOX17	ensembl	protein_coding	black	7	0.413059	0.0448405	0.473646	0.0193892	0.648497	0.00060926	-0.454213	0.0257701	-0.564115	0.00408863	0.320934	0.126242	-0.178277	0.404587	0.587724	0.00252725	0.0485644	0.821709	-0.342715	0.101127	0.297809	0.157543
ENSSSCG00000001987	17257	7	protein_coding	80222132	80226187	+	RIPK3	havana	protein_coding	black	7	0.412226	0.0453168	0.652457	0.000549427	0.771484	1.01547e-05	-0.316989	0.131233	-0.603169	0.00180815	0.56807	0.00378131	-0.0708045	0.742333	0.602839	0.00182146	0.165079	0.440792	-0.0666018	0.757165	0.226371	0.287478
ENSSSCG00000004225	267	1	protein_coding	41422505	41460997	-	TPD52L1	ensembl	protein_coding	black	7	0.411962	0.045469	0.582787	0.00280301	0.874655	2.29022e-08	-0.575326	0.00326808	-0.744604	3.00827e-05	0.583562	0.00275814	-0.320466	0.126827	0.525525	0.00835763	0.344922	0.0988064	-0.200873	0.346611	0.63208	0.000921249
ENSSSCG00000014569	10173	9	protein_coding	776501	779650	-	novel gene	ensembl	protein_coding	black	7	0.411411	0.0457871	0.609685	0.00156194	0.7429	3.20844e-05	-0.281243	0.183087	-0.318719	0.129027	0.810459	1.57924e-06	-0.434445	0.0338911	0.662425	0.000420792	0.230413	0.278725	-0.520739	0.00908151	0.0595408	0.782269
ENSSSCG00000012326	14265	X	protein_coding	51702260	51716897	+	RIBC1	ensembl_havana	protein_coding	black	7	0.411141	0.0459436	0.543516	0.00605076	0.806102	1.98422e-06	-0.374633	0.0712808	-0.766407	1.26017e-05	0.524661	0.00848465	-0.193211	0.365692	0.604494	0.00175558	0.314276	0.134748	-0.182621	0.393043	0.464634	0.0221668
ENSSSCG00000017018	19813	16	protein_coding	60190379	60526928	-	TENM2	ensembl	protein_coding	black	7	-0.410885	0.0460925	-0.657354	0.00048253	-0.70442	0.000121862	0.329933	0.11537	0.735623	4.20091e-05	-0.378895	0.0678697	0.186966	0.381683	-0.569733	0.00365803	-0.415802	0.0432986	0.272293	0.198013	-0.433043	0.0345367
ENSSSCG00000017290	21373	12	protein_coding	15201986	15208037	+	STRADA	ensembl	protein_coding	black	7	-0.410798	0.0461432	-0.461885	0.0230751	-0.66038	0.000444816	0.499109	0.0130323	0.46625	0.0216462	-0.573745	0.00337457	0.393139	0.0573671	-0.511488	0.0106281	-0.0966044	0.653395	0.359147	0.0847848	-0.435897	0.0332332
ENSSSCG00000015138	10842	9	protein_coding	55172134	55233170	+	C11orf63	ensembl	protein_coding	black	7	0.410755	0.0461685	0.467118	0.0213709	0.654648	0.000518563	-0.229784	0.280077	-0.433241	0.034445	0.493889	0.0141717	-0.264839	0.21106	0.371928	0.0735132	0.414734	0.0438938	-0.179553	0.401176	0.292644	0.16522
ENSSSCG00000026474	89	1	protein_coding	13879769	13894917	+	novel gene	ensembl	protein_coding	black	7	-0.41071	0.0461945	-0.421463	0.040248	-0.537597	0.00674218	0.363485	0.0808224	0.467008	0.0214057	-0.384329	0.0637026	0.0525372	0.80738	-0.329972	0.115324	-0.0507078	0.813971	-0.0568147	0.79202	-0.276656	0.190637
ENSSSCG00000025655	1651	1	protein_coding	267252681	267327315	+	CCDC180	ensembl	protein_coding	black	7	0.409905	0.0466661	0.462716	0.0227972	0.651124	0.000568969	-0.144275	0.5012	-0.489216	0.0152599	0.613547	0.00143004	-0.402069	0.0514538	0.485357	0.0162091	0.227263	0.285532	-0.330079	0.115199	0.291107	0.167556
ENSSSCG00000028503	4399	2	protein_coding	42072835	42085622	+	novel gene	ensembl	protein_coding	black	7	-0.409781	0.046739	-0.335678	0.108798	-0.523329	0.00868353	0.232187	0.274936	0.514156	0.0101612	-0.29876	0.156157	-0.0762748	0.723161	-0.46668	0.0215096	-0.111856	0.602811	-0.00864301	0.968028	-0.208474	0.32828
ENSSSCG00000009402	19231	11	protein_coding	19681033	19682094	+	LPAR6	ensembl	protein_coding	black	7	0.409442	0.0469389	0.532821	0.00734695	0.77235	9.78224e-06	-0.172246	0.42092	-0.581446	0.00288219	0.628683	0.00100065	-0.235445	0.268067	0.398572	0.0537104	0.35721	0.0866012	-0.0531915	0.805026	0.3904	0.0592824
ENSSSCG00000013090	4067	2	protein_coding	10047755	10056384	+	novel gene	ensembl	protein_coding	black	7	-0.409384	0.0469732	-0.578374	0.00307076	-0.703253	0.000126486	0.576655	0.00318077	0.715552	8.46697e-05	-0.378213	0.0684071	0.250706	0.237355	-0.645098	0.000665019	-0.219228	0.303363	0.357102	0.0867031	-0.512101	0.0105194
ENSSSCG00000001773	17016	7	protein_coding	53970181	53972740	+	novel gene	ensembl	protein_coding	black	7	0.408965	0.0472213	0.606217	0.00168916	0.875974	2.05168e-08	-0.391771	0.0583178	-0.445984	0.028936	0.68314	0.000234077	-0.275041	0.193346	0.836443	3.54808e-07	0.0368057	0.864426	-0.458905	0.0240935	0.147976	0.490166
ENSSSCG00000028063	10054	14	protein_coding	142972347	143131283	+	TACC2	ensembl_havana	protein_coding	black	7	-0.408679	0.0473913	-0.595157	0.00215559	-0.763906	1.39892e-05	0.586871	0.00257319	0.662179	0.000423625	-0.524156	0.00855963	0.239908	0.258835	-0.525084	0.00842234	-0.224116	0.292435	0.175576	0.411857	-0.53011	0.00770981
ENSSSCG00000014943	10585	9	protein_coding	29427413	29494385	+	novel gene	ensembl	protein_coding	black	7	0.408606	0.0474349	0.496395	0.0136148	0.698304	0.000147837	-0.356666	0.0871165	-0.429489	0.0362163	0.685351	0.000219272	-0.467439	0.0212698	0.389019	0.0602663	0.19835	0.352828	-0.273672	0.19566	0.441492	0.0307912
ENSSSCG00000016129	8455	15	protein_coding	121014585	121015676	-	GPR1	ensembl	protein_coding	black	7	-0.408529	0.0474804	-0.568165	0.0037742	-0.681292	0.000247105	0.377673	0.0688343	0.408914	0.0472516	-0.531185	0.00756422	0.39059	0.0591479	-0.617132	0.00131622	-0.0181941	0.932753	0.494645	0.0140017	-0.288057	0.172256
ENSSSCG00000025291	11430	9	protein_coding	131350792	131355268	+	SEC16B	ensembl	protein_coding	black	7	0.408452	0.0475265	0.714117	8.88228e-05	0.913081	4.90975e-10	-0.423502	0.0391916	-0.626445	0.00105613	0.703303	0.000126283	-0.354666	0.0890298	0.759563	1.67205e-05	0.313662	0.135554	-0.418163	0.042005	0.371619	0.0737714
ENSSSCG00000007778	12718	3	protein_coding	18082881	18087211	+	C16orf93	ensembl	protein_coding	black	7	0.408197	0.0476788	0.324369	0.122008	0.409367	0.0469829	-0.00797892	0.970483	-0.351864	0.0917634	0.377632	0.0688674	0.022463	0.917023	0.366423	0.0782192	0.0897691	0.676573	-0.0376013	0.861523	-0.0101476	0.962465
ENSSSCG00000025240	12313	8	protein_coding	129550397	129555105	+	DDIT4L	ensembl	protein_coding	black	7	0.408036	0.047775	0.428324	0.0367808	0.815582	1.19847e-06	-0.255899	0.227454	-0.642503	0.000710487	0.635353	0.000849939	-0.246451	0.245674	0.409312	0.0470157	0.350773	0.0928449	-0.0659126	0.759605	0.487047	0.0157877
ENSSSCG00000007330	20894	17	protein_coding	45773787	45783071	-	novel gene	ensembl	protein_coding	black	7	0.406923	0.0484453	0.484987	0.0163028	0.795607	3.36192e-06	-0.528854	0.00788309	-0.535234	0.00703597	0.585456	0.00265094	-0.271226	0.199847	0.534622	0.00711373	0.148277	0.489275	-0.178853	0.403046	0.458576	0.024208
ENSSSCG00000004912	1094	1	protein_coding	179382897	179397677	+	SEC11C	ensembl	protein_coding	black	7	0.405967	0.0490265	0.516773	0.00971994	0.91783	2.7069e-10	-0.425452	0.038202	-0.570735	0.0035854	0.749841	2.46046e-05	-0.331972	0.113005	0.604072	0.00177219	0.241062	0.256481	-0.233254	0.272675	0.420767	0.0406134
ENSSSCG00000028282	13454	3	protein_coding	80818057	80833358	+	novel gene	ensembl	protein_coding	black	7	0.40583	0.0491102	0.552767	0.00508959	0.87668	1.93344e-08	-0.557085	0.00468688	-0.773236	9.41373e-06	0.508114	0.0112438	-0.0792974	0.712635	0.55658	0.00473248	0.303392	0.14953	0.0118412	0.956206	0.576823	0.00316986
ENSSSCG00000016830	19570	16	protein_coding	21539826	21558491	-	PRLR	ensembl_havana	protein_coding	black	7	0.405121	0.0495459	0.527695	0.00804564	0.939325	1.06628e-11	-0.518324	0.009466	-0.743167	3.17628e-05	0.565293	0.00399493	-0.212122	0.319693	0.637466	0.000806478	0.171709	0.422393	-0.13061	0.542979	0.602585	0.00183177
ENSSSCG00000009871	9122	14	protein_coding	40856209	40862165	-	SDS	ensembl	protein_coding	black	7	0.404856	0.0497092	0.460443	0.0235635	0.491193	0.0147915	-0.202118	0.343568	-0.179148	0.402257	0.454171	0.0257854	-0.289212	0.170465	0.507293	0.0113979	-0.12736	0.553149	-0.43272	0.0346869	0.0424519	0.843861
ENSSSCG00000000195	18130	5	protein_coding	15691969	15695232	+	PRPH	ensembl	protein_coding	black	7	0.404645	0.0498399	0.502029	0.0124284	0.833858	4.16266e-07	-0.466713	0.021499	-0.636895	0.000818016	0.582629	0.00281228	-0.150077	0.483956	0.538716	0.00660657	0.336211	0.108202	-0.0994289	0.643906	0.430597	0.0356861
ENSSSCG00000017427	21518	12	protein_coding	21128488	21137028	-	HAP1	ensembl	protein_coding	black	7	0.403622	0.0504763	0.624474	0.00110713	0.758832	1.72241e-05	-0.101818	0.635922	-0.456658	0.0248848	0.648331	0.000611886	-0.216964	0.308508	0.683377	0.000232447	0.277768	0.188787	-0.330552	0.114648	0.0543592	0.800829
ENSSSCG00000000199	18135	5	protein_coding	15859922	15982442	-	SPATS2	ensembl	protein_coding	black	7	0.403558	0.050516	0.51906	0.00934746	0.905512	1.18657e-09	-0.424477	0.0386946	-0.714703	8.71044e-05	0.693403	0.00017202	-0.254833	0.229464	0.536416	0.00688768	0.249859	0.238995	-0.0921842	0.66835	0.537992	0.00669407
ENSSSCG00000004094	115	1	protein_coding	17995564	18079248	-	PPP1R14C	ensembl	protein_coding	black	7	0.402361	0.051269	0.457957	0.0244249	0.897346	2.83984e-09	-0.504263	0.0119819	-0.597298	0.00205762	0.721242	6.98311e-05	-0.340868	0.103101	0.570731	0.00358573	0.139961	0.514218	-0.247147	0.244301	0.446735	0.0286347
ENSSSCG00000021740	24343	GL892775.1	protein_coding	3587	12373	-	METTL21B	ensembl	protein_coding	black	7	0.402102	0.0514333	0.445214	0.0292474	0.665184	0.000390172	-0.252729	0.233464	-0.499528	0.0129441	0.57425	0.00334023	-0.419798	0.0411269	0.36493	0.0795344	0.314723	0.134164	-0.290257	0.168857	0.358283	0.0855913
ENSSSCG00000006832	16106	4	protein_coding	121297758	121301374	-	PSRC1	ensembl	protein_coding	black	7	-0.401485	0.0518257	-0.457897	0.0244458	-0.632298	0.000916356	0.505438	0.0117526	0.485589	0.0161507	-0.416308	0.0430187	0.234133	0.27082	-0.580078	0.00296491	0.148835	0.487622	0.296977	0.158762	-0.396494	0.055087
ENSSSCG00000014091	5290	2	protein_coding	87348863	87364248	+	F2RL1	ensembl_havana	protein_coding	black	7	-0.400197	0.0526528	-0.65598	0.000500545	-0.763291	1.43502e-05	0.499135	0.0130266	0.627057	0.0010407	-0.404784	0.049754	0.0780059	0.717127	-0.792821	3.84749e-06	-0.086738	0.686945	0.276374	0.191108	-0.365082	0.0793997
ENSSSCG00000011078	20352	10	protein_coding	57615454	57702468	-	ARMC3	ensembl	protein_coding	black	7	0.400105	0.052712	0.39096	0.0588866	0.614377	0.00140296	-0.596021	0.00211558	-0.344657	0.0990828	0.462102	0.0230022	-0.501902	0.0124542	0.483762	0.0166155	-0.119266	0.578841	-0.466673	0.0215117	0.484654	0.0163874
ENSSSCG00000021450	23706	GL893173.1	protein_coding	77597	87624	+	SDR42E1	ensembl	protein_coding	black	7	-0.400013	0.0527716	-0.602748	0.00182516	-0.632128	0.000920173	0.429273	0.0363206	0.558116	0.00459475	-0.272095	0.198352	0.0140979	0.94787	-0.605114	0.00173141	-0.150727	0.482042	0.13276	0.536303	-0.345091	0.0986311
ENSSSCG00000004813	965	1	protein_coding	154058346	154169686	-	TTC23	ensembl	protein_coding	black	7	0.39946	0.0531302	0.261453	0.217173	0.445476	0.0291409	-0.231308	0.27681	-0.218009	0.306126	0.401826	0.0516082	-0.271198	0.199895	0.160594	0.453475	0.042376	0.844137	-0.0776765	0.718274	0.260039	0.219761
ENSSSCG00000009585	8800	14	protein_coding	1421135	1422690	+	GADD45G	ensembl_havana	protein_coding	black	7	0.399044	0.0534013	0.558549	0.00455655	0.912526	5.25211e-10	-0.478913	0.0179015	-0.67013	0.000340099	0.600243	0.00192907	-0.199231	0.350651	0.704929	0.000119895	0.215563	0.31172	-0.247469	0.243667	0.410679	0.0462129
ENSSSCG00000022251	17724	7	protein_coding	122688927	122699697	-	UABP-2	ensembl	protein_coding	black	7	0.398676	0.0536422	0.441568	0.030759	0.664241	0.000400417	-0.435611	0.0333616	-0.423242	0.0393251	0.528612	0.00791672	-0.372949	0.0726649	0.4149	0.0438008	0.112972	0.599172	-0.282749	0.180654	0.437809	0.0323818
ENSSSCG00000004557	652	1	protein_coding	118800888	118806518	+	novel gene	ensembl	protein_coding	black	7	0.397402	0.0544822	0.440884	0.0310491	0.668471	0.000356239	-0.0898928	0.676151	-0.187605	0.38003	0.820034	9.36476e-07	-0.357299	0.0865168	0.634397	0.00087026	0.116392	0.588088	-0.486581	0.0159029	-0.123223	0.566217
ENSSSCG00000013263	4279	2	protein_coding	17530359	17564950	-	CREB3L1	ensembl	protein_coding	black	7	0.396654	0.0549802	0.627817	0.00102182	0.917163	2.94917e-10	-0.549057	0.0054584	-0.791253	4.14736e-06	0.450926	0.0269993	-0.0943833	0.660894	0.694807	0.000164763	0.214842	0.313379	-0.102761	0.632779	0.555123	0.00486635
ENSSSCG00000004191	225	1	protein_coding	34802962	34888612	+	MOXD1	ensembl	protein_coding	black	7	0.396235	0.0552603	0.3311	0.114012	0.627841	0.00102122	-0.248145	0.242339	-0.584083	0.00272828	0.414089	0.0442562	-0.135178	0.528838	0.285478	0.176302	0.282205	0.181529	0.00418973	0.984498	0.376335	0.069903
ENSSSCG00000014387	5696	2	protein_coding	149363258	149473748	-	DIAPH1	ensembl	protein_coding	black	7	-0.396178	0.0552987	-0.401726	0.0516717	-0.569983	0.00363983	0.277612	0.189046	0.484573	0.016408	-0.465787	0.0217943	0.0230787	0.914757	-0.318491	0.129316	-0.462504	0.0228678	-0.0591784	0.783564	-0.231288	0.276852
ENSSSCG00000007492	21094	17	protein_coding	64053337	64064901	+	C17H20ORF108	ensembl_havana	protein_coding	black	7	-0.395623	0.0556721	-0.591084	0.00235299	-0.658258	0.000470979	0.486776	0.0158548	0.692058	0.000179229	-0.219691	0.302317	0.0973647	0.650835	-0.645012	0.000666469	-0.238707	0.261298	0.263354	0.213727	-0.405515	0.0493035
ENSSSCG00000009922	9179	14	protein_coding	43449219	43456000	+	novel gene	ensembl	protein_coding	black	7	-0.394302	0.0565686	-0.229435	0.280828	-0.433024	0.0345452	0.302979	0.150112	0.366237	0.0783826	-0.305405	0.146713	0.197105	0.35592	-0.341051	0.102904	-0.275493	0.192584	0.196454	0.357542	-0.305696	0.146309
ENSSSCG00000003867	7688	6	protein_coding	147854472	147870983	+	TXNDC12	ensembl	protein_coding	black	7	0.393989	0.0567826	0.392975	0.0574805	0.616717	0.00132897	-0.216516	0.309533	-0.285339	0.176521	0.650648	0.000576103	-0.406818	0.0485091	0.349449	0.0941704	0.158613	0.459139	-0.305796	0.14617	0.16049	0.453772
ENSSSCG00000004983	1184	1	protein_coding	188218328	188358990	-	novel gene	ensembl	protein_coding	black	7	0.392647	0.0577079	0.297735	0.157651	0.746139	2.83759e-05	-0.542806	0.0061305	-0.623724	0.0011271	0.404498	0.0499306	-0.194413	0.362659	0.439488	0.0316488	0.120278	0.575601	-0.100224	0.641243	0.600703	0.00190958
ENSSSCG00000007849	12808	3	protein_coding	25531596	25569629	+	CRYM	ensembl	protein_coding	black	7	0.392179	0.0580326	0.618325	0.00128009	0.933125	3.0199e-11	-0.469735	0.0205579	-0.602035	0.00185424	0.662955	0.000414759	-0.317948	0.130007	0.737803	3.87863e-05	0.128416	0.549835	-0.347562	0.0960825	0.398667	0.0536482
ENSSSCG00000024526	24451	GL894040.1	protein_coding	5598	7657	-	novel gene	ensembl	protein_coding	black	7	0.390818	0.0589868	0.66762	0.000364765	0.84875	1.59425e-07	-0.447779	0.0282199	-0.657352	0.000482549	0.641007	0.000737907	-0.370086	0.0750635	0.712474	9.37929e-05	0.26623	0.208583	-0.443311	0.0300288	0.431533	0.0352424
ENSSSCG00000018044	22285	12	protein_coding	62638752	62645604	-	ALDH3A1	ensembl	protein_coding	black	7	0.39074	0.0590419	0.629624	0.000978101	0.891005	5.32632e-09	-0.517863	0.00954095	-0.638876	0.000778541	0.510288	0.0108438	-0.137252	0.522474	0.765362	1.31658e-05	0.0968426	0.652592	-0.248537	0.241573	0.366389	0.0782489
ENSSSCG00000009316	19124	11	protein_coding	5097306	5105529	+	URAD	ensembl	protein_coding	black	7	-0.390671	0.0590902	-0.505221	0.0117948	-0.736416	4.08098e-05	0.478256	0.0180819	0.674261	0.000302654	-0.613818	0.00142113	0.334055	0.110626	-0.412131	0.0453714	-0.292993	0.164694	0.153029	0.475298	-0.554259	0.00494724
ENSSSCG00000020837	6424	6	protein_coding	45173190	45196492	-	CH242-238L13.2	ensembl_havana	protein_coding	black	7	0.390632	0.0591181	0.454532	0.0256531	0.767246	1.21646e-05	-0.449659	0.0274857	-0.729018	5.32611e-05	0.527093	0.00813129	-0.292823	0.164951	0.411291	0.0458569	0.267581	0.206195	-0.145896	0.496351	0.552036	0.00516055
ENSSSCG00000000679	18722	5	protein_coding	66246913	66253397	-	LRRC23	ensembl	protein_coding	black	7	0.390212	0.0594153	0.476104	0.0186829	0.64957	0.000592518	-0.270054	0.201873	-0.416649	0.0428308	0.653004	0.000541581	-0.456521	0.0249338	0.54992	0.00537064	0.114025	0.595749	-0.487883	0.0155825	0.255697	0.227834
ENSSSCG00000027527	13452	3	protein_coding	80747565	80754506	-	novel gene	ensembl	protein_coding	black	7	0.390093	0.0594997	0.55218	0.00514646	0.879342	1.5405e-08	-0.513298	0.0103095	-0.766071	1.27807e-05	0.538091	0.00668199	-0.122888	0.56728	0.499441	0.0129624	0.3315	0.11355	0.0383263	0.858879	0.59642	0.00209733
ENSSSCG00000016156	8486	15	protein_coding	124758368	124793429	-	ACADL	ensembl	protein_coding	black	7	0.390009	0.0595592	0.582032	0.00284741	0.670606	0.000335594	-0.250832	0.237111	-0.59742	0.00205217	0.524383	0.00852592	-0.111078	0.60535	0.349443	0.0941758	0.482803	0.0168637	0.0557307	0.795906	0.367835	0.0769911
ENSSSCG00000016412	22324	18	protein_coding	1942515	1997035	+	novel gene	ensembl	protein_coding	black	7	0.389532	0.059899	0.392416	0.057868	0.57611	0.0032163	-0.377336	0.0691026	-0.497796	0.0133115	0.446505	0.0287268	-0.210518	0.323451	0.417843	0.0421785	0.189816	0.374336	-0.165223	0.440387	0.427793	0.0370402
ENSSSCG00000021414	5676	2	protein_coding	149034326	149035971	+	novel gene	ensembl	protein_coding	black	7	-0.389157	0.0601671	-0.246335	0.245903	-0.586762	0.00257908	0.21165	0.320795	0.381736	0.0656653	-0.517557	0.00959085	0.157801	0.461471	-0.183372	0.391066	-0.206248	0.333586	-0.108152	0.614945	-0.298614	0.15637
ENSSSCG00000003705	7446	6	protein_coding	100634610	100795673	+	CABLES1	ensembl	protein_coding	black	7	-0.388637	0.0605404	-0.558321	0.00457663	-0.618568	0.00127286	0.41118	0.0459209	0.440997	0.0310009	-0.524766	0.00846921	0.576874	0.00316653	-0.476128	0.0186763	-0.0973759	0.650797	0.523608	0.00864161	-0.413588	0.0445399
ENSSSCG00000000760	18801	5	protein_coding	70968132	70975507	-	LRTM2	ensembl	protein_coding	black	7	-0.388625	0.0605494	-0.385583	0.0627693	-0.600049	0.00193728	0.578262	0.00307781	0.467152	0.0213602	-0.51228	0.0104876	0.357757	0.0860849	-0.345348	0.0983637	-0.19908	0.351024	0.260644	0.218651	-0.411373	0.0458093
ENSSSCG00000020719	2792	13	protein_coding	73534352	73541195	+	novel gene	ensembl	protein_coding	black	7	0.388581	0.0605807	0.675261	0.000294147	0.728716	5.38318e-05	-0.562149	0.00424907	-0.627637	0.00102625	0.398081	0.0540329	-0.217727	0.306769	0.676128	0.000286935	0.137379	0.522085	-0.371931	0.0735106	0.380693	0.0664683
ENSSSCG00000021313	21874	12	protein_coding	41762728	41773908	-	novel gene	ensembl	protein_coding	black	7	0.387859	0.0611028	0.473567	0.0194124	0.657455	0.000481223	-0.349816	0.0938009	-0.499185	0.0130162	0.38936	0.0600223	-0.126496	0.555865	0.583853	0.00274139	0.0887106	0.680189	-0.189706	0.37462	0.366321	0.0783088
ENSSSCG00000029333	22295	12	protein_coding	63131649	63136113	-	RASD1	ensembl	protein_coding	black	7	0.387823	0.0611284	0.593012	0.00225773	0.640852	0.000740796	-0.420052	0.0409921	-0.308398	0.142595	0.430655	0.0356584	-0.265573	0.209749	0.694897	0.000164308	-0.142819	0.505575	-0.501061	0.0126259	0.13476	0.530123
ENSSSCG00000017123	19941	16	protein_coding	86738793	86739005	+	novel gene	ensembl	protein_coding	black	7	0.387483	0.0613753	0.586656	0.00258487	0.861244	6.56383e-08	-0.463291	0.0226069	-0.714476	8.77658e-05	0.516251	0.0098066	-0.0460591	0.830773	0.651357	0.000565512	0.0967618	0.652864	-0.0022459	0.99169	0.443054	0.0301355
ENSSSCG00000027935	7516	6	protein_coding	112903785	113226657	+	FHOD3	ensembl	protein_coding	black	7	0.386061	0.0624164	0.486106	0.0160213	0.772025	9.92069e-06	-0.232604	0.274052	-0.726004	5.92202e-05	0.51733	0.0096281	0.0317849	0.882786	0.472154	0.0198285	0.225442	0.289514	0.142283	0.507192	0.350847	0.0927712
ENSSSCG00000000162	18095	5	protein_coding	12541450	12922450	-	BTBD11	ensembl	protein_coding	black	7	0.384779	0.0633663	0.421071	0.0404534	0.503282	0.0121763	-0.514491	0.0101039	-0.512908	0.0103775	0.251594	0.235641	-0.00869838	0.967823	0.279699	0.185604	0.326617	0.119293	0.0874565	0.684481	0.405771	0.0491467
ENSSSCG00000021036	7690	6	protein_coding	147898116	147958856	+	RAB3B	ensembl	protein_coding	black	7	0.384774	0.0633701	0.468948	0.0207997	0.735058	4.28817e-05	-0.630964	0.00094673	-0.642248	0.000715095	0.504577	0.0119204	-0.2919	0.166349	0.499304	0.0129911	0.0843695	0.695088	-0.248397	0.241845	0.54032	0.00641634
ENSSSCG00000026841	23946	GL894246.2	protein_coding	24745	33150	-	novel gene	ensembl	protein_coding	black	7	0.383427	0.0643801	0.656351	0.000495624	0.673557	0.000308762	-0.45615	0.025067	-0.481474	0.0172126	0.352871	0.0907742	-0.162725	0.447426	0.693695	0.000170485	0.189761	0.374477	-0.375502	0.0705751	0.211742	0.320581
ENSSSCG00000010643	23903	GL892633.2	protein_coding	45281	61150	-	PLEKHS1	ensembl	protein_coding	black	7	0.383278	0.0644926	0.319726	0.127755	0.561698	0.00428656	-0.399002	0.0534286	-0.388599	0.0605681	0.44501	0.0293303	-0.24723	0.244136	0.350419	0.0931981	-0.158954	0.458161	-0.096949	0.652234	0.366958	0.0777519
ENSSSCG00000029576	9738	14	protein_coding	100612358	100624177	-	ZNF239	ensembl	protein_coding	black	7	-0.382663	0.0649583	-0.567355	0.00383535	-0.552247	0.00513995	0.692899	0.000174693	0.611076	0.00151328	-0.0540204	0.802046	-0.0834421	0.698285	-0.50753	0.0113532	-0.111493	0.603993	0.0376609	0.861306	-0.441008	0.0309963
ENSSSCG00000010831	20003	10	protein_coding	12977461	13015992	-	DUSP10	ensembl	protein_coding	black	7	0.382284	0.065247	0.630717	0.000952446	0.901762	1.78829e-09	-0.473905	0.019314	-0.557838	0.00461949	0.680658	0.00025172	-0.360024	0.0839724	0.649802	0.000588945	0.20264	0.342297	-0.33912	0.104994	0.380591	0.0665468
ENSSSCG00000009808	9053	14	protein_coding	32714816	32762299	-	TMEM120B	ensembl	protein_coding	black	7	0.381968	0.0654882	0.482046	0.0170618	0.835922	3.66512e-07	-0.377435	0.0690238	-0.499156	0.0130222	0.692904	0.000174663	-0.558976	0.00451911	0.606252	0.00168785	0.150425	0.48293	-0.530921	0.00759979	0.436209	0.0330929
ENSSSCG00000013125	4099	2	protein_coding	11350112	11385614	+	OSBP	ensembl	protein_coding	black	7	-0.381335	0.065973	-0.566945	0.00386668	-0.569436	0.00367977	0.385884	0.062547	0.371708	0.0736973	-0.425796	0.0380296	0.272131	0.198291	-0.448822	0.0278108	-0.259697	0.22039	0.315474	0.133189	-0.226876	0.286375
ENSSSCG00000008304	13383	3	protein_coding	72750855	72755476	+	PRADC1	ensembl	protein_coding	black	7	0.380317	0.0667593	0.624703	0.00110111	0.766112	1.27588e-05	-0.229481	0.280728	-0.327923	0.117737	0.685109	0.000220849	-0.187379	0.380616	0.798158	2.96582e-06	0.135044	0.529248	-0.419097	0.0415019	-0.0689335	0.748925
ENSSSCG00000003582	7204	6	protein_coding	78600672	78624777	+	SMPDL3B	ensembl	protein_coding	black	7	0.379371	0.0674962	0.5954	0.0021443	0.907628	9.34266e-10	-0.489863	0.0151054	-0.609956	0.00155236	0.611031	0.00151482	-0.301712	0.15191	0.659486	0.000455673	0.210118	0.324392	-0.294259	0.162792	0.435679	0.0333311
ENSSSCG00000008621	13794	3	protein_coding	130786235	130938480	-	novel gene	ensembl	protein_coding	black	7	0.379198	0.067632	0.547379	0.00563247	0.693727	0.000170317	-0.452664	0.0263435	-0.581703	0.00286686	0.286116	0.175294	-0.0866944	0.687095	0.760451	1.61266e-05	-0.177502	0.406664	-0.279961	0.185176	0.349802	0.0938158
ENSSSCG00000004671	797	1	protein_coding	140888564	140909181	+	SPATA5L1	ensembl	protein_coding	black	7	0.378369	0.0682835	0.594773	0.0021736	0.699278	0.000143403	-0.513751	0.0102309	-0.746469	2.80199e-05	0.237088	0.264643	0.0928083	0.666231	0.541485	0.00628101	0.278584	0.187437	0.0685163	0.750398	0.474128	0.0192492
ENSSSCG00000026002	20151	10	protein_coding	29749077	29778480	-	novel gene	ensembl	protein_coding	black	7	0.376517	0.0697575	0.45413	0.0258004	0.684569	0.000224412	-0.370249	0.0749253	-0.478003	0.0181519	0.641834	0.000722648	-0.304287	0.148272	0.4131	0.0448167	0.315625	0.132992	-0.197604	0.35468	0.281219	0.183125
ENSSSCG00000011578	2802	13	protein_coding	75136046	75196974	-	TAMM41	ensembl	protein_coding	black	7	0.376327	0.0699094	0.413403	0.0446449	0.745061	2.95659e-05	-0.268853	0.203965	-0.399101	0.0533641	0.533613	0.00724365	-0.223038	0.294824	0.523222	0.00869966	-0.0350774	0.870739	-0.167271	0.434662	0.292242	0.165829
ENSSSCG00000017819	23012	JH118861.1	protein_coding	177581	216380	+	SMYD4	ensembl	protein_coding	black	7	0.375553	0.070534	0.565225	0.00400029	0.731973	4.79356e-05	-0.160114	0.454845	-0.362061	0.0821077	0.749452	2.49793e-05	-0.333499	0.111257	0.53355	0.00725175	0.314385	0.134606	-0.30719	0.144247	0.130202	0.544252
ENSSSCG00000005502	1818	1	protein_coding	288523735	288860125	-	novel gene	ensembl	protein_coding	black	7	0.374728	0.0712035	0.582822	0.00280099	0.837077	3.4104e-07	-0.526311	0.00824352	-0.763046	1.4496e-05	0.478548	0.0180018	-0.284532	0.177802	0.640409	0.000749128	0.284761	0.177439	-0.280113	0.184927	0.601629	0.00187093
ENSSSCG00000016184	8521	15	protein_coding	133314544	133317159	-	novel gene	ensembl	protein_coding	black	7	0.374041	0.0717648	0.513318	0.0103059	0.92298	1.3611e-10	-0.507462	0.011366	-0.701264	0.000134717	0.560608	0.00437849	-0.227066	0.285961	0.682556	0.000238125	0.0975895	0.650079	-0.221732	0.297735	0.53341	0.00726998
ENSSSCG00000004572	674	1	protein_coding	121177223	121178338	+	novel gene	ensembl	protein_coding	black	7	0.373209	0.0724498	0.618485	0.00127533	0.740213	3.54772e-05	-0.601726	0.00186693	-0.642024	0.000719171	0.209546	0.325742	-0.0644384	0.764833	0.828138	5.87236e-07	-0.106686	0.619774	-0.346783	0.0968801	0.372764	0.0728175
ENSSSCG00000002671	5952	6	protein_coding	4664857	4737861	-	ATP2C2	ensembl	protein_coding	black	7	0.372227	0.073264	0.50645	0.011558	0.892407	4.6506e-09	-0.442886	0.0302055	-0.693921	0.000169312	0.569167	0.0036996	-0.213319	0.316904	0.566694	0.00388595	0.194112	0.363418	-0.141329	0.510073	0.506705	0.0115093
ENSSSCG00000026705	20025	10	protein_coding	15003501	15040170	+	novel gene	ensembl	protein_coding	black	7	-0.372047	0.0734135	-0.460549	0.0235271	-0.563492	0.00413885	0.484636	0.0163919	0.594372	0.0021925	-0.107832	0.615996	0.0950522	0.658632	-0.433148	0.0344879	-0.124746	0.561388	0.157706	0.461743	-0.472806	0.0196357
ENSSSCG00000004058	69	1	protein_coding	10423018	10432335	+	EZR	ensembl	protein_coding	black	7	-0.371798	0.0736218	-0.481619	0.0171741	-0.766516	1.25445e-05	0.208479	0.328268	0.485056	0.0162853	-0.785632	5.40046e-06	0.27345	0.196039	-0.398998	0.0534313	-0.294993	0.161697	0.0548052	0.799227	-0.298448	0.156611
ENSSSCG00000003756	7529	6	protein_coding	119296618	119374200	+	EDG7	ensembl	protein_coding	black	7	-0.371386	0.0739672	-0.271765	0.198919	-0.467658	0.0212009	0.105097	0.625027	0.412537	0.0451387	-0.459098	0.0240263	0.0310747	0.885388	-0.353124	0.0905269	-0.0455234	0.832714	-0.0232094	0.914276	-0.0893329	0.678062
ENSSSCG00000001058	16331	7	protein_coding	10687627	10688370	+	RNF182	ensembl	protein_coding	black	7	-0.37119	0.0741312	-0.507092	0.0114359	-0.546706	0.00570351	0.143898	0.502333	0.561017	0.00434383	-0.340904	0.103062	0.13173	0.539495	-0.37601	0.070165	-0.275956	0.191808	0.0774189	0.719171	-0.314778	0.134093
ENSSSCG00000017279	21362	12	protein_coding	14918934	14955053	+	ERN1	ensembl	protein_coding	black	7	0.370177	0.0749858	0.524599	0.00849378	0.742597	3.24521e-05	-0.562453	0.00422387	-0.751993	2.26223e-05	0.168647	0.430837	0.0486992	0.821222	0.64484	0.000669418	-0.027436	0.898737	-0.0617482	0.774397	0.536109	0.0069259
ENSSSCG00000022710	74	1	protein_coding	10697918	10817553	-	novel gene	ensembl	protein_coding	black	7	-0.369827	0.0752833	-0.484348	0.0164652	-0.561783	0.00427949	0.00555218	0.979458	0.459789	0.0237876	-0.575049	0.0032865	0.0474513	0.825733	-0.417382	0.0424294	-0.373191	0.0724641	0.0318584	0.882517	-0.0153821	0.943129
ENSSSCG00000017293	21376	12	protein_coding	15293490	15299624	-	TACO1	ensembl	protein_coding	black	7	0.369549	0.0755197	0.496655	0.0135582	0.639989	0.000757082	-0.0685056	0.750435	-0.425339	0.038259	0.631237	0.000940434	-0.0167666	0.93802	0.621295	0.00119386	0.182721	0.39278	-0.130845	0.542249	-0.05632	0.793793
ENSSSCG00000021060	19219	11	protein_coding	18464851	18512551	+	RCBTB1	ensembl	protein_coding	black	7	0.369426	0.0756247	0.362252	0.0819343	0.767042	1.22697e-05	-0.367861	0.076969	-0.639767	0.000761333	0.545724	0.00580858	-0.0615453	0.77512	0.435878	0.0332413	0.110549	0.607078	0.0674515	0.754159	0.443499	0.0299507
ENSSSCG00000013266	4288	2	protein_coding	17962597	17968066	+	GYLTL1B	ensembl	protein_coding	black	7	0.367162	0.0775744	0.499161	0.0130213	0.684221	0.00022673	-0.128328	0.55011	-0.628391	0.00100775	0.323588	0.122961	0.226666	0.286833	0.674758	0.000298396	0.133947	0.532632	0.0360767	0.867088	0.0929956	0.665595
ENSSSCG00000028249	19083	11	protein_coding	440693	450696	-	SKA3	ensembl	protein_coding	black	7	0.36607	0.0785286	0.501312	0.0125744	0.690101	0.000190196	-0.242524	0.253519	-0.391646	0.0584046	0.561306	0.00431946	-0.441189	0.0309193	0.462994	0.0227051	0.299486	0.155105	-0.381644	0.0657361	0.313985	0.135129
ENSSSCG00000029305	13703	3	protein_coding	118790387	118794251	-	FNDC4	ensembl	protein_coding	black	7	0.366036	0.0785591	0.433537	0.0343082	0.736875	4.01297e-05	-0.36172	0.0824173	-0.628046	0.00101618	0.434807	0.0337261	0.116532	0.587636	0.708336	0.000107411	-0.0541936	0.801424	-0.028336	0.895433	0.214328	0.314566
ENSSSCG00000000871	18934	5	protein_coding	87013251	87067058	+	SLC5A8	ensembl	protein_coding	black	7	0.365046	0.0794315	0.436463	0.0329792	0.86516	4.8829e-08	-0.43361	0.0342745	-0.768946	1.13194e-05	0.578102	0.00308794	-0.174029	0.416056	0.417053	0.0426093	0.307333	0.144051	0.0726869	0.735718	0.658079	0.000473248
ENSSSCG00000014247	5500	2	protein_coding	134952715	134986910	+	ALDH7A1	ensembl	protein_coding	black	7	-0.364673	0.0797627	-0.225352	0.289711	-0.386667	0.0619708	0.345547	0.0981571	0.416139	0.0431117	-0.106133	0.621599	-0.0687541	0.749558	-0.176393	0.40965	-0.133604	0.53369	-0.207268	0.331147	-0.331555	0.113486
ENSSSCG00000011901	3376	13	protein_coding	150096807	150130576	+	TMEM39A	ensembl	protein_coding	black	7	0.36367	0.0806569	0.435477	0.0334222	0.746392	2.81027e-05	-0.155759	0.467362	-0.339575	0.104499	0.759181	1.69821e-05	-0.325182	0.12102	0.538774	0.0065996	0.304709	0.147682	-0.2823	0.181377	0.15808	0.46067
ENSSSCG00000016289	8664	15	protein_coding	146959764	147036546	+	EIF4E2	ensembl	protein_coding	black	7	-0.362498	0.0817118	-0.41715	0.0425561	-0.677029	0.000279614	0.578842	0.00304138	0.503335	0.0121658	-0.349248	0.0943724	0.231125	0.277202	-0.48417	0.0165107	-0.0492991	0.819055	0.14582	0.496579	-0.594034	0.00220859
ENSSSCG00000028184	2600	13	protein_coding	37680291	37757842	+	DNAH1	ensembl	protein_coding	black	7	0.36087	0.0831944	0.450836	0.0270335	0.728624	5.40089e-05	-0.30847	0.142497	-0.602007	0.00185537	0.512046	0.010529	-0.328342	0.117241	0.53537	0.00701878	0.0302014	0.88859	-0.293041	0.164621	0.468349	0.0209852
ENSSSCG00000028008	24765	GL896192.1	protein_coding	22131	29229	+	VAMP3	ensembl	protein_coding	black	7	-0.360696	0.0833534	-0.514712	0.0100661	-0.598317	0.00201234	0.260084	0.219678	0.637213	0.000811567	-0.231731	0.275908	-0.00958666	0.964539	-0.41195	0.045476	-0.390733	0.0590468	-0.0383295	0.858867	-0.43017	0.0358897
ENSSSCG00000004114	136	1	protein_coding	21065219	21249084	-	ADGB	ensembl	protein_coding	black	7	0.360099	0.0839035	0.426839	0.0375102	0.739495	3.64362e-05	-0.345969	0.0977192	-0.644429	0.000676497	0.434086	0.0340556	-0.0405886	0.850638	0.583209	0.00277851	0.0032932	0.987815	-0.0740196	0.731046	0.31269	0.136834
ENSSSCG00000017103	19916	16	protein_coding	81668802	81694768	-	SRD5A1	ensembl	protein_coding	black	7	-0.359469	0.0844861	-0.444434	0.0295655	-0.685441	0.000218682	0.167057	0.435258	0.62794	0.00101878	-0.596595	0.00208936	0.0596975	0.78171	-0.499979	0.0128497	-0.440424	0.0312455	0.0566188	0.792722	-0.194647	0.362071
ENSSSCG00000022902	10482	9	protein_coding	11207540	11233016	-	novel gene	ensembl	protein_coding	black	7	0.359456	0.0844981	0.151801	0.478891	0.331892	0.113097	-0.314828	0.134027	-0.230697	0.278118	0.362203	0.081979	-0.0186441	0.931094	0.224276	0.292083	-0.108149	0.614954	-0.0110765	0.959032	0.0780276	0.717051
ENSSSCG00000002504	17750	7	protein_coding	124867919	124925154	+	AK7	ensembl	protein_coding	black	7	0.35868	0.0852198	0.347017	0.0966407	0.747669	2.67601e-05	-0.498889	0.0130787	-0.373846	0.071925	0.677117	0.000278903	-0.549622	0.00540084	0.481104	0.0173108	-0.00520767	0.980733	-0.436244	0.0330773	0.43191	0.0350655
ENSSSCG00000022989	15353	4	protein_coding	61054002	61104138	-	ZNF704	ensembl	protein_coding	black	7	0.358562	0.0853304	0.385027	0.0631814	0.66944	0.000346733	-0.284169	0.17838	-0.591241	0.00234514	0.308491	0.142468	0.13694	0.523429	0.460644	0.0234948	0.10741	0.617385	0.169953	0.427223	0.372333	0.0731754
ENSSSCG00000014219	5461	2	protein_coding	124815022	124828122	-	CDO1	ensembl	protein_coding	black	7	0.358305	0.0855713	0.471335	0.0200731	0.822777	8.01708e-07	-0.306478	0.145227	-0.427481	0.0371939	0.723306	6.50424e-05	-0.341627	0.102286	0.456013	0.025116	0.196144	0.358318	-0.202435	0.342797	0.318292	0.129569
ENSSSCG00000001699	16928	7	protein_coding	45085957	45086220	+	novel gene	ensembl	protein_coding	black	7	0.358099	0.0857644	0.567305	0.00383916	0.870978	3.09217e-08	-0.439959	0.0314452	-0.589048	0.00245731	0.571347	0.00354164	-0.25975	0.220291	0.778706	7.39853e-06	0.109982	0.608934	-0.387647	0.0612564	0.338374	0.105811
ENSSSCG00000026537	18806	5	protein_coding	71177778	71230471	-	novel gene	ensembl	protein_coding	black	7	-0.357898	0.0859524	-0.390281	0.0593663	-0.703066	0.000127239	0.443383	0.0299989	0.473951	0.0193006	-0.393381	0.0572005	0.184563	0.387941	-0.579948	0.00297289	0.0956832	0.656501	0.2737	0.195614	-0.312442	0.137163
ENSSSCG00000013030	3954	2	protein_coding	6864027	6867851	-	PRDX5	ensembl	protein_coding	black	7	0.356352	0.0874142	0.453701	0.0259583	0.696369	0.000157005	-0.392484	0.057821	-0.256899	0.225579	0.67017	0.000339716	-0.360472	0.0835597	0.627894	0.00101992	-0.0248376	0.908286	-0.490364	0.0149864	0.0781668	0.716567
ENSSSCG00000021940	7626	6	protein_coding	139902194	139929805	-	novel gene	ensembl	protein_coding	black	7	0.356325	0.08744	0.48018	0.0175581	0.686366	0.000212749	-0.413966	0.0443256	-0.491784	0.0146536	0.533117	0.00730817	-0.341071	0.102883	0.49042	0.0149732	0.195817	0.359135	-0.321645	0.125356	0.375461	0.0706084
ENSSSCG00000028672	13704	3	protein_coding	118796212	118823340	+	GCKR	ensembl	protein_coding	black	7	0.35511	0.0886025	0.407312	0.0482103	0.639308	0.000770154	-0.289844	0.16949	-0.575376	0.00326472	0.280461	0.184359	-0.0618673	0.773973	0.501446	0.0125471	-0.025814	0.904696	-0.098635	0.646567	0.295851	0.160424
ENSSSCG00000004065	88	1	protein_coding	13622194	13709772	-	TIAM2	ensembl	protein_coding	black	7	-0.354552	0.08914	-0.39098	0.0588727	-0.555173	0.00486173	0.409158	0.0471068	0.432234	0.0349134	-0.40879	0.0473253	-0.0778349	0.717722	-0.418486	0.0418305	-0.175201	0.412872	-0.0544158	0.800625	-0.171161	0.423898
ENSSSCG00000024205	3026	13	protein_coding	102204789	102358092	+	ARHGEF26	ensembl	protein_coding	black	7	-0.352591	0.0910483	-0.566216	0.00392285	-0.610869	0.00152043	0.167113	0.435102	0.52803	0.00799839	-0.579362	0.00300898	0.0970549	0.651878	-0.488065	0.0155381	-0.43465	0.0337977	0.128319	0.550137	-0.117952	0.58306
ENSSSCG00000023660	20046	10	protein_coding	16598158	16636256	-	PARP1	ensembl	protein_coding	black	7	-0.35249	0.0911476	-0.49027	0.0150086	-0.586655	0.00258491	0.449286	0.0276302	0.479047	0.0178649	-0.409752	0.0467559	0.316074	0.132412	-0.447153	0.0284682	-0.0949685	0.658915	0.317988	0.129956	-0.373181	0.0724728
ENSSSCG00000014224	5466	2	protein_coding	125465825	125529074	-	SEMA6A	ensembl	protein_coding	black	7	0.352226	0.0914068	0.576	0.00322355	0.89696	2.95413e-09	-0.57512	0.00328177	-0.715457	8.49382e-05	0.535304	0.00702711	-0.299411	0.155214	0.665232	0.000389662	0.0447583	0.835488	-0.285661	0.176012	0.587788	0.0025238
ENSSSCG00000009564	19481	11	protein_coding	86550146	86574311	+	TMEM255B	ensembl	protein_coding	black	7	0.351761	0.0918655	0.311049	0.139017	0.433475	0.0343367	-0.107645	0.616611	-0.350302	0.0933148	0.261643	0.216827	0.0126767	0.95312	0.154215	0.47184	0.33443	0.110202	0.146188	0.495482	0.218391	0.305259
ENSSSCG00000011079	20354	10	protein_coding	57880200	58064685	+	PIP4K2A	ensembl	protein_coding	black	7	-0.351324	0.092298	-0.459579	0.0238599	-0.788299	4.76934e-06	0.425208	0.0383251	0.667082	0.000370246	-0.507027	0.0114483	0.0499395	0.816743	-0.580393	0.00294573	-0.203091	0.341202	0.0660687	0.759052	-0.325346	0.120822
ENSSSCG00000005477	1780	1	protein_coding	284601552	284640254	-	novel gene	ensembl	protein_coding	black	7	-0.351021	0.0925985	-0.248537	0.241572	-0.613529	0.00143062	0.570858	0.00357659	0.555919	0.00479289	-0.387387	0.0614454	0.020536	0.92412	-0.341026	0.102931	-0.221061	0.299235	-0.0817467	0.704143	-0.454746	0.025575
ENSSSCG00000024751	6337	6	protein_coding	42804352	42812440	+	SPRED3	ensembl	protein_coding	black	7	0.350076	0.093541	0.548365	0.00552959	0.865956	4.59282e-08	-0.337321	0.10697	-0.647641	0.000622902	0.543316	0.0060732	-0.0997123	0.642956	0.674783	0.000298182	0.203715	0.339689	-0.119479	0.578158	0.351604	0.0920206
ENSSSCG00000015105	10801	9	protein_coding	51282372	51287727	-	SLC37A4	ensembl	protein_coding	black	7	0.349914	0.0937027	0.364927	0.0795373	0.559469	0.00447621	-0.217955	0.30625	0.0127788	0.952743	0.687212	0.000207444	-0.590408	0.00238721	0.488988	0.0153147	0.00476212	0.982381	-0.66793	0.000361638	-0.0503943	0.815102
ENSSSCG00000025119	3602	13	protein_coding	203411536	203632118	-	GRIK1	ensembl	protein_coding	black	7	0.349633	0.0939847	0.236551	0.265759	0.609121	0.00158206	-0.254753	0.229614	-0.564226	0.00407967	0.302766	0.150414	0.0785053	0.715389	0.361253	0.0828432	-0.0552086	0.797779	0.167189	0.434891	0.391013	0.0588494
ENSSSCG00000012068	24895	GL894492.1	protein_coding	7767	21848	-	ETS2	ensembl	protein_coding	black	7	0.349468	0.0941507	0.552559	0.00510967	0.816954	1.11151e-06	-0.667096	0.000370104	-0.669773	0.000343514	0.375237	0.0707899	-0.115895	0.589693	0.777343	7.86103e-06	-0.0725288	0.736273	-0.245653	0.247255	0.519652	0.00925297
ENSSSCG00000011703	2998	13	protein_coding	97705019	97729210	+	TM4SF4	ensembl	protein_coding	black	7	-0.348008	0.0956284	-0.454215	0.0257692	-0.535285	0.00702948	0.459647	0.0238364	0.497089	0.013464	-0.317299	0.130836	0.0341739	0.874043	-0.307509	0.143809	-0.255448	0.228304	-0.0539418	0.802329	-0.371134	0.0741787
ENSSSCG00000029795	670	1	protein_coding	120488822	120506665	-	novel gene	ensembl	protein_coding	black	7	-0.346293	0.0973851	-0.496424	0.0136086	-0.633017	0.000900343	0.318467	0.129346	0.457465	0.0245984	-0.69075	0.000186496	0.408308	0.0476126	-0.39218	0.0580319	-0.354856	0.0888467	0.306721	0.144892	-0.256095	0.227086
ENSSSCG00000027186	23909	JH118759.1	protein_coding	21795	63307	+	GRHL1	ensembl	protein_coding	black	7	-0.345982	0.0977056	-0.459316	0.0239509	-0.539854	0.00647114	0.505004	0.011837	0.299023	0.155775	-0.25903	0.221619	0.0586692	0.785384	-0.559635	0.0044619	0.111808	0.602965	0.172199	0.421048	-0.210384	0.323767
ENSSSCG00000021764	12282	8	protein_coding	124538080	124565313	-	novel gene	ensembl	protein_coding	black	7	0.345882	0.0978098	0.305933	0.145981	0.66993	0.000342008	-0.324089	0.122349	-0.486365	0.0159568	0.594122	0.00220439	-0.359159	0.0847741	0.306197	0.145615	0.0465597	0.82896	-0.12121	0.572623	0.479541	0.0177307
ENSSSCG00000028727	25274	GL894488.1	protein_coding	21	1630	-	HERPUD1	ensembl	protein_coding	black	7	0.344679	0.09906	0.411496	0.0457381	0.59025	0.00239529	-0.379956	0.0670396	-0.44558	0.0290992	0.519097	0.00934152	-0.171381	0.423293	0.523619	0.00863995	0.0770108	0.720593	-0.214512	0.314142	0.271372	0.199594
ENSSSCG00000004401	487	1	protein_coding	85867147	85892926	-	DDO	ensembl	protein_coding	black	7	0.343748	0.100037	0.331787	0.113218	0.588578	0.00248195	-0.248667	0.241318	-0.343009	0.100816	0.626788	0.00104746	-0.228446	0.282963	0.263696	0.213109	0.409137	0.0471195	-0.0221467	0.918188	0.225072	0.290328
ENSSSCG00000001804	17048	7	protein_coding	57489036	57582494	+	HOMER2	ensembl	protein_coding	black	7	-0.343658	0.100131	-0.408583	0.0474484	-0.577554	0.0031228	0.0332026	0.877596	0.533734	0.0072279	-0.448958	0.0277577	-0.0157505	0.941769	-0.348197	0.0954354	-0.192065	0.368598	-0.108732	0.613036	-0.238152	0.262442
ENSSSCG00000022014	7273	6	protein_coding	82718640	82723915	+	DCDC2B	ensembl	protein_coding	black	7	0.343213	0.1006	0.480953	0.017351	0.715333	8.52917e-05	-0.324532	0.12181	-0.464004	0.0223723	0.525822	0.00831436	-0.280252	0.1847	0.667107	0.000369995	-0.078934	0.713898	-0.38659	0.0620273	0.214934	0.313167
ENSSSCG00000022715	7944	15	protein_coding	36574526	36597440	+	novel gene	ensembl	protein_coding	black	7	-0.342726	0.101117	-0.519001	0.0093568	-0.604888	0.00174019	0.619462	0.00124649	0.613619	0.00142766	-0.421006	0.0404878	0.241073	0.256459	-0.47485	0.0190408	-0.111961	0.602468	0.231308	0.276809	-0.461518	0.0231986
ENSSSCG00000022736	3789	2	protein_coding	1051307	1071874	+	novel gene	ensembl	protein_coding	black	7	0.342385	0.101479	0.532349	0.00740904	0.825657	6.79134e-07	-0.554285	0.0049448	-0.737147	3.97313e-05	0.385528	0.0628102	0.0303144	0.888175	0.76667	1.24633e-05	0.0753087	0.726536	-0.0822484	0.702408	0.452399	0.0264426
ENSSSCG00000022176	24201	GL895305.2	protein_coding	23924	26891	-	novel gene	ensembl	protein_coding	black	7	-0.341996	0.101892	-0.46509	0.0220187	-0.578725	0.0030487	0.250564	0.23763	0.377919	0.0686398	-0.479889	0.0176365	0.123677	0.564776	-0.35365	0.0900145	-0.252564	0.23378	0.0689588	0.748836	-0.237233	0.264344
ENSSSCG00000021105	6149	6	protein_coding	26020414	26025817	+	DPEP2	ensembl	protein_coding	black	7	0.341158	0.102789	0.210941	0.322458	0.350796	0.0928217	-0.200227	0.348197	-0.373528	0.072187	0.273593	0.195795	0.0781077	0.716772	0.307811	0.143396	-0.177198	0.407482	0.0760067	0.724097	0.101009	0.63862
ENSSSCG00000000607	18639	5	protein_coding	61098145	61124875	+	ART4	ensembl_havana	protein_coding	black	7	0.340426	0.103577	0.377997	0.0685778	0.662486	0.000420089	-0.44309	0.0301203	-0.703807	0.000124271	0.407541	0.0480719	0.0912068	0.671673	0.332468	0.112435	0.255999	0.227266	0.271709	0.199015	0.506344	0.0115782
ENSSSCG00000001047	16320	7	protein_coding	8712150	8724003	-	novel gene	ensembl	protein_coding	black	7	-0.34009	0.103941	-0.267986	0.205484	-0.398591	0.0536975	0.243137	0.252284	0.335884	0.108567	-0.409385	0.0469727	0.228166	0.283571	-0.333816	0.110897	-0.0908167	0.673002	0.203101	0.341177	-0.161121	0.451976
ENSSSCG00000016671	22677	18	protein_coding	45684370	45764339	+	CCDC129	ensembl	protein_coding	black	7	-0.339707	0.104355	-0.571482	0.00353205	-0.576429	0.00319543	0.156454	0.465352	0.481777	0.0171326	-0.291994	0.166205	-0.228987	0.281794	-0.556894	0.00470411	-0.220014	0.301589	-0.0581924	0.787088	0.0455454	0.832634
ENSSSCG00000004178	209	1	protein_coding	34453175	34474149	+	SLC18B1	ensembl	protein_coding	black	7	0.339704	0.104359	0.435138	0.033576	0.806875	1.90622e-06	-0.422035	0.0399497	-0.670471	0.000336863	0.472009	0.0198716	-0.22686	0.286409	0.46276	0.0227828	0.0273962	0.898883	-0.0700241	0.74508	0.566153	0.00392769
ENSSSCG00000004573	675	1	protein_coding	121351487	121352446	-	novel gene	ensembl	protein_coding	black	7	0.336073	0.108357	0.606725	0.00166998	0.885357	9.03557e-09	-0.578082	0.00308919	-0.747966	2.64559e-05	0.43777	0.0323988	-0.115785	0.59005	0.769605	1.10064e-05	0.188051	0.378876	-0.238487	0.261752	0.490108	0.015047
ENSSSCG00000002627	17898	7	protein_coding	134379974	134400509	-	GSTA4	ensembl	protein_coding	black	7	0.336031	0.108403	0.354689	0.0890074	0.397537	0.0543925	-0.06324	0.769089	-0.201672	0.344657	0.491924	0.0146212	-0.0464538	0.829344	0.24485	0.248853	0.370436	0.0747671	0.0408052	0.849849	-0.0678946	0.752593
ENSSSCG00000006885	16177	4	protein_coding	134085867	134202787	+	ALG14	ensembl	protein_coding	black	7	0.334047	0.110635	0.5063	0.0115868	0.781421	6.54816e-06	-0.192184	0.368296	-0.480575	0.017452	0.666331	0.000378022	-0.266366	0.208342	0.603216	0.00180628	0.207856	0.329748	-0.295028	0.161645	0.216421	0.309751
ENSSSCG00000018086	25091	MT	protein_coding	11069	11365	+	novel gene	insdc	protein_coding	black	7	-0.333635	0.111103	-0.44132	0.0308638	-0.687935	0.000203004	0.415029	0.0437288	0.609651	0.00156317	-0.487773	0.0156094	0.0169831	0.937221	-0.475323	0.0189051	-0.268654	0.204312	-0.00212528	0.992136	-0.332405	0.112507
ENSSSCG00000021852	8598	15	protein_coding	139544960	139557244	-	FAM124B	ensembl	protein_coding	black	7	0.33173	0.113283	0.300263	0.153984	0.406735	0.0485594	-0.370571	0.0746528	-0.332748	0.112114	0.291545	0.166888	0.124637	0.561733	0.303465	0.149427	-0.088339	0.68146	0.172186	0.421085	0.202138	0.343521
ENSSSCG00000002295	17529	7	protein_coding	97693025	97721130	-	VTI1B	ensembl	protein_coding	black	7	0.330892	0.114254	0.430845	0.035568	0.622903	0.00114931	-0.294553	0.162354	-0.238208	0.262326	0.702819	0.000128242	-0.603298	0.00180299	0.47468	0.0190896	0.0392739	0.855425	-0.550601	0.00530227	0.219053	0.303759
ENSSSCG00000009885	9142	14	protein_coding	41961392	42041398	+	novel gene	ensembl	protein_coding	black	7	0.330858	0.114293	0.368347	0.0765496	0.573051	0.00342218	-0.49065	0.0149188	-0.418724	0.0417023	0.213145	0.317309	-0.0527483	0.806621	0.592458	0.00228477	-0.241678	0.255231	-0.199621	0.34969	0.364453	0.0799582
ENSSSCG00000026387	5143	2	protein_coding	77876953	77878416	-	REEP6	ensembl	protein_coding	black	7	-0.330621	0.114568	-0.324376	0.121999	-0.555102	0.00486831	0.476095	0.0186855	0.404179	0.0501288	-0.432966	0.0345722	0.21436	0.314492	-0.463525	0.0225294	0.0680555	0.752025	0.198582	0.352255	-0.411211	0.0459033
ENSSSCG00000028195	24642	GL894666.1	protein_coding	90	31724	+	ERICH1	ensembl	protein_coding	black	7	0.330099	0.115176	0.292869	0.164881	0.453827	0.0259119	-0.481582	0.017184	-0.38082	0.0663697	0.249125	0.240425	-0.0012479	0.995383	0.318036	0.129895	0.0130324	0.951806	0.0303119	0.888184	0.239624	0.259416
ENSSSCG00000006160	15360	4	protein_coding	62172540	62226939	-	STMN2	ensembl_havana	protein_coding	black	7	0.329656	0.115694	0.112065	0.602129	0.29051	0.168469	-0.0401853	0.852106	-0.30289	0.150238	0.0966833	0.653129	0.223062	0.29477	0.179654	0.400908	-0.147063	0.492876	0.281154	0.183231	0.132491	0.537136
ENSSSCG00000014432	5751	2	protein_coding	157276623	157283073	+	GRPEL2	ensembl	protein_coding	black	7	-0.32739	0.11837	-0.30038	0.153816	-0.362002	0.0821612	0.166312	0.437338	0.0691154	0.748283	-0.437161	0.0326684	0.350864	0.0927541	-0.282853	0.180487	0.051224	0.81211	0.356276	0.087487	-0.0149012	0.944904
ENSSSCG00000018096	25101	MT	Mt_tRNA	16550	16613	-	novel gene	insdc	Mt_tRNA	black	7	-0.326749	0.119135	-0.383884	0.064036	-0.456846	0.0248181	0.295944	0.160285	0.30078	0.153242	-0.300051	0.154289	0.228338	0.283197	-0.366876	0.0778241	-0.153851	0.472901	0.269427	0.202962	-0.232695	0.273858
ENSSSCG00000006862	16150	4	protein_coding	129040262	129054592	-	VCAM1	ensembl_havana	protein_coding	black	7	0.325408	0.120747	0.504408	0.0119535	0.625636	0.00107681	-0.32274	0.124002	-0.517788	0.00955313	0.476905	0.0184575	-0.217343	0.307642	0.301004	0.152922	0.25596	0.22734	-0.0436988	0.839332	0.401702	0.0516875
ENSSSCG00000004785	930	1	protein_coding	146465868	146470277	-	novel gene	ensembl	protein_coding	black	7	0.325198	0.121001	0.554654	0.00491013	0.602315	0.00184275	-0.135342	0.528333	-0.431773	0.0351294	0.593447	0.0022367	-0.20955	0.325733	0.377215	0.0691994	0.453922	0.025877	-0.130088	0.544607	0.153694	0.473359
ENSSSCG00000025357	13760	3	protein_coding	125415903	125535990	+	C2orf43	ensembl	protein_coding	black	7	-0.324857	0.121414	-0.610495	0.00153346	-0.724032	6.34278e-05	0.457701	0.024515	0.639281	0.00077068	-0.496144	0.0136697	0.260187	0.219489	-0.70576	0.000116736	-0.154595	0.470738	0.418531	0.041806	-0.322873	0.123839
ENSSSCG00000029558	7163	6	protein_coding	77097065	77111217	+	EXTL1	ensembl	protein_coding	black	7	0.323711	0.12281	0.533306	0.00728357	0.785058	5.54559e-06	-0.187847	0.379405	-0.49503	0.0139159	0.636032	0.000835753	-0.149497	0.485666	0.608519	0.00160376	0.2971	0.158582	-0.167181	0.434912	0.172248	0.420915
ENSSSCG00000024545	3994	2	protein_coding	8210976	8225289	-	CHRM1	ensembl	protein_coding	black	7	0.323545	0.123014	0.504366	0.0119618	0.855328	1.00948e-07	-0.41549	0.0434716	-0.736369	4.08806e-05	0.383609	0.0642425	0.0374983	0.861899	0.66404	0.000402624	0.198379	0.352756	-0.0121474	0.955075	0.451991	0.0265959
ENSSSCG00000013284	4307	2	protein_coding	20459951	20659074	-	TTC17	ensembl	protein_coding	black	7	0.322975	0.123713	0.48285	0.0168515	0.617553	0.00130335	-0.490714	0.0149039	-0.372154	0.0733248	0.46669	0.0215065	-0.568759	0.00372982	0.473617	0.0193977	0.0936475	0.663385	-0.531134	0.00757105	0.510265	0.010848
ENSSSCG00000004322	389	1	protein_coding	64482243	64542250	+	ANKRD6	ensembl	protein_coding	black	7	0.322959	0.123732	0.315165	0.133589	0.429517	0.0362027	-0.425616	0.0381199	-0.345743	0.097954	0.0843078	0.6953	0.138719	0.517996	0.364383	0.0800202	-0.139592	0.515337	0.0968978	0.652407	0.270276	0.201488
ENSSSCG00000010480	9807	14	protein_coding	114783714	114853738	+	PDE6C	ensembl	protein_coding	black	7	0.322799	0.12393	0.443083	0.0301235	0.850394	1.42504e-07	-0.31904	0.128621	-0.531549	0.00751537	0.662357	0.000421568	-0.339615	0.104455	0.456271	0.0250235	0.25289	0.233156	-0.165757	0.43889	0.456744	0.0248542
ENSSSCG00000022348	9939	14	protein_coding	123691786	123702363	+	novel gene	ensembl	protein_coding	black	7	0.322608	0.124165	0.434482	0.0338745	0.71614	8.30173e-05	-0.56379	0.00411478	-0.661394	0.000432756	0.239702	0.259256	0.0647295	0.7638	0.739424	3.65326e-05	-0.138892	0.517467	-0.138106	0.519862	0.372494	0.0730417
ENSSSCG00000002280	17513	7	protein_coding	95398477	95402825	-	novel gene	ensembl	protein_coding	black	7	0.32208	0.124817	0.3481	0.0955345	0.577592	0.00312036	-0.457314	0.0246519	-0.353646	0.0900182	0.307052	0.144437	-0.24827	0.242095	0.628289	0.00101024	-0.298705	0.156237	-0.376395	0.069855	0.361295	0.082805
ENSSSCG00000028998	24632	GL894213.2	protein_coding	7263	24513	+	novel gene	ensembl	protein_coding	black	7	0.321154	0.125966	0.300102	0.154216	0.538784	0.0065984	-0.132702	0.536482	-0.562041	0.00425796	0.329006	0.116457	-0.0318404	0.882583	0.342672	0.101174	0.240126	0.258388	0.0837133	0.69735	0.37917	0.0676539
ENSSSCG00000024777	8729	15	protein_coding	152921244	153035111	+	HDAC4	ensembl	protein_coding	black	7	0.319095	0.128551	0.608715	0.00159669	0.805996	1.99506e-06	-0.520548	0.00911146	-0.765843	1.29038e-05	0.298285	0.156848	0.0228105	0.915744	0.83438	4.03138e-07	0.111934	0.602555	-0.187346	0.3807	0.44896	0.0277568
ENSSSCG00000025783	2364	13	protein_coding	26979074	27014358	+	ENTPD3	ensembl	protein_coding	black	7	-0.318884	0.128818	-0.390797	0.0590013	-0.423539	0.039173	0.304039	0.14862	0.367349	0.0774122	-0.329017	0.116445	-0.0294071	0.891503	-0.297851	0.157482	-0.23739	0.264018	-0.0471965	0.826655	-0.167123	0.435073
ENSSSCG00000029866	5457	2	protein_coding	124337483	124368895	-	CCDC112	ensembl	protein_coding	black	7	-0.318672	0.129087	-0.368489	0.0764275	-0.618068	0.00128779	0.299726	0.154758	0.286721	0.174343	-0.582418	0.00282464	0.37755	0.0689326	-0.5533	0.00503829	-0.181869	0.395027	0.456493	0.0249441	-0.180686	0.398162
ENSSSCG00000009141	12254	8	protein_coding	120682813	120700145	-	CCDC109B	ensembl	protein_coding	black	7	0.313348	0.135967	0.53068	0.00763231	0.764215	1.38105e-05	-0.22947	0.280752	-0.586127	0.0026138	0.647598	0.000623601	-0.157169	0.463291	0.458001	0.0244094	0.279773	0.185483	-0.0347237	0.872032	0.325096	0.121125
ENSSSCG00000007401	20971	17	protein_coding	53254492	53270748	-	SDC4	ensembl	protein_coding	black	7	0.311334	0.138635	0.498553	0.0131498	0.576893	0.00316531	-0.697561	0.000151301	-0.42368	0.0391006	0.284458	0.17792	-0.420006	0.0410163	0.619052	0.00125851	-0.144767	0.499728	-0.600818	0.00190475	0.425998	0.0379287
ENSSSCG00000016611	22583	18	protein_coding	25969510	26464357	+	CADPS2	ensembl	protein_coding	black	7	0.310879	0.139245	0.265716	0.209495	0.67454	0.000300255	-0.346913	0.0967469	-0.41448	0.0440364	0.541918	0.00623128	-0.286655	0.174448	0.269054	0.203614	0.127288	0.553375	-0.026259	0.903061	0.457923	0.0244367
ENSSSCG00000001063	16336	7	protein_coding	12713074	12733740	+	MYLIP	ensembl_havana	protein_coding	black	7	-0.309687	0.140848	-0.514761	0.0100579	-0.575491	0.00325713	0.192251	0.368125	0.484121	0.0165234	-0.424439	0.0387138	0.145754	0.496777	-0.552885	0.00507819	-0.344213	0.0995485	0.315087	0.133691	-0.137859	0.520618
ENSSSCG00000021372	23326	JH118504.1	protein_coding	43113	50853	+	novel gene	ensembl	protein_coding	black	7	0.309478	0.14113	0.262577	0.215131	0.626369	0.00105806	-0.303816	0.148933	-0.167867	0.433002	0.705776	0.000116676	-0.623281	0.00113902	0.398009	0.0540809	-0.0990076	0.645317	-0.512369	0.010472	0.287423	0.173244
ENSSSCG00000015084	10771	9	protein_coding	50245036	50248929	-	FXYD2	ensembl	protein_coding	black	7	0.307478	0.143852	0.510516	0.0108025	0.686372	0.00021271	-0.469345	0.0206774	-0.471093	0.0201458	0.356473	0.0872992	-0.0901025	0.675436	0.625331	0.00108471	0.197774	0.354257	-0.245541	0.247477	0.31051	0.139739
ENSSSCG00000027706	24605	GL893113.2	protein_coding	2054	32523	-	novel gene	ensembl	protein_coding	black	7	0.305815	0.146144	0.441044	0.030981	0.602569	0.00183242	-0.52279	0.00876512	-0.482479	0.0169483	0.251698	0.235442	-0.34883	0.0947941	0.584081	0.00272839	-0.0428504	0.842413	-0.460859	0.0234218	0.4738	0.0193446
ENSSSCG00000008555	13711	3	protein_coding	119005134	119018767	+	CGREF1	ensembl	protein_coding	black	7	0.305339	0.146805	0.576419	0.0031961	0.645106	0.00066488	0.00587104	0.978279	-0.248332	0.241974	0.727787	5.5628e-05	-0.360286	0.0837306	0.607615	0.00163685	0.231934	0.275475	-0.489809	0.015118	-0.100379	0.640724
ENSSSCG00000010796	19946	10	protein_coding	74434	86228	-	UBFD1	ensembl	protein_coding	black	7	0.305138	0.147084	0.463234	0.0226255	0.626496	0.00105483	-0.313365	0.135943	-0.441933	0.0306048	0.56123	0.00432581	-0.342339	0.101527	0.366602	0.0780631	0.310735	0.139437	-0.201234	0.345728	0.422332	0.0397954
ENSSSCG00000016720	22735	18	protein_coding	53423634	53425884	+	PGAM2	ensembl	protein_coding	black	7	0.303461	0.149433	0.529976	0.00772819	0.746559	2.79235e-05	-0.388372	0.0607317	-0.344498	0.0992498	0.475752	0.018783	-0.174265	0.415414	0.701015	0.000135781	0.0747014	0.728659	-0.353711	0.0899545	0.15499	0.46959
ENSSSCG00000010008	9261	14	protein_coding	50491451	50502421	-	SEC14L3	ensembl	protein_coding	black	7	0.303323	0.149627	0.19619	0.358202	0.464125	0.0223327	-0.00750718	0.972228	-0.25212	0.234631	0.560114	0.00442063	-0.326635	0.119271	0.290394	0.168647	0.0282463	0.895762	-0.187676	0.379847	0.135909	0.526591
ENSSSCG00000009925	9181	14	protein_coding	43511547	43564443	+	novel gene	ensembl	protein_coding	black	7	0.303017	0.150059	0.584597	0.00269912	0.616733	0.00132848	-0.328909	0.116571	-0.612215	0.00147442	0.264898	0.210955	0.015444	0.9429	0.571579	0.0035252	0.32043	0.126871	-0.0500256	0.816432	0.407394	0.0481607
ENSSSCG00000021312	5186	2	protein_coding	80029393	80036104	-	novel gene	ensembl	protein_coding	black	7	0.301965	0.15155	0.481195	0.0172865	0.534571	0.00712021	-0.247602	0.243404	-0.200307	0.348001	0.593901	0.0022149	-0.518366	0.00945914	0.479341	0.0177851	0.0124184	0.954074	-0.56826	0.00376707	0.0710379	0.741512
ENSSSCG00000017747	21909	12	protein_coding	45193862	45303181	-	RAB11FIP4	ensembl	protein_coding	black	7	-0.300293	0.153941	-0.513028	0.0103565	-0.644953	0.000667482	0.148152	0.489644	0.377416	0.0690393	-0.57461	0.00331596	0.160602	0.453453	-0.434311	0.0339525	-0.542713	0.00614102	0.123888	0.564106	-0.10224	0.634516
ENSSSCG00000022223	24759	GL896212.1	protein_coding	14481	16696	+	novel gene	ensembl	protein_coding	black	7	0.299843	0.154589	0.151535	0.479668	0.47261	0.0196935	-0.117254	0.585309	-0.150422	0.48294	0.478843	0.0179209	-0.363653	0.0806721	0.411346	0.0458247	-0.223368	0.294092	-0.398845	0.0535317	0.0572871	0.790328
ENSSSCG00000011076	20346	10	pseudogene	57274220	57275204	-	novel gene	ensembl	pseudogene	black	7	-0.297616	0.157825	-0.226966	0.286179	-0.309215	0.141485	0.0192672	0.928797	0.0678028	0.752917	-0.390503	0.0592095	0.212278	0.319328	-0.328857	0.116632	-0.224353	0.291911	0.278598	0.187414	-0.0059875	0.977848
ENSSSCG00000014377	5672	2	protein_coding	148811720	148814176	+	PCDHB1	ensembl	protein_coding	black	7	-0.29757	0.157893	-0.177933	0.405508	-0.496805	0.0135254	0.271013	0.200213	0.354588	0.0891047	-0.375016	0.070969	0.0170957	0.936805	-0.26064	0.218658	0.204989	0.33661	-0.101365	0.637432	-0.270392	0.201287
ENSSSCG00000021647	14353	X	protein_coding	62968895	63300538	+	EDA	ensembl_havana	protein_coding	black	7	0.297342	0.158227	0.344404	0.0993482	0.648433	0.000610266	-0.50317	0.0121988	-0.598029	0.00202505	0.444826	0.0294052	-0.310913	0.139199	0.451994	0.0265949	0.0948383	0.659355	-0.299785	0.154673	0.481512	0.0172024
ENSSSCG00000004038	42	1	protein_coding	8739981	8787582	+	PLG	ensembl	protein_coding	black	7	0.295943	0.160288	0.294375	0.16262	0.612127	0.00147738	-0.271931	0.198633	-0.344414	0.0993371	0.572001	0.00349542	-0.2348	0.269418	0.337022	0.107301	0.172017	0.421549	-0.0697837	0.745928	0.29266	0.165197
ENSSSCG00000012375	14368	X	protein_coding	63666726	63724412	+	DLG3	ensembl	protein_coding	black	7	-0.295019	0.161658	-0.566001	0.00393956	-0.679156	0.000262957	0.368544	0.0763798	0.607088	0.0016564	-0.317753	0.130256	-0.12482	0.561156	-0.597279	0.00205845	-0.12679	0.554941	-0.0617035	0.774556	-0.354304	0.0893796
ENSSSCG00000004929	1107	1	protein_coding	180819221	180894423	-	PARP16	ensembl	protein_coding	black	7	0.295008	0.161674	0.432282	0.0348908	0.800223	2.67611e-06	-0.489892	0.0150984	-0.476909	0.0184563	0.541714	0.0062547	-0.189832	0.374297	0.597145	0.00206448	-0.0213208	0.92123	-0.175488	0.412095	0.392077	0.058104
ENSSSCG00000028551	1825	1	protein_coding	292546951	292572998	+	novel gene	ensembl	protein_coding	black	7	0.294455	0.162499	0.459631	0.0238419	0.524027	0.0085789	-0.227542	0.284924	-0.557924	0.00461179	0.331531	0.113513	0.110937	0.605812	0.339025	0.105098	0.252929	0.233082	0.188074	0.378819	0.263179	0.214041
ENSSSCG00000020732	18959	5	protein_coding	89581274	89594766	+	IKBIP	ensembl	protein_coding	black	7	0.294366	0.162633	0.393311	0.0572487	0.704518	0.000121481	-0.531097	0.00757599	-0.696275	0.00015746	0.31559	0.133038	0.0972653	0.65117	0.428562	0.0366649	0.0802281	0.709405	0.230498	0.278543	0.588056	0.00250954
ENSSSCG00000016290	8665	15	protein_coding	147077260	147124589	+	EFHD1	ensembl	protein_coding	black	7	-0.289882	0.169432	-0.460511	0.0235402	-0.585373	0.00265558	0.101876	0.635727	0.545377	0.00584615	-0.506973	0.0114585	-0.0697425	0.746073	-0.261364	0.217334	-0.48314	0.016776	-0.233832	0.271455	-0.212623	0.318524
ENSSSCG00000014184	5416	2	protein_coding	112397803	112553942	+	PAM	ensembl	protein_coding	black	7	-0.289741	0.16965	-0.476329	0.0186194	-0.58918	0.00245043	0.00411088	0.98479	0.379677	0.0672574	-0.506599	0.0115296	-0.0640734	0.766128	-0.499292	0.0129936	-0.264868	0.211007	0.0173432	0.935892	0.0362815	0.86634
ENSSSCG00000024644	7388	6	protein_coding	90781633	90795956	+	novel gene	ensembl	protein_coding	black	7	-0.289659	0.169775	-0.271921	0.198651	-0.564392	0.00406643	0.380443	0.0666617	0.231339	0.276743	-0.441497	0.0307891	0.322072	0.124827	-0.354531	0.0891598	0.0806117	0.708075	0.184168	0.388977	-0.375939	0.0702224
ENSSSCG00000005174	1436	1	protein_coding	227420052	227420996	-	RRAGA	ensembl	protein_coding	black	7	0.289148	0.170565	0.396274	0.0552344	0.736352	4.09064e-05	-0.294441	0.16252	-0.478391	0.0180447	0.684475	0.000225036	-0.248873	0.240915	0.416913	0.0426859	0.197315	0.355399	-0.0931903	0.664935	0.322925	0.123774
ENSSSCG00000026068	13814	3	protein_coding	135023542	135028706	+	novel gene	ensembl	protein_coding	black	7	-0.288988	0.170812	-0.312749	0.136757	-0.537107	0.00680215	0.244074	0.250403	0.177572	0.406478	-0.508601	0.0111532	0.244607	0.249338	-0.273937	0.195212	-0.00126809	0.995308	0.0635366	0.768035	-0.215506	0.311852
ENSSSCG00000010046	9309	14	protein_coding	52572951	52597241	+	GNAZ	ensembl	protein_coding	black	7	-0.288036	0.172289	-0.288123	0.172154	-0.437537	0.0325017	0.141705	0.508937	0.14094	0.511248	-0.449529	0.0275359	0.340838	0.103133	-0.198602	0.352205	-0.0993358	0.644217	0.145184	0.498479	-0.237875	0.263014
ENSSSCG00000025887	23486	GL896302.1	protein_coding	6828	10849	-	novel gene	ensembl	protein_coding	black	7	-0.287588	0.172987	-0.574826	0.00330142	-0.595313	0.00214832	0.170107	0.4268	0.539634	0.00649709	-0.465225	0.0219751	0.0630237	0.769858	-0.369807	0.0753003	-0.43509	0.0335975	0.00628308	0.976755	-0.198307	0.352935
ENSSSCG00000014410	5721	2	protein_coding	153801404	153932628	+	novel gene	ensembl	protein_coding	black	7	-0.287248	0.173519	-0.296693	0.15918	-0.431773	0.0351298	0.380463	0.0666463	0.0873426	0.684871	-0.382614	0.0649955	0.277122	0.189859	-0.44908	0.0277103	0.259686	0.22041	0.328421	0.117147	-0.156747	0.464505
ENSSSCG00000012238	14109	X	protein_coding	38434798	38624148	+	TSPAN7	ensembl_havana	protein_coding	black	7	0.286155	0.175234	0.354279	0.0894034	0.746202	2.83071e-05	-0.384919	0.0632622	-0.499817	0.0128835	0.522703	0.00877847	-0.0418923	0.845895	0.64462	0.000673192	-0.117038	0.586005	-0.0893496	0.678005	0.241588	0.255414
ENSSSCG00000023688	23983	JH118535.1	protein_coding	30393	41620	+	novel gene	ensembl	protein_coding	black	7	-0.284457	0.177922	-0.369144	0.0758657	-0.537043	0.00681007	0.146708	0.493932	0.46453	0.0222006	-0.398096	0.0540232	-0.0530722	0.805455	-0.315404	0.133279	-0.127884	0.551503	-0.153732	0.473247	-0.211718	0.320638
ENSSSCG00000000248	18195	5	protein_coding	18365764	18372131	+	KRT5	ensembl	protein_coding	black	7	0.283298	0.179772	0.451472	0.0267919	0.544683	0.00592177	-0.385758	0.0626396	-0.46543	0.0219093	0.436684	0.0328804	-0.0754969	0.725878	0.399824	0.0528937	0.395207	0.0559533	-0.0493022	0.819044	0.278853	0.186995
ENSSSCG00000021505	2223	13	protein_coding	2082898	2093049	+	novel gene	ensembl	protein_coding	black	7	0.281525	0.18263	0.353297	0.0903576	0.421138	0.0404186	-0.200537	0.347437	-0.318225	0.129655	0.399393	0.0531738	0.0148586	0.945062	0.325225	0.120968	0.0651421	0.762336	-0.0262822	0.902976	0.0620573	0.773297
ENSSSCG00000000910	18995	5	protein_coding	93712449	93717854	-	SOCS2	ensembl	protein_coding	black	7	0.2805	0.184296	0.415896	0.0432464	0.751445	2.31127e-05	-0.274075	0.194978	-0.523013	0.00873141	0.566144	0.00392841	-0.0652312	0.76202	0.438818	0.0319397	0.290771	0.168068	0.0176657	0.934702	0.313312	0.136014
ENSSSCG00000010210	9500	14	protein_coding	68000643	68044656	-	SLC16A9	ensembl	protein_coding	black	7	-0.280034	0.185057	-0.555185	0.00486066	-0.563752	0.00411782	0.248229	0.242175	0.243671	0.251211	-0.585155	0.0026677	0.169779	0.427703	-0.567188	0.00384811	-0.410167	0.0465123	0.32361	0.122934	0.102113	0.634939
ENSSSCG00000016941	19706	16	protein_coding	45789518	46030971	+	RNF180	ensembl	protein_coding	black	7	-0.279467	0.185986	-0.492753	0.0144302	-0.601267	0.00188596	0.403499	0.0505527	0.649722	0.000590179	-0.168223	0.432013	-0.244195	0.250161	-0.579028	0.00302974	-0.12791	0.551422	-0.151207	0.480631	-0.369343	0.0756956
ENSSSCG00000030223	8020	15	protein_coding	53995756	54042667	+	novel gene	ensembl	protein_coding	black	7	0.279112	0.186569	0.282893	0.180423	0.581603	0.00287282	-0.243392	0.251772	-0.206301	0.33346	0.391784	0.0583081	-0.405154	0.0495252	0.532217	0.00742659	-0.188687	0.377238	-0.524563	0.00849918	0.18276	0.392676
ENSSSCG00000015999	8281	15	protein_coding	93702220	93716517	-	FKBP7	ensembl	protein_coding	black	7	0.27843	0.187691	0.308027	0.143101	0.77195	9.95285e-06	-0.242366	0.253839	-0.495923	0.0137183	0.712655	9.32337e-05	-0.133318	0.534576	0.500632	0.0127143	0.150667	0.482219	-0.0526597	0.80694	0.257468	0.224517
ENSSSCG00000021399	15913	4	protein_coding	108523557	108524095	-	novel gene	havana	protein_coding	black	7	0.275733	0.192182	0.348883	0.0947403	0.541025	0.00633418	-0.35211	0.0915216	-0.315264	0.133461	0.393748	0.056948	-0.0321321	0.881515	0.450382	0.0272072	0.172865	0.419229	-0.126413	0.556127	0.0603702	0.779309
ENSSSCG00000002819	6070	6	protein_coding	17198045	17205981	+	ARL2BP	ensembl	protein_coding	black	7	0.27476	0.193819	0.322288	0.12456	0.751569	2.30014e-05	-0.389906	0.0596328	-0.323679	0.12285	0.680739	0.000251128	-0.286315	0.174982	0.444452	0.0295584	-0.105493	0.623714	-0.134008	0.532443	0.329945	0.115356
ENSSSCG00000021557	25040	GL892962.1	protein_coding	15128	17110	+	novel gene	ensembl	protein_coding	black	7	0.274125	0.194892	0.521902	0.00890103	0.84665	1.83625e-07	-0.179902	0.400246	-0.482984	0.0168166	0.668079	0.000360147	-0.15105	0.481092	0.665832	0.000383267	0.205528	0.335314	-0.194046	0.363584	0.141857	0.508476
ENSSSCG00000006525	15767	4	protein_coding	103409755	103413841	+	MUC1	ensembl_havana	protein_coding	black	7	-0.273921	0.195239	-0.348182	0.0954511	-0.374172	0.0716581	0.256077	0.227119	0.361221	0.0828728	-0.323037	0.123637	-0.0724153	0.736671	-0.168329	0.43172	-0.299452	0.155153	-0.168257	0.43192	-0.22924	0.281249
ENSSSCG00000007490	21090	17	protein_coding	63734700	63743081	-	CBLN4	ensembl_havana	protein_coding	black	7	-0.273705	0.195605	-0.275078	0.193283	-0.462614	0.0228312	0.280288	0.184641	0.219253	0.303306	-0.214715	0.313672	0.162165	0.44901	-0.451662	0.0267201	0.124092	0.563459	0.350358	0.0932588	-0.0592209	0.783412
ENSSSCG00000010400	9720	14	protein_coding	98575269	98625342	-	MSMB	ensembl_havana	protein_coding	black	7	0.272973	0.19685	0.334184	0.110479	0.482106	0.017046	-0.270766	0.200641	-0.012471	0.953879	0.574015	0.00335617	-0.404714	0.0497971	0.359037	0.0848879	0.0388368	0.857018	-0.420049	0.0409934	0.0155775	0.942408
ENSSSCG00000018092	25097	MT	protein_coding	14739	15266	-	MT-ND6	insdc	protein_coding	black	7	-0.272763	0.197209	-0.555978	0.00478743	-0.659585	0.000454464	0.389499	0.0599231	0.625236	0.00108715	-0.293834	0.163429	-0.0769484	0.720811	-0.65695	0.000487761	-0.245341	0.247876	0.139297	0.516235	-0.216287	0.310057
ENSSSCG00000016345	8733	15	protein_coding	153160292	153194892	-	novel gene	ensembl	protein_coding	black	7	0.272406	0.19782	0.318152	0.129748	0.435745	0.0333015	-0.210748	0.322911	-0.389817	0.0596961	0.356969	0.0868291	-0.0829389	0.700022	0.337783	0.10646	0.0251614	0.907095	-0.0426121	0.843279	0.197785	0.354229
ENSSSCG00000021427	24548	GL894772.1	protein_coding	5058	35435	-	DCTN4	ensembl	protein_coding	black	7	-0.272106	0.198334	-0.292932	0.164785	-0.514661	0.0100749	0.113757	0.59662	0.289182	0.170511	-0.465454	0.0219015	0.0308015	0.88639	-0.415059	0.0437119	-0.237323	0.264156	0.0761943	0.723442	0.0262624	0.903048
ENSSSCG00000005250	1530	1	protein_coding	249028201	249062453	-	novel gene	ensembl	protein_coding	black	7	0.271062	0.200129	0.506513	0.011546	0.64359	0.000691125	-0.247778	0.24306	-0.643993	0.000684069	0.174431	0.414962	0.220492	0.300512	0.632746	0.000906342	0.0232408	0.914161	0.0673995	0.754343	0.209839	0.32505
ENSSSCG00000014235	5486	2	protein_coding	131097462	131120775	+	SNCAIP	ensembl	protein_coding	black	7	0.271028	0.200187	0.28342	0.179577	0.5175	0.00960025	-0.276018	0.191703	-0.341398	0.102532	0.326322	0.119647	-0.0989071	0.645655	0.210049	0.324556	0.158794	0.458619	0.05971	0.781665	0.277544	0.189158
ENSSSCG00000020720	4489	2	protein_coding	52130620	52274846	+	MRVI1	ensembl	protein_coding	black	7	-0.269616	0.202634	-0.510127	0.0108729	-0.61389	0.00141879	0.186491	0.382916	0.367409	0.0773601	-0.59242	0.00228663	0.405883	0.0490781	-0.456515	0.0249361	-0.416565	0.0428771	0.455831	0.0251815	-0.136227	0.525615
ENSSSCG00000025389	13603	3	protein_coding	107665441	107678558	+	novel gene	ensembl	protein_coding	black	7	0.268264	0.204996	0.0187946	0.930539	0.502433	0.0123467	-0.195569	0.359756	-0.187508	0.380282	0.386988	0.0617364	-0.23807	0.262612	0.211861	0.320303	-0.293255	0.164299	-0.0687193	0.749681	0.319227	0.128384
ENSSSCG00000006864	16151	4	protein_coding	129251464	129493133	-	CDC14A	ensembl	protein_coding	black	7	0.268228	0.205058	0.426155	0.0378502	0.626175	0.00106298	-0.537296	0.00677898	-0.370973	0.0743142	0.437065	0.032711	-0.504025	0.0120289	0.470297	0.0203863	-0.0840704	0.696119	-0.45846	0.0242485	0.500526	0.0127361
ENSSSCG00000017260	21337	12	protein_coding	12181684	12218356	+	WIPI1	ensembl	protein_coding	black	7	0.267953	0.20554	0.560227	0.00441099	0.716616	8.17006e-05	-0.511122	0.0106935	-0.620684	0.0012112	0.340549	0.103444	-0.100943	0.638841	0.803915	2.22028e-06	0.0615596	0.775069	-0.351042	0.0925773	0.382392	0.0651642
ENSSSCG00000008392	13488	3	protein_coding	85284284	85374450	+	BCL11A	ensembl	protein_coding	black	7	0.267207	0.206853	0.391917	0.0582153	0.683589	0.000230999	-0.374471	0.0714129	-0.648964	0.000601912	0.237456	0.263882	0.146584	0.494301	0.544112	0.00598467	0.0342014	0.873942	0.10717	0.618176	0.390815	0.058989
ENSSSCG00000024691	23272	JH118898.1	protein_coding	118915	122878	-	DHODH	ensembl	protein_coding	black	7	0.266399	0.208282	0.45764	0.0245367	0.60368	0.00178772	-0.0345029	0.872839	-0.205601	0.33514	0.567754	0.00380512	-0.299532	0.155038	0.618862	0.00126411	0.0700835	0.744871	-0.488403	0.0154561	-0.0999527	0.642151
ENSSSCG00000003048	6455	6	protein_coding	45981953	46078610	-	CXCL17	ensembl_havana	protein_coding	black	7	0.265581	0.209737	0.481545	0.0171939	0.730879	4.98501e-05	-0.435317	0.0334945	-0.518884	0.00937557	0.48529	0.0162262	-0.261439	0.217198	0.545733	0.00580762	0.119904	0.576797	-0.256571	0.226193	0.371781	0.0736361
ENSSSCG00000016938	19703	16	protein_coding	44242304	44284836	+	novel gene	ensembl	protein_coding	black	7	0.264803	0.211124	0.201612	0.344803	0.40854	0.0474739	-0.285287	0.176604	-0.265877	0.209209	0.292196	0.1659	-0.10421	0.627964	0.184083	0.389199	-0.154859	0.469969	0.0553591	0.797239	0.257008	0.225376
ENSSSCG00000010331	9633	14	protein_coding	88448385	88490746	+	ANXA11	havana	protein_coding	black	7	-0.264103	0.212379	-0.442378	0.0304178	-0.69126	0.000183634	0.167294	0.434598	0.523726	0.00862387	-0.566793	0.00387832	0.384203	0.0637968	-0.404415	0.0499823	-0.325163	0.121044	0.272827	0.197099	-0.404951	0.0496506
ENSSSCG00000025203	23314	GL893735.2	protein_coding	66227	76731	-	KNOP1	ensembl	protein_coding	black	7	-0.257985	0.223555	-0.456802	0.0248336	-0.558037	0.00460179	0.207107	0.331533	0.573306	0.00340466	-0.170456	0.425836	-0.0725213	0.736299	-0.459025	0.0240518	-0.150345	0.483166	-0.0239324	0.911616	-0.343915	0.0998609
ENSSSCG00000013767	4743	2	protein_coding	65391516	65401029	+	PALM3	ensembl	protein_coding	black	7	-0.257881	0.223749	-0.453191	0.0261472	-0.543019	0.00610649	0.456396	0.0249785	0.348572	0.095055	-0.347735	0.0959063	0.154952	0.469699	-0.540135	0.00643802	0.123709	0.564673	0.282341	0.18131	-0.244417	0.249717
ENSSSCG00000013623	4910	2	protein_coding	70385629	70398853	-	RAB3D	ensembl	protein_coding	black	7	0.257768	0.223959	0.360609	0.0834339	0.59717	0.00206339	-0.415721	0.0433436	-0.240962	0.256685	0.519831	0.00922444	-0.510114	0.0108754	0.593548	0.00223184	-0.181856	0.395062	-0.621915	0.0011765	0.259266	0.221183
ENSSSCG00000028522	21548	12	protein_coding	21842637	21846419	-	KRT10	ensembl	protein_coding	black	7	0.250163	0.238406	0.450553	0.0271418	0.472756	0.0196503	-0.0049698	0.981613	-0.100629	0.639889	0.609822	0.0015571	-0.283674	0.17917	0.455264	0.0253866	0.304087	0.148553	-0.403681	0.0504394	-0.124869	0.560999
ENSSSCG00000004280	343	1	protein_coding	58326935	58584805	+	RIMS1	ensembl	protein_coding	black	7	0.249593	0.239513	0.481975	0.0170805	0.780787	6.73873e-06	-0.392429	0.0578588	-0.608984	0.001587	0.497109	0.0134595	-0.125514	0.558963	0.505324	0.0117747	0.300597	0.153505	-0.0754664	0.725984	0.387534	0.0613385
ENSSSCG00000014580	10183	9	protein_coding	1444670	1489589	+	RIC3	ensembl	protein_coding	black	7	0.248952	0.240761	0.360525	0.0835111	0.447436	0.0283559	-0.494306	0.0140778	-0.257487	0.224482	0.0358396	0.867954	-0.122204	0.569454	0.551632	0.0052001	-0.24022	0.258197	-0.384799	0.063351	0.211322	0.321563
ENSSSCG00000016243	8607	15	protein_coding	142019659	142047248	-	RHBDD1	ensembl	protein_coding	black	7	0.248565	0.241518	0.436697	0.0328748	0.602061	0.00185314	-0.392911	0.0575247	-0.469962	0.0204884	0.4215	0.0402288	-0.25007	0.238586	0.453425	0.0260604	0.0435361	0.839923	-0.280165	0.184843	0.301875	0.151678
ENSSSCG00000011035	20286	10	protein_coding	48598908	48619719	-	novel gene	ensembl	protein_coding	black	7	0.2459	0.246764	-0.00848954	0.968595	0.331085	0.11403	-0.0922831	0.668014	-0.293757	0.163545	0.306336	0.145424	0.143006	0.505013	0.131376	0.540596	0.112145	0.601868	0.272669	0.19737	0.172473	0.4203
ENSSSCG00000009390	19215	11	protein_coding	18186983	18208062	+	SPRYD7	ensembl	protein_coding	black	7	-0.244923	0.248707	-0.395603	0.0556857	-0.413833	0.0444008	0.24185	0.254882	0.35732	0.0864968	-0.383596	0.0642529	0.135155	0.528907	-0.420861	0.0405642	-0.212113	0.319714	0.209645	0.325508	-0.173317	0.417995
ENSSSCG00000009877	9130	14	protein_coding	41131875	41139225	-	IQCD	ensembl	protein_coding	black	7	0.241924	0.254732	0.23937	0.259936	0.390241	0.0593951	-0.293078	0.164566	-0.189718	0.374588	0.336137	0.108285	-0.237635	0.26351	0.396588	0.0550241	-0.350978	0.0926414	-0.287257	0.173504	0.134815	0.529955
ENSSSCG00000009476	19337	11	protein_coding	54470191	54475028	-	novel gene	ensembl	protein_coding	black	7	0.241582	0.255426	0.513734	0.010234	0.661298	0.000433886	-0.511907	0.0105536	-0.402542	0.0511547	0.37813	0.0684725	-0.428133	0.0368739	0.634487	0.000868327	-0.00730292	0.972983	-0.533043	0.00731778	0.3998	0.0529092
ENSSSCG00000027770	15857	4	protein_coding	106451983	106460637	+	TDRKH	ensembl	protein_coding	black	7	-0.241555	0.255481	-0.394775	0.0562462	-0.506785	0.0114942	0.342842	0.100993	0.548415	0.00552443	-0.304877	0.147448	0.0813425	0.705542	-0.493282	0.0143093	-0.127854	0.551597	0.225172	0.290108	-0.234636	0.269762
ENSSSCG00000008289	13370	3	protein_coding	72058339	72067101	+	MTHFD2	ensembl	protein_coding	black	7	0.239758	0.259141	0.41625	0.0430505	0.837468	3.32776e-07	-0.542621	0.00615132	-0.614428	0.0014013	0.584826	0.00268621	-0.33644	0.107948	0.600012	0.00193889	0.0687277	0.749651	-0.267299	0.206692	0.583632	0.00275409
ENSSSCG00000028882	18555	5	protein_coding	47401725	47421548	-	novel gene	ensembl	protein_coding	black	7	0.239579	0.259508	0.402723	0.0510403	0.534602	0.00711632	-0.406103	0.0489437	-0.575878	0.00323156	0.0635619	0.767945	-0.0548682	0.799001	0.465049	0.022032	0.0377512	0.860976	-0.11358	0.597194	0.404457	0.0499561
ENSSSCG00000013084	4053	2	protein_coding	9661970	9668410	-	TMEM216	ensembl	protein_coding	black	7	0.238332	0.26207	0.302786	0.150385	0.509573	0.0109741	-0.180985	0.397367	-0.270788	0.200603	0.499753	0.012897	-0.0366908	0.864846	0.429649	0.0361396	0.111579	0.603713	-0.0737323	0.732053	0.0439057	0.838581
ENSSSCG00000015965	8245	15	protein_coding	89587688	89695502	-	GPR155	ensembl	protein_coding	black	7	0.233281	0.272619	0.242942	0.252677	0.411294	0.045855	-0.0951219	0.658396	-0.0932804	0.664629	0.429732	0.0360996	-0.172971	0.418939	0.213107	0.317397	0.18631	0.383388	-0.0675447	0.753829	0.0900655	0.675562
ENSSSCG00000027114	7675	6	protein_coding	146867375	146914405	-	PODN	ensembl	protein_coding	black	7	-0.232937	0.273346	-0.523233	0.0086981	-0.652684	0.000546163	0.195118	0.360888	0.512177	0.0105058	-0.350576	0.0930416	0.0789731	0.713762	-0.591457	0.00233432	-0.118301	0.581939	0.194942	0.361329	-0.162113	0.449158
ENSSSCG00000006159	15358	4	protein_coding	62079660	62084032	+	HEY1	ensembl	protein_coding	black	7	-0.232288	0.274723	-0.34057	0.103422	-0.440339	0.031282	0.250012	0.238699	0.16618	0.437706	-0.370515	0.0746998	0.182103	0.394409	-0.449756	0.0274483	-0.163771	0.444471	0.252315	0.234257	-0.153087	0.475129
ENSSSCG00000023639	16602	7	protein_coding	26944255	26947761	-	NRM	ensembl_havana	protein_coding	black	7	-0.229261	0.281202	-0.155752	0.467382	-0.438397	0.0321234	0.191824	0.36921	0.150616	0.482369	-0.375104	0.0708977	0.28477	0.177424	-0.235924	0.267065	0.298278	0.156858	0.215365	0.312176	-0.194276	0.363005
ENSSSCG00000023336	8462	15	protein_coding	122362816	122375805	+	METTL21A	ensembl	protein_coding	black	7	0.229139	0.281466	0.285892	0.175648	0.475302	0.0189111	-0.157978	0.460962	-0.316993	0.131229	0.521558	0.00895405	-0.197558	0.354795	0.421257	0.0403559	0.0410704	0.848885	-0.202911	0.341638	0.148377	0.488977
ENSSSCG00000012771	14933	X	protein_coding	142008589	142017917	+	SLC6A8	ensembl	protein_coding	black	7	0.228645	0.282532	0.497782	0.0133145	0.831671	4.75527e-07	-0.246211	0.246149	-0.707513	0.000110318	0.499933	0.0128593	-0.0442037	0.8375	0.695536	0.000161099	0.19771	0.354415	-0.0919341	0.6692	0.358483	0.0854047
ENSSSCG00000027334	3885	2	protein_coding	5408048	5411734	+	novel gene	ensembl	protein_coding	black	7	0.227548	0.284913	0.31329	0.136043	0.375435	0.0706293	-0.124921	0.560835	-0.251042	0.236705	0.50122	0.0125934	-0.0878389	0.683171	0.329324	0.116084	0.261542	0.217011	-0.0488434	0.820701	0.0157094	0.941921
ENSSSCG00000016401	8788	15	protein_coding	157512036	157570407	-	KIF1A	ensembl	protein_coding	black	7	0.227083	0.285924	0.431001	0.0354942	0.760376	1.61757e-05	-0.422641	0.0396348	-0.617516	0.00130448	0.329268	0.116149	0.157962	0.461008	0.73847	3.78433e-05	0.0362279	0.866536	0.00619703	0.977073	0.306929	0.144605
ENSSSCG00000026418	25011	GL896288.1	protein_coding	1923	7047	+	CTSD	ensembl	protein_coding	black	7	-0.226334	0.287559	-0.237794	0.263181	-0.624246	0.00111318	0.316899	0.13135	0.277261	0.189629	-0.577182	0.00314666	0.40297	0.0508848	-0.329156	0.116281	-0.0690733	0.748432	0.200372	0.34784	-0.460092	0.0236837
ENSSSCG00000003690	7411	6	protein_coding	96171011	96230469	+	DLGAP1	ensembl	protein_coding	black	7	-0.225386	0.289636	-0.331482	0.11357	-0.556971	0.00469712	0.151989	0.478338	0.213108	0.317394	-0.622833	0.00115119	0.515669	0.00990419	-0.523545	0.00865102	-0.104076	0.628409	0.590423	0.00238646	-0.117732	0.583769
ENSSSCG00000013318	4352	2	protein_coding	31201367	31214635	-	RCN1	ensembl	protein_coding	black	7	0.224626	0.291309	0.392783	0.0576134	0.796116	3.27926e-06	-0.376324	0.0699121	-0.670627	0.000335395	0.488475	0.0154386	0.0309485	0.885851	0.509108	0.0110593	0.113874	0.59624	0.163861	0.444216	0.488646	0.0153972
ENSSSCG00000030183	21400	12	protein_coding	17854253	17875764	+	novel gene	ensembl	protein_coding	black	7	0.224081	0.292514	0.491567	0.0147041	0.513471	0.0102794	-0.0635528	0.767978	-0.0701562	0.744615	0.640769	0.000742358	-0.555354	0.00484491	0.459834	0.0237721	0.280261	0.184686	-0.598737	0.00199392	-0.0188221	0.930438
ENSSSCG00000015663	11073	9	protein_coding	74195616	74207951	+	novel gene	ensembl	protein_coding	black	7	0.224076	0.292525	0.330015	0.115274	0.347112	0.0965425	0.057658	0.789001	-0.392677	0.0576869	0.248958	0.24075	0.0935903	0.663579	0.232694	0.273861	0.29905	0.155736	0.134085	0.532204	0.10251	0.633617
ENSSSCG00000023876	1919	1	protein_coding	299188159	299395838	-	NR6A1	ensembl_havana	protein_coding	black	7	-0.22406	0.292558	-0.294604	0.162277	-0.336085	0.108343	0.1687	0.43069	0.131927	0.538886	-0.291686	0.166674	0.148501	0.48861	-0.327469	0.118276	-0.0338182	0.875344	0.26976	0.202384	0.0712781	0.740667
ENSSSCG00000029503	19472	11	protein_coding	86217112	86223394	-	F7	ensembl	protein_coding	black	7	0.223535	0.293721	0.402	0.0514981	0.692261	0.000178126	-0.431026	0.0354821	-0.454848	0.0255377	0.265061	0.210663	-0.212848	0.317999	0.652921	0.000542758	-0.0608976	0.777428	-0.370835	0.0744298	0.387541	0.0613332
ENSSSCG00000021378	23957	GL893304.1	protein_coding	34564	40079	+	novel gene	ensembl	protein_coding	black	7	-0.223371	0.294084	-0.350384	0.0932331	-0.463517	0.0225321	-0.067718	0.753217	0.463733	0.0224613	-0.206311	0.333436	-0.101069	0.638419	-0.337611	0.10665	-0.118595	0.580993	-0.120979	0.573359	-0.141066	0.510869
ENSSSCG00000012074	3680	13	protein_coding	214758853	214845181	+	BACE2	ensembl	protein_coding	black	7	-0.221801	0.297579	-0.290303	0.168785	-0.35159	0.0920346	0.194538	0.362346	0.287208	0.173581	-0.127676	0.552154	-0.267688	0.206007	-0.295603	0.160791	-0.0994241	0.643922	-0.225636	0.289088	-0.0677512	0.7531
ENSSSCG00000010184	9468	14	protein_coding	64380784	64389549	-	AGT	ensembl_havana	protein_coding	black	7	0.22098	0.299417	0.434513	0.0338602	0.630739	0.000951923	-0.146022	0.495977	-0.568893	0.00371985	0.25676	0.225839	0.152694	0.476276	0.662879	0.000415614	0.122004	0.570091	-0.0415352	0.847194	0.160453	0.453879
ENSSSCG00000011456	2631	13	protein_coding	38984351	39019037	-	CHDH	ensembl	protein_coding	black	7	0.220291	0.300966	0.124302	0.562795	0.361347	0.0827578	-0.0550419	0.798377	-0.178081	0.405112	0.290702	0.168175	-0.0139963	0.948245	0.230301	0.278966	-0.130941	0.541951	0.0401171	0.852354	0.0360977	0.867011
ENSSSCG00000009896	9153	14	protein_coding	42566601	42686064	+	CCDC64	ensembl	protein_coding	black	7	0.219521	0.302701	0.454557	0.0256439	0.602691	0.00182744	-0.298874	0.155992	-0.293167	0.164432	0.30738	0.143986	-0.294372	0.162623	0.653666	0.000532206	0.0140532	0.948036	-0.520686	0.00908977	0.21155	0.32103
ENSSSCG00000004602	722	1	protein_coding	127971309	128052476	-	TEX9	ensembl	protein_coding	black	7	0.219143	0.303555	0.27934	0.186193	0.497532	0.0133681	0.0266943	0.901462	-0.473636	0.0193924	0.318541	0.129253	0.00503275	0.98138	0.39886	0.0535219	0.27372	0.195579	-0.00180894	0.993307	0.136576	0.524542
ENSSSCG00000002747	6046	6	protein_coding	14548985	14612283	+	PMFBP1	ensembl	protein_coding	black	7	-0.217148	0.308088	-0.423266	0.0393128	-0.481159	0.0172963	0.186913	0.381823	0.446598	0.0286893	-0.319533	0.127999	0.148967	0.487231	-0.460478	0.0235515	-0.22874	0.282328	0.204464	0.337877	-0.19037	0.372919
ENSSSCG00000017098	19912	16	protein_coding	80340668	80355095	+	C5orf49	ensembl	protein_coding	black	7	0.215132	0.312711	0.290388	0.168655	0.476152	0.0186694	-0.318853	0.128857	-0.378473	0.0682013	0.234864	0.269285	0.0664308	0.75777	0.415987	0.0431959	0.102455	0.633799	-0.0642918	0.765353	0.160325	0.454242
ENSSSCG00000030603	15123	4	protein_coding	15769901	15816051	+	TATDN1	havana	protein_coding	black	7	0.213829	0.315723	0.290072	0.169141	0.643656	0.000689967	-0.201414	0.345287	-0.277386	0.189422	0.661997	0.00042572	-0.510566	0.0107935	0.381344	0.0659663	0.0965156	0.653694	-0.395038	0.0560676	0.235548	0.267851
ENSSSCG00000009023	12109	8	protein_coding	83617785	83721850	-	DCLK2	ensembl	protein_coding	black	7	0.213276	0.317005	0.433467	0.0343406	0.54652	0.00572328	-0.330737	0.114434	-0.193132	0.365892	0.273298	0.196298	-0.386334	0.0622152	0.645436	0.000659273	-0.0235862	0.912889	-0.643063	0.000700464	0.135382	0.528209
ENSSSCG00000025145	24842	GL896470.2	protein_coding	7205	24257	-	novel gene	ensembl	protein_coding	black	7	-0.212442	0.318946	-0.165586	0.43937	-0.368768	0.0761874	0.2618	0.21654	0.143468	0.503623	-0.270821	0.200545	-0.0747354	0.72854	-0.320211	0.127146	0.144197	0.501436	-0.0318678	0.882483	-0.0183217	0.932283
ENSSSCG00000021493	18411	5	protein_coding	24368786	24374464	+	novel gene	ensembl	protein_coding	black	7	0.210574	0.323319	0.502669	0.0122991	0.635031	0.000856739	-0.130556	0.543148	-0.382187	0.0653211	0.625715	0.00107477	-0.283057	0.180159	0.436017	0.0331789	0.207322	0.331018	-0.192515	0.367455	0.194867	0.361518
ENSSSCG00000007289	20850	17	protein_coding	43582684	43665563	-	TRPC4AP	ensembl	protein_coding	black	7	0.208781	0.327551	0.406276	0.0488384	0.651297	0.000566399	0.025825	0.904656	-0.324841	0.121434	0.576403	0.00319714	-0.0179367	0.933703	0.628008	0.0010171	0.13966	0.515132	-0.138017	0.520136	-0.0510965	0.81257
ENSSSCG00000007340	20904	17	protein_coding	46461942	46492621	-	TTI1	ensembl	protein_coding	black	7	-0.20829	0.328715	-0.261003	0.217995	-0.386744	0.0619145	0.0617356	0.774442	0.452908	0.0262524	-0.233147	0.272902	-0.168171	0.432157	-0.307638	0.143632	-0.113168	0.598536	-0.203521	0.340158	-0.189913	0.374089
ENSSSCG00000020775	5169	2	protein_coding	78769113	78779748	+	novel gene	ensembl	protein_coding	black	7	-0.207631	0.330283	-0.277305	0.189556	-0.491744	0.0146629	0.513408	0.0102904	0.257428	0.224592	-0.371789	0.0736291	0.224733	0.291073	-0.437831	0.0323721	0.220551	0.30038	0.239958	0.258733	-0.236812	0.265217
ENSSSCG00000004215	256	1	protein_coding	39452655	39466770	+	KIAA0408	ensembl	protein_coding	black	7	-0.207457	0.330697	-0.380856	0.0663421	-0.367495	0.0772853	0.365567	0.0789717	0.330309	0.114931	-0.23628	0.266324	0.278769	0.187134	-0.377675	0.0688328	-0.241968	0.254642	0.367983	0.0768635	-0.232441	0.274397
ENSSSCG00000028144	4672	2	protein_coding	61926565	61930266	+	EPHX3	ensembl	protein_coding	black	7	-0.203172	0.341005	-0.353526	0.0901347	-0.5888	0.00247026	0.232566	0.274132	0.377354	0.0690886	-0.472058	0.0198572	0.46045	0.0235609	-0.406013	0.0489989	-0.115937	0.589558	0.393849	0.0568783	-0.446339	0.0287931
ENSSSCG00000010629	9978	14	protein_coding	132403894	132405246	+	ADRA2A	ensembl	protein_coding	black	7	0.202222	0.343316	0.496597	0.0135707	0.69022	0.000189513	-0.262595	0.215098	-0.575569	0.00325192	0.199612	0.349711	0.196277	0.357984	0.723112	6.54791e-05	0.0139254	0.948507	-0.0567724	0.792172	0.123004	0.566911
ENSSSCG00000021065	12936	3	protein_coding	40195727	40199606	+	novel gene	ensembl	protein_coding	black	7	-0.199872	0.349071	0.116404	0.588048	0.30692	0.144619	-0.214764	0.313561	-0.078373	0.715849	0.109625	0.610105	0.0367115	0.864771	0.298857	0.156016	0.0937241	0.663125	-0.0878966	0.682974	0.0259855	0.904066
ENSSSCG00000021534	24984	GL893791.1	protein_coding	9910	12263	-	SLC30A3	ensembl	protein_coding	black	7	-0.199584	0.349781	-0.239293	0.260094	-0.496159	0.0136666	0.125278	0.559709	0.114579	0.593954	-0.574283	0.00333801	0.258626	0.222367	-0.18745	0.380432	-0.158051	0.460753	0.0275215	0.898423	-0.176755	0.408674
ENSSSCG00000022839	7071	6	protein_coding	71470880	71540224	-	IFFO2	ensembl	protein_coding	black	7	-0.197616	0.354649	-0.398483	0.0537687	-0.513252	0.0103174	0.186877	0.381914	0.426653	0.0376029	-0.303093	0.149951	-0.142953	0.505171	-0.502429	0.0123474	-0.346691	0.0969754	-0.0254492	0.906037	-0.130252	0.544094
ENSSSCG00000026995	13610	3	protein_coding	107850439	107860782	-	novel gene	ensembl	protein_coding	black	7	0.196907	0.356413	0.106723	0.61965	0.374561	0.07134	0.00229716	0.9915	-0.120881	0.573673	0.391977	0.0581738	-0.281465	0.182728	0.117771	0.583642	-0.0716866	0.739231	-0.120313	0.575489	0.179218	0.40207
ENSSSCG00000029532	25223	GL895592.1	protein_coding	21	5571	+	novel gene	ensembl	protein_coding	black	7	0.194173	0.363264	0.122203	0.56946	0.43347	0.0343392	-0.211906	0.320198	-0.350472	0.0931449	0.288719	0.171228	0.061146	0.776543	0.177981	0.405381	-0.0385572	0.858037	0.249657	0.239387	0.267564	0.206226
ENSSSCG00000022738	4844	2	protein_coding	68642932	68654387	-	novel gene	ensembl	protein_coding	black	7	-0.193628	0.364639	-0.283784	0.178994	-0.503236	0.0121856	0.324577	0.121754	0.228154	0.283596	-0.388817	0.0604112	0.158117	0.460561	-0.306067	0.145795	0.116501	0.587734	0.0385641	0.858012	-0.267479	0.206375
ENSSSCG00000015949	8224	15	protein_coding	87284185	87377986	-	SLC25A12	ensembl	protein_coding	black	7	-0.192805	0.366721	-0.500329	0.0127771	-0.719663	7.36993e-05	0.540406	0.00640621	0.708424	0.000107104	-0.26446	0.211738	0.0792623	0.712757	-0.64112	0.000735804	0.0500191	0.816455	0.199375	0.350294	-0.507606	0.011339
ENSSSCG00000007482	21075	17	protein_coding	60735916	61243854	+	TSHZ2	ensembl_havana	protein_coding	black	7	0.192119	0.368461	0.418001	0.0420926	0.74231	3.28032e-05	-0.398383	0.0538342	-0.696733	0.000155244	0.257096	0.225212	0.179646	0.400927	0.622303	0.00116577	0.00752722	0.972153	0.145001	0.499026	0.432701	0.0346954
ENSSSCG00000022451	23468	GL895957.1	protein_coding	55604	68811	+	WDR73	ensembl	protein_coding	black	7	0.192093	0.368525	0.189934	0.374036	0.629317	0.000985401	-0.481218	0.0172805	-0.453268	0.0261186	0.345348	0.0983634	-0.0252024	0.906945	0.56577	0.00395752	-0.226716	0.286723	-0.106977	0.618812	0.307986	0.143156
ENSSSCG00000026453	12820	3	protein_coding	26172262	26260371	-	ACSM5	ensembl	protein_coding	black	7	-0.191597	0.369788	-0.404945	0.0496541	-0.454678	0.0255998	0.403985	0.0502496	0.258137	0.223274	-0.230916	0.277649	0.406279	0.0488365	-0.425288	0.0382847	-0.0777423	0.718045	0.501981	0.012438	-0.291703	0.166648
ENSSSCG00000015738	7936	15	protein_coding	36045463	36051320	+	novel gene	ensembl	protein_coding	black	7	-0.190697	0.372082	-0.375603	0.0704933	-0.35895	0.0849681	0.133159	0.535066	0.318687	0.129067	-0.186732	0.382292	0.0595197	0.782345	-0.345464	0.0982428	-0.284602	0.17769	0.117714	0.583827	-0.129417	0.546702
ENSSSCG00000022335	17983	5	protein_coding	4747993	4763979	-	XPNPEP3	ensembl	protein_coding	black	7	-0.190525	0.372523	-0.283313	0.179749	-0.464277	0.0222831	0.253117	0.232723	0.128215	0.550464	-0.418527	0.0418079	0.286796	0.174227	-0.371125	0.0741859	0.126161	0.556921	0.333623	0.111116	-0.0796791	0.71131
ENSSSCG00000002269	17502	7	protein_coding	94846565	94895316	+	MTHFD1	ensembl	protein_coding	black	7	-0.189906	0.374105	-0.240232	0.258172	-0.530109	0.00770998	0.193166	0.365806	0.433585	0.0342859	-0.260269	0.219337	0.0475163	0.825498	-0.42197	0.0399835	0.206308	0.333443	-0.00182083	0.993263	-0.345864	0.0978277
ENSSSCG00000008159	13198	3	protein_coding	54374030	54518149	-	IL1RL1	ensembl	protein_coding	black	7	0.1895	0.375147	0.511537	0.0106194	0.508867	0.0111039	-0.178754	0.40331	-0.285799	0.175795	0.358279	0.0855953	-0.265988	0.209012	0.57976	0.00298446	0.0435303	0.839944	-0.502473	0.0123386	0.0471787	0.82672
ENSSSCG00000008194	13241	3	protein_coding	59388397	59395870	-	ACTR1B	ensembl	protein_coding	black	7	0.189463	0.375242	0.495482	0.0138156	0.694557	0.000166033	-0.219968	0.301692	-0.563333	0.00415179	0.457317	0.0246507	0.114738	0.593438	0.695761	0.000159982	0.0504262	0.814987	-0.0632582	0.769024	0.109021	0.612089
ENSSSCG00000021424	7447	6	protein_coding	100868672	100872444	-	novel gene	ensembl	protein_coding	black	7	-0.188849	0.37682	-0.197015	0.356145	-0.435494	0.0334146	0.296826	0.158984	0.295256	0.161306	-0.29433	0.162687	0.098348	0.647531	-0.411602	0.0456767	0.387094	0.0616588	0.143815	0.502582	-0.187239	0.380976
ENSSSCG00000008957	12014	8	protein_coding	74159970	74162170	+	novel gene	ensembl	protein_coding	black	7	0.188466	0.377806	0.193561	0.364808	0.40024	0.0526249	-0.151464	0.479876	-0.140211	0.513458	0.413148	0.0447893	-0.313827	0.135337	0.105226	0.624599	0.302098	0.151361	-0.158862	0.458425	0.210457	0.323595
ENSSSCG00000010960	20187	10	protein_coding	34734230	34768182	+	SLC28A3	ensembl	protein_coding	black	7	0.186401	0.383151	0.217783	0.306641	0.645204	0.0006632	-0.320728	0.126499	-0.558339	0.00457504	0.388322	0.0607677	-0.115564	0.590764	0.247351	0.243899	0.109233	0.611393	0.088427	0.681159	0.493497	0.0142604
ENSSSCG00000001826	17069	7	protein_coding	58791315	58820798	+	CCDC37	ensembl	protein_coding	black	7	0.186285	0.383452	0.31529	0.133427	0.59595	0.00211886	-0.0864157	0.688051	-0.489374	0.015222	0.457198	0.0246929	-0.0829828	0.699871	0.476786	0.0184909	0.0241174	0.910935	-0.102531	0.633545	0.162601	0.447777
ENSSSCG00000012759	14919	X	protein_coding	141414894	141458759	+	novel gene	ensembl	protein_coding	black	7	-0.18534	0.385914	-0.262602	0.215085	-0.627747	0.00102353	0.149143	0.48671	0.226665	0.286835	-0.651847	0.000558305	0.23613	0.266637	-0.48113	0.017304	0.115499	0.590975	0.166957	0.435537	-0.152621	0.476489
ENSSSCG00000017261	21338	12	protein_coding	12219743	12359072	-	ARSG	ensembl	protein_coding	black	7	0.184013	0.389383	0.383245	0.0645178	0.547786	0.00558976	-0.0955075	0.657094	-0.376325	0.0699118	0.294979	0.161717	0.103189	0.631355	0.481432	0.0172237	0.265465	0.209943	-0.0168532	0.9377	0.033546	0.876339
ENSSSCG00000026140	24399	GL896219.1	protein_coding	23649	28092	-	S100B	ensembl	protein_coding	black	7	0.1835	0.390729	0.121976	0.570181	0.452677	0.0263388	-0.361688	0.0824472	-0.17429	0.415345	0.297841	0.157496	-0.000911792	0.996626	0.340386	0.103621	-0.233616	0.27191	-0.0158986	0.941222	0.141916	0.508297
ENSSSCG00000027687	6973	6	protein_coding	64376599	64395795	+	novel gene	ensembl	protein_coding	black	7	-0.182765	0.392662	-0.571162	0.00355486	-0.608737	0.00159587	0.32784	0.117835	0.339434	0.104652	-0.512667	0.0104196	0.194552	0.362311	-0.597189	0.00206249	-0.369816	0.0752926	0.332677	0.112195	-0.0997801	0.642729
ENSSSCG00000010253	9560	14	protein_coding	78486911	78521299	-	HK1	ensembl	protein_coding	black	7	-0.181349	0.396404	-0.22853	0.282783	-0.464753	0.022128	0.207242	0.33121	0.478696	0.0179609	-0.218603	0.304777	-0.198385	0.352743	-0.223228	0.294402	-0.232487	0.274299	-0.348606	0.0950206	-0.282166	0.181593
ENSSSCG00000027251	16212	4	protein_coding	136913190	136938642	+	CDC7	ensembl	protein_coding	black	7	-0.180711	0.398096	-0.134382	0.531289	-0.382636	0.0649792	0.454754	0.025572	0.124062	0.563553	-0.0890144	0.67915	0.141437	0.509746	-0.407229	0.0482604	0.23946	0.259751	0.304087	0.148553	-0.143757	0.502757
ENSSSCG00000029237	24486	GL894930.2	protein_coding	14774	30579	-	novel gene	ensembl	protein_coding	black	7	-0.180406	0.398904	-0.461536	0.0231925	-0.595079	0.00215923	0.122047	0.569955	0.383961	0.0639781	-0.339029	0.105094	-0.160299	0.454315	-0.610926	0.00151846	-0.176149	0.410309	-0.0176744	0.93467	-0.0259964	0.904026
ENSSSCG00000017154	21195	12	protein_coding	2199581	2250625	-	CARD14	ensembl	protein_coding	black	7	0.176923	0.408223	0.39524	0.0559309	0.586016	0.0026199	-0.196812	0.35665	-0.515875	0.0098696	0.432979	0.0345665	-0.150714	0.482081	0.462401	0.0229021	0.27639	0.191081	-0.171223	0.423725	0.222938	0.295045
ENSSSCG00000027434	4857	2	protein_coding	69063856	69135467	-	novel gene	ensembl	protein_coding	black	7	0.176755	0.408674	0.361692	0.0824428	0.672573	0.000317498	-0.325548	0.120578	-0.590075	0.00240424	0.244118	0.250316	0.0131798	0.951261	0.602255	0.00184522	-0.156912	0.464031	-0.0515394	0.810974	0.357559	0.0862721
ENSSSCG00000015564	11487	9	protein_coding	137621561	137657224	+	TSEN15	ensembl	protein_coding	black	7	0.176287	0.409935	0.248426	0.241789	0.397612	0.0543428	-0.256295	0.226711	-0.344788	0.0989467	0.253629	0.231747	-0.0228949	0.915434	0.413354	0.0446727	-0.105904	0.622356	-0.0566739	0.792524	0.247947	0.242727
ENSSSCG00000000983	19073	5	protein_coding	110908366	110919494	+	IL17REL	ensembl_havana	protein_coding	black	7	0.175573	0.411864	0.274491	0.194273	0.297616	0.157825	-0.236225	0.266438	-0.220612	0.300244	0.0545939	0.799986	0.128396	0.549897	0.280368	0.184511	0.116197	0.588718	0.046169	0.830375	0.156967	0.463873
ENSSSCG00000011712	3011	13	protein_coding	99455568	99459646	-	P2RY14	ensembl	protein_coding	black	7	-0.17187	0.421951	-0.214973	0.313078	-0.483353	0.0167209	0.0791941	0.712994	0.240155	0.258329	-0.254843	0.229444	-0.146846	0.493522	-0.519156	0.00933198	0.0726794	0.735745	0.0529003	0.806074	0.0365359	0.865411
ENSSSCG00000025218	6050	6	protein_coding	14649337	14654735	-	TXNL4B	ensembl	protein_coding	black	7	0.171652	0.422548	0.451982	0.0265995	0.720705	7.1127e-05	-0.514937	0.0100278	-0.551449	0.00521811	0.334481	0.110143	-0.160947	0.45247	0.655266	0.000510135	0.079629	0.711484	-0.261955	0.216259	0.404183	0.0501263
ENSSSCG00000016182	8519	15	protein_coding	133249206	133268676	+	RUFY4	ensembl	protein_coding	black	7	0.170029	0.427015	0.213536	0.3164	0.6356	0.000844762	-0.16383	0.444305	-0.274908	0.193569	0.524046	0.00857597	-0.197802	0.354189	0.385505	0.0628273	0.152707	0.476238	-0.144926	0.499251	0.179592	0.401071
ENSSSCG00000011280	2384	13	protein_coding	28704207	28740380	+	VPAC1	ensembl	protein_coding	black	7	-0.16884	0.430302	-0.304602	0.147832	-0.374281	0.0715685	0.426076	0.0378896	0.130055	0.544711	-0.32183	0.125127	0.383028	0.0646814	-0.285549	0.176189	-0.192803	0.366724	0.405718	0.0491791	-0.244258	0.250035
ENSSSCG00000001698	16927	7	protein_coding	44993274	45008443	+	CAPN11	ensembl	protein_coding	black	7	0.166875	0.435764	0.155795	0.467256	0.668649	0.000354471	-0.237222	0.264365	-0.513521	0.0102709	0.415508	0.0434614	0.017106	0.936767	0.357185	0.0866245	0.0352258	0.870197	0.1642	0.443262	0.389734	0.0597551
ENSSSCG00000004422	503	1	protein_coding	87674779	87686903	+	WISP3	ensembl	protein_coding	black	7	0.165904	0.438479	0.579071	0.00302712	0.557583	0.00464216	-0.188008	0.378989	-0.316544	0.131806	0.379432	0.0674488	-0.279118	0.186558	0.550921	0.00527039	0.392228	0.0579986	-0.432529	0.0347754	0.12898	0.54807
ENSSSCG00000007493	21095	17	protein_coding	64066367	64085385	-	AURKA	ensembl_havana	protein_coding	black	7	-0.16521	0.440423	-0.232973	0.273269	-0.388777	0.0604396	0.475803	0.0187685	0.253101	0.232754	-0.126389	0.556203	0.241435	0.255722	-0.392527	0.057791	0.233635	0.271871	0.319248	0.128358	-0.34032	0.103691
ENSSSCG00000024308	9938	14	protein_coding	123606436	123618566	+	novel gene	ensembl	protein_coding	black	7	0.164858	0.441411	0.0792451	0.712817	0.413346	0.0446771	-0.294002	0.163177	-0.40441	0.0499854	0.300977	0.15296	-0.00699085	0.974137	0.235451	0.268054	0.172018	0.421545	0.0433901	0.840453	0.287552	0.173042
ENSSSCG00000023627	7839	15	protein_coding	2011780	2128138	-	LYPD6	ensembl	protein_coding	black	7	-0.160509	0.453718	-0.431231	0.0353851	-0.507562	0.0113472	0.39284	0.0575739	0.490688	0.01491	-0.0466317	0.8287	-0.0751907	0.726948	-0.58045	0.00294225	0.013391	0.950481	0.166282	0.437421	-0.241105	0.256393
ENSSSCG00000015819	8039	15	protein_coding	55408593	55417521	+	PPAPDC1B	ensembl	protein_coding	black	7	0.159187	0.457493	0.411531	0.0457177	0.681912	0.00024267	-0.0412242	0.848325	-0.478943	0.0178933	0.523193	0.00870416	-0.0509818	0.812983	0.615558	0.00136519	0.139628	0.515229	-0.121558	0.571513	0.124156	0.563258
ENSSSCG00000023503	2620	13	protein_coding	38361372	38389899	+	PRKCD	ensembl	protein_coding	black	7	-0.157404	0.462614	-0.146951	0.493208	-0.471872	0.0199126	0.38741	0.0614287	0.41364	0.0445103	-0.0983941	0.647376	-0.385268	0.0630023	-0.324131	0.122297	0.0733761	0.733301	-0.394301	0.0565694	-0.248714	0.241226
ENSSSCG00000006243	15457	4	protein_coding	82448788	82449354	+	PENK	ensembl	protein_coding	black	7	-0.153679	0.4734	-0.419784	0.0411343	-0.46069	0.0234793	0.373244	0.0724204	0.269408	0.202995	-0.366575	0.0780864	0.397915	0.0541427	-0.391829	0.0582769	-0.146062	0.495856	0.406596	0.0486437	-0.322566	0.124217
ENSSSCG00000024975	20110	10	protein_coding	27281168	27426340	+	NR5A2	ensembl	protein_coding	black	7	0.153624	0.473561	0.17534	0.412496	0.468347	0.0209859	0.0475486	0.825382	-0.303315	0.149638	0.397928	0.0541344	0.0872645	0.685139	0.206444	0.333118	0.178897	0.402927	0.187355	0.380676	0.0368778	0.864163
ENSSSCG00000026851	25106	JH118750.1	protein_coding	1264	10086	-	novel gene	ensembl	protein_coding	black	7	-0.150634	0.482316	-0.280661	0.184033	-0.46944	0.0206483	0.0950077	0.658782	0.280396	0.184465	-0.376694	0.0696156	0.292454	0.165508	-0.314992	0.133814	-0.00243524	0.990989	0.213031	0.317574	-0.270164	0.201682
ENSSSCG00000005361	1648	1	protein_coding	267166211	267167764	+	ALDH1B1	ensembl	protein_coding	black	7	-0.148178	0.489568	-0.459696	0.0238195	-0.496761	0.0135351	0.16997	0.427178	0.247078	0.244437	-0.499326	0.0129865	0.3864	0.0621672	-0.400392	0.052527	-0.264367	0.211904	0.363053	0.0812109	-0.195808	0.359158
ENSSSCG00000008982	12045	8	protein_coding	76177908	76182538	+	FAM47E-STBD1	ensembl	protein_coding	black	7	0.142756	0.505766	0.247467	0.24367	0.692106	0.000178967	-0.283908	0.178796	-0.500446	0.0127528	0.580186	0.00295833	-0.149562	0.485475	0.411087	0.0459751	0.156556	0.465058	-0.0135823	0.949774	0.394676	0.0563138
ENSSSCG00000001598	23120	JH118526.1	protein_coding	131995	139638	+	novel gene	ensembl	protein_coding	black	7	0.141408	0.509833	0.209715	0.325343	0.483157	0.0167718	-0.367006	0.0777109	-0.287663	0.17287	0.225555	0.289265	0.082208	0.702548	0.421147	0.040414	-0.0609708	0.777167	-0.0326867	0.879484	0.206454	0.333092
ENSSSCG00000003369	6936	6	protein_coding	62023915	62033038	-	ICMT	ensembl	protein_coding	black	7	0.141015	0.511022	0.434872	0.0336964	0.659416	0.000456534	-0.602126	0.00185047	-0.470527	0.0203166	0.323567	0.122986	-0.0996021	0.643325	0.710504	0.000100077	-0.0147693	0.945391	-0.311383	0.138571	0.339004	0.105121
ENSSSCG00000014916	24074	GL895392.2	protein_coding	49319	55650	+	novel gene	ensembl	protein_coding	black	7	-0.14077	0.511764	-0.246389	0.245797	-0.382096	0.0653902	0.0940643	0.661973	0.279431	0.186045	-0.152211	0.477689	0.0717901	0.738867	-0.258885	0.221888	-0.144032	0.501931	0.0840624	0.696146	-0.178818	0.403138
ENSSSCG00000022948	6215	6	protein_coding	38108058	38212929	-	SLC7A9	ensembl	protein_coding	black	7	-0.139772	0.514792	-0.304768	0.147601	-0.35971	0.0842632	-0.00273724	0.989872	0.26862	0.204371	-0.175761	0.411356	0.196581	0.357227	-0.33419	0.110473	-0.11959	0.577803	0.297437	0.158087	-0.139108	0.51681
ENSSSCG00000022034	20077	10	protein_coding	20923675	20987122	-	SMYD3	ensembl	protein_coding	black	7	-0.13921	0.5165	-0.230374	0.278808	0.383861	0.0640529	-0.165838	0.438665	-0.0541146	0.801708	0.402663	0.0510784	-0.0239367	0.9116	0.157948	0.461048	-0.282876	0.180449	0.137204	0.522619	0.151099	0.480949
ENSSSCG00000024232	18562	5	protein_coding	48803123	48879213	+	novel gene	ensembl	protein_coding	black	7	-0.137798	0.520804	-0.0891137	0.678811	0.458978	0.0240679	-0.0971945	0.651408	-0.31944	0.128116	0.185739	0.384874	-0.00918211	0.966034	0.295821	0.160468	-0.233339	0.272495	0.0570169	0.791296	0.330822	0.114335
ENSSSCG00000009070	12165	8	protein_coding	102752203	102936054	+	novel gene	ensembl	protein_coding	black	7	-0.137032	0.523147	-0.221959	0.297226	-0.444746	0.0294378	0.446334	0.0287953	0.334932	0.109635	-0.225119	0.290224	0.0663052	0.758214	-0.476481	0.0185766	0.0701386	0.744677	0.253075	0.232804	-0.196369	0.357755
ENSSSCG00000029457	7289	6	protein_coding	83114911	83145823	-	YARS	ensembl	protein_coding	black	7	0.135883	0.52667	0.436853	0.0328051	0.554628	0.00491257	-0.265449	0.209972	-0.118343	0.581804	0.455839	0.0251788	-0.32103	0.126122	0.502769	0.0122789	-0.0588653	0.784683	-0.388914	0.0603414	0.0540633	0.801892
ENSSSCG00000017810	21997	12	protein_coding	49280818	49289207	-	CT120	ensembl	protein_coding	black	7	0.130999	0.541767	0.397198	0.0546173	0.652112	0.000554434	-0.357847	0.0860003	-0.452592	0.0263706	0.438876	0.0319145	0.000500412	0.998148	0.581852	0.00285801	-0.0413182	0.847983	-0.0951655	0.658249	0.172401	0.420495
ENSSSCG00000002723	6014	6	protein_coding	13363477	13385173	-	AARS	ensembl	protein_coding	black	7	0.13067	0.542793	0.388576	0.0605843	0.649788	0.000589168	-0.388372	0.0607315	-0.447	0.0285288	0.383666	0.0642003	-0.0538834	0.802539	0.547988	0.00556878	-0.0205583	0.924039	-0.0898166	0.676411	0.283467	0.179501
ENSSSCG00000012829	14347	X	protein_coding	61532033	61553611	+	novel gene	ensembl	protein_coding	black	7	0.128761	0.548754	0.44738	0.0283781	0.453674	0.0259685	-0.313033	0.136381	-0.359728	0.0842462	0.145013	0.498991	-0.155849	0.467102	0.466317	0.0216251	0.136501	0.524774	-0.266294	0.208469	0.332823	0.112029
ENSSSCG00000013092	4059	2	protein_coding	9791971	9800487	-	PGA	ensembl	protein_coding	black	7	0.128531	0.549473	0.318776	0.128955	0.570293	0.00361729	-0.332783	0.112074	-0.325869	0.120192	0.304926	0.14738	-0.264935	0.210888	0.642575	0.000709203	-0.109629	0.610092	-0.483226	0.0167537	0.224942	0.290614
ENSSSCG00000015394	11238	9	protein_coding	103019596	103204485	+	KIAA1324L	ensembl	protein_coding	black	7	0.126779	0.554975	0.162677	0.447561	0.631047	0.000944807	-0.267972	0.205508	-0.259664	0.220451	0.547622	0.00560695	-0.444998	0.0293354	0.372561	0.0729859	-0.247016	0.244559	-0.310924	0.139184	0.372192	0.0732931
ENSSSCG00000011192	2231	13	protein_coding	2810131	2834802	+	novel gene	ensembl	protein_coding	black	7	-0.1253	0.559636	-0.370435	0.0747678	-0.439088	0.0318222	0.286472	0.174734	0.235975	0.266959	-0.19763	0.354614	0.164375	0.442769	-0.453186	0.026149	-0.0944461	0.660681	0.324694	0.121613	-0.148949	0.487284
ENSSSCG00000002681	5962	6	protein_coding	5061564	5083695	+	HSDL1	ensembl	protein_coding	black	7	-0.125216	0.559902	-0.435259	0.0335208	-0.556604	0.00473037	0.367268	0.077483	0.598167	0.00201896	-0.0899872	0.675829	-0.0929668	0.665693	-0.399007	0.0534254	-0.231614	0.276158	-0.0907534	0.673217	-0.394338	0.0565438
ENSSSCG00000003451	7022	6	protein_coding	67244544	67253156	+	PDPN	ensembl_havana	protein_coding	black	7	-0.124786	0.561261	-0.221376	0.29853	-0.336466	0.107918	0.324231	0.122175	0.259024	0.22163	-0.238119	0.262511	0.292956	0.16475	-0.406102	0.0489445	0.135713	0.527192	0.403732	0.0504074	-0.244708	0.249137
ENSSSCG00000023742	5588	2	protein_coding	144736355	144736552	-	novel gene	ensembl	protein_coding	black	7	0.122971	0.567017	0.277488	0.189251	0.379258	0.0675844	0.130103	0.54456	-0.247355	0.243892	0.380624	0.0665217	-0.201281	0.345614	0.251603	0.235624	0.178337	0.404424	-0.114487	0.594252	0.09212	0.668568
ENSSSCG00000009951	9210	14	protein_coding	45641754	45705292	+	SGSM1	ensembl	protein_coding	black	7	-0.122385	0.568878	-0.23033	0.278902	-0.420308	0.0408562	0.315067	0.133717	0.358316	0.0855606	-0.237247	0.264314	-0.122622	0.568124	-0.206999	0.331791	-0.0516075	0.810728	-0.241318	0.25596	-0.293484	0.163955
ENSSSCG00000011499	2693	13	protein_coding	52650883	52770933	-	LRIG1	ensembl	protein_coding	black	7	-0.122375	0.56891	-0.014894	0.944931	0.443594	0.0299115	-0.158521	0.459402	-0.166353	0.437224	0.14947	0.485744	0.109408	0.610817	0.490431	0.0149706	-0.398176	0.0539705	-0.0680168	0.752162	0.105513	0.62365
ENSSSCG00000003044	6461	6	protein_coding	46075203	46076898	+	LYPD4	ensembl	protein_coding	black	7	0.120434	0.575103	0.420794	0.0405995	0.59897	0.00198378	-0.224079	0.292517	-0.426635	0.0376116	0.356222	0.087538	-0.187888	0.379298	0.610492	0.00153354	-0.0573884	0.789966	-0.361538	0.0825839	0.191167	0.370884
ENSSSCG00000000198	18134	5	protein_coding	15799335	15812420	-	novel gene	ensembl	protein_coding	black	7	0.117949	0.583072	0.298882	0.155979	0.526529	0.00821211	-0.0166261	0.938538	-0.147113	0.492729	0.520864	0.00906195	-0.399808	0.0529039	0.309047	0.141712	0.113783	0.596535	-0.324122	0.122309	0.123617	0.564965
ENSSSCG00000023610	511	1	protein_coding	89851192	89857552	+	MARCKS	ensembl	protein_coding	black	7	0.11673	0.586996	0.264433	0.211787	0.565299	0.00399446	-0.167609	0.433721	-0.432263	0.0348997	0.345882	0.0978095	0.0976033	0.650033	0.279424	0.186055	-0.0623399	0.772291	0.279556	0.18584	0.309985	0.140445
ENSSSCG00000011482	2667	13	protein_coding	44581185	44783481	-	C3orf67	ensembl	protein_coding	black	7	-0.116199	0.588712	-0.197126	0.355867	-0.482026	0.017067	0.548988	0.0054655	0.249523	0.239649	-0.208963	0.32712	0.062388	0.77212	-0.419419	0.0413292	0.222247	0.296583	0.0786226	0.714981	-0.377433	0.0690257
ENSSSCG00000010671	10024	14	protein_coding	139051869	139054986	+	EMX2	ensembl	protein_coding	black	7	0.115799	0.590003	0.346026	0.0976608	0.595103	0.00215815	-0.267852	0.205719	-0.478532	0.018006	0.310163	0.140206	0.0713849	0.740292	0.546094	0.00576883	0.0390274	0.856323	-0.0777033	0.71818	0.155584	0.467869
ENSSSCG00000029574	25048	GL895728.2	protein_coding	1607	8594	-	novel gene	ensembl	protein_coding	black	7	0.115598	0.590654	0.0992297	0.644573	-0.347757	0.0958834	0.208855	0.327376	0.143599	0.503228	-0.0240451	0.911201	-0.0901352	0.675324	-0.295094	0.161547	0.32783	0.117846	-0.0272912	0.899269	-0.210227	0.324135
ENSSSCG00000006403	15638	4	protein_coding	98764964	98772729	+	CRP	ensembl_havana	protein_coding	black	7	-0.114102	0.5955	-0.0626877	0.771053	0.310284	0.140043	-0.254704	0.229707	-0.136903	0.523542	0.0762413	0.723278	0.0660673	0.759057	0.102418	0.633923	-0.108475	0.613883	0.160085	0.454926	0.200501	0.347524
ENSSSCG00000004544	637	1	protein_coding	117675767	117700544	+	novel gene	ensembl	protein_coding	black	7	-0.113996	0.595845	-0.477113	0.0183992	-0.494901	0.0139447	0.202652	0.342269	0.463837	0.0224269	-0.150193	0.483613	0.149594	0.485381	-0.530324	0.00768076	-0.0593344	0.783007	0.29194	0.166288	-0.312384	0.137239
ENSSSCG00000015976	8254	15	protein_coding	91041840	91116915	-	KIAA1715	ensembl	protein_coding	black	7	0.108573	0.613559	0.334078	0.1106	0.591263	0.00234402	-0.206971	0.331857	-0.388948	0.060317	0.410762	0.0461641	-0.342315	0.101553	0.559283	0.00449236	-0.117006	0.586108	-0.408376	0.0475721	0.310542	0.139697
ENSSSCG00000017135	21166	12	protein_coding	331997	334074	-	ZNF750	ensembl	protein_coding	black	7	-0.106275	0.621129	-0.277172	0.189777	-0.396094	0.055355	0.118325	0.581862	0.132601	0.536795	-0.342311	0.101557	0.357311	0.0865052	-0.20574	0.334805	0.117485	0.584564	0.21693	0.308586	-0.236519	0.265826
ENSSSCG00000012481	14527	X	protein_coding	90165031	90174389	-	TSPAN6	ensembl_havana	protein_coding	black	7	0.105838	0.622575	0.225488	0.289412	0.70572	0.000116888	-0.27929	0.186276	-0.333333	0.111446	0.579838	0.00297962	-0.249928	0.238861	0.292543	0.165374	0.114079	0.595575	-0.00570689	0.978886	0.391789	0.0583048
ENSSSCG00000009517	19411	11	protein_coding	75527990	75542044	-	GPR183	ensembl	protein_coding	black	7	-0.101827	0.635892	-0.243437	0.251682	-0.580131	0.00296165	0.386311	0.0622321	0.482514	0.0169391	-0.186271	0.383488	-0.223735	0.293278	-0.557768	0.00462567	0.182921	0.392251	-0.118073	0.582672	-0.28503	0.177012
ENSSSCG00000002530	17777	7	protein_coding	129378236	129389399	+	CINP	ensembl	protein_coding	black	7	0.101153	0.638141	0.23213	0.275059	0.406629	0.0486233	-0.0626573	0.771161	-0.189858	0.37423	0.431336	0.0353356	-0.230069	0.279464	0.35914	0.0847919	0.231006	0.277456	-0.318079	0.129841	0.052306	0.808213
ENSSSCG00000012911	3836	2	protein_coding	3814979	3821634	-	CARNS1	ensembl	protein_coding	black	7	0.0990551	0.645158	0.177386	0.406977	0.514235	0.0101478	-0.240974	0.256659	-0.423842	0.039018	0.160019	0.455117	0.347201	0.0964514	0.479745	0.0176754	-0.179865	0.400344	0.209689	0.325405	0.127312	0.553298
ENSSSCG00000003921	7747	6	protein_coding	153728255	153747266	+	novel gene	ensembl	protein_coding	black	7	-0.098678	0.646423	-0.162502	0.448057	-0.357226	0.0865863	-0.114033	0.595725	0.108003	0.615432	-0.427883	0.0369965	0.177183	0.407522	-0.243277	0.252002	-0.206176	0.333759	0.152209	0.477696	-0.00444505	0.983554
ENSSSCG00000002478	17727	7	protein_coding	122852998	122861287	+	SERPINA12	ensembl	protein_coding	black	7	-0.0977382	0.649579	-0.0457655	0.831837	-0.416743	0.0427792	0.259685	0.220412	0.416266	0.0430419	-0.0404429	0.851168	-0.220707	0.300031	-0.362512	0.0816995	0.0643444	0.765166	-0.148977	0.487203	-0.32178	0.125189
ENSSSCG00000021968	8617	15	protein_coding	142948415	142973548	-	SLC19A3	ensembl	protein_coding	black	7	-0.0916783	0.670069	-0.112209	0.601658	-0.378261	0.0683686	0.203164	0.341023	0.360445	0.0835847	-0.113131	0.598657	-0.31649	0.131875	-0.273583	0.195813	0.125129	0.560176	-0.304928	0.147377	-0.155687	0.467569
ENSSSCG00000021578	24400	GL892794.2	protein_coding	19470	46912	-	novel gene	ensembl	protein_coding	black	7	0.0893561	0.677983	0.00608144	0.977501	-0.474373	0.0191782	0.0692931	0.747657	0.232682	0.273886	-0.217615	0.307024	0.0152093	0.943767	-0.253598	0.231807	0.0322228	0.881183	-0.0895793	0.677221	-0.31543	0.133246
ENSSSCG00000024358	23392	GL892959.1	protein_coding	127891	131499	-	GAS2L2	ensembl	protein_coding	black	7	0.0889845	0.679253	0.110255	0.608042	0.38527	0.0630012	-0.210283	0.324004	-0.316982	0.131243	0.196823	0.356623	-0.0421757	0.844865	0.41901	0.0415481	-0.197697	0.354449	-0.197888	0.353975	0.171751	0.422277
ENSSSCG00000002456	17704	7	protein_coding	120954018	120966278	+	CHGA	ensembl	protein_coding	black	7	-0.0881175	0.682217	-0.235271	0.268431	-0.51914	0.00933462	0.442857	0.0302177	0.212525	0.318753	-0.331955	0.113024	0.151202	0.480646	-0.392439	0.0578519	-0.0929187	0.665856	0.155771	0.467326	-0.294457	0.162496
ENSSSCG00000015818	8040	15	protein_coding	55414565	55455195	-	DDHD2	ensembl	protein_coding	black	7	-0.0881108	0.68224	-0.151051	0.481091	-0.429786	0.0360735	-0.0219475	0.918921	0.261103	0.217812	-0.346822	0.0968405	-0.00469921	0.982614	-0.318667	0.129093	-0.179791	0.400541	0.0346841	0.872177	-0.00522924	0.980653
ENSSSCG00000006174	15379	4	protein_coding	67243406	67423310	+	JPH1	ensembl	protein_coding	black	7	0.0856626	0.690638	0.199588	0.349769	0.403836	0.0503425	-0.205676	0.334959	-0.120359	0.575342	0.393864	0.0568685	-0.357624	0.0862103	0.354201	0.0894789	-0.00239536	0.991137	-0.365515	0.0790169	0.232923	0.273375
ENSSSCG00000014570	10168	9	protein_coding	532154	554467	+	NRIP3	ensembl	protein_coding	black	7	-0.0853638	0.691665	0.0470407	0.827219	0.578603	0.00305636	-0.122383	0.568887	-0.248428	0.241785	0.408415	0.0475487	0.00965062	0.964302	0.423052	0.0394229	-0.125416	0.559272	0.0256733	0.905214	0.155327	0.468613
ENSSSCG00000005184	1444	1	protein_coding	231027870	231060757	-	SNAPC3	ensembl	protein_coding	black	7	0.0838795	0.696777	0.108195	0.614803	0.441102	0.0309563	-0.0641014	0.766029	-0.181334	0.396443	0.426042	0.037907	0.118857	0.580153	0.318278	0.129587	-0.0265115	0.902133	0.102859	0.632455	-0.0299473	0.889521
ENSSSCG00000015924	8200	15	protein_coding	84459825	84474873	-	SPC25	ensembl	protein_coding	black	7	-0.0820834	0.702979	-0.358468	0.0854181	-0.437704	0.0324281	0.207925	0.329584	0.189564	0.374983	-0.351919	0.0917091	0.134219	0.531792	-0.480112	0.0175764	0.0885973	0.680576	0.216946	0.308551	-0.0752784	0.726641
ENSSSCG00000029746	22988	GL894027.2	protein_coding	69974	72341	+	KDELC1	ensembl	protein_coding	black	7	0.0817343	0.704186	0.273418	0.196093	0.551339	0.00522893	-0.238667	0.26138	-0.510814	0.0107488	0.182913	0.392274	0.112616	0.600333	0.447625	0.028281	0.170653	0.425294	0.10782	0.616038	0.369743	0.0753547
ENSSSCG00000013514	5034	2	protein_coding	74792835	74794961	+	LRG1	ensembl	protein_coding	black	7	0.0811418	0.706238	0.209512	0.325821	0.383121	0.0646113	-0.256306	0.22669	-0.31494	0.133882	-0.0709447	0.741839	0.0362109	0.866598	0.418479	0.0418343	-0.103689	0.629694	-0.132363	0.537533	0.236925	0.264983
ENSSSCG00000004270	326	1	protein_coding	55298662	55774196	+	BAI3	ensembl	protein_coding	black	7	0.0786432	0.714909	0.229162	0.281416	0.521406	0.00897754	-0.181864	0.395041	-0.282126	0.181658	0.366305	0.0783226	-0.131589	0.539935	0.409226	0.0470669	-0.0507473	0.813829	-0.158123	0.460544	0.161072	0.452115
ENSSSCG00000025543	12213	8	protein_coding	112120800	112125861	+	FABP2	ensembl_havana	protein_coding	black	7	0.0774311	0.719129	-0.188049	0.378882	-0.354548	0.0891436	-0.0271543	0.899772	0.27037	0.201325	-0.287566	0.173021	0.203193	0.340953	-0.345365	0.0983454	-0.118606	0.580959	0.287273	0.173478	-0.107177	0.618155
ENSSSCG00000007244	20798	17	protein_coding	40755292	40884637	+	POFUT1	ensembl	protein_coding	black	7	-0.0767359	0.721552	0.0560849	0.794636	0.39473	0.0562769	-0.185917	0.38441	-0.351158	0.092462	0.131783	0.539332	0.449931	0.0273806	0.380378	0.0667123	-0.152405	0.47712	0.428606	0.0366437	0.143822	0.502559
ENSSSCG00000024542	19421	11	protein_coding	76179969	76202883	+	novel gene	ensembl	protein_coding	black	7	0.0754595	0.726008	0.167064	0.435239	0.501309	0.0125751	-0.386066	0.0624124	-0.348246	0.0953864	0.328222	0.117383	-0.112844	0.599589	0.301482	0.152238	0.0862352	0.688671	-0.0716981	0.739191	0.379074	0.0677289
ENSSSCG00000008959	12017	8	protein_coding	74206843	74311988	+	CXCL2	ensembl_havana	protein_coding	black	7	0.0747337	0.728546	0.173807	0.416658	0.335108	0.109437	0.0180768	0.933186	-0.121556	0.57152	0.177537	0.406571	0.0249753	0.90778	0.349017	0.0946056	-0.117878	0.583298	-0.104924	0.625599	0.0307294	0.886654
ENSSSCG00000015340	11153	9	protein_coding	84879390	84898643	-	ASNS	ensembl	protein_coding	black	7	-0.0683606	0.750947	0.160142	0.454765	0.446816	0.0286022	-0.223873	0.292972	-0.304374	0.148151	0.307601	0.143684	-0.101579	0.636718	0.191744	0.369414	0.0762962	0.723086	0.0823466	0.702069	0.323979	0.122482
ENSSSCG00000013116	4091	2	protein_coding	11135823	11136343	-	TCN1	havana	protein_coding	black	7	0.0671594	0.755192	0.0931203	0.665172	0.498707	0.0131171	-0.317412	0.130692	-0.201849	0.344224	0.355033	0.0886759	-0.311232	0.138772	0.141049	0.51092	-0.0719463	0.738318	-0.0881444	0.682126	0.371115	0.0741941
ENSSSCG00000011894	3370	13	protein_coding	149932130	149951356	+	POPDC2	ensembl	protein_coding	black	7	-0.0667067	0.756793	0.192202	0.36825	0.332569	0.112319	-0.179029	0.402574	-0.23906	0.260572	0.240601	0.25742	0.0665649	0.757295	0.309699	0.140831	-0.0680328	0.752105	0.00565083	0.979093	0.0192541	0.928845
ENSSSCG00000030143	13079	3	protein_coding	43250505	43259402	+	OGN	ensembl	protein_coding	black	7	0.0631871	0.769277	0.0855908	0.690885	0.381942	0.0655077	0.156063	0.466482	-0.299976	0.154398	0.311069	0.13899	0.145687	0.496978	0.137119	0.522882	0.172355	0.420622	0.265374	0.210104	0.125489	0.559042
ENSSSCG00000005597	1927	1	protein_coding	299482379	299531352	-	novel gene	ensembl	protein_coding	black	7	0.0626294	0.771261	0.19571	0.359403	0.500669	0.0127066	-0.275035	0.193355	-0.296409	0.159599	0.364986	0.0794845	-0.234729	0.269568	0.296461	0.159522	0.0847298	0.693847	-0.177161	0.407582	0.334642	0.109962
ENSSSCG00000025523	24305	GL893359.2	protein_coding	3407	28692	-	COL2A1	ensembl	protein_coding	black	7	0.0611893	0.776388	-0.245157	0.248242	-0.386304	0.0622375	-0.0846055	0.694275	0.328977	0.116492	-0.274832	0.193698	0.0191746	0.929138	-0.232018	0.275297	-0.212615	0.318542	-0.0379939	0.860091	-0.166463	0.436914
ENSSSCG00000007150	20694	17	protein_coding	36263349	36263885	+	CENPB	ensembl	protein_coding	black	7	-0.0599718	0.780731	-0.234216	0.270646	-0.388279	0.0607986	0.1001	0.641658	0.348034	0.0956012	-0.0854387	0.691408	-0.254149	0.23076	-0.238224	0.262293	-0.0365365	0.865409	-0.28012	0.184916	-0.212754	0.318219
ENSSSCG00000006092	15286	4	protein_coding	44707161	44728142	-	C8orf37	ensembl	protein_coding	black	7	-0.0593416	0.782981	-0.169258	0.429144	-0.361434	0.0826783	0.0586994	0.785276	0.193371	0.365288	-0.241385	0.255824	0.19484	0.361586	-0.414931	0.0437834	0.018889	0.930191	0.361679	0.0824552	-0.0900789	0.675516
ENSSSCG00000029465	19081	11	protein_coding	308713	344315	-	novel gene	ensembl	protein_coding	black	7	0.0584021	0.786339	0.232008	0.275318	0.461332	0.0232614	-0.0236385	0.912697	-0.329343	0.116061	0.336759	0.107592	-0.208982	0.327076	0.276975	0.190105	0.162949	0.446792	-0.115066	0.592376	0.246725	0.245133
ENSSSCG00000004754	898	1	protein_coding	145522853	145525603	-	CHAC1	ensembl	protein_coding	black	7	-0.0575629	0.789341	0.234707	0.269614	0.432049	0.035	-0.332711	0.112157	-0.373206	0.0724522	0.0725177	0.736312	0.271495	0.199382	0.387058	0.0616853	0.0266339	0.901684	0.173462	0.417599	0.140352	0.51303
ENSSSCG00000016213	8550	15	protein_coding	134233624	134318259	-	GLB1L	ensembl	protein_coding	black	7	-0.0562648	0.793991	0.2262	0.287852	0.433717	0.034225	0.0333101	0.877203	-0.298173	0.157011	0.397954	0.0541172	0.0461137	0.830575	0.341573	0.102345	0.15735	0.462768	0.109947	0.609052	0.0870602	0.68584
ENSSSCG00000028542	4014	2	protein_coding	8380470	8391746	+	novel gene	ensembl	protein_coding	black	7	0.0533962	0.80429	-0.271211	0.199872	-0.414079	0.0442621	-0.139816	0.514658	0.154033	0.47237	-0.417828	0.0421866	-0.0841933	0.695695	-0.33436	0.110281	-0.0852943	0.691905	-0.0507234	0.813915	0.17869	0.40348
ENSSSCG00000026966	12844	3	protein_coding	29677833	29680570	+	novel gene	ensembl	protein_coding	black	7	0.0516377	0.81062	0.274202	0.194761	0.333315	0.111467	-0.0506459	0.814194	-0.170232	0.426455	0.337822	0.106417	-0.0827018	0.700841	0.278255	0.187982	0.207838	0.329791	-0.12747	0.552803	0.0276608	0.897912
ENSSSCG00000023807	20240	10	protein_coding	38194852	38240593	-	ACO1	ensembl	protein_coding	black	7	0.0485518	0.821754	0.0634405	0.768377	0.501958	0.0124428	-0.00218498	0.991915	-0.225283	0.289862	0.404756	0.0497712	-0.159666	0.456123	0.195617	0.359637	-0.144724	0.499857	0.0669273	0.756013	0.259563	0.220637
ENSSSCG00000016677	22684	18	protein_coding	46675442	46768425	-	GARS	ensembl	protein_coding	black	7	-0.0476484	0.825021	0.161469	0.450985	0.504016	0.0120307	-0.125689	0.55841	-0.336868	0.107472	0.335317	0.109203	-0.0440319	0.838123	0.261598	0.216908	0.0406224	0.850515	0.097486	0.650427	0.282041	0.181795
ENSSSCG00000008635	13812	3	protein_coding	134629253	134722996	+	NOL10	ensembl	protein_coding	black	7	-0.0465437	0.829018	-0.107757	0.616244	-0.294259	0.162792	0.15043	0.482915	0.206282	0.333506	-0.0458858	0.831401	-0.201446	0.345208	-0.290908	0.16786	0.0848604	0.693397	-0.107201	0.618074	-0.0993396	0.644205
ENSSSCG00000000368	18336	5	protein_coding	22759690	22765948	-	MMP19	ensembl	protein_coding	black	7	0.0403818	0.85139	0.100915	0.638936	0.540476	0.00639806	-0.00828084	0.969367	-0.427273	0.0372962	0.341325	0.10261	0.169945	0.427246	0.178593	0.403739	0.152246	0.477586	0.361362	0.0827437	0.229425	0.28085
ENSSSCG00000014876	10496	9	protein_coding	12345556	12430927	+	MYO7A	ensembl	protein_coding	black	7	-0.0395698	0.854347	-0.158485	0.459506	-0.386842	0.0618432	0.174222	0.415528	0.08364	0.697603	-0.411436	0.0457727	0.427917	0.0369799	-0.272779	0.197183	-0.131951	0.538809	0.401	0.0521357	-0.214165	0.314945
ENSSSCG00000004254	302	1	protein_coding	49645872	49695083	-	DCBLD1	ensembl	protein_coding	black	7	0.0376112	0.861487	-0.271657	0.199104	-0.335887	0.108564	0.0996485	0.64317	0.3293	0.116112	0.020164	0.925491	-0.144185	0.501472	-0.332773	0.112086	-0.0743121	0.730022	-0.059252	0.783301	-0.135394	0.528171
ENSSSCG00000007208	20759	17	protein_coding	39529696	39602957	-	TRIB3	ensembl	protein_coding	black	7	0.0342273	0.873847	0.262562	0.215157	0.527033	0.00813976	-0.398493	0.0537621	-0.473838	0.0193333	0.258692	0.222245	0.00549648	0.979664	0.424423	0.0387218	0.0611763	0.776435	-0.0358635	0.867867	0.319595	0.12792
ENSSSCG00000004835	1007	1	protein_coding	158314803	158317091	+	MAGEL2	ensembl	protein_coding	black	7	-0.0336652	0.875903	0.033607	0.876116	0.438481	0.0320867	0.0695893	0.746613	-0.507213	0.011413	0.209181	0.326604	0.346412	0.0972623	0.24903	0.240609	0.208852	0.327383	0.428778	0.0365599	0.209111	0.326771
ENSSSCG00000007568	12471	3	protein_coding	2124746	2162600	+	IQCE	ensembl	protein_coding	black	7	0.0332041	0.87759	0.318847	0.128865	0.521897	0.00890181	0.165763	0.438873	-0.294218	0.162853	0.391592	0.0584427	0.0210686	0.922158	0.530471	0.00766076	0.0238498	0.91192	-0.143997	0.502036	-0.109826	0.609446
ENSSSCG00000028559	8817	14	protein_coding	4379299	4389659	-	novel gene	ensembl	protein_coding	black	7	-0.0330155	0.878281	-0.0958618	0.655898	-0.330232	0.115021	0.207863	0.32973	0.15963	0.456227	-0.204814	0.337032	0.177894	0.405612	-0.291792	0.166512	0.254209	0.230645	0.190937	0.371469	-0.17759	0.406428
ENSSSCG00000010664	10013	14	protein_coding	138346194	138372170	+	ENO4	ensembl	protein_coding	black	7	0.0311744	0.885023	0.042734	0.842836	0.364303	0.0800918	-0.119901	0.576806	-0.172876	0.419198	0.353702	0.0899635	-0.316525	0.13183	0.172053	0.421449	0.0249784	0.907768	-0.18722	0.381027	0.234708	0.269612
ENSSSCG00000008689	11612	8	protein_coding	793342	835190	-	ZFYVE28	ensembl	protein_coding	black	7	0.031135	0.885167	0.355756	0.0879829	0.540728	0.00636861	-0.428742	0.0365775	-0.311177	0.138846	0.181232	0.396713	0.0133661	0.950573	0.545449	0.00583836	-0.15431	0.471564	-0.1608	0.452889	0.199171	0.350798
ENSSSCG00000004465	542	1	protein_coding	96603030	96716539	-	novel gene	ensembl	protein_coding	black	7	0.0293221	0.891814	-0.256401	0.226511	-0.397105	0.0546795	0.297594	0.157858	0.412508	0.0451554	0.0198471	0.926659	0.0368535	0.864252	-0.441548	0.0307671	0.106951	0.618898	0.205688	0.334929	-0.282647	0.180817
ENSSSCG00000008973	12034	8	protein_coding	75709379	75738808	-	NAAA	ensembl	protein_coding	black	7	0.0274967	0.898514	0.017457	0.935472	-0.419276	0.0414057	0.0736298	0.732412	0.355474	0.0882529	-0.0793165	0.712569	-0.321183	0.125931	-0.234173	0.270737	0.204452	0.337905	-0.391263	0.0586737	-0.238585	0.261551
ENSSSCG00000021553	20901	17	protein_coding	46278635	46305800	+	CTNNBL1	ensembl	protein_coding	black	7	-0.0231066	0.914654	0.0615577	0.775076	-0.370138	0.0750195	0.0551568	0.797965	0.177865	0.405692	-0.162728	0.447418	0.157638	0.461939	-0.173715	0.416909	0.250896	0.236986	0.10655	0.620224	-0.264153	0.212288
ENSSSCG00000015594	11526	9	protein_coding	143623163	143635841	+	novel gene	ensembl	protein_coding	black	7	-0.0229922	0.915075	0.19561	0.359653	0.540542	0.00639038	-0.254033	0.23098	-0.252113	0.234645	0.361528	0.0825922	0.080559	0.708257	0.44508	0.0293019	0.0923585	0.667757	-0.00582056	0.978466	0.0884143	0.681202
ENSSSCG00000006664	15922	4	protein_coding	108596808	108604443	-	MTMR11	ensembl	protein_coding	black	7	-0.0186644	0.931019	-0.462216	0.0229642	-0.422683	0.0396135	0.332339	0.112583	0.312618	0.13693	-0.087085	0.685755	-0.0332507	0.87742	-0.529981	0.00772753	-0.0857887	0.690205	0.192538	0.367397	-0.21269	0.318367
ENSSSCG00000029126	15442	4	protein_coding	78268197	78286516	+	novel gene	ensembl	protein_coding	black	7	0.0185635	0.931391	0.31253	0.137046	0.591574	0.00232845	-0.411133	0.0459487	-0.578049	0.00309129	0.157945	0.461055	0.106415	0.620669	0.617927	0.00129204	0.0523709	0.807979	-0.0881371	0.682151	0.347976	0.0956609
ENSSSCG00000009004	12076	8	protein_coding	79743275	79751980	+	SFRP2	ensembl	protein_coding	black	7	0.0177105	0.934537	0.177431	0.406857	0.46792	0.0211189	-0.1431	0.504731	-0.39701	0.0547429	0.259079	0.22153	-0.0553937	0.797115	0.331982	0.112994	0.0918165	0.669599	-0.100346	0.640837	0.254643	0.229823
ENSSSCG00000021713	24949	GL892341.1	protein_coding	10859	20204	+	novel gene	ensembl	protein_coding	black	7	0.0155229	0.942609	0.0182793	0.932439	0.475037	0.018987	-0.303132	0.149896	-0.160958	0.452438	0.324108	0.122326	-0.316694	0.131613	0.112526	0.600624	-0.100185	0.641375	-0.0858507	0.689992	0.393661	0.0570079
ENSSSCG00000000376	18343	5	protein_coding	22937054	22941076	-	novel gene	ensembl	protein_coding	black	7	-0.0150916	0.944201	0.287148	0.173674	0.411328	0.0458355	-0.00870791	0.967788	-0.400406	0.0525179	0.122843	0.567422	0.14231	0.50711	0.394391	0.0565081	0.193528	0.36489	0.0171588	0.936572	0.14692	0.493303
ENSSSCG00000023370	23249	JH118928.1	protein_coding	116645	139843	-	novel gene	ensembl	protein_coding	black	7	0.0117921	0.956388	0.21515	0.312669	0.324426	0.121938	0.238678	0.261358	-0.0691135	0.74829	0.37894	0.0678342	-0.111287	0.604665	0.293924	0.163294	0.24102	0.256566	-0.159081	0.457797	-0.132697	0.536495
ENSSSCG00000005177	1438	1	protein_coding	228802214	229005163	-	SH3GL2	ensembl	protein_coding	black	7	-0.0112527	0.958381	-0.108585	0.613519	0.323854	0.122636	-0.120529	0.574799	-0.0985315	0.646915	0.252974	0.232997	-0.0670769	0.755484	0.259011	0.221655	-0.331781	0.113225	-0.00118536	0.995614	0.215856	0.311047
ENSSSCG00000004918	1099	1	protein_coding	179772067	179891302	+	ALPK2	ensembl	protein_coding	black	7	0.00458558	0.983034	0.136928	0.523465	0.365808	0.0787593	-0.0484405	0.822157	-0.26332	0.213788	0.0526328	0.807036	0.297457	0.158058	0.210291	0.323985	0.131231	0.541046	0.282404	0.181209	0.0771335	0.720166
ENSSSCG00000021092	5609	2	protein_coding	146033753	146039799	+	novel gene	ensembl	protein_coding	black	7	-0.00205578	0.992393	0.0945517	0.660324	0.505075	0.0118231	-0.400562	0.0524171	-0.30287	0.150267	0.17679	0.408581	-0.0275529	0.898308	0.409107	0.047137	-0.318612	0.129162	-0.10076	0.639453	0.300925	0.153035
ENSSSCG00000017332	21412	12	protein_coding	18442479	18447410	+	novel gene	ensembl	protein_coding	black	7	-0.000278004	0.998971	-0.0443879	0.836831	-0.406024	0.0489916	0.214444	0.314298	0.368868	0.076102	-0.208462	0.328307	-0.0500811	0.816232	-0.229628	0.280411	-0.0409621	0.849279	-0.092747	0.666439	-0.218458	0.305107
ENSSSCG00000017338	21417	12	protein_coding	18530591	18551323	+	PLCD3	ensembl	protein_coding	blue	2	-0.664679	0.000395629	-0.496592	0.0135719	-0.660719	0.000440753	0.622203	0.00116853	0.556399	0.00474898	-0.626906	0.00104449	0.557181	0.0046782	-0.271176	0.199932	-0.116159	0.58884	0.243558	0.251439	-0.667594	0.000365025
ENSSSCG00000006156	15357	4	protein_coding	61913498	61947253	-	TPD52	ensembl	protein_coding	blue	2	0.649632	0.000591555	0.524755	0.00847071	0.791013	4.1951e-06	-0.633964	0.000879607	-0.596639	0.00208737	0.6731	0.000312798	-0.64462	0.000673196	0.386686	0.0619572	0.219267	0.303274	-0.405952	0.0490356	0.693266	0.000172739
ENSSSCG00000008508	13635	3	protein_coding	112931652	112950249	+	FAM98A	ensembl	protein_coding	blue	2	0.641796	0.000723337	0.534694	0.0071046	0.795793	3.33139e-06	-0.594818	0.00217147	-0.726075	5.90733e-05	0.664263	0.00040017	-0.461276	0.0232804	0.366263	0.0783594	0.334205	0.110456	-0.175427	0.41226	0.752882	2.18449e-05
ENSSSCG00000012007	3553	13	protein_coding	189549389	189561047	-	HSPA13	ensembl	protein_coding	blue	2	0.634765	0.000862396	0.486625	0.0158922	0.818808	1.00294e-06	-0.695226	0.00016265	-0.812952	1.3823e-06	0.562639	0.00420859	-0.266739	0.207681	0.352103	0.0915279	0.248915	0.240833	0.0251374	0.907184	0.788594	4.70366e-06
ENSSSCG00000016041	8333	15	protein_coding	105299264	105309294	+	novel gene	ensembl	protein_coding	blue	2	0.631817	0.000927211	0.400183	0.0526618	0.659374	0.000457058	-0.616672	0.00133037	-0.548429	0.00552298	0.633139	0.000897648	-0.473892	0.0193177	0.22112	0.299103	0.134771	0.530089	-0.185878	0.38451	0.637279	0.000810239
ENSSSCG00000017227	21288	12	protein_coding	6362554	6373263	+	FDXR	ensembl	protein_coding	blue	2	-0.627499	0.00102967	-0.476075	0.0186912	-0.665766	0.000383968	0.730897	4.98176e-05	0.7805	6.82633e-06	-0.405115	0.0495495	0.328633	0.116897	-0.309211	0.14149	-0.250733	0.237302	0.0878228	0.683226	-0.81641	1.14533e-06
ENSSSCG00000013618	4915	2	protein_coding	70426996	70432219	-	EPOR	ensembl	protein_coding	blue	2	-0.62412	0.00111651	-0.499566	0.012936	-0.590152	0.00240026	0.555867	0.00479764	0.452681	0.0263372	-0.481356	0.0172438	0.653865	0.000529419	-0.43492	0.033675	-0.193863	0.364045	0.645643	0.000655787	-0.525354	0.00838271
ENSSSCG00000024505	6778	6	protein_coding	54294926	54298579	+	TNNI3	ensembl	protein_coding	blue	2	-0.623691	0.00112799	-0.57208	0.00348988	-0.681251	0.000247401	0.765521	1.30789e-05	0.78952	4.50285e-06	-0.333419	0.111349	0.393991	0.0567813	-0.364295	0.0800981	-0.391591	0.0584432	0.261033	0.217939	-0.804577	2.14634e-06
ENSSSCG00000016199	8541	15	protein_coding	133828770	133831213	-	novel gene	ensembl	protein_coding	blue	2	-0.620983	0.00120269	-0.49881	0.0130954	-0.571242	0.00354914	0.649304	0.000596626	0.522729	0.00877438	-0.54873	0.00549197	0.554607	0.0049145	-0.225548	0.289282	-0.354288	0.0893955	0.339059	0.105061	-0.603708	0.0017866
ENSSSCG00000004645	768	1	protein_coding	134986625	135130394	+	GABPB1	ensembl	protein_coding	blue	2	0.618642	0.00127066	0.462613	0.0228315	0.671443	0.000327784	-0.628882	0.000995839	-0.602894	0.00181922	0.441103	0.0309559	-0.391097	0.05879	0.298774	0.156137	0.265747	0.209441	-0.16584	0.438657	0.71625	8.27119e-05
ENSSSCG00000001986	17255	7	protein_coding	80189872	80200311	-	NFATC4	ensembl	protein_coding	blue	2	-0.614248	0.00140713	-0.586116	0.0026144	-0.730287	5.09127e-05	0.7467	2.77739e-05	0.806193	1.97487e-06	-0.518838	0.00938294	0.47564	0.0188148	-0.284261	0.178233	-0.401357	0.0519071	0.188858	0.376797	-0.858116	8.26118e-08
ENSSSCG00000015499	11410	9	protein_coding	128035940	128191303	+	novel gene	ensembl	protein_coding	blue	2	0.607449	0.00164298	0.529603	0.00777941	0.500179	0.0128081	-0.697813	0.000150118	-0.768968	1.1309e-05	0.207485	0.330632	-0.320755	0.126464	0.169902	0.427364	0.464898	0.0220811	-0.0966969	0.653083	0.829184	5.51958e-07
ENSSSCG00000013434	5153	2	protein_coding	78124196	78131885	+	PLK5	ensembl	protein_coding	blue	2	-0.606652	0.00167275	-0.247161	0.244273	-0.403898	0.0503034	0.655677	0.000504598	0.488863	0.0153447	-0.223212	0.294437	0.201542	0.344975	-0.0255655	0.90561	-0.265647	0.209619	-0.0764994	0.722377	-0.656275	0.000496624
ENSSSCG00000012266	14162	X	protein_coding	46081599	46154468	-	SLC9A7	ensembl	protein_coding	blue	2	0.606407	0.00168195	0.625943	0.00106892	0.723924	6.36655e-05	-0.596421	0.00209727	-0.784913	5.58261e-06	0.343359	0.100447	-0.253918	0.231199	0.507694	0.0113224	0.405826	0.0491129	-0.227676	0.284634	0.663947	0.00040365
ENSSSCG00000028804	15509	4	protein_coding	89185742	89219499	+	CCDC181	ensembl	protein_coding	blue	2	0.60503	0.00173469	0.597383	0.00205379	0.744359	3.03643e-05	-0.61326	0.00143949	-0.738854	3.73108e-05	0.571603	0.00352346	-0.36732	0.0774373	0.334565	0.110049	0.371145	0.0741688	-0.0858585	0.689965	0.691636	0.000181547
ENSSSCG00000017118	19933	16	protein_coding	85917096	85932895	+	TERT	ensembl	protein_coding	blue	2	-0.604107	0.0017708	-0.309473	0.141137	-0.54203	0.00621848	0.676733	0.000282003	0.658142	0.000472443	-0.410954	0.0460525	0.473692	0.019376	-0.0973636	0.650839	-0.203929	0.339169	0.136278	0.525456	-0.823862	7.53414e-07
ENSSSCG00000029438	7211	6	protein_coding	79067103	79087543	+	novel gene	ensembl	protein_coding	blue	2	-0.603003	0.00181482	-0.603108	0.00181061	-0.740776	3.47414e-05	0.69924	0.000143571	0.804134	2.19562e-06	-0.479073	0.017858	0.334095	0.11058	-0.403081	0.050815	-0.342681	0.101164	0.153841	0.47293	-0.790886	4.22052e-06
ENSSSCG00000028547	24886	GL896501.1	protein_coding	9363	23837	-	novel gene	ensembl	protein_coding	blue	2	-0.602945	0.00181719	-0.519078	0.00934447	-0.583568	0.00275776	0.631886	0.000925651	0.475444	0.0188706	-0.443155	0.0300937	0.683084	0.000234457	-0.322859	0.123856	-0.201334	0.345483	0.543731	0.0060269	-0.669144	0.000349614
ENSSSCG00000010485	9817	14	protein_coding	115760550	115763113	+	novel gene	ensembl	protein_coding	blue	2	0.601038	0.00189554	0.271427	0.199499	0.613468	0.00143262	-0.528368	0.00795087	-0.533784	0.00722145	0.561446	0.00430766	-0.504267	0.0119813	0.202149	0.343493	0.242613	0.253339	-0.248805	0.241048	0.605639	0.00171119
ENSSSCG00000023974	4289	2	protein_coding	17968507	18017928	-	novel gene	ensembl	protein_coding	blue	2	-0.600852	0.00190332	-0.517076	0.00966994	-0.429941	0.0359991	0.57648	0.00319211	0.416709	0.0427977	-0.432703	0.0346944	0.5868	0.00257702	-0.276958	0.190133	-0.282905	0.180403	0.545678	0.00581354	-0.465933	0.0217477
ENSSSCG00000016877	19630	16	protein_coding	29706009	29756652	+	novel gene	ensembl	protein_coding	blue	2	0.589217	0.00244849	0.512449	0.0104579	0.699574	0.000142078	-0.617331	0.00131012	-0.679407	0.00026105	0.554156	0.00495694	-0.528084	0.00799076	0.371865	0.0735661	0.255678	0.22787	-0.324013	0.122441	0.733428	4.54907e-05
ENSSSCG00000015403	11255	9	protein_coding	108773026	108839094	+	HGF	ensembl	protein_coding	blue	2	0.585077	0.00267207	0.556676	0.00472381	0.671673	0.000325663	-0.588877	0.00246627	-0.73247	4.70872e-05	0.317366	0.130751	-0.157076	0.463556	0.336339	0.10806	0.223474	0.293856	0.0449378	0.834837	0.665459	0.000387229
ENSSSCG00000002888	6261	6	protein_coding	40367718	40376997	-	GAPDHS	ensembl	protein_coding	blue	2	-0.577479	0.00312761	-0.564115	0.0040886	-0.696251	0.000157577	0.757123	1.8453e-05	0.807939	1.80334e-06	-0.337065	0.107254	0.295739	0.160589	-0.420613	0.0406947	-0.245489	0.24758	0.165269	0.440259	-0.819501	9.64887e-07
ENSSSCG00000017829	23482	GL893571.2	protein_coding	100224	117261	-	SGSM2	ensembl	protein_coding	blue	2	-0.576615	0.00318335	-0.515236	0.00997717	-0.63792	0.00079739	0.747361	2.70779e-05	0.744093	3.0671e-05	-0.495351	0.0138447	0.3985	0.0537575	-0.233589	0.271968	-0.389524	0.0599051	0.116918	0.586392	-0.78908	4.59731e-06
ENSSSCG00000017640	21780	12	processed_transcript	36120600	36181669	+	RNF43	ensembl_havana	processed_transcript	blue	2	-0.576246	0.0032074	-0.495408	0.0138319	-0.625012	0.00109299	0.714918	8.64831e-05	0.669602	0.000345166	-0.36243	0.0817734	0.395583	0.0556989	-0.363937	0.0804176	-0.194544	0.362331	0.276152	0.191479	-0.734148	4.43222e-05
ENSSSCG00000015590	11521	9	protein_coding	143468209	143497706	-	FLVCR1	ensembl	protein_coding	blue	2	0.575545	0.0032535	0.534495	0.00713001	0.712922	9.24157e-05	-0.711501	9.68519e-05	-0.589478	0.00243495	0.509631	0.0109634	-0.579457	0.00300311	0.467833	0.0211463	0.0798261	0.7108	-0.464336	0.0222637	0.68233	0.00023971
ENSSSCG00000015214	10931	9	protein_coding	58380115	58406219	+	STT3A	ensembl	protein_coding	blue	2	0.574406	0.00332968	0.47716	0.0183861	0.826479	6.47348e-07	-0.586724	0.00258116	-0.735084	4.28413e-05	0.675007	0.000296283	-0.462502	0.0228686	0.362123	0.0820513	0.293647	0.16371	-0.156499	0.465222	0.768946	1.13198e-05
ENSSSCG00000010540	9878	14	protein_coding	120274038	120318041	+	ENTPD7	ensembl	protein_coding	blue	2	0.574156	0.00334657	0.523726	0.00862386	0.783712	5.89948e-06	-0.793276	3.76419e-06	-0.851485	1.32185e-07	0.403324	0.0506623	-0.231882	0.275586	0.495787	0.0137482	0.242552	0.253462	-0.13114	0.541331	0.772876	9.56178e-06
ENSSSCG00000017347	21426	12	protein_coding	18760152	18762638	-	HIGD1B	ensembl	protein_coding	blue	2	-0.571233	0.00354975	-0.523147	0.00871108	-0.407222	0.0482644	0.646089	0.000648311	0.566432	0.00390614	-0.213869	0.31563	0.325596	0.12052	-0.167859	0.433025	-0.33499	0.10957	0.129	0.548006	-0.643573	0.000691418
ENSSSCG00000006650	15899	4	protein_coding	107721375	107756760	+	GOLPH3L	ensembl	protein_coding	blue	2	0.570219	0.00362269	0.445141	0.029277	0.78382	5.87031e-06	-0.716183	8.28966e-05	-0.779175	7.24481e-06	0.579727	0.00298644	-0.431477	0.0352688	0.283722	0.179093	0.236689	0.265472	-0.0945707	0.66026	0.871838	2.88471e-08
ENSSSCG00000028346	24289	GL893573.1	protein_coding	716	22898	-	SAMM50	ensembl	protein_coding	blue	2	-0.570172	0.00362605	-0.440773	0.0310964	-0.576941	0.00316225	0.537684	0.00673156	0.708648	0.000106329	-0.154792	0.470164	0.116641	0.587286	-0.350028	0.0935887	-0.173261	0.418148	0.00639716	0.976333	-0.690936	0.000185444
ENSSSCG00000014204	5443	2	protein_coding	121372093	121426086	-	DCP2	ensembl	protein_coding	blue	2	0.566138	0.0039289	0.376646	0.0696542	0.257691	0.224101	-0.492967	0.0143813	-0.571311	0.00354422	0.0768257	0.721239	-0.336248	0.108161	-0.0510243	0.81283	0.366762	0.0779232	-0.0434404	0.84027	0.755529	1.96694e-05
ENSSSCG00000002305	17540	7	protein_coding	99072481	99133727	+	EXD2	ensembl	protein_coding	blue	2	0.564052	0.00409368	0.281025	0.183441	0.64096	0.000738792	-0.502626	0.0123077	-0.535885	0.00695393	0.617581	0.00130253	-0.395924	0.055469	0.2333	0.272579	0.152513	0.476804	-0.104419	0.627273	0.55274	0.00509217
ENSSSCG00000005203	1472	1	protein_coding	241453676	241630720	-	IL33	ensembl_havana	protein_coding	blue	2	0.562705	0.00420314	0.317965	0.129986	0.548198	0.00554694	-0.524533	0.00850361	-0.573196	0.00341223	0.264599	0.211489	-0.213463	0.316571	0.192849	0.366609	0.0539434	0.802323	0.00716751	0.973484	0.664875	0.000393501
ENSSSCG00000025830	23766	GL894339.1	protein_coding	16805	87317	-	NUP93	ensembl	protein_coding	blue	2	-0.562488	0.00422099	-0.471339	0.0200718	-0.62763	0.00102642	0.605619	0.00171197	0.664673	0.000395696	-0.376086	0.0701034	0.0993809	0.644066	-0.433773	0.0341995	-0.267228	0.206816	0.040882	0.84957	-0.514114	0.0101685
ENSSSCG00000006145	15337	4	protein_coding	56493202	56527980	-	E2F5	ensembl	protein_coding	blue	2	0.561142	0.00433322	0.335182	0.109355	0.563069	0.00417331	-0.724123	6.32278e-05	-0.676993	0.000279898	0.319166	0.128461	-0.159306	0.457153	0.373718	0.07203	0.0230822	0.914744	-0.100543	0.640177	0.660921	0.000438343
ENSSSCG00000017673	21815	12	protein_coding	37757017	37869840	+	INTS2	ensembl	protein_coding	blue	2	0.560919	0.00435209	0.585893	0.00262669	0.817258	1.09304e-06	-0.646722	0.000637853	-0.77661	8.12017e-06	0.562699	0.00420367	-0.342032	0.101855	0.34834	0.0952909	0.356796	0.0869932	-0.0619951	0.773518	0.772006	9.92875e-06
ENSSSCG00000006857	16142	4	protein_coding	127267390	127408467	+	COL11A1	ensembl	protein_coding	blue	2	-0.560388	0.00439719	-0.550784	0.005284	-0.568062	0.00378188	0.644186	0.000680697	0.663058	0.000413587	-0.256174	0.226938	0.369875	0.0752427	-0.409742	0.0467619	-0.205024	0.336527	0.351761	0.0918659	-0.637835	0.000799072
ENSSSCG00000003325	6833	6	protein_coding	56588397	56612552	-	novel gene	ensembl	protein_coding	blue	2	-0.554794	0.00489709	-0.601822	0.00186296	-0.675728	0.000290243	0.699461	0.000142583	0.59691	0.0020751	-0.424285	0.0387921	0.607983	0.00162334	-0.426326	0.037765	-0.186435	0.383063	0.520755	0.00907896	-0.712555	9.35426e-05
ENSSSCG00000015525	11441	9	protein_coding	132634649	132660669	+	TOR3A	ensembl	protein_coding	blue	2	-0.55412	0.00496034	-0.288014	0.172323	-0.33806	0.106155	0.534566	0.00712094	0.51294	0.0103718	-0.0845334	0.694523	0.12869	0.548976	-0.0526814	0.806861	-0.103442	0.630516	-0.124748	0.561382	-0.619748	0.00123813
ENSSSCG00000023743	12948	3	protein_coding	40527338	40530975	-	CLDN6	ensembl	protein_coding	blue	2	-0.552898	0.00507697	-0.500651	0.0127104	-0.743463	3.14105e-05	0.757392	1.82546e-05	0.672709	0.000316281	-0.508016	0.0112621	0.510313	0.0108393	-0.408262	0.0476401	-0.0695137	0.746879	0.330313	0.114927	-0.772837	9.57811e-06
ENSSSCG00000027554	23627	GL893138.2	protein_coding	70430	79512	-	novel gene	ensembl	protein_coding	blue	2	-0.552807	0.00508565	-0.431145	0.0354257	-0.50876	0.0111237	0.792385	3.92898e-06	0.603138	0.0018094	-0.17531	0.412576	0.281082	0.183348	-0.308444	0.142532	-0.148992	0.487156	0.183348	0.39113	-0.682961	0.000235311
ENSSSCG00000009678	8903	14	protein_coding	13393252	13431788	-	FBXO16	ensembl	protein_coding	blue	2	0.552358	0.00512918	0.418095	0.0420417	0.496304	0.0136348	-0.493431	0.0142755	-0.49785	0.0132999	0.510282	0.0108448	-0.463097	0.0226708	0.163915	0.444066	0.511148	0.0106889	-0.226637	0.286896	0.548908	0.00547366
ENSSSCG00000025688	12690	3	protein_coding	17385587	17389044	-	COX6A2	ensembl	protein_coding	blue	2	-0.552342	0.00513068	-0.369446	0.0756075	-0.5571	0.00468548	0.767153	1.22124e-05	0.698421	0.000147297	-0.3621	0.0820719	0.378038	0.0685451	-0.094965	0.658927	-0.328798	0.116702	0.0320114	0.881957	-0.87878	1.61682e-08
ENSSSCG00000014063	5254	2	protein_coding	83647645	83679567	-	SFXN1	ensembl	protein_coding	blue	2	0.550851	0.00527732	0.560914	0.00435248	0.792001	4.00187e-06	-0.622524	0.00115967	-0.698209	0.000148278	0.611684	0.00149243	-0.433097	0.0345114	0.397722	0.0542699	0.268273	0.20498	-0.190377	0.372901	0.661188	0.000435184
ENSSSCG00000004456	530	1	protein_coding	93255137	93282235	+	PGM3	ensembl	protein_coding	blue	2	0.550725	0.00528989	0.452452	0.0264229	0.774801	8.79273e-06	-0.379687	0.0672498	-0.696734	0.000155238	0.717057	8.04991e-05	-0.391114	0.0587779	0.3468	0.0968628	0.374986	0.0709936	-0.146338	0.495035	0.57899	0.00303211
ENSSSCG00000022687	3976	2	protein_coding	7282375	7290873	-	NAA40	ensembl	protein_coding	blue	2	-0.546106	0.00576755	-0.521728	0.00892774	-0.699454	0.000142613	0.677618	0.000274906	0.774604	8.86866e-06	-0.46694	0.0214271	0.40609	0.0489516	-0.306024	0.145855	-0.200387	0.347806	0.146662	0.49407	-0.795292	3.41383e-06
ENSSSCG00000009334	19147	11	protein_coding	7585525	7661067	-	HSPH1	ensembl	protein_coding	blue	2	0.54428	0.00596609	0.263338	0.213756	0.286288	0.175023	-0.56188	0.00427138	-0.42145	0.0402548	0.261157	0.217712	-0.392803	0.0575994	-0.0116453	0.95693	0.224513	0.291558	-0.141896	0.508358	0.617581	0.00130251
ENSSSCG00000006636	15885	4	protein_coding	107386809	107416755	-	GABPB2	ensembl	protein_coding	blue	2	0.542703	0.00614213	0.582157	0.00283997	0.560674	0.00437281	-0.482712	0.0168875	-0.544832	0.0059055	0.452234	0.0265046	-0.608964	0.00158771	0.327386	0.118375	0.33862	0.105541	-0.50269	0.0122949	0.548846	0.00548002
ENSSSCG00000016608	22581	18	protein_coding	25499994	25556463	+	IQUB	ensembl	protein_coding	blue	2	0.541964	0.00622612	0.463139	0.022657	0.730215	5.10447e-05	-0.476008	0.0187102	-0.584133	0.00272541	0.659964	0.000449834	-0.607167	0.00165347	0.360883	0.0831825	0.18204	0.394575	-0.361641	0.0824898	0.673002	0.000313662
ENSSSCG00000005197	23883	GL893726.1	protein_coding	17620	47271	+	KDM4C	ensembl	protein_coding	blue	2	0.541068	0.00632915	0.568954	0.00371534	0.585062	0.00267292	-0.707006	0.000112141	-0.525327	0.00838666	0.365236	0.0792635	-0.567686	0.00381022	0.457562	0.0245642	0.112917	0.599353	-0.556655	0.00472571	0.644968	0.000667226
ENSSSCG00000020867	18162	5	protein_coding	17196932	17198642	+	ATF1	ensembl	protein_coding	blue	2	0.540699	0.00637209	0.322783	0.123949	0.612352	0.00146977	-0.574732	0.00330775	-0.665759	0.00038404	0.320903	0.12628	-0.229207	0.281318	0.195539	0.359832	0.105864	0.62249	0.0697797	0.745941	0.766436	1.25865e-05
ENSSSCG00000009974	9237	14	protein_coding	49373501	49403873	+	EWSR1	ensembl	protein_coding	blue	2	-0.540278	0.00642125	-0.378962	0.0678172	-0.581904	0.00285495	0.865822	4.64046e-08	0.70747	0.000110471	-0.178012	0.405295	0.163629	0.444873	-0.352542	0.0910961	-0.0369267	0.863985	0.0667052	0.756799	-0.80874	1.72924e-06
ENSSSCG00000027308	25144	GL896307.1	protein_coding	992	6422	+	MAPK12	ensembl	protein_coding	blue	2	-0.54006	0.00644687	-0.386467	0.0621177	-0.550452	0.0053172	0.811998	1.45488e-06	0.619516	0.00124491	-0.300829	0.153172	0.428743	0.0365771	-0.174422	0.414987	-0.18929	0.375688	0.139182	0.516583	-0.87677	1.9188e-08
ENSSSCG00000004717	854	1	protein_coding	143205207	143319587	+	UBR1	ensembl	protein_coding	blue	2	0.539944	0.00646047	0.427644	0.0371138	0.728793	5.36865e-05	-0.619522	0.00124471	-0.738086	3.8383e-05	0.526281	0.0082479	-0.388219	0.0608421	0.25075	0.237269	0.240041	0.258562	-0.0300489	0.889149	0.826361	6.51833e-07
ENSSSCG00000022827	20141	10	protein_coding	29186649	29191963	-	KDM5B	ensembl	protein_coding	blue	2	-0.539188	0.00655012	-0.482074	0.0170544	-0.543133	0.00609369	0.674567	0.000300028	0.491571	0.0147032	-0.38402	0.0639336	0.594679	0.002178	-0.279684	0.185629	-0.15566	0.467647	0.463925	0.0223981	-0.657298	0.000483255
ENSSSCG00000020735	13979	X	protein_coding	16964418	17117904	-	MAP3K15	ensembl_havana	protein_coding	blue	2	-0.53912	0.00655822	-0.575998	0.00322368	-0.489311	0.0152371	0.710045	0.00010159	0.58808	0.00250826	-0.143066	0.504834	0.314764	0.134111	-0.432948	0.0345805	-0.0707496	0.742526	0.365279	0.079225	-0.608117	0.00161841
ENSSSCG00000006193	15398	4	protein_coding	70399155	70429614	+	TRAM1	ensembl	protein_coding	blue	2	0.538692	0.00660953	0.494837	0.013959	0.80678	1.91566e-06	-0.746658	2.78187e-05	-0.777035	7.96905e-06	0.502023	0.0124296	-0.404538	0.049906	0.384459	0.0636051	0.214383	0.31444	-0.132466	0.537213	0.891178	5.2385e-09
ENSSSCG00000001008	16275	7	protein_coding	1947211	1974100	+	BPHL	ensembl	protein_coding	blue	2	-0.535316	0.00702556	-0.448951	0.0277605	-0.641581	0.00072728	0.657119	0.000485568	0.756607	1.88398e-05	-0.410186	0.0465009	0.309467	0.141144	-0.197324	0.355375	-0.343686	0.100102	0.0109335	0.959561	-0.831903	4.68895e-07
ENSSSCG00000023436	10506	9	protein_coding	13542997	13548578	-	KCTD14	ensembl	protein_coding	blue	2	0.533837	0.00721461	0.552052	0.00515901	0.6842	0.00022687	-0.626148	0.00106368	-0.703818	0.000124228	0.340992	0.102968	-0.396074	0.0553688	0.49625	0.0136467	0.0112074	0.958548	-0.337118	0.107195	0.689002	0.000196602
ENSSSCG00000010534	22920	GL893640.2	protein_coding	81106	102359	-	HPS1	ensembl	protein_coding	blue	2	-0.533056	0.0073161	-0.34618	0.0975016	-0.548041	0.00556318	0.786736	5.13067e-06	0.603927	0.0017779	-0.350576	0.0930416	0.39122	0.0587038	-0.111931	0.602564	-0.270262	0.201512	0.0892193	0.67845	-0.832196	4.60638e-07
ENSSSCG00000010690	10045	14	protein_coding	141285455	141331373	+	novel gene	ensembl	protein_coding	blue	2	0.532752	0.00735594	0.524254	0.00854497	0.785405	5.45721e-06	-0.689619	0.000192985	-0.858576	7.9892e-08	0.400108	0.0527102	-0.226373	0.287473	0.436809	0.0328249	0.244536	0.24948	-0.0488656	0.82062	0.839738	2.88288e-07
ENSSSCG00000001506	16756	7	protein_coding	34159507	34166143	-	RGL2	ensembl	protein_coding	blue	2	-0.532184	0.00743084	-0.400069	0.052735	-0.602258	0.00184508	0.709693	0.000102769	0.694226	0.000167729	-0.390374	0.0593005	0.424401	0.038733	-0.113408	0.597755	-0.259166	0.221368	0.0252585	0.906739	-0.917324	2.88907e-10
ENSSSCG00000011466	2651	13	protein_coding	43340979	43362027	-	ARF4	ensembl	protein_coding	blue	2	0.531824	0.00747868	0.383969	0.0639721	0.799572	2.76465e-06	-0.568203	0.00377132	-0.682678	0.000237275	0.703657	0.00012487	-0.417947	0.0421222	0.335282	0.109242	0.292691	0.165149	-0.114792	0.593264	0.703611	0.000125051
ENSSSCG00000008758	11724	8	protein_coding	19832502	19848016	+	SLC34A2	ensembl	protein_coding	blue	2	0.528036	0.00799748	0.304531	0.147932	0.545049	0.00588173	-0.579745	0.00298533	-0.562934	0.00418437	0.274652	0.194	-0.0340968	0.874325	0.348214	0.0954186	-0.11144	0.604168	0.0705482	0.743235	0.50752	0.0113551
ENSSSCG00000009744	8980	14	protein_coding	24981764	25059565	-	SFSWAP	ensembl	protein_coding	blue	2	-0.528003	0.00800224	-0.25156	0.235706	-0.491446	0.0147324	0.685151	0.000220573	0.547646	0.00560443	-0.350477	0.0931397	0.445011	0.0293301	-0.0282488	0.895753	-0.189327	0.375591	0.0989952	0.645359	-0.782302	6.29162e-06
ENSSSCG00000006894	16192	4	protein_coding	135331060	135387213	-	FNBP1L	ensembl	protein_coding	blue	2	0.527591	0.00806033	0.310765	0.139397	0.614992	0.00138318	-0.618776	0.00126666	-0.65774	0.00047757	0.431469	0.0352725	-0.388298	0.0607848	0.181974	0.39475	0.0855951	0.69087	-0.0423425	0.844259	0.852967	1.1924e-07
ENSSSCG00000001092	16373	7	protein_coding	20641852	20655851	-	TDP2	ensembl	protein_coding	blue	2	0.527329	0.00809755	0.415374	0.0435364	0.646278	0.000645174	-0.517213	0.00964733	-0.441975	0.030587	0.727585	5.60245e-05	-0.547088	0.00566311	0.303486	0.149398	0.201133	0.345976	-0.32433	0.122055	0.456849	0.0248167
ENSSSCG00000002382	17610	7	protein_coding	104173906	104206702	-	TMED10	ensembl	protein_coding	blue	2	0.525971	0.00829271	0.45366	0.0259737	0.811324	1.50824e-06	-0.712574	9.34844e-05	-0.786916	5.08786e-06	0.54262	0.00615153	-0.427405	0.0372309	0.374761	0.0711768	0.199028	0.351152	-0.153052	0.475229	0.860268	7.05635e-08
ENSSSCG00000004624	750	1	protein_coding	132815458	132850067	-	MAPK6	ensembl	protein_coding	blue	2	0.524956	0.00844106	0.3269	0.118955	0.589503	0.00243366	-0.652667	0.000546405	-0.555794	0.00480437	0.498829	0.0130913	-0.681352	0.000246679	0.106555	0.620207	0.209268	0.326399	-0.302787	0.150383	0.859546	7.44203e-08
ENSSSCG00000020990	2649	13	protein_coding	43027223	43200076	+	novel gene	ensembl	protein_coding	blue	2	0.522823	0.00876009	0.55156	0.00520718	0.77963	7.09879e-06	-0.752581	2.21059e-05	-0.679916	0.000257216	0.601095	0.00189316	-0.415683	0.0433647	0.503288	0.0121752	0.202866	0.341747	-0.302753	0.150432	0.632101	0.000920786
ENSSSCG00000022018	6117	6	protein_coding	25093431	25096751	+	novel gene	ensembl	protein_coding	blue	2	-0.522021	0.00888266	-0.305698	0.146307	-0.585351	0.00265676	0.764417	1.36953e-05	0.57158	0.00352512	-0.448339	0.0279997	0.499403	0.0129704	-0.166068	0.43802	-0.147453	0.491718	0.211744	0.320575	-0.793456	3.73156e-06
ENSSSCG00000003562	7180	6	protein_coding	77758724	77760027	+	SFN	ensembl	protein_coding	blue	2	-0.521529	0.00895857	-0.466142	0.0216807	-0.599761	0.0019496	0.543387	0.00606522	0.613214	0.00144101	-0.354507	0.0891832	0.240731	0.257155	-0.272375	0.197872	-0.125083	0.560323	0.00365775	0.986466	-0.680448	0.000253268
ENSSSCG00000000870	18932	5	protein_coding	86790894	86806999	+	ARL1	ensembl	protein_coding	blue	2	0.521097	0.00902565	0.415475	0.0434802	0.810446	1.58035e-06	-0.60036	0.00192408	-0.755347	1.98121e-05	0.633219	0.000895876	-0.394555	0.0563962	0.3123	0.137351	0.237041	0.264741	-0.0478128	0.824426	0.809596	1.65301e-06
ENSSSCG00000008759	11726	8	protein_coding	19925148	19972400	-	novel gene	ensembl	protein_coding	blue	2	0.520907	0.00905515	0.473765	0.0193545	0.785769	5.36609e-06	-0.646809	0.000636422	-0.609832	0.00155675	0.630412	0.000959549	-0.412857	0.0449557	0.395717	0.0556084	0.24564	0.247282	-0.213905	0.315547	0.644587	0.000673758
ENSSSCG00000013285	4308	2	protein_coding	20668753	20698709	-	API5	ensembl	protein_coding	blue	2	0.520528	0.00911449	0.427118	0.0373725	0.651532	0.000562924	-0.757155	1.84294e-05	-0.693109	0.000173573	0.419585	0.0412404	-0.464793	0.022115	0.200661	0.347133	0.239578	0.25951	-0.120097	0.576178	0.929226	5.5298e-11
ENSSSCG00000011652	2914	13	protein_coding	84691732	84724005	-	novel gene	ensembl	protein_coding	blue	2	0.519052	0.0093486	0.41012	0.0465398	0.618278	0.00128152	-0.58317	0.00278078	-0.716732	8.13841e-05	0.462793	0.0227716	-0.263918	0.212712	0.257237	0.224948	0.25937	0.220992	-0.0151083	0.94414	0.703171	0.000126814
ENSSSCG00000015670	7850	15	protein_coding	8511221	8578458	+	GTDC1	ensembl	protein_coding	blue	2	0.518188	0.00948798	0.484099	0.0165291	0.618229	0.00128297	-0.518642	0.0094145	-0.53418	0.00717041	0.59236	0.00228958	-0.39711	0.0546764	0.297779	0.157587	0.125687	0.558416	-0.150783	0.481878	0.586437	0.00259682
ENSSSCG00000002337	17566	7	protein_coding	102110497	102167607	-	ZFYVE1	ensembl	protein_coding	blue	2	-0.514587	0.0100874	-0.489685	0.0151477	-0.666263	0.000378733	0.436101	0.0331414	0.580683	0.0029281	-0.57889	0.00303835	0.400467	0.0524784	-0.292349	0.165667	-0.308652	0.142249	0.194904	0.361424	-0.520945	0.00904927
ENSSSCG00000012181	14015	X	protein_coding	21997037	22067142	+	PDK3	ensembl_havana	protein_coding	blue	2	0.514132	0.0101653	0.372666	0.0728994	0.573829	0.00336884	-0.626452	0.00105594	-0.628985	0.000993367	0.261392	0.217284	-0.0796638	0.711363	0.34006	0.103973	0.169337	0.428926	0.0504628	0.814855	0.596464	0.00209531
ENSSSCG00000008787	11760	8	protein_coding	31861892	31953968	+	novel gene	ensembl	protein_coding	blue	2	0.513015	0.0103588	0.455489	0.025305	0.474868	0.0190356	-0.563176	0.00416458	-0.573303	0.00340483	0.250659	0.237444	-0.341179	0.102766	0.109019	0.612093	0.132279	0.537793	-0.0764025	0.722715	0.665969	0.00038182
ENSSSCG00000006781	16050	4	protein_coding	118026418	118081234	-	CTTNBP2NL	ensembl	protein_coding	blue	2	0.512237	0.0104954	0.69512	0.000163182	0.634531	0.00086739	-0.706395	0.000114374	-0.679073	0.000263594	0.342328	0.101539	-0.407055	0.0483654	0.430019	0.035962	0.202329	0.343055	-0.355828	0.0879143	0.652795	0.000544574
ENSSSCG00000024179	21452	12	protein_coding	19402214	19411777	-	NAGS	ensembl	protein_coding	blue	2	-0.512061	0.0105264	-0.36806	0.0767969	-0.669169	0.000349372	0.719657	7.37156e-05	0.704592	0.000121195	-0.440155	0.0313612	0.361269	0.0828288	-0.276329	0.191183	-0.160982	0.45237	0.105611	0.623325	-0.83435	4.03885e-07
ENSSSCG00000000901	18986	5	protein_coding	92308676	92474137	+	FGD6	ensembl	protein_coding	blue	2	0.511928	0.0105499	0.516578	0.0097522	0.832899	4.41377e-07	-0.603253	0.00180479	-0.758743	1.72859e-05	0.540771	0.00636368	-0.368648	0.076291	0.354755	0.0889441	0.271403	0.199541	-0.0831956	0.699136	0.782761	6.16138e-06
ENSSSCG00000010467	9791	14	protein_coding	113060230	113153588	+	novel gene	ensembl	protein_coding	blue	2	0.511677	0.0105944	0.33794	0.106287	0.484884	0.0163289	-0.620607	0.00121339	-0.716373	8.23706e-05	0.324325	0.122061	-0.29706	0.15864	0.072304	0.737062	0.413027	0.0448586	0.0218248	0.919373	0.836958	3.43593e-07
ENSSSCG00000028117	1827	1	protein_coding	292597607	292719296	-	novel gene	ensembl	protein_coding	blue	2	0.511478	0.0106299	0.284614	0.177671	0.335793	0.108669	-0.489783	0.0151243	-0.591771	0.00231869	0.23527	0.268433	-0.377701	0.0688123	0.00385776	0.985726	0.501243	0.0125885	-0.137433	0.52192	0.680697	0.000251435
ENSSSCG00000029790	13413	3	protein_coding	75476749	75494660	-	PCYOX1	ensembl	protein_coding	blue	2	0.511434	0.0106378	0.245714	0.247134	0.402475	0.0511972	-0.740564	3.50174e-05	-0.626304	0.0010597	0.170217	0.426497	-0.272049	0.198431	0.0419105	0.845829	0.219584	0.302558	0.025248	0.906777	0.81172	1.47668e-06
ENSSSCG00000013861	4636	2	protein_coding	60624326	60646145	+	SLC35E1	ensembl	protein_coding	blue	2	0.50976	0.0109397	0.493486	0.0142629	0.768692	1.14424e-05	-0.715344	8.52593e-05	-0.737121	3.97698e-05	0.393699	0.0569819	-0.260383	0.219129	0.497276	0.0134235	-0.0144237	0.946667	-0.140237	0.513379	0.751726	2.28598e-05
ENSSSCG00000027264	7420	6	protein_coding	96898367	96945081	-	novel gene	ensembl	protein_coding	blue	2	0.509261	0.0110312	0.427213	0.0373254	0.562744	0.00419991	-0.73581	4.17235e-05	-0.754385	2.05849e-05	0.207527	0.33053	-0.336589	0.107781	0.255425	0.228346	0.288922	0.170913	-0.152842	0.475844	0.861671	6.3583e-08
ENSSSCG00000003926	7763	6	protein_coding	154053417	154060177	+	BTBD19	ensembl	protein_coding	blue	2	-0.508274	0.0112138	-0.32668	0.119218	-0.37632	0.0699156	0.716757	8.13142e-05	0.305287	0.146877	-0.33773	0.106518	0.650058	0.000585027	-0.160998	0.452326	-0.0475109	0.825518	0.538821	0.00659404	-0.582802	0.00280219
ENSSSCG00000029518	7448	6	protein_coding	100883282	100897872	+	RIOK3	ensembl	protein_coding	blue	2	0.508074	0.0112512	0.385914	0.0625248	0.553224	0.00504562	-0.589893	0.00241357	-0.623078	0.00114454	0.292726	0.165096	-0.4872	0.01575	0.231972	0.275396	0.248366	0.241907	-0.280731	0.183919	0.811951	1.45857e-06
ENSSSCG00000015603	11539	9	protein_coding	144465289	144538584	+	LPGAT1	ensembl	protein_coding	blue	2	0.507949	0.0112745	0.341583	0.102334	0.440201	0.0313412	-0.68871	0.000198335	-0.676827	0.000281241	0.216557	0.30944	-0.414633	0.0439506	0.0277306	0.897655	0.301232	0.152595	-0.0702068	0.744437	0.92127	1.71894e-10
ENSSSCG00000012859	3782	2	protein_coding	725643	739229	-	novel gene	ensembl	protein_coding	blue	2	-0.507155	0.011424	-0.340381	0.103626	-0.573865	0.00336637	0.720636	7.12935e-05	0.69153	0.000182135	-0.423691	0.0390949	0.36732	0.0774375	-0.0989809	0.645407	-0.396914	0.0548062	0.00345498	0.987217	-0.856472	9.30267e-08
ENSSSCG00000011648	2911	13	protein_coding	84483091	84514485	+	novel gene	ensembl	protein_coding	blue	2	0.506285	0.0115896	0.209954	0.32478	0.524823	0.00846066	-0.74755	2.68821e-05	-0.651884	0.000557751	0.220193	0.301186	-0.278588	0.187432	0.108072	0.615206	0.0971776	0.651465	0.0564657	0.793271	0.903265	1.52012e-09
ENSSSCG00000000462	18450	5	protein_coding	31433453	31462279	+	TMEM5	ensembl_havana	protein_coding	blue	2	0.50565	0.0117117	0.37488	0.0710801	0.749633	2.48041e-05	-0.421859	0.0400413	-0.572607	0.00345297	0.639695	0.000762706	-0.392555	0.0577715	0.309352	0.141299	0.238709	0.261294	-0.112439	0.600908	0.594697	0.00217719
ENSSSCG00000010574	9923	14	protein_coding	122966025	122979961	-	LDB1	ensembl	protein_coding	blue	2	-0.504592	0.0119175	-0.380603	0.0665381	-0.659951	0.000449999	0.783166	6.04865e-06	0.658488	0.000468074	-0.449982	0.0273612	0.559638	0.00446162	-0.239357	0.259963	-0.145771	0.496726	0.272217	0.198143	-0.903215	1.52839e-09
ENSSSCG00000027648	22966	GL893325.2	protein_coding	63796	244245	+	TRPS1	ensembl	protein_coding	blue	2	0.504589	0.011918	0.37548	0.0705925	0.529022	0.00785966	-0.511289	0.0106636	-0.540687	0.0063734	0.307417	0.143936	-0.0811156	0.706328	0.214968	0.31309	0.162506	0.448045	0.154073	0.472254	0.552203	0.00514421
ENSSSCG00000007386	20963	17	protein_coding	52872154	52878619	-	STK4	ensembl	protein_coding	blue	2	0.504048	0.0120244	0.513226	0.010322	0.637075	0.000814358	-0.612086	0.00147878	-0.66919	0.000349161	0.298257	0.156889	-0.362817	0.0814238	0.398926	0.0534782	0.200028	0.348688	-0.234376	0.270308	0.772658	9.65254e-06
ENSSSCG00000025204	24845	GL894863.2	protein_coding	3	9955	-	novel gene	ensembl	protein_coding	blue	2	-0.50373	0.0120872	-0.318672	0.129086	-0.596361	0.00210003	0.513539	0.0102677	0.585189	0.00266582	-0.551082	0.00525444	0.270598	0.20093	-0.18234	0.393784	-0.303333	0.149614	0.0185493	0.931444	-0.616946	0.00132193
ENSSSCG00000023926	15320	4	protein_coding	51505821	51539016	-	novel gene	ensembl	protein_coding	blue	2	0.503349	0.0121631	0.410249	0.0464642	0.574451	0.00332665	-0.645945	0.000650726	-0.4383	0.0321659	0.538292	0.00665767	-0.633805	0.000883063	0.278892	0.18693	0.157603	0.462039	-0.47844	0.0180313	0.630668	0.000953567
ENSSSCG00000022733	2974	13	protein_coding	91734522	91993076	-	novel gene	ensembl	protein_coding	blue	2	-0.503227	0.0121874	-0.264171	0.212256	-0.567114	0.00385377	0.464143	0.0223266	0.500553	0.0127306	-0.4275	0.0371842	0.389393	0.0599987	-0.294203	0.162876	-0.110347	0.607741	0.228326	0.283223	-0.599909	0.00194329
ENSSSCG00000027247	13789	3	protein_coding	130348996	130423442	-	novel gene	ensembl	protein_coding	blue	2	0.501634	0.0125086	0.215192	0.312574	0.543778	0.0060216	-0.612147	0.00147672	-0.635397	0.000849021	0.267144	0.206965	-0.164189	0.443294	0.222913	0.295101	0.112748	0.599903	0.051188	0.81224	0.729924	5.15761e-05
ENSSSCG00000006066	15244	4	protein_coding	39576526	39650587	+	RNF19A	ensembl	protein_coding	blue	2	0.500418	0.0127585	0.600521	0.00191727	0.71459	8.74321e-05	-0.659208	0.000459097	-0.652197	0.00055319	0.483997	0.0165552	-0.503387	0.0121555	0.479944	0.0176216	0.2213	0.298701	-0.385946	0.0625014	0.695616	0.000160704
ENSSSCG00000010101	9363	14	protein_coding	54072639	54080805	+	P2RX6	ensembl	protein_coding	blue	2	-0.498821	0.0130931	-0.463017	0.0226973	-0.790041	4.39331e-06	0.584137	0.00272519	0.746555	2.79279e-05	-0.569396	0.00368274	0.26145	0.217178	-0.326432	0.119515	-0.257097	0.22521	-0.00748377	0.972314	-0.693498	0.00017152
ENSSSCG00000008583	13745	3	protein_coding	121668307	121773090	+	ITSN2	ensembl	protein_coding	blue	2	0.498726	0.0131131	0.418599	0.0417695	0.537574	0.00674497	-0.60604	0.00169586	-0.752226	2.24157e-05	0.27489	0.1936	-0.421182	0.0403953	0.145688	0.496974	0.35046	0.0931569	-0.147537	0.491467	0.868972	3.6286e-08
ENSSSCG00000028406	1424	1	protein_coding	225691185	225842507	-	novel gene	ensembl	protein_coding	blue	2	0.498217	0.0132213	0.300735	0.153306	0.458945	0.0240795	-0.620726	0.00120999	-0.718071	7.77902e-05	0.238329	0.262078	-0.318021	0.129914	0.0341448	0.874149	0.319977	0.127439	0.0361182	0.866937	0.888631	6.67439e-09
ENSSSCG00000017131	21164	12	protein_coding	274516	287165	+	FN3K	ensembl	protein_coding	blue	2	-0.497142	0.0134523	-0.386792	0.0618798	-0.429658	0.0361349	0.482416	0.0169646	0.573546	0.00338816	-0.321193	0.125918	0.390727	0.0590507	-0.151238	0.480542	-0.140014	0.514057	0.133336	0.534518	-0.712418	9.39689e-05
ENSSSCG00000005610	1947	1	protein_coding	301835733	301844619	+	SLC2A8	ensembl	protein_coding	blue	2	-0.495603	0.0137889	-0.561153	0.00433231	-0.696098	0.000158329	0.424529	0.0386679	0.614762	0.00139054	-0.60862	0.00160012	0.461898	0.0230707	-0.361463	0.0826519	-0.261804	0.216534	0.236434	0.266003	-0.575725	0.00324164
ENSSSCG00000008398	13505	3	protein_coding	90543636	90592370	-	SMEK2	ensembl	protein_coding	blue	2	0.495207	0.0138766	0.283476	0.179487	0.556101	0.00477618	-0.711947	9.54392e-05	-0.624123	0.00111643	0.437396	0.032564	-0.471083	0.0201488	0.00873033	0.967705	0.221373	0.298536	-0.0190777	0.929496	0.912777	5.095e-10
ENSSSCG00000005762	2088	1	protein_coding	308751422	308841049	+	KCNT1	ensembl	protein_coding	blue	2	-0.494411	0.0140542	-0.394212	0.0566304	-0.441724	0.030693	0.573876	0.00336563	0.348905	0.0947185	-0.316413	0.131974	0.534266	0.00715937	-0.192809	0.366709	-0.0570612	0.791137	0.417027	0.0426232	-0.553804	0.00499031
ENSSSCG00000006137	15329	4	protein_coding	55305131	55403541	-	WWP1	ensembl	protein_coding	blue	2	0.492343	0.0145244	0.348198	0.0954344	0.652471	0.000549227	-0.643061	0.00070049	-0.780783	6.73984e-06	0.37859	0.068109	-0.327952	0.117702	0.179572	0.401126	0.259048	0.221586	-0.000451543	0.998329	0.894792	3.67594e-09
ENSSSCG00000017360	21445	12	protein_coding	19291766	19302571	+	UBTF	ensembl	protein_coding	blue	2	-0.492012	0.014601	-0.315571	0.133063	-0.562799	0.00419541	0.544916	0.00589624	0.459136	0.0240133	-0.513133	0.0103382	0.47833	0.0180617	-0.213453	0.316594	-0.0605834	0.778549	0.271202	0.199888	-0.566045	0.00393614
ENSSSCG00000003805	7601	6	protein_coding	134870923	134913618	+	PDE4B	ensembl_havana	protein_coding	blue	2	0.491759	0.0146595	0.40353	0.0505333	0.427632	0.0371193	-0.527928	0.00801281	-0.529025	0.00785926	0.115134	0.592155	0.0112152	0.95852	0.20276	0.342004	0.0550378	0.798392	0.162587	0.447816	0.511495	0.0106268
ENSSSCG00000007359	20930	17	protein_coding	49437977	49450480	+	LPIN3	ensembl	protein_coding	blue	2	-0.491243	0.0147798	-0.300156	0.154139	-0.487201	0.0157497	0.582036	0.00284712	0.666236	0.000379017	-0.248554	0.241538	0.133782	0.53314	-0.0866156	0.687365	-0.219001	0.303876	-0.175734	0.411431	-0.730016	5.14062e-05
ENSSSCG00000027777	14089	X	protein_coding	36740729	36882358	+	PRRG1	ensembl_havana	protein_coding	blue	2	0.490172	0.0150319	0.361531	0.0825902	0.499071	0.0130402	-0.71818	7.75044e-05	-0.431237	0.0353824	0.338793	0.105352	-0.620818	0.00120738	0.256976	0.225435	-0.0186455	0.931089	-0.471847	0.0199199	0.661882	0.000427059
ENSSSCG00000003682	7399	6	protein_coding	92036189	92126942	-	ANKRD12	ensembl	protein_coding	blue	2	0.490068	0.0150564	0.396749	0.0549168	0.665871	0.000382861	-0.604401	0.0017592	-0.793709	3.68638e-06	0.379498	0.0673967	-0.338919	0.105214	0.167482	0.434073	0.311421	0.13852	0.0365664	0.8653	0.922156	1.52403e-10
ENSSSCG00000013146	4122	2	protein_coding	11866314	11871396	-	FAM111A	ensembl	protein_coding	blue	2	0.488908	0.015334	0.484827	0.0163432	0.68297	0.000235244	-0.56286	0.00419042	-0.471729	0.019955	0.480137	0.0175695	-0.501802	0.0124745	0.350744	0.0928739	0.0715339	0.739768	-0.313874	0.135276	0.583374	0.00276894
ENSSSCG00000006536	15783	4	protein_coding	103617163	103620450	+	PBXIP1	ensembl	protein_coding	blue	2	-0.488672	0.0153909	-0.520169	0.00917097	-0.74761	2.68203e-05	0.434859	0.0337025	0.742654	3.23825e-05	-0.522997	0.00873372	0.365314	0.0791945	-0.289446	0.170104	-0.352939	0.0907075	0.0734436	0.733064	-0.749213	2.52117e-05
ENSSSCG00000011516	2718	13	protein_coding	58776450	58817255	-	EIF4E3	ensembl	protein_coding	blue	2	0.485732	0.016115	0.539726	0.00648622	0.68622	0.000213677	-0.554728	0.00490318	-0.564433	0.00406312	0.579032	0.00302952	-0.542479	0.00616749	0.4976	0.0133536	0.105286	0.6244	-0.461482	0.0232108	0.539757	0.00648259
ENSSSCG00000006860	16147	4	protein_coding	128863165	128939924	-	SLC30A7	ensembl	protein_coding	blue	2	0.482183	0.0170257	0.458168	0.0243506	0.825048	7.03553e-07	-0.66912	0.000349846	-0.799438	2.78308e-06	0.515616	0.00991299	-0.333944	0.110752	0.407791	0.0479223	0.227662	0.284664	-0.0666831	0.756877	0.843299	2.29124e-07
ENSSSCG00000029023	20455	10	protein_coding	77152282	77171805	-	ARL5B	ensembl	protein_coding	blue	2	0.481986	0.0170774	0.470406	0.0203533	0.552364	0.00512862	-0.740611	3.49551e-05	-0.731967	4.79455e-05	0.167124	0.43507	-0.212062	0.319833	0.382186	0.0653212	0.25967	0.22044	-0.14211	0.507713	0.775259	8.61803e-06
ENSSSCG00000026487	1592	1	protein_coding	263617614	263647002	-	novel gene	ensembl	protein_coding	blue	2	0.481898	0.0171006	0.532449	0.0073958	0.615371	0.00137111	-0.626917	0.00104422	-0.752952	2.17846e-05	0.189999	0.373867	-0.302444	0.150869	0.396345	0.0551867	0.0462424	0.830109	-0.186743	0.382261	0.782823	6.14417e-06
ENSSSCG00000027230	9810	14	protein_coding	115066294	115076782	+	SLC35G1	ensembl	protein_coding	blue	2	0.480964	0.017348	0.495339	0.0138473	0.595725	0.00212924	-0.618451	0.00127634	-0.442167	0.0305064	0.425143	0.0383578	-0.40584	0.0491044	0.330865	0.114284	0.1091	0.611829	-0.246495	0.245586	0.530055	0.00771741
ENSSSCG00000008574	13731	3	protein_coding	119956164	120015781	+	KIF3C	ensembl	protein_coding	blue	2	-0.479889	0.0176364	-0.366575	0.0780869	-0.67466	0.00029923	0.53193	0.00746458	0.512529	0.010444	-0.640068	0.000755576	0.528569	0.0079227	-0.223183	0.294501	-0.261829	0.216488	0.234785	0.269449	-0.659084	0.00046064
ENSSSCG00000005040	1257	1	protein_coding	202680392	202693992	-	GNPNAT1	ensembl	protein_coding	blue	2	0.478772	0.0179402	0.380542	0.0665848	0.798358	2.93647e-06	-0.459117	0.0240198	-0.682313	0.000239832	0.721383	6.94942e-05	-0.402416	0.0512341	0.273071	0.196684	0.351485	0.0921387	-0.0408229	0.849785	0.712572	9.34899e-05
ENSSSCG00000026989	21868	12	protein_coding	41565317	41577892	+	novel gene	ensembl	protein_coding	blue	2	-0.478114	0.0181211	-0.34072	0.103261	-0.520435	0.0091291	0.521258	0.00900049	0.445647	0.0290717	-0.35384	0.0898291	0.213906	0.315544	-0.226717	0.286721	-0.288466	0.17162	0.0433417	0.840629	-0.504866	0.0118638
ENSSSCG00000017518	21606	12	protein_coding	23931586	23952213	-	OSBPL7	ensembl	protein_coding	blue	2	-0.477936	0.0181703	-0.27865	0.187328	-0.476579	0.018549	0.722553	6.67548e-05	0.493302	0.0143049	-0.371442	0.0739201	0.43342	0.0343622	0.0210629	0.922179	-0.199979	0.348808	0.0193289	0.928569	-0.828918	5.60744e-07
ENSSSCG00000014168	5398	2	protein_coding	106406384	106475265	-	ELL2	ensembl	protein_coding	blue	2	0.477931	0.0181718	0.544748	0.00591461	0.776717	8.082e-06	-0.659662	0.00045352	-0.790071	4.38698e-06	0.472599	0.0196966	-0.438357	0.0321408	0.435494	0.0334145	0.311785	0.138035	-0.276175	0.19144	0.797401	3.07867e-06
ENSSSCG00000002936	6310	6	protein_coding	41578518	41591167	+	ZNF829	ensembl	protein_coding	blue	2	-0.47766	0.0182468	-0.442105	0.0305325	-0.493302	0.0143049	0.509141	0.0110533	0.398506	0.0537534	-0.359924	0.0840649	0.454071	0.0258222	-0.219515	0.302714	-0.331754	0.113256	0.308548	0.14239	-0.53613	0.00692332
ENSSSCG00000022901	16893	7	protein_coding	43528430	43533945	+	KLHDC3	ensembl	protein_coding	blue	2	-0.477355	0.0183317	-0.434145	0.0340287	-0.512031	0.0105317	0.65203	0.000555621	0.712649	9.32543e-05	-0.204592	0.337567	0.383757	0.0641313	-0.198397	0.352712	-0.170425	0.425922	0.15061	0.482386	-0.840618	2.72516e-07
ENSSSCG00000025212	2909	13	protein_coding	84409959	84500260	-	novel gene	ensembl	protein_coding	blue	2	0.477207	0.018373	0.347964	0.0956729	0.502715	0.0122898	-0.761856	1.5225e-05	-0.68378	0.000229703	0.170963	0.424441	-0.245201	0.248153	0.160239	0.454488	0.112571	0.60048	0.0200242	0.926007	0.845575	1.97253e-07
ENSSSCG00000015692	7871	15	protein_coding	18646708	18802995	-	R3HDM1	ensembl	protein_coding	blue	2	0.477189	0.0183781	0.443456	0.0299688	0.632498	0.000911872	-0.524064	0.00857341	-0.762108	1.50677e-05	0.329291	0.116123	-0.21202	0.319931	0.181352	0.396395	0.282077	0.181737	0.140234	0.513388	0.809444	1.66633e-06
ENSSSCG00000012975	3900	2	protein_coding	5580145	5584189	-	SNX32	ensembl	protein_coding	blue	2	-0.47703	0.0184223	-0.490364	0.0149863	-0.720399	7.1873e-05	0.802501	2.386e-06	0.796117	3.27915e-06	-0.280107	0.184938	0.107474	0.617176	-0.485292	0.0162255	-0.0104783	0.961243	0.0167622	0.938036	-0.765187	1.32624e-05
ENSSSCG00000003792	7587	6	protein_coding	132240462	132288460	+	LRRC40	ensembl	protein_coding	blue	2	0.476489	0.0185742	0.266849	0.207486	0.443219	0.0300669	-0.647646	0.000622829	-0.546302	0.00574656	0.236499	0.265867	-0.441845	0.0306417	0.00768755	0.971561	0.216885	0.30869	-0.10359	0.630024	0.834929	3.89745e-07
ENSSSCG00000009556	19469	11	protein_coding	86146355	86178783	-	CUL4A	ensembl	protein_coding	blue	2	-0.47433	0.0191908	-0.293871	0.163373	-0.692353	0.000177624	0.640959	0.000738807	0.730939	4.9743e-05	-0.454258	0.0257534	0.226049	0.288182	-0.172198	0.421053	-0.19184	0.369169	-0.144642	0.500103	-0.810184	1.60247e-06
ENSSSCG00000027850	11218	9	protein_coding	101081041	101085426	-	IL6	ensembl_havana	protein_coding	blue	2	-0.474251	0.0192137	-0.255562	0.228088	-0.582346	0.00282886	0.426968	0.0374466	0.527419	0.00808474	-0.416033	0.0431705	0.292986	0.164705	-0.219155	0.303527	-0.30279	0.15038	0.121946	0.570277	-0.541957	0.00622692
ENSSSCG00000003587	7231	6	protein_coding	79917691	79918614	-	TMEM200B	ensembl	protein_coding	blue	2	-0.473271	0.019499	-0.475073	0.0189767	-0.530349	0.00767736	0.445588	0.0290957	0.480571	0.017453	-0.342529	0.101325	0.394658	0.0563256	-0.22267	0.295642	-0.222478	0.296068	0.157917	0.461135	-0.580989	0.0029096
ENSSSCG00000026417	6781	6	protein_coding	54343313	54352789	-	EPS8L1	ensembl	protein_coding	blue	2	-0.473164	0.0195302	-0.311001	0.139081	-0.405267	0.0494558	0.507315	0.0113937	0.359457	0.084497	-0.267664	0.206049	0.484528	0.0164194	-0.178383	0.404303	-0.0890565	0.679006	0.331562	0.113478	-0.570768	0.00358306
ENSSSCG00000003854	7676	6	protein_coding	146951361	146966597	+	ECHDC2	ensembl	protein_coding	blue	2	-0.472852	0.0196221	-0.382192	0.0653166	-0.600936	0.00189982	0.520407	0.0091335	0.810035	1.61513e-06	-0.257871	0.223768	0.140895	0.511386	-0.315499	0.133156	-0.116276	0.588464	-0.0515327	0.810998	-0.777268	7.88716e-06
ENSSSCG00000017378	21466	12	protein_coding	19859931	19892872	+	DHX8	ensembl	protein_coding	blue	2	-0.47281	0.0196346	-0.507284	0.0113996	-0.70946	0.000103553	0.276766	0.190453	0.587718	0.00252757	-0.68865	0.000198693	0.451759	0.0266836	-0.338746	0.105403	-0.438415	0.0321156	0.235165	0.268653	-0.503138	0.0122051
ENSSSCG00000009614	8832	14	protein_coding	6795875	6812635	+	FAM160B2	ensembl	protein_coding	blue	2	-0.472013	0.0198704	-0.214383	0.314439	-0.465082	0.0220215	0.584428	0.00270864	0.442712	0.0302781	-0.384761	0.0633795	0.532075	0.00744532	0.106913	0.619026	-0.181437	0.396169	0.0442369	0.837379	-0.823331	7.7673e-07
ENSSSCG00000015611	11554	9	protein_coding	146381594	146401004	-	novel gene	ensembl	protein_coding	blue	2	-0.471342	0.0200708	-0.228116	0.283679	-0.159352	0.457021	0.40826	0.0476412	0.461545	0.0231896	0.103485	0.630374	-0.00634487	0.976526	0.0105178	0.961097	-0.282557	0.180962	-0.163506	0.445219	-0.473703	0.0193726
ENSSSCG00000013491	5064	2	protein_coding	75529575	75562894	-	TJP3	ensembl	protein_coding	blue	2	-0.471091	0.0201465	-0.447618	0.0282836	-0.755201	1.99283e-05	0.508847	0.0111076	0.719905	7.30954e-05	-0.591951	0.00230977	0.271451	0.199458	-0.230979	0.277514	-0.337468	0.106808	-0.110574	0.606999	-0.712856	9.26179e-05
ENSSSCG00000022962	23582	GL894533.2	protein_coding	4540	15192	-	novel gene	ensembl	protein_coding	blue	2	-0.470612	0.0202909	-0.467718	0.0211821	-0.582199	0.00283754	0.528491	0.00793372	0.608418	0.00160744	-0.531073	0.00757931	0.450281	0.0272462	-0.207056	0.331654	-0.41639	0.0429731	0.171236	0.423692	-0.673743	0.000307144
ENSSSCG00000004651	778	1	protein_coding	136147528	136303876	-	GALK2	ensembl	protein_coding	blue	2	0.469851	0.0205222	0.364563	0.0798601	0.710148	0.000101249	-0.444963	0.0293496	-0.423387	0.0392507	0.797525	3.05996e-06	-0.685468	0.000218508	0.280742	0.183901	0.217687	0.30686	-0.430564	0.0357014	0.512765	0.0104024
ENSSSCG00000022612	8668	15	protein_coding	147281211	147314281	+	novel gene	ensembl	protein_coding	blue	2	0.468521	0.0209318	0.090106	0.675424	0.210557	0.323359	-0.439364	0.0317024	-0.331063	0.114055	0.17079	0.424918	-0.467398	0.0212827	0.0119244	0.955899	0.0813179	0.705628	-0.278937	0.186856	0.588803	0.00247015
ENSSSCG00000021491	12105	8	protein_coding	82853006	82867324	-	novel gene	ensembl	protein_coding	blue	2	0.468381	0.0209752	0.18562	0.385182	0.37598	0.0701888	-0.584264	0.00271795	-0.622346	0.00116458	0.143496	0.50354	-0.309374	0.141269	-0.100508	0.640294	0.206274	0.333523	0.0985591	0.646822	0.902085	1.7272e-09
ENSSSCG00000000373	18344	5	protein_coding	22941174	22946754	+	CDK2	ensembl	protein_coding	blue	2	-0.467516	0.0212456	-0.317976	0.129971	-0.590627	0.00237609	0.631903	0.00092526	0.627152	0.00103831	-0.263959	0.212636	0.0788539	0.714177	-0.435165	0.0335637	0.26977	0.202366	0.0427242	0.842872	-0.528166	0.00797928
ENSSSCG00000015907	8175	15	protein_coding	80794830	80818294	+	GALNT3	ensembl	protein_coding	blue	2	0.465586	0.0218589	0.351508	0.0921158	0.66811	0.000359837	-0.676332	0.000285267	-0.6909	0.000185651	0.452105	0.0265531	-0.495715	0.0137641	0.197056	0.356043	0.163283	0.445848	-0.126656	0.555361	0.902541	1.64437e-09
ENSSSCG00000005516	1839	1	protein_coding	293510864	293528679	-	STOM	ensembl	protein_coding	blue	2	0.465437	0.0219067	0.569191	0.00369787	0.618274	0.00128163	-0.702765	0.000128463	-0.7682	1.16837e-05	0.0825441	0.701386	0.0918833	0.669372	0.489172	0.0152704	0.108116	0.615061	0.0637287	0.767353	0.635762	0.000841373
ENSSSCG00000014902	10532	9	protein_coding	19247964	19320298	+	ANKRD42	ensembl	protein_coding	blue	2	0.46531	0.0219477	0.453194	0.0261464	0.629123	0.000990048	-0.573116	0.00341773	-0.590622	0.00237635	0.552653	0.00510055	-0.376517	0.0697574	0.304255	0.148317	0.304132	0.148491	-0.144632	0.500132	0.608287	0.00161223
ENSSSCG00000016851	19592	16	protein_coding	25306092	25348992	+	OSMR	ensembl	protein_coding	blue	2	0.46497	0.0220575	0.335343	0.109173	0.434008	0.0340915	-0.59448	0.0021874	-0.524537	0.00850303	0.152914	0.475632	-0.376953	0.0694084	0.114889	0.592948	0.044422	0.836708	-0.1496	0.485361	0.75577	1.94813e-05
ENSSSCG00000013591	4948	2	protein_coding	71672158	71688206	+	TIMM44	ensembl	protein_coding	blue	2	-0.464824	0.022105	-0.368928	0.0760504	-0.727747	5.57055e-05	0.635243	0.000852264	0.764744	1.35099e-05	-0.49576	0.0137543	0.265779	0.209383	-0.299666	0.154846	-0.222011	0.297112	-0.0311799	0.885003	-0.822108	8.32903e-07
ENSSSCG00000025426	378	1	protein_coding	63575742	63702489	-	novel gene	ensembl	protein_coding	blue	2	0.464518	0.0222045	0.302051	0.151428	0.589171	0.00245093	-0.59968	0.00195309	-0.608412	0.00160766	0.363137	0.0811354	-0.443945	0.0297667	0.181818	0.395164	0.223043	0.294812	-0.195674	0.359493	0.800189	2.68061e-06
ENSSSCG00000004084	107	1	protein_coding	16603095	16681556	+	novel gene	ensembl	protein_coding	blue	2	0.464323	0.0222679	0.465924	0.0217506	0.741022	3.44234e-05	-0.636051	0.00083536	-0.813683	1.32884e-06	0.4373	0.0326066	-0.212553	0.318686	0.360924	0.0831451	0.265692	0.209538	0.00359256	0.986708	0.741068	3.43643e-05
ENSSSCG00000024341	2018	1	protein_coding	303892886	303935551	+	USP20	ensembl	protein_coding	blue	2	-0.464121	0.0223341	-0.184983	0.386845	-0.415144	0.0436644	0.666973	0.00037137	0.469136	0.0207416	-0.446393	0.0287714	0.54157	0.00627126	0.143125	0.504656	-0.212862	0.317968	0.0379163	0.860374	-0.817557	1.07514e-06
ENSSSCG00000029168	24302	GL895057.2	protein_coding	17823	53239	-	KIAA0430	ensembl	protein_coding	blue	2	0.462345	0.0229208	0.310759	0.139405	0.461557	0.0231854	-0.65946	0.000455992	-0.773739	9.20979e-06	0.0494269	0.818593	-0.0803957	0.708823	0.140341	0.513065	0.262466	0.215332	0.146252	0.49529	0.876339	1.98974e-08
ENSSSCG00000015445	11320	9	protein_coding	118730305	118785977	-	novel gene	ensembl	protein_coding	blue	2	0.461689	0.0231408	0.462139	0.0229899	0.812216	1.438e-06	-0.447294	0.0284119	-0.625192	0.00108831	0.584589	0.00269954	-0.373166	0.0724852	0.36897	0.0760148	0.234074	0.270945	-0.125434	0.559215	0.659563	0.00045473
ENSSSCG00000014934	10576	9	protein_coding	26043364	26060761	+	CHORDC1	ensembl	protein_coding	blue	2	0.461483	0.0232104	0.301083	0.152808	0.457338	0.0246432	-0.605291	0.00172458	-0.636609	0.000823875	0.197826	0.354127	-0.335113	0.109431	0.110345	0.607747	0.142096	0.507755	-0.0651649	0.762255	0.860651	6.85927e-08
ENSSSCG00000015430	11294	9	protein_coding	116160099	116197138	+	RINT1	ensembl	protein_coding	blue	2	0.46127	0.0232823	0.303046	0.150019	0.66975	0.000343735	-0.47798	0.0181582	-0.732215	4.75207e-05	0.470578	0.0203011	-0.0524802	0.807586	0.250558	0.237641	0.135459	0.527974	0.243236	0.252085	0.668026	0.000360676
ENSSSCG00000003472	7046	6	protein_coding	69633988	69645325	-	ARHGEF19	ensembl	protein_coding	blue	2	-0.457411	0.0246174	-0.330621	0.114568	-0.4658	0.0217902	0.693379	0.000172143	0.322598	0.124178	-0.328049	0.117587	0.57417	0.00334567	-0.260845	0.218283	0.159849	0.455602	0.474485	0.0191458	-0.565693	0.00396354
ENSSSCG00000022430	19731	16	protein_coding	51183110	51219031	-	novel gene	ensembl	protein_coding	blue	2	0.456535	0.0249288	0.305964	0.145938	0.572519	0.0034591	-0.680222	0.000254937	-0.639657	0.00076343	0.438607	0.0320316	-0.438804	0.0319458	0.0643037	0.765311	0.257331	0.224774	-0.0491791	0.819488	0.867078	4.21026e-08
ENSSSCG00000008989	12057	8	protein_coding	77394690	77455394	-	CNOT6L	ensembl	protein_coding	blue	2	0.456478	0.0249494	0.320872	0.126319	0.499649	0.0129188	-0.682363	0.000239482	-0.667263	0.000368399	0.219839	0.301984	-0.362429	0.0817742	0.0651763	0.762215	0.204282	0.338316	0.0137234	0.949254	0.938224	1.29284e-11
ENSSSCG00000005073	1291	1	protein_coding	208288849	208356182	+	ARID4A	ensembl	protein_coding	blue	2	0.456468	0.024953	0.419919	0.0410625	0.654156	0.000525358	-0.560996	0.00434556	-0.739336	3.66506e-05	0.475365	0.0188931	-0.386201	0.0623135	0.18583	0.384635	0.359952	0.0840392	-0.00897744	0.966791	0.822335	8.22219e-07
ENSSSCG00000010821	19986	10	protein_coding	11663247	11730329	-	EPRS	ensembl	protein_coding	blue	2	0.455735	0.025216	0.43751	0.0325135	0.780496	6.82772e-06	-0.635523	0.000846375	-0.723909	6.36995e-05	0.504252	0.0119842	-0.410504	0.0463151	0.321679	0.125313	0.209206	0.326544	-0.0907511	0.673225	0.861708	6.34106e-08
ENSSSCG00000011631	2883	13	protein_coding	81528678	81538664	+	UBA5	ensembl	protein_coding	blue	2	0.455734	0.0252165	0.407743	0.0479507	0.756633	1.88198e-05	-0.542914	0.00611835	-0.825289	6.93821e-07	0.483032	0.0168041	-0.305102	0.147134	0.28639	0.174863	0.311719	0.138123	0.0100739	0.962738	0.831074	4.92943e-07
ENSSSCG00000006069	15249	4	protein_coding	39853813	39957642	+	RGS22	ensembl	protein_coding	blue	2	0.454601	0.0256277	0.364182	0.0801995	0.570177	0.00362569	-0.607111	0.00165553	-0.667413	0.000366865	0.389279	0.0600802	-0.401735	0.0516664	0.193533	0.364878	0.292495	0.165445	-0.135784	0.526973	0.744489	3.02152e-05
ENSSSCG00000006078	15263	4	protein_coding	41669216	41808508	-	novel gene	ensembl	protein_coding	blue	2	0.454351	0.0257194	0.370486	0.0747244	0.482574	0.0169234	-0.509512	0.0109852	-0.477443	0.0183073	0.295852	0.160422	-0.498004	0.0132669	0.206395	0.333233	0.271292	0.199732	-0.34625	0.0974289	0.622379	0.00116367
ENSSSCG00000026116	6119	6	protein_coding	25107403	25111026	-	FHOD1	ensembl	protein_coding	blue	2	-0.453832	0.0259103	-0.22686	0.286409	-0.550114	0.00535109	0.737846	3.87247e-05	0.615775	0.00135834	-0.402331	0.051288	0.44569	0.0290547	-0.0225341	0.916761	-0.184697	0.387591	0.0211035	0.92203	-0.917477	2.83284e-10
ENSSSCG00000016000	8282	15	protein_coding	93718328	93740818	+	PLEKHA3	ensembl	protein_coding	blue	2	0.453461	0.026047	0.397236	0.0545922	0.695028	0.000163643	-0.65273	0.000545495	-0.634656	0.000864716	0.414007	0.0443026	-0.435526	0.0334002	0.273047	0.196725	0.0434366	0.840284	-0.151468	0.479866	0.824339	7.32982e-07
ENSSSCG00000007143	20691	17	protein_coding	36195472	36210175	-	MAVS	ensembl_havana	protein_coding	blue	2	-0.452816	0.0262871	-0.366021	0.0785717	-0.699383	0.000142932	0.629635	0.000977839	0.781607	6.49341e-06	-0.435737	0.033305	0.294897	0.16184	-0.221177	0.298976	-0.235418	0.268123	-0.0233322	0.913824	-0.841439	2.58507e-07
ENSSSCG00000009473	19334	11	protein_coding	53801803	54034304	-	MYCBP2	ensembl	protein_coding	blue	2	0.450832	0.0270352	0.154798	0.470146	0.247869	0.242881	-0.614464	0.00140013	-0.440381	0.031264	0.0906093	0.673708	-0.389435	0.0599681	-0.128123	0.550754	0.078924	0.713933	-0.0544066	0.800659	0.788485	4.72783e-06
ENSSSCG00000002786	6122	6	protein_coding	25131025	25135710	+	ELMO3	ensembl	protein_coding	blue	2	-0.449477	0.0275562	-0.28884	0.17104	-0.52964	0.00777434	0.679285	0.000261972	0.701072	0.000135537	-0.301998	0.151502	0.283852	0.178885	-0.0115998	0.957098	-0.287267	0.173488	-0.146713	0.493918	-0.941975	6.60591e-12
ENSSSCG00000004339	405	1	protein_coding	72007498	72069331	+	novel gene	ensembl	protein_coding	blue	2	0.448334	0.0280017	0.319479	0.128066	0.597303	0.00205741	-0.673975	0.000305125	-0.685779	0.0002165	0.372756	0.0728241	-0.345564	0.0981395	0.0776349	0.718418	0.19184	0.369168	0.0738765	0.731547	0.907534	9.44375e-10
ENSSSCG00000000926	19014	5	protein_coding	99071989	99163734	+	CEP290	ensembl	protein_coding	blue	2	0.44775	0.0282315	0.36316	0.0811144	0.692186	0.000178533	-0.41455	0.0439971	-0.700055	0.000139946	0.421785	0.0400799	-0.253647	0.231713	0.202872	0.341734	0.1977	0.354441	0.122064	0.569901	0.773007	9.50771e-06
ENSSSCG00000012508	14561	X	protein_coding	97041530	97044478	-	ARMCX6	ensembl_havana	protein_coding	blue	2	-0.447453	0.028349	-0.410463	0.0463387	-0.451208	0.0268922	0.732603	4.6863e-05	0.555866	0.00479773	-0.134324	0.531467	0.368716	0.0762321	-0.293062	0.164589	-0.0936357	0.663425	0.300894	0.153079	-0.729505	5.23487e-05
ENSSSCG00000026053	9194	14	protein_coding	44326211	44331769	+	ALKBH2	ensembl	protein_coding	blue	2	-0.447312	0.0284049	-0.229988	0.279638	-0.22607	0.288138	0.481988	0.0170771	0.177788	0.405897	-0.131442	0.54039	0.153619	0.473577	-0.114271	0.594953	0.0492585	0.819201	0.0862736	0.688539	-0.311625	0.138248
ENSSSCG00000015857	8097	15	protein_coding	65889037	65977097	-	novel gene	ensembl	protein_coding	blue	2	0.447233	0.0284363	0.36246	0.0817461	0.618969	0.00126097	-0.657379	0.000482208	-0.80009	2.69404e-06	0.261105	0.217808	-0.284913	0.177196	0.149677	0.485135	0.282047	0.181786	0.0617051	0.774551	0.940444	8.73454e-12
ENSSSCG00000015379	11212	9	protein_coding	99840594	100217948	+	DNAH11	ensembl	protein_coding	blue	2	0.446355	0.0287867	0.373668	0.0720714	0.732405	4.71989e-05	-0.729154	5.30044e-05	-0.657069	0.000486215	0.426086	0.0378849	-0.372693	0.0728764	0.443635	0.0298944	-0.0181866	0.932781	-0.222146	0.296808	0.741512	3.37989e-05
ENSSSCG00000004533	624	1	protein_coding	114693709	114753806	+	RAB27B	ensembl	protein_coding	blue	2	0.446234	0.0288353	0.450966	0.0269841	0.836603	3.51294e-07	-0.648986	0.000601582	-0.836754	3.47999e-07	0.477515	0.018287	-0.156569	0.46502	0.454296	0.0257394	0.299433	0.155181	0.0270348	0.900211	0.751994	2.26209e-05
ENSSSCG00000026082	19388	11	protein_coding	72092330	72161779	+	DNAJC3	ensembl	protein_coding	blue	2	0.443379	0.0300004	0.352646	0.0909945	0.617338	0.0013099	-0.752343	2.23132e-05	-0.659676	0.000453349	0.310439	0.139834	-0.396398	0.055151	0.224054	0.292573	0.102462	0.633776	-0.116264	0.588502	0.88496	9.36797e-09
ENSSSCG00000000647	18678	5	protein_coding	64579163	64590512	-	OLR1	ensembl_havana	protein_coding	blue	2	0.443262	0.030049	0.403711	0.0504202	0.402282	0.0513193	-0.424307	0.0387809	-0.42375	0.0390648	0.195114	0.360897	-0.185175	0.386344	0.281326	0.182952	0.267596	0.206169	-0.209749	0.325263	0.391234	0.0586935
ENSSSCG00000030053	10786	9	protein_coding	50815863	50842000	-	ARCN1	ensembl	protein_coding	blue	2	0.443084	0.0301228	0.328778	0.116726	0.694563	0.000166004	-0.604548	0.00175348	-0.783401	5.98401e-06	0.429496	0.0362132	-0.297372	0.158183	0.158531	0.459375	0.248293	0.242048	0.111366	0.60441	0.926605	8.14784e-11
ENSSSCG00000023708	9419	14	protein_coding	59032170	59054154	+	novel gene	ensembl	protein_coding	blue	2	0.441884	0.0306256	0.482499	0.016943	0.586987	0.00256688	-0.614177	0.00140942	-0.521427	0.00897427	0.263423	0.213602	-0.27006	0.201863	0.478309	0.0180673	0.10043	0.640555	-0.284082	0.178519	0.577406	0.00313229
ENSSSCG00000002864	6226	6	protein_coding	38579823	38594906	-	SLC7A10	ensembl	protein_coding	blue	2	-0.441126	0.0309464	-0.263356	0.213724	-0.397785	0.0542288	0.422908	0.0394973	0.491436	0.0147348	-0.241588	0.255413	0.34998	0.093637	-0.105429	0.623925	-0.323096	0.123564	0.148127	0.489719	-0.586365	0.00260077
ENSSSCG00000016568	22528	18	protein_coding	20333818	20511321	-	AHCYL2	ensembl	protein_coding	blue	2	0.440979	0.0310089	0.318693	0.12906	0.618665	0.00126997	-0.612797	0.00145487	-0.707764	0.000109424	0.363593	0.080726	-0.30415	0.148464	0.183474	0.390799	0.332538	0.112354	-0.0141793	0.94757	0.844156	2.1662e-07
ENSSSCG00000030835	20899	17	protein_coding	46039731	46049992	-	BLCAP	havana	protein_coding	blue	2	-0.440835	0.0310699	-0.4784	0.0180422	-0.692553	0.000176547	0.615107	0.0013795	0.813786	1.32145e-06	-0.34006	0.103973	0.147254	0.492308	-0.275563	0.192466	-0.198784	0.351755	-0.146284	0.495194	-0.82146	8.64112e-07
ENSSSCG00000003929	7760	6	protein_coding	154032313	154038467	-	BEST4	ensembl	protein_coding	blue	2	-0.439922	0.0314614	-0.253317	0.232341	-0.306984	0.14453	0.490822	0.0148786	0.396889	0.0548229	-0.0857235	0.690429	0.307781	0.143437	-0.155859	0.467073	-0.05606	0.794725	0.245804	0.246955	-0.465225	0.0219752
ENSSSCG00000002900	24795	GL894935.1	protein_coding	10877	19551	+	C19orf55	ensembl	protein_coding	blue	2	-0.439682	0.0315648	-0.344305	0.0994512	-0.454415	0.0256958	0.652312	0.000551531	0.546361	0.00574028	-0.353596	0.0900665	0.230459	0.278627	-0.095553	0.65694	-0.302572	0.150689	-0.0380249	0.859978	-0.700366	0.000138587
ENSSSCG00000025401	5904	6	protein_coding	455072	466072	-	CDK10	ensembl	protein_coding	blue	2	-0.438896	0.0319055	-0.14993	0.48439	-0.393937	0.0568184	0.678744	0.000266113	0.574225	0.00334188	-0.227993	0.283946	0.403644	0.0504625	0.0723078	0.737049	-0.0998106	0.642627	-0.00947758	0.964942	-0.916898	3.05071e-10
ENSSSCG00000013257	4273	2	protein_coding	17207852	17266771	-	ATG13	ensembl	protein_coding	blue	2	0.438548	0.0320574	0.411581	0.0456887	0.607008	0.0016594	-0.497148	0.0134512	-0.542207	0.00619838	0.360407	0.0836199	-0.23634	0.266199	0.433345	0.0343966	0.173368	0.417854	-0.190467	0.37267	0.531376	0.00753854
ENSSSCG00000008002	12995	3	protein_coding	41428516	41435243	-	NARFL	ensembl	protein_coding	blue	2	-0.438501	0.0320777	-0.218134	0.305842	-0.43687	0.0327976	0.639871	0.000759331	0.597569	0.00204548	-0.302848	0.150298	0.332472	0.112431	0.103151	0.631484	-0.314129	0.134941	-0.155548	0.467972	-0.888675	6.64634e-09
ENSSSCG00000007577	12479	3	protein_coding	4281221	4293277	+	AP5Z1	ensembl	protein_coding	blue	2	-0.438341	0.0321479	-0.0688142	0.749346	-0.392318	0.0579361	0.60366	0.00178851	0.411668	0.0456384	-0.392572	0.0577594	0.563577	0.004132	0.172779	0.419464	-0.181226	0.396728	0.0632014	0.769227	-0.825757	6.75174e-07
ENSSSCG00000005303	1587	1	protein_coding	263405558	263413469	-	PIGO	ensembl	protein_coding	blue	2	-0.438171	0.0322223	-0.327816	0.117864	-0.342474	0.101384	0.803814	2.23185e-06	0.642054	0.000718627	-0.0450276	0.834512	0.193915	0.363913	-0.0540457	0.801955	-0.197696	0.354451	-0.0323335	0.880777	-0.836518	3.53145e-07
ENSSSCG00000030514	24933	GL893684.1	protein_coding	10604	21014	-	RBL2	ensembl	protein_coding	blue	2	0.438003	0.0322964	0.295705	0.160639	0.428329	0.0367785	-0.465859	0.0217714	-0.587114	0.00256002	0.215536	0.311782	-0.244242	0.250068	0.0534552	0.804078	0.343022	0.100802	0.0719541	0.738291	0.739643	3.6237e-05
ENSSSCG00000023043	18814	5	protein_coding	72062877	72116345	+	BCL2L13	ensembl	protein_coding	blue	2	-0.437568	0.0324881	-0.332518	0.112378	-0.646441	0.000642475	0.536241	0.00690944	0.711399	9.71775e-05	-0.479802	0.0176599	0.132635	0.536688	-0.191731	0.369446	-0.309923	0.140528	-0.211657	0.320778	-0.674763	0.00029835
ENSSSCG00000020925	24368	GL895426.2	protein_coding	10214	34833	+	novel gene	ensembl	protein_coding	blue	2	0.435517	0.0334044	0.244685	0.249182	0.225744	0.288851	-0.420619	0.0406919	-0.488545	0.0154217	0.0492806	0.819121	-0.294999	0.161688	-0.054782	0.799311	0.0953769	0.657535	0.00482185	0.98216	0.713579	9.04223e-05
ENSSSCG00000008003	12994	3	protein_coding	41424154	41428259	+	HAGHL	ensembl_havana	protein_coding	blue	2	-0.435176	0.0335585	-0.388733	0.0604714	-0.406975	0.0484138	0.691414	0.000182773	0.618142	0.00128557	-0.227159	0.285759	0.320233	0.127119	0.000342546	0.998733	-0.35768	0.0861579	-0.0202422	0.925203	-0.837619	3.29637e-07
ENSSSCG00000011510	2702	13	protein_coding	55528070	55557900	-	TMF1	ensembl	protein_coding	blue	2	0.43366	0.0342512	0.398748	0.0535949	0.739459	3.64842e-05	-0.680768	0.000250918	-0.814983	1.23832e-06	0.446879	0.0285772	-0.327914	0.117747	0.275543	0.192501	0.275272	0.192956	-0.00309971	0.988531	0.922	1.5569e-10
ENSSSCG00000005170	1431	1	protein_coding	227101767	227251171	-	DENND4C	ensembl	protein_coding	blue	2	0.433632	0.0342645	0.251569	0.23569	0.581077	0.00290431	-0.598822	0.00199022	-0.706423	0.000114272	0.340343	0.103667	-0.355575	0.0881558	0.0607985	0.777782	0.208091	0.329189	0.0689189	0.748977	0.934096	2.58276e-11
ENSSSCG00000024696	8465	15	protein_coding	122436419	122471437	-	CCNYL1	ensembl	protein_coding	blue	2	0.433108	0.0345065	0.39087	0.0589503	0.726354	5.84982e-05	-0.778946	7.31961e-06	-0.79119	4.15989e-06	0.34903	0.0945926	-0.294027	0.16314	0.363735	0.0805984	0.0916637	0.670119	-0.0783729	0.71585	0.895283	3.49998e-09
ENSSSCG00000029729	13791	3	protein_coding	130558674	130595884	+	novel gene	ensembl	protein_coding	blue	2	0.432776	0.0346606	0.615883	0.00135496	0.82109	8.82379e-07	-0.573387	0.00339906	-0.736975	3.99832e-05	0.528905	0.00787596	-0.361538	0.0825837	0.513668	0.0102453	0.316226	0.132216	-0.207999	0.329407	0.715451	8.49547e-05
ENSSSCG00000011369	2506	13	protein_coding	34885595	34893786	+	WDR6	ensembl	protein_coding	blue	2	-0.432637	0.0347252	-0.313582	0.135658	-0.495773	0.0137513	0.626566	0.00105306	0.240795	0.257024	-0.461346	0.0232567	0.655393	0.000508421	-0.201219	0.345764	0.107355	0.617567	0.434989	0.0336433	-0.617068	0.00131818
ENSSSCG00000030304	19629	16	protein_coding	29677851	29681154	-	novel gene	ensembl	protein_coding	blue	2	0.431887	0.0350761	0.384749	0.0633886	0.586986	0.00256691	-0.66283	0.000416168	-0.694284	0.000167431	0.395781	0.0555658	-0.404562	0.0498911	0.190504	0.372577	0.244595	0.249362	-0.0907696	0.673162	0.841001	2.65906e-07
ENSSSCG00000009310	19117	11	protein_coding	4679144	4680510	+	POLR1D	ensembl	protein_coding	blue	2	-0.431752	0.0351396	-0.45847	0.0242452	-0.404682	0.0498166	0.714802	8.68187e-05	0.670922	0.00033262	0.0794959	0.711946	0.00778079	0.971216	-0.359998	0.0839967	-0.145321	0.498069	0.0499886	0.816566	-0.651479	0.000563708
ENSSSCG00000000492	18491	5	protein_coding	36179190	36185575	-	LYZ	ensembl_havana	protein_coding	blue	2	0.431187	0.0354061	0.486736	0.0158646	0.618715	0.00126848	-0.470621	0.0202883	-0.592832	0.00226648	0.436527	0.0329505	-0.36713	0.0776028	0.22425	0.292139	0.333283	0.111504	-0.106547	0.620233	0.590222	0.00239672
ENSSSCG00000017943	22154	12	protein_coding	54904770	54915794	+	ACAP1	ensembl	protein_coding	blue	2	-0.431155	0.0354208	-0.342398	0.101464	-0.676268	0.000285784	0.681445	0.000246007	0.705913	0.000116165	-0.521733	0.00892694	0.43197	0.0350373	-0.236948	0.264935	-0.251849	0.235151	0.159599	0.456315	-0.778689	7.40403e-06
ENSSSCG00000013361	4419	2	protein_coding	43606171	43614256	+	novel gene	ensembl	protein_coding	blue	2	0.431068	0.0354624	0.336652	0.107711	0.764007	1.39304e-05	-0.598603	0.00199977	-0.692513	0.000176762	0.612159	0.00147628	-0.414735	0.0438933	0.325868	0.120193	0.156104	0.466363	-0.114866	0.593024	0.79004	4.39349e-06
ENSSSCG00000016700	22713	18	protein_coding	50041645	50043875	+	novel gene	ensembl	protein_coding	blue	2	-0.430691	0.0356412	-0.411051	0.0459962	-0.551202	0.00524247	0.595544	0.0021376	0.409113	0.0471335	-0.418754	0.0416861	0.382205	0.0653072	-0.354107	0.0895701	-0.00430154	0.984085	0.307968	0.143181	-0.473716	0.0193688
ENSSSCG00000010010	9265	14	protein_coding	50578668	50597933	-	novel gene	ensembl	protein_coding	blue	2	-0.430047	0.0359484	-0.5005	0.0127415	-0.671276	0.000329326	0.589317	0.0024433	0.690487	0.000187988	-0.30671	0.144907	0.230503	0.278532	-0.322897	0.123809	-0.374637	0.0712778	0.0788324	0.714251	-0.716625	8.16763e-05
ENSSSCG00000008479	13599	3	protein_coding	107569582	107586523	-	DHX57	ensembl	protein_coding	blue	2	0.429826	0.0360545	0.301537	0.15216	0.606155	0.0016915	-0.457478	0.0245938	-0.675027	0.000296113	0.271502	0.199371	-0.0832632	0.698903	0.227471	0.285079	0.0480235	0.823664	0.154588	0.470756	0.664631	0.000396154
ENSSSCG00000017238	21305	12	protein_coding	6865457	6907593	-	TTYH2	ensembl	protein_coding	blue	2	-0.42979	0.0360718	-0.399797	0.0529114	-0.627885	0.00102013	0.638955	0.000777005	0.524959	0.00844066	-0.475147	0.0189555	0.312005	0.137742	-0.240289	0.258056	-0.212363	0.31913	0.0357296	0.868356	-0.710309	0.000100717
ENSSSCG00000022975	23698	JH118489.1	protein_coding	28424	34573	-	AMT	ensembl	protein_coding	blue	2	-0.427051	0.0374057	-0.444859	0.0293919	-0.606529	0.00167737	0.865226	4.85849e-08	0.700052	0.00013996	-0.261549	0.216998	0.214684	0.313746	-0.39197	0.0581784	-0.0405801	0.850668	0.0930862	0.665288	-0.796277	3.2536e-06
ENSSSCG00000025579	9141	14	protein_coding	41904559	41958418	+	novel gene	ensembl	protein_coding	blue	2	0.426494	0.0376818	0.300132	0.154173	0.429322	0.0362967	-0.520123	0.00917823	-0.673257	0.000311406	0.149541	0.485535	-0.178636	0.403625	0.00892602	0.966981	0.290372	0.16868	0.160313	0.454278	0.84153	2.56992e-07
ENSSSCG00000011049	20309	10	protein_coding	51553277	51597276	+	DCLRE1C	ensembl	protein_coding	blue	2	0.426053	0.0379014	0.517182	0.0096525	0.636021	0.00083598	-0.475674	0.018805	-0.713946	8.93282e-05	0.228221	0.283451	-0.281936	0.181964	0.364626	0.0798036	0.283626	0.179248	-0.132126	0.538266	0.732884	4.63911e-05
ENSSSCG00000012283	14178	X	protein_coding	47163009	47191965	-	ZNF81	ensembl	protein_coding	blue	2	0.425613	0.0381214	0.155069	0.469361	0.147637	0.49117	-0.609123	0.001582	-0.446489	0.0287331	-0.0760189	0.724054	-0.154724	0.470362	-0.100862	0.639111	0.15216	0.477837	0.0688395	0.749257	0.678089	0.000271199
ENSSSCG00000001554	16798	7	protein_coding	36575699	36638641	-	SRPK1	ensembl	protein_coding	blue	2	0.425122	0.0383681	0.243988	0.250577	0.356826	0.0869641	-0.513993	0.0101894	-0.630086	0.000967179	0.122946	0.567095	-0.304172	0.148434	-0.0932898	0.664597	0.361956	0.0822031	0.079237	0.712845	0.867003	4.23477e-08
ENSSSCG00000009682	8908	14	protein_coding	13933473	14124611	+	HMBOX1	ensembl	protein_coding	blue	2	0.424749	0.0385567	0.250952	0.236878	0.483813	0.0166022	-0.607748	0.00163197	-0.70959	0.000103112	0.193323	0.365408	-0.253164	0.232633	0.0998312	0.642558	0.246718	0.245147	0.0420759	0.845228	0.8948	3.67311e-09
ENSSSCG00000011375	2513	13	protein_coding	34958830	34968617	-	USP19	ensembl	protein_coding	blue	2	-0.424441	0.0387127	-0.278462	0.18764	-0.474713	0.0190801	0.709319	0.000104029	0.614257	0.00140685	-0.273151	0.196548	0.37866	0.0680545	0.0337481	0.8756	-0.251732	0.235376	-0.0547086	0.799574	-0.921015	1.77904e-10
ENSSSCG00000028601	2916	13	protein_coding	84871569	85084470	-	novel gene	ensembl	protein_coding	blue	2	0.423618	0.0391322	0.280944	0.183573	0.517641	0.00957714	-0.688147	0.00020172	-0.752074	2.25503e-05	0.0936906	0.663239	-0.135153	0.528914	0.120859	0.573743	0.191405	0.370276	0.161795	0.450059	0.907412	9.57536e-10
ENSSSCG00000021263	23424	JH118993.1	protein_coding	4162	5087	-	novel gene	ensembl	protein_coding	blue	2	-0.423213	0.0393402	-0.272972	0.196853	-0.260306	0.21927	0.570339	0.00361398	0.296811	0.159007	-0.0863672	0.688218	-0.0188826	0.930215	-0.156728	0.46456	0.00342625	0.987323	-0.0703805	0.743825	-0.352509	0.0911287
ENSSSCG00000002344	17572	7	pseudogene	102610127	102612130	+	novel gene	ensembl	pseudogene	blue	2	-0.422465	0.0397264	-0.199192	0.350748	-0.532533	0.00738481	0.617677	0.0012996	0.47637	0.0186079	-0.372038	0.0734211	0.2305	0.278539	-0.176447	0.409505	-0.0218986	0.919102	-0.0581809	0.78713	-0.65314	0.000539642
ENSSSCG00000024587	13050	3	protein_coding	42420365	42425480	-	ECI1	ensembl	protein_coding	blue	2	-0.42246	0.039729	-0.204436	0.337944	-0.452707	0.0263275	0.670007	0.000341276	0.589465	0.00243562	-0.311729	0.138109	0.456351	0.0249949	0.0847408	0.693809	-0.223117	0.294648	-0.000505644	0.998129	-0.929834	5.04343e-11
ENSSSCG00000004684	811	1	protein_coding	141476599	141504524	+	novel gene	ensembl	protein_coding	blue	2	0.421661	0.0401443	0.230191	0.279202	0.427106	0.0373783	-0.581426	0.00288339	-0.633724	0.000884819	0.191005	0.371297	-0.324623	0.121698	-0.0178021	0.934199	0.149597	0.48537	0.0604584	0.778994	0.899118	2.36479e-09
ENSSSCG00000014304	5570	2	protein_coding	142498900	142565796	+	SEC24A	ensembl	protein_coding	blue	2	0.421559	0.0401977	0.353096	0.090554	0.698955	0.00014486	-0.659793	0.000451924	-0.786178	5.26541e-06	0.318264	0.129604	-0.23767	0.263439	0.269263	0.203249	0.123737	0.564585	0.0672375	0.754916	0.928669	6.01159e-11
ENSSSCG00000030483	815	1	protein_coding	141621938	141627673	+	novel gene	ensembl	protein_coding	blue	2	0.42106	0.0404595	0.112321	0.601294	0.183413	0.390957	-0.428665	0.0366149	-0.527252	0.00810853	-0.0640924	0.766061	-0.0165477	0.938827	-0.0681031	0.751857	0.145092	0.498755	0.232344	0.274604	0.678739	0.000266151
ENSSSCG00000011522	2727	13	protein_coding	61557769	61649860	-	CNTN3	ensembl	protein_coding	blue	2	0.420258	0.0408825	0.321694	0.125295	0.713946	8.93271e-05	-0.546991	0.00567331	-0.69923	0.000143619	0.523354	0.00867982	-0.228695	0.282424	0.350933	0.0926857	0.237925	0.26291	-0.0218333	0.919342	0.646855	0.00063567
ENSSSCG00000016435	22350	18	protein_coding	6276687	6286254	+	SMARCD3	ensembl	protein_coding	blue	2	-0.419667	0.0411971	-0.151331	0.480268	-0.198168	0.353279	0.635776	0.000841074	0.321205	0.125904	-0.136455	0.524914	0.547605	0.00560867	0.137298	0.522333	-0.2406	0.257421	0.257733	0.224023	-0.72122	6.98841e-05
ENSSSCG00000009836	9086	14	protein_coding	34963059	34971540	-	novel gene	ensembl	protein_coding	blue	2	-0.41962	0.0412218	-0.21017	0.324269	-0.313835	0.135326	0.454418	0.0256949	0.524594	0.00849453	0.0623017	0.772427	-0.0151469	0.943997	-0.0354422	0.869406	-0.10619	0.62141	-0.249587	0.239523	-0.70712	0.00011173
ENSSSCG00000021594	12104	8	protein_coding	82838856	82850474	-	novel gene	ensembl	protein_coding	blue	2	0.418891	0.0416123	0.218939	0.304017	0.515608	0.00991432	-0.613696	0.00142512	-0.701741	0.000132702	0.25149	0.235842	-0.235559	0.267827	0.0605917	0.778519	0.134157	0.531984	0.148495	0.488626	0.892202	4.74427e-09
ENSSSCG00000021419	19027	5	protein_coding	103774482	103798846	+	TMTC2	ensembl	protein_coding	blue	2	0.418475	0.0418361	0.445468	0.0291444	0.40652	0.0486898	-0.620054	0.00122927	-0.589387	0.00243969	0.19127	0.37062	-0.373328	0.0723511	0.196544	0.35732	0.264807	0.211118	-0.220498	0.300499	0.701348	0.000134362
ENSSSCG00000006494	15733	4	protein_coding	102579409	102593041	-	SLC25A44	ensembl	protein_coding	blue	2	0.418458	0.0418456	0.192513	0.367459	0.471702	0.019963	-0.487083	0.0157789	-0.341617	0.102297	0.352243	0.0913907	-0.516369	0.00978706	0.139754	0.514846	0.111566	0.603757	-0.27416	0.194833	0.599561	0.00195819
ENSSSCG00000010200	9490	14	protein_coding	66203097	66246731	+	CSGALNACT2	ensembl	protein_coding	blue	2	0.417425	0.042406	0.456105	0.0250829	0.807591	1.8365e-06	-0.522333	0.00883485	-0.806318	1.96208e-06	0.549507	0.00541248	-0.226602	0.286973	0.388124	0.0609103	0.277487	0.189253	0.0342095	0.873912	0.7487	2.57166e-05
ENSSSCG00000004576	684	1	protein_coding	123140555	123240772	+	RORA	ensembl	protein_coding	blue	2	0.417116	0.0425745	0.411974	0.0454622	0.703688	0.000124745	-0.66923	0.000348769	-0.726142	5.89338e-05	0.368771	0.0761854	-0.327624	0.118092	0.365589	0.0789519	0.189723	0.374576	-0.122574	0.568279	0.815034	1.23484e-06
ENSSSCG00000016437	22354	18	protein_coding	6342667	6354926	+	WDR86	ensembl	protein_coding	blue	2	-0.416992	0.0426423	-0.214975	0.313073	-0.0964751	0.65383	0.485206	0.0162474	0.265281	0.210271	-0.233279	0.272622	0.511386	0.0106463	0.114138	0.595383	-0.37409	0.071725	0.288111	0.172172	-0.467423	0.0212748
ENSSSCG00000014364	5648	2	protein_coding	148109886	148241940	+	novel gene	ensembl	protein_coding	blue	2	0.416989	0.0426442	0.261197	0.21764	0.397814	0.0542093	-0.504651	0.0119058	-0.639656	0.000763446	0.10736	0.617549	-0.257097	0.225211	0.0284734	0.894928	0.0650746	0.762575	0.079904	0.710529	0.867755	3.99336e-08
ENSSSCG00000004144	166	1	protein_coding	28516798	28531132	-	HECA	ensembl	protein_coding	blue	2	0.415952	0.0432155	0.27063	0.200876	0.446331	0.0287962	-0.587629	0.00253233	-0.620376	0.00122	0.276846	0.19032	-0.310159	0.140211	0.0662652	0.758356	0.269727	0.20244	0.00972714	0.96402	0.774111	9.06158e-06
ENSSSCG00000026655	12384	8	protein_coding	141369845	141583918	-	PTPN13	ensembl	protein_coding	blue	2	0.414742	0.0438894	0.292688	0.165154	0.605646	0.00171091	-0.427791	0.0370414	-0.63266	0.000908261	0.361738	0.082401	-0.0449135	0.834925	0.172382	0.420549	0.106955	0.618885	0.27	0.201966	0.627675	0.00102531
ENSSSCG00000006219	15430	4	protein_coding	75061575	75128850	-	MTFR1	ensembl	protein_coding	blue	2	0.414568	0.0439869	0.263108	0.21417	0.526167	0.00826427	-0.596489	0.00209421	-0.57212	0.00348703	0.384687	0.0634348	-0.313641	0.135581	0.128415	0.549837	0.183701	0.390203	-0.024568	0.909278	0.606545	0.00167677
ENSSSCG00000004169	193	1	protein_coding	32459602	32540970	+	HBS1L	ensembl	protein_coding	blue	2	0.414472	0.0440408	0.384534	0.0635492	0.795764	3.33627e-06	-0.565596	0.00397114	-0.71053	9.99912e-05	0.609042	0.0015849	-0.476192	0.0186582	0.294904	0.161829	0.208179	0.328979	-0.141306	0.510143	0.797617	3.04606e-06
ENSSSCG00000022156	18913	5	protein_coding	85068698	85080991	-	novel gene	ensembl	protein_coding	blue	2	0.413883	0.0443729	0.316459	0.131915	0.643766	0.000688031	-0.493127	0.0143446	-0.672556	0.000317645	0.28329	0.179786	-0.0441429	0.837721	0.46419	0.0223113	0.138851	0.517593	-0.0262594	0.903059	0.544838	0.00590484
ENSSSCG00000008357	13448	3	protein_coding	80411733	80444992	+	SPRED2	ensembl	protein_coding	blue	2	0.413486	0.0445977	0.428953	0.0364753	0.78367	5.91091e-06	-0.622957	0.00114783	-0.848727	1.59666e-07	0.383905	0.0640206	-0.0852464	0.692069	0.45484	0.0255407	0.195064	0.361024	0.0681843	0.75157	0.76226	1.49738e-05
ENSSSCG00000024088	667	1	protein_coding	120431331	120439666	-	novel gene	ensembl	protein_coding	blue	2	-0.413357	0.0446706	-0.354115	0.0895626	-0.6697	0.000344219	0.729653	5.20741e-05	0.67852	0.000267843	-0.468748	0.0208613	0.3531	0.0905502	-0.267204	0.206859	-0.214138	0.315005	0.0793826	0.71234	-0.771463	1.01638e-05
ENSSSCG00000006869	16155	4	protein_coding	129588831	129601114	+	TRMT13	ensembl	protein_coding	blue	2	0.413	0.044874	0.315197	0.133548	0.642514	0.000710299	-0.409162	0.0471046	-0.715798	8.3976e-05	0.456281	0.02502	-0.123187	0.56633	0.256561	0.226211	0.206974	0.331851	0.139113	0.516796	0.639545	0.000765584
ENSSSCG00000003100	6512	6	protein_coding	47556754	47579331	+	CCDC61	ensembl	protein_coding	blue	2	-0.412498	0.045161	-0.251701	0.235437	-0.485587	0.0161513	0.679189	0.000262702	0.651805	0.000558911	-0.401011	0.0521289	0.365252	0.0792491	0.0451143	0.834197	-0.345813	0.0978812	-0.0838404	0.696912	-0.868835	3.66791e-08
ENSSSCG00000005240	1517	1	protein_coding	247517833	247752069	-	DOCK8	ensembl	protein_coding	blue	2	0.412081	0.0454004	0.227105	0.285875	0.134264	0.531652	-0.559938	0.00443571	-0.504872	0.0118626	-0.0987585	0.646153	-0.141862	0.50846	-0.185134	0.386449	0.279257	0.186331	0.190107	0.373592	0.746876	2.75874e-05
ENSSSCG00000028446	2582	13	protein_coding	37285009	37296522	-	novel gene	ensembl	protein_coding	blue	2	-0.412049	0.0454188	-0.0708249	0.742261	-0.327882	0.117786	0.703506	0.000125472	0.37473	0.0712023	-0.320941	0.126233	0.506758	0.0114993	0.155065	0.469373	-0.0711262	0.741201	0.0895512	0.677317	-0.785889	5.33657e-06
ENSSSCG00000018014	22254	12	protein_coding	59248381	59274461	-	ZNF18	ensembl	protein_coding	blue	2	-0.41157	0.0456951	-0.23882	0.261067	-0.384228	0.0637778	0.589091	0.00245508	0.489916	0.0150927	-0.243637	0.251279	0.413704	0.0444741	0.0118445	0.956194	-0.358097	0.085766	0.101792	0.636007	-0.713564	9.04684e-05
ENSSSCG00000011229	2295	13	protein_coding	19678183	19778925	+	STT3B	ensembl	protein_coding	blue	2	0.410663	0.046222	0.14335	0.503978	0.497105	0.0134603	-0.592795	0.00226827	-0.587999	0.00251259	0.345403	0.0983062	-0.400605	0.0523894	-0.076327	0.722979	0.199142	0.350871	0.0820407	0.703126	0.894782	3.67971e-09
ENSSSCG00000004703	836	1	protein_coding	142682191	142688725	-	novel gene	ensembl	protein_coding	blue	2	-0.410321	0.046422	-0.281328	0.182949	-0.634044	0.000877867	0.494969	0.0139295	0.594794	0.00217262	-0.467525	0.0212429	0.31362	0.135608	-0.215426	0.312033	-0.00376015	0.986088	0.0590298	0.784095	-0.650209	0.000582732
ENSSSCG00000024508	8513	15	protein_coding	131503071	131506684	+	SMARCAL1	ensembl	protein_coding	blue	2	0.409531	0.0468861	0.41041	0.0463698	0.554407	0.00493332	-0.527794	0.00803166	-0.657379	0.000482207	0.151802	0.478885	0.131372	0.540608	0.430544	0.0357112	-0.0949194	0.659081	0.17845	0.404122	0.563245	0.00415896
ENSSSCG00000021485	19313	11	protein_coding	49506812	49510734	+	novel gene	ensembl	protein_coding	blue	2	0.409033	0.0471811	0.139655	0.515146	0.316524	0.131831	-0.62729	0.00103488	-0.496693	0.0135497	0.0770281	0.720533	-0.173135	0.41849	-0.0373128	0.862576	0.264742	0.211234	0.101436	0.637195	0.732135	4.76576e-05
ENSSSCG00000000985	16254	7	protein_coding	48090	164581	-	EXOC2	ensembl_havana	protein_coding	blue	2	-0.40901	0.0471949	-0.218086	0.305951	-0.44064	0.0311532	0.772843	9.57538e-06	0.563556	0.00413371	-0.200617	0.347239	0.203671	0.339794	-0.0244141	0.909844	-0.131258	0.540963	-0.111332	0.604518	-0.764542	1.36241e-05
ENSSSCG00000026084	11595	8	protein_coding	158047	163748	-	MFSD7	ensembl	protein_coding	blue	2	-0.407242	0.0482524	-0.290302	0.168787	-0.55758	0.00464241	0.537104	0.00680257	0.559072	0.00451073	-0.372848	0.072748	0.423335	0.0392773	-0.113726	0.596721	-0.112247	0.601534	0.0408892	0.849544	-0.851347	1.33454e-07
ENSSSCG00000021571	20189	10	protein_coding	34991989	35042862	-	KIF27	ensembl	protein_coding	blue	2	0.407159	0.0483025	0.28357	0.179336	0.556307	0.0047574	-0.51129	0.0106634	-0.607256	0.00165016	0.287574	0.173008	-0.132638	0.536681	0.212456	0.318914	0.254735	0.229649	0.0359949	0.867387	0.583682	0.0027512
ENSSSCG00000008591	13755	3	protein_coding	121987652	122035858	+	novel gene	ensembl	protein_coding	blue	2	0.406571	0.0486588	0.165408	0.439867	0.26575	0.209434	-0.535907	0.00695122	-0.654234	0.000524282	0.0162376	0.939972	-0.171791	0.422168	-0.114238	0.595059	0.157647	0.461913	0.190479	0.372639	0.841776	2.52947e-07
ENSSSCG00000011677	2963	13	protein_coding	90755731	90838778	-	GK5	ensembl	protein_coding	blue	2	0.406561	0.0486648	0.290848	0.167951	0.49122	0.0147852	-0.630329	0.00096147	-0.710724	9.93566e-05	0.202241	0.343268	-0.29813	0.157074	0.0667743	0.756554	0.281168	0.183208	0.00735901	0.972776	0.864791	5.02299e-08
ENSSSCG00000000970	19053	5	protein_coding	110441061	110497384	+	PPP6R2	ensembl	protein_coding	blue	2	-0.406229	0.048867	-0.110687	0.606629	-0.334567	0.110047	0.591517	0.00233131	0.424598	0.0386332	-0.395068	0.0560477	0.490279	0.0150066	0.250173	0.238387	-0.192021	0.368709	-0.0643377	0.76519	-0.8134	1.34926e-06
ENSSSCG00000008290	13366	3	protein_coding	71982459	71992823	+	novel gene	ensembl	protein_coding	blue	2	0.405595	0.0492543	0.321616	0.125392	0.494739	0.0139808	-0.619105	0.00125695	-0.685657	0.000217285	0.261233	0.217573	-0.271569	0.199257	-0.041628	0.846856	0.315644	0.132968	0.192082	0.368553	0.905715	1.15986e-09
ENSSSCG00000025122	23597	JH118529.1	protein_coding	30726	102158	-	PTPN3	ensembl	protein_coding	blue	2	0.405383	0.0493846	0.267853	0.205717	0.256324	0.226657	-0.384177	0.0638164	-0.341467	0.102457	0.11649	0.58777	-0.279221	0.186388	0.108991	0.612185	0.0461391	0.830484	-0.190822	0.371763	0.463469	0.022548
ENSSSCG00000016751	22773	18	protein_coding	55903102	55918196	+	GCK	ensembl	protein_coding	blue	2	-0.405086	0.0495675	-0.26788	0.205669	-0.318339	0.129509	0.53825	0.00666279	0.435532	0.0333976	-0.229338	0.281036	0.504804	0.0118759	-0.00325757	0.987947	-0.140865	0.511478	0.205028	0.336518	-0.714599	8.74076e-05
ENSSSCG00000013631	4899	2	protein_coding	70007508	70009635	-	TMED1	ensembl	protein_coding	blue	2	-0.404973	0.0496371	-0.48231	0.0169924	-0.469866	0.0205176	0.403368	0.0506348	0.629817	0.000973518	-0.240067	0.25851	0.376305	0.0699274	-0.144464	0.500634	-0.404821	0.0497307	0.12597	0.557524	-0.716641	8.16327e-05
ENSSSCG00000009278	19086	11	protein_coding	693461	719167	-	FGF9	ensembl	protein_coding	blue	2	0.40467	0.0498241	0.27328	0.196328	0.200179	0.348316	-0.259224	0.22126	-0.482134	0.0170386	-0.036312	0.866229	-0.143101	0.504727	0.0960577	0.655238	0.151201	0.480648	-0.081703	0.704295	0.440636	0.0311552
ENSSSCG00000014267	5528	2	protein_coding	139027023	139128129	-	novel gene	ensembl	protein_coding	blue	2	0.40416	0.0501403	0.314961	0.133855	0.381572	0.0657909	-0.599233	0.00197234	-0.710722	9.93636e-05	0.0914973	0.670685	-0.235673	0.267591	-0.0446934	0.835724	0.368971	0.076014	0.127134	0.553858	0.907102	9.91988e-10
ENSSSCG00000006288	15506	4	protein_coding	88990349	89025954	+	SELP	ensembl_havana	protein_coding	blue	2	0.401987	0.0515061	0.556178	0.00476918	0.62278	0.00115265	-0.643985	0.000684194	-0.581736	0.00286495	0.366606	0.0780593	-0.268531	0.204528	0.33346	0.111301	0.107413	0.617375	-0.100144	0.641511	0.60017	0.00193215
ENSSSCG00000010209	9499	14	protein_coding	67498081	67617064	-	FAM13C	ensembl	protein_coding	blue	2	0.401378	0.0518939	0.200826	0.346727	0.535895	0.00695267	-0.59633	0.00210144	-0.574015	0.00335613	0.175734	0.411429	-0.0160125	0.940802	0.161939	0.449652	-0.0286224	0.894382	0.229447	0.280802	0.660855	0.000439131
ENSSSCG00000003141	6589	6	protein_coding	49824783	49827868	-	FUT1	ensembl	protein_coding	blue	2	-0.401293	0.0519485	-0.389066	0.0602328	-0.546501	0.00572532	0.606929	0.00166234	0.544276	0.00596653	-0.365284	0.079221	0.163939	0.443997	-0.217647	0.306951	-0.287749	0.172736	-0.0547956	0.799261	-0.60489	0.00174012
ENSSSCG00000013049	3977	2	protein_coding	7350357	7352786	-	RCOR2	ensembl	protein_coding	blue	2	-0.401244	0.0519793	-0.317257	0.130889	-0.646098	0.000648173	0.529241	0.00782929	0.429586	0.0361698	-0.509897	0.0109149	0.646287	0.000645021	-0.278863	0.186978	0.0329145	0.87865	0.421127	0.0404244	-0.684091	0.000227604
ENSSSCG00000008901	11922	8	protein_coding	57829689	57849457	-	PAICS	ensembl	protein_coding	blue	2	0.398934	0.0534731	0.324456	0.121902	0.672447	0.000318626	-0.581064	0.00290509	-0.704748	0.000120591	0.424212	0.038829	-0.154153	0.472022	0.327647	0.118065	0.231597	0.276194	0.042145	0.844977	0.713497	9.06705e-05
ENSSSCG00000025440	7140	6	protein_coding	75444691	75460067	-	TCEB3	ensembl	protein_coding	blue	2	0.398692	0.0536318	0.380939	0.0662782	0.607303	0.00164842	-0.562986	0.00418014	-0.609908	0.00155406	0.347935	0.095702	-0.399882	0.0528564	0.241257	0.256085	0.175102	0.413141	-0.183303	0.391248	0.693726	0.000170322
ENSSSCG00000017215	21276	12	protein_coding	6146936	6162468	-	SLC16A5	ensembl	protein_coding	blue	2	-0.398388	0.0538308	-0.325355	0.120811	-0.634122	0.000876193	0.360047	0.0839515	0.584758	0.00269003	-0.619527	0.00124456	0.438852	0.0319246	-0.195298	0.360435	-0.368243	0.0766394	0.100984	0.638704	-0.64866	0.000606686
ENSSSCG00000001767	17010	7	protein_coding	53506122	53529485	-	novel gene	ensembl	protein_coding	blue	2	-0.397855	0.0541821	-0.393558	0.0570787	-0.642148	0.000716923	0.538215	0.00666698	0.423462	0.0392123	-0.600502	0.00191807	0.659995	0.000449461	-0.336961	0.107368	-0.190732	0.371994	0.485563	0.0161574	-0.579961	0.00297207
ENSSSCG00000017108	19921	16	protein_coding	82434351	82446247	+	KIAA0947	ensembl	protein_coding	blue	2	-0.397347	0.0545185	-0.246725	0.245133	-0.35407	0.0896062	0.427767	0.0370533	0.446675	0.0286587	-0.261748	0.216636	0.137961	0.520305	-0.0809723	0.706825	-0.194978	0.361238	-0.100271	0.641085	-0.483914	0.0165763
ENSSSCG00000027325	7186	6	protein_coding	77863824	77870220	+	TRNP1	ensembl	protein_coding	blue	2	-0.395368	0.0558444	-0.212811	0.318086	-0.140913	0.511331	0.572656	0.00344957	0.463544	0.0225234	0.02184	0.919317	0.217974	0.306207	0.173141	0.418473	-0.372631	0.0729278	-0.091125	0.671952	-0.742355	3.27485e-05
ENSSSCG00000020979	15521	4	protein_coding	90660586	90669735	-	novel gene	ensembl	protein_coding	blue	2	0.395174	0.0559754	0.248415	0.241811	0.229199	0.281336	-0.501568	0.012522	-0.170513	0.425681	0.235602	0.267739	-0.459558	0.0238672	0.0411771	0.848496	0.0184243	0.931905	-0.292153	0.165965	0.385153	0.0630876
ENSSSCG00000020982	12904	3	protein_coding	38609512	38611967	+	novel gene	ensembl	protein_coding	blue	2	0.394938	0.0561354	0.426901	0.0374798	0.63636	0.000828975	-0.747644	2.67856e-05	-0.801361	2.52745e-06	0.198049	0.353576	-0.183718	0.390158	0.389419	0.0599799	0.19966	0.349593	-0.0573623	0.790059	0.873153	2.59184e-08
ENSSSCG00000006306	15526	4	protein_coding	90912661	90985309	-	MPZL1	ensembl	protein_coding	blue	2	0.394314	0.0565602	0.203714	0.339691	0.570424	0.00360785	-0.703107	0.000127076	-0.634874	0.000860075	0.273804	0.195437	-0.217012	0.308399	0.176475	0.409429	0.00830782	0.969267	0.090301	0.674759	0.85736	8.72656e-08
ENSSSCG00000017248	21311	12	protein_coding	8026416	8041000	-	COG1	ensembl	protein_coding	blue	2	-0.394157	0.0566678	-0.105388	0.624062	-0.21844	0.305147	0.608118	0.00161836	0.440363	0.0312717	-0.0532788	0.804712	0.165498	0.439616	0.174776	0.414025	-0.180323	0.399126	-0.158857	0.458439	-0.653262	0.000537908
ENSSSCG00000023452	20527	17	protein_coding	12084301	12096480	-	GINS4	ensembl	protein_coding	blue	2	-0.393106	0.0573896	-0.305392	0.146732	-0.249619	0.239463	0.459901	0.023749	0.302659	0.150566	-0.00481741	0.982176	-0.0528653	0.8062	-0.119642	0.577636	0.0345285	0.872746	-0.0910916	0.672065	-0.310203	0.140152
ENSSSCG00000028039	24767	GL894139.2	protein_coding	12187	30263	-	novel gene	ensembl	protein_coding	blue	2	-0.39274	0.0576429	-0.400162	0.052675	-0.46164	0.0231575	0.334651	0.109952	0.455053	0.0254632	-0.283849	0.178891	0.363037	0.0812253	-0.206639	0.332651	-0.0668872	0.756155	0.222538	0.295936	-0.494385	0.01406
ENSSSCG00000005122	1350	1	protein_coding	218224162	218500245	-	TEK	havana	protein_coding	blue	2	0.392294	0.057953	0.233707	0.271718	0.3864	0.0621673	-0.568828	0.0037247	-0.609841	0.00155642	0.0971446	0.651576	-0.0360933	0.867028	0.0749037	0.727952	0.0649477	0.763025	0.198695	0.351975	0.688691	0.000198452
ENSSSCG00000028020	13186	3	protein_coding	51870394	51892837	+	novel gene	ensembl	protein_coding	blue	2	-0.390906	0.0589247	-0.391908	0.0582218	-0.62686	0.00104564	0.62954	0.000980079	0.676716	0.000282137	-0.226204	0.287844	-0.00332395	0.987701	-0.408019	0.0477851	-0.0981104	0.648328	-0.041819	0.846162	-0.55893	0.0045231
ENSSSCG00000021721	8089	15	protein_coding	63909201	63921278	+	novel gene	ensembl	protein_coding	blue	2	-0.390276	0.0593701	-0.432562	0.0347601	-0.519277	0.00931264	0.533205	0.00729664	0.652587	0.000547554	-0.341883	0.102013	0.360336	0.0836846	-0.132669	0.536582	-0.503362	0.0121604	0.0896664	0.676924	-0.719586	7.38936e-05
ENSSSCG00000025215	7417	6	protein_coding	96693516	96738506	+	novel gene	ensembl	protein_coding	blue	2	0.389646	0.0598176	0.379629	0.067295	0.509029	0.011074	-0.580519	0.00293803	-0.657941	0.000474998	0.250074	0.238578	-0.168667	0.430782	0.16866	0.430801	0.163871	0.444189	0.0943546	0.660991	0.738945	3.7185e-05
ENSSSCG00000029221	1786	1	protein_coding	284727821	284751025	+	novel gene	ensembl	protein_coding	blue	2	0.389589	0.0598587	0.230437	0.278674	0.465281	0.0219572	-0.620069	0.00122885	-0.59175	0.0023197	0.218558	0.304881	-0.308422	0.142563	0.231372	0.276673	0.077686	0.718241	-0.176884	0.408328	0.726105	5.9011e-05
ENSSSCG00000003809	7608	6	protein_coding	135899356	135917892	-	JAK1	ensembl_havana	protein_coding	blue	2	0.389461	0.0599496	0.440434	0.0312414	0.603558	0.00179257	-0.743921	3.08719e-05	-0.733704	4.50398e-05	0.157911	0.461154	-0.234382	0.270297	0.282713	0.180711	0.097151	0.651554	-0.0199397	0.926318	0.899685	2.22872e-09
ENSSSCG00000007431	20999	17	protein_coding	53729012	53736219	+	CTSA	ensembl	protein_coding	blue	2	-0.388755	0.060456	-0.43197	0.0350373	-0.626346	0.00105863	0.401216	0.0519973	0.517548	0.00959226	-0.586159	0.00261204	0.432656	0.0347165	-0.316721	0.131578	-0.36172	0.0824173	0.230485	0.278571	-0.541949	0.00622773
ENSSSCG00000004711	846	1	protein_coding	142982429	142984486	+	LCMT2	ensembl	protein_coding	blue	2	-0.388655	0.0605274	-0.428735	0.0365811	-0.469296	0.0206923	0.672013	0.000322554	0.632957	0.000901659	-0.155898	0.466958	0.312651	0.136885	-0.243302	0.251952	-0.0623239	0.772348	0.195775	0.359239	-0.674027	0.000304675
ENSSSCG00000029303	24896	GL896248.1	protein_coding	4651	8496	+	MRGBP	ensembl	protein_coding	blue	2	-0.388331	0.060761	-0.39238	0.0578931	-0.588798	0.0024704	0.608995	0.00158659	0.608878	0.00159082	-0.180999	0.397331	0.0641324	0.765919	-0.51622	0.00981187	0.178796	0.403198	0.118445	0.581477	-0.568728	0.00373213
ENSSSCG00000022324	6597	6	protein_coding	49991942	50014224	-	PPFIA3	ensembl	protein_coding	blue	2	-0.388269	0.0608056	-0.303121	0.149912	-0.465879	0.0217649	0.502932	0.0122463	0.439643	0.0315817	-0.266886	0.20742	0.491425	0.0147372	-0.222477	0.296072	0.00800285	0.970395	0.329337	0.116068	-0.669856	0.000342721
ENSSSCG00000011538	2759	13	protein_coding	72215848	72275505	+	LMCD1	ensembl	protein_coding	blue	2	-0.388049	0.0609645	-0.395106	0.0560218	-0.460432	0.0235672	0.349198	0.0944223	0.426087	0.0378845	-0.370357	0.0748338	0.447345	0.0283917	-0.147992	0.490119	-0.355844	0.087899	0.215225	0.312497	-0.554448	0.00492947
ENSSSCG00000008107	13127	3	protein_coding	46400419	46410434	+	novel gene	ensembl	protein_coding	blue	2	0.387559	0.0613198	0.18136	0.396375	0.228491	0.282866	-0.39274	0.0576431	-0.567544	0.00382098	0.0162153	0.940054	-0.23497	0.269061	-0.0778136	0.717796	0.220528	0.300432	0.0674094	0.754308	0.745813	2.87309e-05
ENSSSCG00000030000	23529	GL895967.2	protein_coding	25398	33314	+	novel gene	ensembl	protein_coding	blue	2	-0.387298	0.0615104	-0.0690292	0.748588	-0.109456	0.610661	0.535893	0.00695292	0.253949	0.231139	0.0183118	0.93232	0.138456	0.518796	-0.00763944	0.971739	0.137731	0.52101	0.0345316	0.872734	-0.462022	0.0230292
ENSSSCG00000030638	11261	9	protein_coding	109954291	110001622	-	CH242-168I5.2	ensembl_havana	protein_coding	blue	2	0.387268	0.0615317	0.330555	0.114645	0.266497	0.208109	-0.527516	0.00807098	-0.488795	0.0153612	0.0108323	0.959935	-0.0873576	0.68482	0.156683	0.46469	0.166945	0.435569	-0.0313953	0.884214	0.510116	0.0108749
ENSSSCG00000025943	16599	7	protein_coding	26907614	26912226	+	C6orf136	ensembl_havana	protein_coding	blue	2	-0.387108	0.0616487	-0.218098	0.305924	-0.455391	0.0253406	0.693081	0.000173723	0.691771	0.000180805	-0.281488	0.18269	0.231222	0.276995	-0.0124778	0.953854	-0.256238	0.226817	-0.112171	0.601781	-0.842504	2.41294e-07
ENSSSCG00000024569	5887	2	protein_coding	162294063	162307380	-	novel gene	ensembl	protein_coding	blue	2	-0.386827	0.061854	-0.272491	0.197675	-0.338415	0.105765	0.641755	0.000724097	0.562252	0.00424052	-0.0387679	0.857269	0.106919	0.619004	-0.0252336	0.90683	-0.208771	0.327574	-0.15256	0.476668	-0.77491	8.75059e-06
ENSSSCG00000029424	19460	11	protein_coding	84749840	84775957	-	novel gene	ensembl	protein_coding	blue	2	-0.385889	0.0625431	-0.310827	0.139314	-0.656397	0.000495017	0.319986	0.127428	0.708267	0.000107654	-0.424421	0.0387231	0.118719	0.580595	-0.180458	0.398768	-0.250891	0.236997	-0.198782	0.35176	-0.634337	0.00087155
ENSSSCG00000010926	20139	10	protein_coding	29084688	29093914	-	SYT2	ensembl	protein_coding	blue	2	-0.385785	0.06262	-0.437517	0.0325104	-0.517231	0.00964428	0.47552	0.018849	0.399726	0.0529572	-0.359258	0.0846822	0.335689	0.108786	-0.329126	0.116316	-0.365125	0.079362	0.288121	0.172156	-0.434493	0.0338692
ENSSSCG00000000167	18100	5	protein_coding	13327217	13432023	-	RIC8B	ensembl	protein_coding	blue	2	0.384716	0.0634132	0.187497	0.38031	0.209947	0.324795	-0.503105	0.0122118	-0.548337	0.00553253	0.0547405	0.799459	-0.157339	0.462799	-0.171658	0.422532	0.303502	0.149375	0.23388	0.271353	0.808353	1.7647e-06
ENSSSCG00000029933	19226	11	protein_coding	19056603	19200872	-	novel gene	ensembl	protein_coding	blue	2	0.384556	0.0635324	0.270952	0.200319	0.587002	0.00256606	-0.641788	0.000723489	-0.784463	5.69962e-06	0.158702	0.458883	-0.166542	0.436695	0.188894	0.376705	0.12004	0.576361	0.1153	0.591617	0.925286	9.84898e-11
ENSSSCG00000004595	708	1	protein_coding	125473597	125527323	-	ADAM10	ensembl_havana	protein_coding	blue	2	0.384009	0.0639421	0.0967034	0.653061	0.226972	0.286166	-0.532387	0.00740401	-0.488425	0.0154507	0.151042	0.481117	-0.347938	0.095699	-0.295377	0.161126	0.20425	0.338394	0.13578	0.526985	0.79655	3.21022e-06
ENSSSCG00000015820	8038	15	protein_coding	55338007	55406429	+	WHSC1L1	ensembl	protein_coding	blue	2	0.383894	0.0640285	0.226829	0.286478	0.476199	0.0186563	-0.593184	0.00224938	-0.736031	4.13887e-05	0.153598	0.473638	-0.226325	0.287578	0.0584078	0.786318	0.179487	0.401353	0.113474	0.59754	0.929388	5.39629e-11
ENSSSCG00000027550	2329	13	protein_coding	24826388	24847862	+	PLCD1	ensembl	protein_coding	blue	2	-0.383835	0.0640726	-0.469834	0.0205276	-0.614703	0.00139244	0.515283	0.00996916	0.419433	0.0413217	-0.431754	0.0351387	0.429502	0.03621	-0.371427	0.073932	-0.111224	0.604874	0.276192	0.191413	-0.580289	0.00295201
ENSSSCG00000015247	10967	9	protein_coding	63071808	63136385	+	ZBTB44	ensembl	protein_coding	blue	2	0.382971	0.0647247	0.246711	0.24516	0.470277	0.0203925	-0.72885	5.3578e-05	-0.722231	6.74994e-05	0.0974574	0.650523	-0.174476	0.414839	0.0196891	0.927242	0.189705	0.374622	0.182842	0.392461	0.961127	8.81593e-14
ENSSSCG00000012642	14744	X	protein_coding	116341278	116433646	+	STAG2	ensembl_havana	protein_coding	blue	2	0.382932	0.064754	0.170813	0.424855	0.361449	0.0826648	-0.574797	0.00330335	-0.603587	0.00179143	0.178193	0.404811	-0.24982	0.239071	-0.155901	0.466951	0.303965	0.148725	0.227717	0.284544	0.891785	4.94002e-09
ENSSSCG00000007738	12669	3	protein_coding	16890467	16899578	+	novel gene	ensembl	protein_coding	blue	2	-0.382653	0.0649662	-0.199135	0.350888	-0.408984	0.0472099	0.600108	0.0019348	0.543351	0.00606923	-0.230722	0.278064	0.277055	0.189971	0.0191027	0.929403	-0.196696	0.356939	-0.124852	0.561054	-0.828535	5.73602e-07
ENSSSCG00000014127	5328	2	protein_coding	91513974	91699496	+	RASGRF2	ensembl	protein_coding	blue	2	0.382524	0.0650642	0.239595	0.259476	0.544552	0.00593617	-0.536472	0.00688068	-0.518035	0.00951293	0.2431	0.252358	-0.349387	0.0942325	0.298861	0.15601	0.0346486	0.872307	-0.21966	0.302388	0.694226	0.000167729
ENSSSCG00000021223	2298	13	protein_coding	20261232	20287139	-	CMTM6	ensembl	protein_coding	blue	2	0.380923	0.0662907	0.341107	0.102844	0.592254	0.0022948	-0.645227	0.00066281	-0.402807	0.0509873	0.517755	0.00955845	-0.663405	0.000409687	0.193276	0.365527	0.135597	0.527549	-0.369571	0.0755014	0.73208	4.77521e-05
ENSSSCG00000008772	11745	8	protein_coding	30533247	30569474	-	RELL1	ensembl	protein_coding	blue	2	0.380795	0.0663897	0.441877	0.0306283	0.703901	0.000123899	-0.713329	9.11777e-05	-0.654714	0.000517663	0.321513	0.12552	-0.274615	0.194063	0.549313	0.0054322	-0.00572884	0.978805	-0.312453	0.137148	0.603734	0.00178556
ENSSSCG00000009243	12401	8	protein_coding	144699084	144708830	-	THAP9	ensembl	protein_coding	blue	2	0.380311	0.0667637	0.196977	0.356238	0.468303	0.0209994	-0.499508	0.0129484	-0.628099	0.00101489	0.241924	0.254732	-0.0350495	0.870841	0.158148	0.460473	0.144033	0.501928	0.165809	0.438745	0.599849	0.00194584
ENSSSCG00000007246	20795	17	protein_coding	40696013	40719826	+	TM9SF4	ensembl	protein_coding	blue	2	0.379581	0.0673324	0.29966	0.154854	0.439151	0.0317949	-0.395082	0.056038	-0.406086	0.0489543	0.195967	0.358759	-0.229205	0.281324	0.314589	0.13434	-0.064598	0.764266	-0.178379	0.404314	0.397154	0.0546471
ENSSSCG00000024863	669	1	protein_coding	120451817	120471798	-	novel gene	ensembl	protein_coding	blue	2	-0.379473	0.0674164	-0.257011	0.225369	-0.615625	0.00136308	0.556001	0.0047853	0.569318	0.0036885	-0.50149	0.0125379	0.256893	0.22559	-0.320437	0.126863	-0.221293	0.298717	0.088039	0.682486	-0.523841	0.00860668
ENSSSCG00000010513	9848	14	protein_coding	118065019	118068750	+	C10orf12	ensembl	protein_coding	blue	2	0.379189	0.0676391	0.253784	0.231453	0.216449	0.309687	-0.511849	0.010564	-0.502285	0.0123766	-0.0722029	0.737417	-0.0999824	0.642052	0.00577554	0.978632	0.109993	0.608901	0.112499	0.600712	0.699278	0.000143401
ENSSSCG00000012062	3657	13	protein_coding	210781584	210875732	+	novel gene	ensembl	protein_coding	blue	2	0.379073	0.0677296	0.316534	0.131818	0.688454	0.000199867	-0.649365	0.000595686	-0.804315	2.17532e-06	0.284862	0.177277	-0.153807	0.473028	0.272763	0.197209	0.244065	0.250421	0.108406	0.614107	0.873457	2.52813e-08
ENSSSCG00000026892	4417	2	protein_coding	43593387	43606133	+	novel gene	ensembl	protein_coding	blue	2	0.378951	0.0678253	0.144403	0.500817	0.560531	0.00438499	-0.542703	0.00614208	-0.683618	0.000230804	0.326295	0.11968	-0.217442	0.307418	0.158687	0.458925	0.0617127	0.774524	0.109475	0.610599	0.831396	4.83478e-07
ENSSSCG00000026017	13674	3	protein_coding	117131596	117139063	+	WDR43	ensembl	protein_coding	blue	2	0.378369	0.0682833	0.371831	0.0735941	0.555288	0.00485111	-0.575921	0.0032287	-0.618223	0.00128316	0.178294	0.40454	-0.0449957	0.834627	0.460339	0.0235988	0.162423	0.448281	-0.116334	0.588276	0.479286	0.0178
ENSSSCG00000027557	20150	10	protein_coding	29547695	29617351	-	CDC14B	ensembl	protein_coding	blue	2	0.378059	0.0685288	0.328485	0.117072	0.575577	0.00325142	-0.545819	0.00579835	-0.658637	0.000466208	0.354918	0.0887874	-0.442083	0.0305418	0.288357	0.17179	0.0401951	0.85207	-0.242195	0.254183	0.727728	5.57437e-05
ENSSSCG00000025096	12569	3	protein_coding	7906563	7916953	+	FBXO24	ensembl	protein_coding	blue	2	-0.377983	0.0685891	-0.247771	0.243073	-0.606307	0.00168576	0.622804	0.001152	0.591321	0.0023411	-0.499647	0.0129191	0.494133	0.0141167	-0.044856	0.835134	-0.226108	0.288053	0.0503562	0.815239	-0.873129	2.59701e-08
ENSSSCG00000006303	15520	4	protein_coding	90593308	90658483	-	novel gene	ensembl	protein_coding	blue	2	0.376315	0.0699191	0.261973	0.216226	0.207294	0.331086	-0.499391	0.0129729	-0.258651	0.22232	0.229409	0.280882	-0.464672	0.0221542	-0.00565323	0.979084	-0.0412317	0.848298	-0.220207	0.301153	0.532392	0.00740342
ENSSSCG00000023179	852	1	protein_coding	143140490	143161772	-	novel gene	ensembl	protein_coding	blue	2	0.376238	0.069981	0.337149	0.10716	0.605921	0.00170043	-0.53425	0.00716144	-0.745457	2.91239e-05	0.250631	0.237499	-0.100402	0.640648	0.29432	0.162701	0.116909	0.586418	0.100007	0.641971	0.73777	3.88333e-05
ENSSSCG00000005183	1443	1	protein_coding	230981734	231017408	+	PSIP1	ensembl	protein_coding	blue	2	0.375789	0.0703429	0.299047	0.155741	0.404456	0.0499567	-0.598125	0.00202082	-0.624357	0.00111021	0.133702	0.533387	-0.13179	0.53931	0.0647808	0.763617	0.363142	0.0811304	0.139361	0.516041	0.765832	1.29097e-05
ENSSSCG00000010016	9272	14	protein_coding	50866775	50909688	-	MORC2	ensembl	protein_coding	blue	2	-0.375632	0.0704697	-0.377013	0.0693599	-0.691062	0.00018474	0.568089	0.00377987	0.685356	0.000219239	-0.466681	0.0215093	0.0527916	0.806465	-0.261806	0.21653	-0.276367	0.19112	-0.220393	0.300737	-0.626605	0.00105207
ENSSSCG00000007140	20686	17	protein_coding	35882699	35915987	-	SMOX	ensembl	protein_coding	blue	2	-0.37538	0.0706741	-0.249782	0.239144	-0.429938	0.0360005	0.402479	0.0511944	0.489917	0.0150923	-0.273804	0.195437	-0.00272965	0.9899	-0.0597646	0.78147	-0.354173	0.089506	-0.28074	0.183904	-0.510583	0.0107905
ENSSSCG00000005319	1609	1	protein_coding	264181740	264192901	-	GBA2	ensembl	protein_coding	blue	2	-0.375258	0.0707725	-0.252459	0.233982	-0.378334	0.0683113	0.78123	6.60517e-06	0.511229	0.0106744	-0.233981	0.271141	0.37415	0.0716761	0.0141859	0.947545	-0.143691	0.502952	0.0284675	0.89495	-0.813168	1.36628e-06
ENSSSCG00000012969	3895	2	protein_coding	5544493	5553916	+	FIBP	ensembl	protein_coding	blue	2	-0.374972	0.0710054	-0.313644	0.135576	-0.544199	0.00597505	0.764064	1.38975e-05	0.701691	0.00013291	-0.215057	0.312885	0.327061	0.118762	-0.128716	0.548894	-0.163656	0.444794	0.0104641	0.961295	-0.941884	6.71772e-12
ENSSSCG00000016457	22381	18	protein_coding	7018806	7019729	-	TAS2R41	ensembl	protein_coding	blue	2	-0.374432	0.0714449	-0.281574	0.182549	-0.469886	0.0205115	0.188036	0.378917	0.390248	0.0593896	-0.357688	0.0861499	0.216447	0.30969	-0.251017	0.236754	0.0587505	0.785093	0.104498	0.627011	-0.378777	0.0679624
ENSSSCG00000012029	3601	13	protein_coding	203134183	203148106	+	BACH1	ensembl	protein_coding	blue	2	0.374288	0.0715626	0.285115	0.176876	0.543945	0.00600307	-0.645615	0.000656264	-0.736029	4.13914e-05	0.23174	0.275888	-0.188195	0.378505	0.116823	0.586698	0.208953	0.327143	0.138978	0.517207	0.883268	1.09108e-08
ENSSSCG00000015519	11433	9	protein_coding	131679500	132012064	+	RASAL2	ensembl	protein_coding	blue	2	0.374126	0.0716955	0.569415	0.00368134	0.557703	0.00463151	-0.612509	0.0014645	-0.556623	0.00472864	0.137252	0.522475	-0.387039	0.0616992	0.477792	0.0182102	0.018456	0.931788	-0.437795	0.0323878	0.617483	0.0013055
ENSSSCG00000004738	875	1	protein_coding	144494610	144548307	+	novel gene	ensembl	protein_coding	blue	2	-0.373928	0.0718574	-0.491762	0.0146589	-0.695386	0.00016185	0.367359	0.077404	0.657914	0.000475348	-0.489094	0.0152892	0.2796	0.185768	-0.356814	0.0869761	-0.328803	0.116696	0.12874	0.54882	-0.568894	0.00371979
ENSSSCG00000022310	5902	6	protein_coding	440204	451813	+	VPS9D1	ensembl	protein_coding	blue	2	-0.373568	0.0721534	-0.0660659	0.759062	-0.330186	0.115075	0.746567	2.79156e-05	0.432546	0.0347677	-0.268265	0.204993	0.385626	0.0627373	0.129243	0.547247	-0.0900562	0.675593	-0.0189737	0.929879	-0.797591	3.05001e-06
ENSSSCG00000029201	24506	GL896299.1	protein_coding	26324	35700	-	novel gene	ensembl	protein_coding	blue	2	-0.373456	0.0722462	-0.528436	0.0079413	-0.628323	0.0010094	0.597299	0.00205755	0.7379	3.86478e-05	-0.277899	0.188571	0.425896	0.0379798	-0.354371	0.0893146	-0.251818	0.235212	0.281373	0.182876	-0.797945	2.99717e-06
ENSSSCG00000009391	19214	11	protein_coding	18085027	18109816	-	novel gene	ensembl	protein_coding	blue	2	0.372087	0.0733804	0.205151	0.33622	0.409477	0.0469181	-0.702062	0.00013136	-0.648071	0.000616012	0.163012	0.446612	-0.245771	0.247021	-0.0400708	0.852522	0.22977	0.280106	0.137845	0.520662	0.912442	5.30567e-10
ENSSSCG00000025606	10681	9	protein_coding	40746503	40833540	-	ATM	ensembl	protein_coding	blue	2	0.371997	0.0734552	0.247628	0.243353	0.624091	0.00111729	-0.56562	0.00396931	-0.738324	3.80488e-05	0.25059	0.237578	-0.238787	0.261134	0.185931	0.384373	0.0602851	0.779613	0.0825511	0.701362	0.913463	4.68615e-10
ENSSSCG00000029030	7421	6	protein_coding	96957249	97014056	+	novel gene	ensembl	protein_coding	blue	2	0.371673	0.0737264	0.130031	0.544786	0.467892	0.0211277	-0.550363	0.00532604	-0.539632	0.00649737	0.246187	0.246196	-0.0712562	0.740744	0.094228	0.661419	0.046743	0.828297	0.254727	0.229665	0.728336	5.45601e-05
ENSSSCG00000004725	862	1	protein_coding	143786677	143847965	+	ZNF106	ensembl	protein_coding	blue	2	0.371578	0.0738056	0.196192	0.358199	0.435076	0.033604	-0.612224	0.00147411	-0.722112	6.77764e-05	0.151493	0.479793	-0.190708	0.372054	-0.0468063	0.828068	0.276137	0.191504	0.206242	0.3336	0.935548	2.03526e-11
ENSSSCG00000016884	19641	16	protein_coding	33953445	33954894	+	PELO	ensembl	protein_coding	blue	2	-0.371459	0.0739052	-0.207058	0.33165	-0.235156	0.268672	0.417988	0.0420995	0.551572	0.00520601	0.0337072	0.87575	-0.0396092	0.854204	-0.0258019	0.904741	-0.0174001	0.935682	-0.249193	0.240292	-0.63402	0.00087838
ENSSSCG00000015922	8198	15	protein_coding	84270149	84301280	+	CERS6	ensembl	protein_coding	blue	2	0.371174	0.0741449	0.296232	0.159861	0.320595	0.126665	-0.56654	0.00389776	-0.547595	0.00560974	0.217398	0.307519	-0.145928	0.496257	-0.0371435	0.863194	0.413268	0.0447216	0.136047	0.526166	0.637042	0.000815041
ENSSSCG00000000971	19065	5	protein_coding	110662699	110668163	+	novel gene	ensembl	protein_coding	blue	2	-0.371052	0.0742474	-0.100357	0.640799	-0.382612	0.064997	0.604265	0.00176456	0.471653	0.0199778	-0.341537	0.102382	0.458899	0.0240956	0.21102	0.322272	-0.228288	0.283306	-0.0979159	0.648982	-0.891306	5.17419e-09
ENSSSCG00000024465	8257	15	protein_coding	91273473	91288163	-	novel gene	ensembl	protein_coding	blue	2	0.370722	0.0745253	0.385144	0.0630948	0.599553	0.00195856	-0.352944	0.0907028	-0.395413	0.0558137	0.624269	0.00111256	-0.598005	0.00202611	0.301158	0.1527	0.164785	0.441616	-0.394404	0.0564992	0.490749	0.0148956
ENSSSCG00000003360	6920	6	protein_coding	59872018	59886419	+	WRAP73	ensembl	protein_coding	blue	2	-0.370631	0.0746025	-0.059573	0.782155	-0.300908	0.153059	0.776468	8.17141e-06	0.465782	0.021796	-0.178215	0.404751	0.301531	0.152168	0.130164	0.544371	-0.0408423	0.849714	-0.0930438	0.665431	-0.830275	5.17153e-07
ENSSSCG00000021893	7431	6	protein_coding	98713997	98861692	-	ROCK1	ensembl	protein_coding	blue	2	0.370598	0.0746297	0.250987	0.236811	0.447573	0.0283013	-0.665612	0.0003856	-0.741588	3.37033e-05	0.134474	0.531006	-0.218645	0.304683	0.0326339	0.879677	0.252418	0.234059	0.138289	0.519305	0.958338	1.86464e-13
ENSSSCG00000023112	11773	8	protein_coding	32680012	32803323	-	PDS5A	ensembl	protein_coding	blue	2	0.370305	0.0748777	0.156141	0.466256	0.38915	0.060172	-0.556634	0.00472758	-0.62347	0.00113391	0.178328	0.40445	-0.350844	0.0927749	-0.158113	0.460575	0.269793	0.202327	0.138153	0.519721	0.948512	1.82902e-12
ENSSSCG00000028516	18160	5	protein_coding	16654783	16884129	-	LARP4	ensembl_havana	protein_coding	blue	2	0.369931	0.075195	0.158206	0.460306	0.492606	0.0144639	-0.512862	0.0103854	-0.51595	0.00985699	0.364755	0.0796898	-0.487526	0.0156698	-0.0184506	0.931808	0.0990857	0.645056	-0.0255464	0.90568	0.867428	4.09672e-08
ENSSSCG00000000135	18061	5	protein_coding	8307626	8318356	-	KCTD17	ensembl	protein_coding	blue	2	-0.369574	0.0754982	-0.407243	0.0482518	-0.54206	0.00621506	0.469864	0.0205183	0.607093	0.00165623	-0.267969	0.205513	0.137305	0.522312	-0.202925	0.341605	-0.53183	0.00747796	-0.035866	0.867858	-0.580701	0.00292703
ENSSSCG00000030508	18894	5	protein_coding	82860864	82870488	-	novel gene	ensembl	protein_coding	blue	2	0.369226	0.0757955	0.151866	0.478699	0.357427	0.0863961	-0.598251	0.00201523	-0.470286	0.0203897	0.224041	0.292601	-0.477455	0.0183039	-0.144937	0.499219	0.155632	0.467728	-0.0291322	0.892511	0.895619	3.38364e-09
ENSSSCG00000013305	4331	2	protein_coding	29197638	29242856	-	CAPRIN1	ensembl	protein_coding	blue	2	0.368241	0.0766404	0.195902	0.358922	0.401224	0.0519926	-0.623657	0.00112889	-0.591905	0.00231204	0.162581	0.447831	-0.352611	0.0910285	-0.0970281	0.651968	0.196916	0.356391	0.0808035	0.70741	0.951814	8.96071e-13
ENSSSCG00000029309	24627	GL896283.2	protein_coding	19754	25919	-	novel gene	ensembl	protein_coding	blue	2	0.367432	0.0773405	0.084202	0.695665	0.197555	0.354802	-0.61934	0.00125005	-0.479373	0.0177764	-0.0893245	0.678091	-0.0178396	0.934061	0.00839179	0.968956	-0.026986	0.90039	0.146671	0.494044	0.664418	0.00039847
ENSSSCG00000015902	8169	15	protein_coding	79683636	79795742	-	novel gene	ensembl	protein_coding	blue	2	0.36722	0.0775241	0.149337	0.486137	0.455462	0.0253148	-0.707968	0.000108704	-0.526546	0.00820959	0.0884929	0.680933	-0.292952	0.164755	0.0905097	0.674048	-0.0262204	0.903203	-0.00522243	0.980678	0.886211	8.35647e-09
ENSSSCG00000006707	15967	4	protein_coding	110458434	110588360	-	PDE4DIP	ensembl	protein_coding	blue	2	0.367129	0.0776036	0.408108	0.0477323	0.823477	7.70256e-07	-0.408841	0.0472949	-0.763721	1.40967e-05	0.502516	0.0123299	-0.181126	0.396993	0.440751	0.0311061	0.159291	0.457196	-0.000580694	0.997851	0.641581	0.000727278
ENSSSCG00000000787	18834	5	protein_coding	74904120	75021260	-	novel gene	ensembl	protein_coding	blue	2	-0.367073	0.0776524	-0.356242	0.0875191	-0.468279	0.0210069	0.507319	0.011393	0.227272	0.285512	-0.411359	0.0458171	0.468538	0.0209265	-0.263285	0.213851	-0.187428	0.380488	0.333696	0.111033	-0.455968	0.0251323
ENSSSCG00000000840	18888	5	protein_coding	82604179	82645895	+	KIAA1033	ensembl	protein_coding	blue	2	0.366353	0.078281	0.2027	0.342152	0.423032	0.0394331	-0.57668	0.00317911	-0.508093	0.0112476	0.306853	0.144711	-0.498004	0.0132669	-0.106613	0.620013	0.145442	0.497709	-0.0138606	0.948747	0.89314	4.3289e-09
ENSSSCG00000016206	8552	15	protein_coding	134243394	134248180	-	CNPPD1	ensembl	protein_coding	blue	2	-0.366051	0.0785458	-0.203792	0.339503	-0.353222	0.0904315	0.410579	0.0462711	0.607571	0.00163848	-0.110254	0.608043	0.150038	0.484071	0.157009	0.463751	-0.335926	0.108521	-0.304067	0.148581	-0.800739	2.60774e-06
ENSSSCG00000015566	11490	9	protein_coding	138371896	138428962	-	EDEM3	ensembl	protein_coding	blue	2	0.365828	0.0787414	0.311195	0.138822	0.675265	0.000294112	-0.656148	0.000498316	-0.759132	1.70154e-05	0.377095	0.0692944	-0.329299	0.116113	0.20752	0.330546	0.254527	0.230043	-0.00131676	0.995128	0.930212	4.76062e-11
ENSSSCG00000023324	10790	9	protein_coding	50880742	50910465	-	KMT2A	ensembl	protein_coding	blue	2	0.365471	0.0790562	0.204574	0.337611	0.455121	0.0254385	-0.502855	0.0122618	-0.737752	3.8858e-05	0.0437603	0.839109	-0.0599864	0.780678	0.0967326	0.652963	0.104614	0.626625	0.222366	0.29632	0.876135	2.02403e-08
ENSSSCG00000003681	7397	6	protein_coding	91968725	92013450	-	TWSG1	ensembl	protein_coding	blue	2	0.365434	0.0790883	0.221562	0.298114	0.519618	0.00925822	-0.665597	0.00038576	-0.686658	0.000210906	0.274132	0.19488	-0.253134	0.23269	0.0491629	0.819547	0.111782	0.603052	0.146795	0.493675	0.939221	1.08591e-11
ENSSSCG00000015972	8251	15	protein_coding	90260304	90303432	-	ATF2	ensembl	protein_coding	blue	2	0.365395	0.0791231	0.315889	0.132651	0.715171	8.57539e-05	-0.633641	0.00088662	-0.743969	3.08157e-05	0.368461	0.0764509	-0.237403	0.263991	0.291743	0.166586	0.200235	0.348178	0.0173887	0.935724	0.829771	5.32989e-07
ENSSSCG00000008358	13449	3	protein_coding	80487337	80525402	-	ACTR2	ensembl	protein_coding	blue	2	0.365091	0.0793915	0.229672	0.280318	0.326808	0.119064	-0.524155	0.00855974	-0.501505	0.0125349	0.278317	0.187878	-0.453567	0.0260079	-0.247201	0.244194	0.315508	0.133145	0.0814338	0.705227	0.835061	3.86583e-07
ENSSSCG00000002509	17758	7	protein_coding	128045533	128128114	+	CCNK	ensembl	protein_coding	blue	2	-0.365015	0.0794594	-0.40325	0.0507088	-0.57141	0.00353719	0.497906	0.013288	0.622386	0.00116345	-0.385084	0.0631392	0.0703794	0.743829	-0.188352	0.3781	-0.486874	0.0158304	-0.159111	0.457712	-0.55549	0.0048324
ENSSSCG00000029578	6146	6	protein_coding	25836326	25877196	+	NFATC3	ensembl	protein_coding	blue	2	0.364214	0.0801704	0.276875	0.190272	0.372343	0.0731673	-0.489729	0.0151373	-0.645494	0.000658297	0.181615	0.3957	-0.160941	0.452488	0.0285023	0.894822	0.448585	0.0279032	0.130548	0.543173	0.746602	2.78774e-05
ENSSSCG00000002347	17575	7	protein_coding	102691235	102733635	-	DNAL1	ensembl	protein_coding	blue	2	0.364084	0.0802864	0.191549	0.369911	0.473803	0.0193435	-0.602329	0.00184218	-0.676353	0.000285087	0.267727	0.205938	-0.220855	0.299697	0.0422382	0.844638	0.191272	0.370615	0.154104	0.472165	0.857265	8.78617e-08
ENSSSCG00000003542	7146	6	protein_coding	75902526	75902717	-	novel gene	ensembl	protein_coding	blue	2	0.363478	0.0808287	0.273681	0.195646	0.135511	0.527812	-0.554437	0.00493054	-0.518836	0.00938338	-0.198059	0.353549	-0.01161	0.957061	0.133646	0.533562	0.0526042	0.807139	-0.0174721	0.935416	0.499043	0.013046
ENSSSCG00000015310	11098	9	protein_coding	78631028	78791245	+	novel gene	ensembl	protein_coding	blue	2	0.362406	0.0817953	0.200008	0.348735	0.477944	0.0181682	-0.540962	0.00634147	-0.683976	0.000228374	0.13601	0.526279	-0.237385	0.264028	0.0241912	0.910664	0.141507	0.509534	0.154813	0.470103	0.922509	1.4521e-10
ENSSSCG00000014255	5512	2	protein_coding	136368428	136457596	+	SLC12A2	ensembl	protein_coding	blue	2	0.362243	0.0819425	0.226478	0.287245	0.19327	0.365544	-0.436796	0.0328303	-0.623497	0.00113319	-0.0342498	0.873765	-0.102659	0.63312	-0.154005	0.472452	0.334689	0.109909	0.16345	0.445375	0.639376	0.000768842
ENSSSCG00000021581	3199	13	protein_coding	131672496	131689470	-	CLCN2	ensembl	protein_coding	blue	2	-0.360616	0.0834275	-0.536047	0.00693373	-0.712602	9.33978e-05	0.452626	0.0263577	0.616894	0.00132352	-0.475053	0.0189823	0.309633	0.14092	-0.440172	0.0313538	-0.196511	0.357401	0.159871	0.455537	-0.595892	0.00212155
ENSSSCG00000010969	20204	10	protein_coding	36290950	36294645	-	GALT	ensembl	protein_coding	blue	2	-0.360166	0.0838418	-0.31812	0.129788	-0.536669	0.00685628	0.801821	2.4695e-06	0.68375	0.000229905	-0.19866	0.352061	0.223335	0.294165	-0.175887	0.411015	-0.232533	0.274203	-0.041485	0.847376	-0.858954	7.77175e-08
ENSSSCG00000008971	12031	8	protein_coding	75499530	75586324	+	USO1	ensembl	protein_coding	blue	2	0.360166	0.0838419	0.147306	0.492154	0.486951	0.0158115	-0.510485	0.0108082	-0.492741	0.014433	0.410583	0.0462687	-0.500185	0.012807	-0.0196863	0.927252	0.181221	0.396743	-0.0654055	0.761402	0.856269	9.43876e-08
ENSSSCG00000009867	9118	14	protein_coding	40211210	40259321	+	TBX5	ensembl	protein_coding	blue	2	-0.360001	0.0839934	-0.457645	0.0245349	-0.540669	0.00637559	0.329506	0.115869	0.381147	0.0661179	-0.588705	0.00247529	0.629383	0.000983837	-0.277408	0.189384	-0.519799	0.00922952	0.447272	0.0284208	-0.437997	0.0322991
ENSSSCG00000008517	13651	3	protein_coding	114453800	114512494	+	SPAST	ensembl	protein_coding	blue	2	0.359974	0.0840188	0.309825	0.140661	0.266429	0.208229	-0.539528	0.00650974	-0.34425	0.0995092	0.223268	0.294313	-0.447492	0.0283336	0.0927532	0.666418	0.200739	0.346941	-0.293218	0.164354	0.541515	0.00627758
ENSSSCG00000005609	1945	1	protein_coding	301701194	301833924	+	novel gene	ensembl	protein_coding	blue	2	-0.359933	0.0840569	-0.322769	0.123966	-0.487016	0.0157954	0.383773	0.0641193	0.392683	0.0576823	-0.269665	0.202549	0.194265	0.363033	-0.396112	0.0553428	0.266644	0.207849	0.180545	0.398535	-0.397554	0.0543816
ENSSSCG00000015288	11027	9	protein_coding	72016828	72035637	-	RBBP5	ensembl	protein_coding	blue	2	0.359722	0.0842514	0.368323	0.0765701	0.355752	0.0879872	-0.529138	0.00784359	-0.548513	0.00551433	0.0783182	0.71604	-0.315735	0.13285	0.0890254	0.679113	0.286809	0.174205	-0.111567	0.603753	0.745874	2.86642e-05
ENSSSCG00000027450	24501	GL896386.1	protein_coding	12470	13442	-	novel gene	ensembl	protein_coding	blue	2	-0.359719	0.0842545	-0.104425	0.627252	-0.335511	0.108985	0.423907	0.0389845	0.55113	0.00524962	-0.192936	0.366388	0.336555	0.107819	0.157204	0.463188	-0.225055	0.290364	-0.125802	0.558054	-0.868472	3.77455e-08
ENSSSCG00000028886	10162	9	protein_coding	12423	49487	+	IPO7	ensembl	protein_coding	blue	2	0.359197	0.0847387	0.170204	0.426533	0.337095	0.10722	-0.557795	0.00462331	-0.555897	0.00479485	0.27944	0.18603	-0.461056	0.0233547	-0.186157	0.383785	0.274464	0.194319	0.0255499	0.905667	0.878708	1.62684e-08
ENSSSCG00000006065	15243	4	protein_coding	39323207	39366991	+	ANKRD46	ensembl	protein_coding	blue	2	0.358952	0.0849669	0.384324	0.0637058	0.721656	6.88459e-05	-0.699482	0.000142489	-0.707933	0.000108825	0.463256	0.0226182	-0.29884	0.156042	0.417944	0.0421237	0.148029	0.490009	-0.122754	0.567706	0.758691	1.73223e-05
ENSSSCG00000001641	16881	7	protein_coding	43111914	43215461	+	novel gene	ensembl	protein_coding	blue	2	0.358642	0.0852562	0.0993265	0.644248	0.330511	0.114696	-0.569058	0.00370766	-0.587114	0.00256002	0.169166	0.429401	-0.270167	0.201676	-0.194976	0.361245	0.239449	0.259774	0.230319	0.278926	0.922205	1.51402e-10
ENSSSCG00000004473	548	1	protein_coding	97888855	98015310	+	novel gene	ensembl	protein_coding	blue	2	0.358528	0.0853625	0.245502	0.247556	0.441965	0.0305911	-0.515266	0.00997214	-0.664446	0.000398164	0.147831	0.490595	-0.243782	0.25099	-0.00459796	0.982988	0.367998	0.0768499	0.112524	0.600633	0.898673	2.47677e-09
ENSSSCG00000011569	2789	13	protein_coding	73484189	73503873	-	novel gene	ensembl	protein_coding	blue	2	-0.358447	0.0854381	-0.397234	0.0545934	-0.479134	0.0178414	0.712294	9.43516e-05	0.577343	0.00313636	-0.0326645	0.879565	0.246486	0.245605	-0.392908	0.0575266	-0.00892169	0.966997	0.27508	0.19328	-0.665711	0.000384549
ENSSSCG00000021220	25062	GL895295.1	protein_coding	124	2080	+	CKB	ensembl	protein_coding	blue	2	-0.358433	0.0854513	-0.475477	0.0188612	-0.60759	0.00163778	0.465207	0.0219811	0.445485	0.0291375	-0.521879	0.00890453	0.460984	0.0233791	-0.287515	0.173101	-0.192572	0.36731	0.251556	0.235715	-0.586147	0.00261269
ENSSSCG00000017090	19901	16	protein_coding	78138221	78147207	+	novel gene	ensembl	protein_coding	blue	2	-0.35803	0.0858292	-0.454956	0.0254985	-0.627306	0.00103447	0.601426	0.00187937	0.565657	0.00396636	-0.462911	0.0227326	0.509265	0.0110305	-0.393908	0.056838	-0.237693	0.26339	0.429968	0.0359865	-0.605103	0.00173185
ENSSSCG00000021384	21816	12	protein_coding	37871327	37948031	+	BRIP1	ensembl	protein_coding	blue	2	0.357826	0.0860205	0.507612	0.0113377	0.524679	0.00848194	-0.42261	0.0396509	-0.577475	0.00312787	0.473079	0.0195553	-0.37137	0.0739802	0.17207	0.421403	0.599348	0.00196737	-0.0827488	0.700679	0.631179	0.000941765
ENSSSCG00000007997	12985	3	protein_coding	41369989	41376554	+	RHOT2	ensembl	protein_coding	blue	2	-0.357368	0.086452	-0.0810973	0.706392	-0.383778	0.0641156	0.561218	0.00432687	0.335651	0.108828	-0.392923	0.0575162	0.480068	0.0175883	0.200434	0.347689	-0.0920573	0.668781	-0.0636613	0.767592	-0.763402	1.4284e-05
ENSSSCG00000029921	13070	3	protein_coding	42877175	42882669	-	novel gene	ensembl	protein_coding	blue	2	0.357123	0.0866829	0.182609	0.393075	0.512707	0.0104127	-0.813969	1.30839e-06	-0.600735	0.00190826	0.153253	0.474644	-0.231988	0.27536	0.214307	0.314616	-0.00989204	0.96341	-0.0337323	0.875658	0.854175	1.09537e-07
ENSSSCG00000021072	576	1	protein_coding	105706329	105770733	-	novel gene	ensembl	protein_coding	blue	2	0.356325	0.08744	0.101066	0.638431	0.19102	0.371259	-0.574771	0.00330514	-0.542412	0.00617509	-0.110923	0.605856	-0.0239533	0.911539	-0.108777	0.612889	-0.0684693	0.750563	0.29566	0.160706	0.758224	1.76528e-05
ENSSSCG00000005466	1769	1	protein_coding	283777345	283841882	-	ROD1	ensembl	protein_coding	blue	2	0.356088	0.0876655	0.197003	0.356175	0.349563	0.0940553	-0.565189	0.00400318	-0.699799	0.000141079	0.0565405	0.793003	-0.203155	0.341047	-0.0909642	0.672499	0.298202	0.156969	0.173804	0.416666	0.905198	1.22883e-09
ENSSSCG00000003377	6940	6	protein_coding	62103735	62176078	-	ACOT7	ensembl	protein_coding	blue	2	-0.355957	0.0877907	-0.117256	0.585303	-0.526406	0.00822985	0.219477	0.3028	0.402089	0.0514414	-0.413748	0.0444492	0.129291	0.547096	-0.146201	0.495442	-0.106209	0.621348	-0.109472	0.610609	-0.43606	0.0331595
ENSSSCG00000003881	7704	6	protein_coding	150809986	150895237	-	SPATA6	ensembl	protein_coding	blue	2	0.355168	0.0885467	0.321059	0.126085	0.593744	0.00222241	-0.376877	0.0694689	-0.567446	0.00382846	0.499416	0.0129676	-0.155616	0.467774	0.280033	0.185059	0.190344	0.372986	0.0615055	0.775262	0.464702	0.0221446
ENSSSCG00000023983	8273	15	protein_coding	92609003	92831152	+	AGPS	ensembl	protein_coding	blue	2	0.355145	0.0885684	0.230822	0.27785	0.411314	0.0458433	-0.546266	0.00575043	-0.562281	0.00423813	0.301709	0.151914	-0.412949	0.0449029	-0.121814	0.570697	0.265528	0.209831	0.0627855	0.770705	0.885884	8.61127e-09
ENSSSCG00000011556	2779	13	protein_coding	73241260	73254079	+	IL17RE	ensembl_havana	protein_coding	blue	2	-0.354807	0.0888935	-0.253387	0.232209	-0.484329	0.01647	0.669092	0.00035012	0.393361	0.0572141	-0.350194	0.0934223	0.431292	0.0353565	-0.153431	0.474124	0.121987	0.570147	0.16174	0.450216	-0.683093	0.000234396
ENSSSCG00000026646	21869	12	protein_coding	41690124	41712782	+	RFFL	ensembl	protein_coding	blue	2	-0.354802	0.0888992	-0.294747	0.162064	-0.583928	0.00273713	0.45666	0.0248841	0.601184	0.00188945	-0.344358	0.099396	-0.026113	0.903598	-0.20612	0.333893	-0.293144	0.164467	-0.222672	0.295638	-0.463678	0.0224794
ENSSSCG00000006239	15454	4	protein_coding	81204554	81232222	-	novel gene	ensembl	protein_coding	blue	2	0.354156	0.089523	0.241775	0.255035	0.427318	0.037274	-0.641351	0.000731527	-0.536297	0.00690253	0.129307	0.547047	-0.190986	0.371344	0.162455	0.448189	0.0850853	0.692624	-0.0325697	0.879913	0.702821	0.000128236
ENSSSCG00000007804	12751	3	protein_coding	18718010	18728428	+	SH2B1	ensembl	protein_coding	blue	2	-0.352766	0.0908774	-0.138584	0.518405	-0.339289	0.10481	0.573232	0.0034097	0.477599	0.0182637	-0.287316	0.173411	0.471553	0.0200077	0.219157	0.303524	-0.1632	0.446082	-0.0552857	0.797502	-0.866891	4.27181e-08
ENSSSCG00000024864	17915	5	protein_coding	809295	1029682	-	novel gene	ensembl	protein_coding	blue	2	-0.352413	0.0912234	-0.2854	0.176425	-0.437143	0.0326762	0.677878	0.000272858	0.537419	0.00676386	-0.156766	0.464451	0.241572	0.255444	-0.0872211	0.685288	-0.310522	0.139723	0.0118165	0.956298	-0.741809	3.34256e-05
ENSSSCG00000006526	15768	4	protein_coding	103414724	103425441	-	TRIM46	ensembl_havana	protein_coding	blue	2	-0.352377	0.0912589	-0.326594	0.119321	-0.459304	0.0239548	0.494143	0.0141143	0.548011	0.00556634	-0.315995	0.132514	0.363886	0.0804635	-0.0854851	0.691248	-0.324362	0.122016	0.0849317	0.693152	-0.715219	8.56181e-05
ENSSSCG00000028470	22839	JH118638.1	protein_coding	114109	151885	-	novel gene	ensembl	protein_coding	blue	2	0.352148	0.0914839	0.333342	0.111436	0.643544	0.000691929	-0.485497	0.0161739	-0.742437	3.2647e-05	0.421044	0.0404679	-0.290829	0.167981	0.182905	0.392295	0.269978	0.202004	0.0471392	0.826863	0.828766	5.65819e-07
ENSSSCG00000004594	704	1	protein_coding	125355481	125379412	+	ADAM10	ensembl	protein_coding	blue	2	0.350215	0.093402	0.335905	0.108544	0.46682	0.021465	-0.706206	0.000115075	-0.688879	0.000197335	0.114887	0.592954	-0.202033	0.343775	0.131698	0.539595	0.168656	0.430812	0.027488	0.898546	0.82381	7.55674e-07
ENSSSCG00000010145	9416	14	protein_coding	58794722	58843156	+	HEATR1	ensembl	protein_coding	blue	2	0.350119	0.093498	0.333132	0.111675	0.569157	0.00370031	-0.592424	0.00228646	-0.767105	1.22373e-05	0.22571	0.288926	-0.225497	0.289393	0.082797	0.700512	0.201993	0.343873	0.143867	0.502424	0.904578	1.31622e-09
ENSSSCG00000004832	992	1	protein_coding	157783503	157881006	+	UBE3A	ensembl	protein_coding	blue	2	0.349868	0.0937493	0.0970824	0.651785	0.375513	0.0705665	-0.5717	0.00351665	-0.555885	0.00479598	0.206913	0.331994	-0.314414	0.134568	-0.163132	0.446275	0.0774106	0.7192	0.18071	0.398099	0.908316	8.63356e-10
ENSSSCG00000029633	7647	6	protein_coding	145323643	145450640	+	USP24	ensembl	protein_coding	blue	2	0.349648	0.0939697	0.327192	0.118606	0.40747	0.0481151	-0.522987	0.00873532	-0.660522	0.000443108	0.194217	0.363153	-0.357021	0.0867796	0.00919798	0.965976	0.263071	0.214236	0.00352478	0.986958	0.851818	1.29171e-07
ENSSSCG00000011356	2491	13	protein_coding	34542911	34553133	-	UQCRC1	ensembl	protein_coding	blue	2	-0.349541	0.0940778	-0.240596	0.257429	-0.556439	0.00474533	0.63992	0.000758407	0.670363	0.000337887	-0.258753	0.222131	0.230862	0.277763	-0.0626623	0.771143	-0.189632	0.37481	-0.152675	0.47633	-0.901935	1.75526e-09
ENSSSCG00000008788	11764	8	protein_coding	32171423	32250851	-	novel gene	ensembl	protein_coding	blue	2	0.349048	0.0945742	0.187416	0.380519	0.326182	0.119815	-0.546321	0.0057445	-0.639813	0.000760447	0.104469	0.627107	-0.0674305	0.754233	-0.140056	0.51393	0.399669	0.0529944	0.325421	0.120731	0.776614	8.11889e-06
ENSSSCG00000022636	18545	5	protein_coding	45738816	45778950	+	novel gene	ensembl	protein_coding	blue	2	0.349042	0.0945802	0.128103	0.550817	0.432394	0.0348385	-0.512446	0.0104585	-0.564833	0.00403131	0.212318	0.319236	-0.0162819	0.939808	0.0988905	0.64571	0.118271	0.582037	0.225771	0.288792	0.590103	0.00240281
ENSSSCG00000014805	10414	9	protein_coding	7443668	7446812	+	LRTOMT	ensembl	protein_coding	blue	2	-0.348858	0.0947656	-0.325711	0.120382	-0.284465	0.177908	0.538932	0.00658067	0.29293	0.164789	-0.188336	0.378143	0.319191	0.128429	-0.0106869	0.960472	-0.206604	0.332733	0.155048	0.46942	-0.481643	0.0171679
ENSSSCG00000002972	6352	6	protein_coding	43266647	43276250	-	novel gene	ensembl	protein_coding	blue	2	-0.348658	0.0949679	-0.2632	0.214004	-0.484175	0.0165094	0.597951	0.0020285	0.67217	0.000321135	-0.249862	0.238991	0.36859	0.0763402	-0.0357018	0.868458	-0.278573	0.187456	0.00805569	0.970199	-0.91117	6.18069e-10
ENSSSCG00000006346	15569	4	protein_coding	96537111	96820806	-	ATF6	ensembl	protein_coding	blue	2	0.348309	0.0953221	0.141668	0.509046	0.439591	0.0316043	-0.686933	0.000209185	-0.607728	0.00163267	0.139321	0.516161	-0.333841	0.110868	0.00670512	0.975194	-0.0167949	0.937915	0.0449215	0.834896	0.93858	1.2152e-11
ENSSSCG00000005022	1236	1	protein_coding	200774577	200871792	-	NIN	ensembl	protein_coding	blue	2	0.347836	0.0958035	0.192637	0.367145	0.358213	0.0856568	-0.532485	0.00739109	-0.703702	0.000124687	0.0254797	0.905925	-0.130744	0.542562	-0.109913	0.60916	0.297889	0.157426	0.283089	0.180107	0.910485	6.70373e-10
ENSSSCG00000002835	6173	6	protein_coding	29306598	29418995	+	TOX3	ensembl	protein_coding	blue	2	0.34752	0.0961257	0.11202	0.602273	0.269701	0.202486	-0.368238	0.0766433	-0.500465	0.0127489	-0.0470755	0.827093	0.146424	0.494778	-0.00202285	0.992515	0.324977	0.12127	0.331855	0.11314	0.464343	0.0222613
ENSSSCG00000006229	22917	GL893631.2	protein_coding	170157	280278	+	novel gene	ensembl	protein_coding	blue	2	0.347381	0.0962677	0.187271	0.380895	0.511012	0.0107132	-0.541558	0.00627261	-0.549132	0.00545075	0.318126	0.129781	-0.34689	0.0967702	0.101964	0.635434	0.0842458	0.695514	0.0127569	0.952823	0.824841	7.1206e-07
ENSSSCG00000003121	6543	6	protein_coding	48771886	48779643	+	KPTN	ensembl	protein_coding	blue	2	-0.34723	0.0964222	-0.137134	0.522836	-0.529898	0.00773884	0.515679	0.00990245	0.646559	0.000640536	-0.344639	0.0991016	0.358543	0.085348	-0.00480528	0.982221	-0.169703	0.427914	-0.0681114	0.751827	-0.886215	8.35343e-09
ENSSSCG00000004101	120	1	protein_coding	18476457	18536993	-	LRP11	ensembl	protein_coding	blue	2	0.347199	0.0964538	0.290657	0.168243	0.585124	0.00266945	-0.519413	0.009291	-0.372679	0.0728881	0.402885	0.0509382	-0.274219	0.194733	0.311529	0.138376	-0.101603	0.636639	-0.130219	0.5442	0.481507	0.0172038
ENSSSCG00000009459	19314	11	protein_coding	49558944	49565477	-	MZT1	ensembl	protein_coding	blue	2	0.346894	0.0967664	0.237468	0.263856	0.357602	0.0862308	-0.64834	0.000611737	-0.26491	0.210934	0.248745	0.241165	-0.522979	0.00873645	0.236812	0.265217	0.0206352	0.923755	-0.423164	0.0393653	0.588232	0.00250023
ENSSSCG00000025627	24582	GL894943.1	protein_coding	11971	36230	+	FOXJ3	ensembl	protein_coding	blue	2	0.346426	0.0972482	0.293604	0.163775	0.38078	0.0664013	-0.512738	0.0104072	-0.657488	0.000480797	-0.017756	0.934369	-0.136685	0.524208	0.119935	0.576698	0.30423	0.148353	0.0400902	0.852452	0.773994	9.10804e-06
ENSSSCG00000025536	25200	GL896100.1	protein_coding	827	9421	-	novel gene	ensembl	protein_coding	blue	2	0.346198	0.0974828	0.231133	0.277183	0.543933	0.00600446	-0.647354	0.000627542	-0.56849	0.00374987	0.294652	0.162205	-0.265128	0.210543	0.155938	0.466844	0.0711741	0.741033	-0.00400336	0.985188	0.779486	7.14466e-06
ENSSSCG00000005498	1815	1	protein_coding	287904367	288136642	+	PAPPA	ensembl	protein_coding	blue	2	0.345642	0.0980581	0.260515	0.218888	0.368776	0.0761808	-0.497822	0.013306	-0.531653	0.00750149	-0.0282936	0.895589	0.0697153	0.746169	0.281161	0.183221	-0.138041	0.520061	0.0611113	0.776666	0.556165	0.00477031
ENSSSCG00000025598	8167	15	protein_coding	79412981	79434415	+	novel gene	ensembl	protein_coding	blue	2	0.345087	0.0986349	0.0972246	0.651307	0.411255	0.0458775	-0.616291	0.0013422	-0.467819	0.0211507	0.233515	0.272124	-0.342002	0.101886	-0.0681981	0.751521	0.0353205	0.869851	0.105142	0.624878	0.849085	1.55829e-07
ENSSSCG00000030006	1496	1	protein_coding	243436040	243436513	+	novel gene	ensembl	protein_coding	blue	2	0.344708	0.0990303	0.13938	0.515983	0.364009	0.0803537	-0.617477	0.00130567	-0.464856	0.0220946	0.0378194	0.860728	-0.343488	0.10031	0.148108	0.489774	-0.130742	0.542569	-0.159089	0.457774	0.775497	8.52827e-06
ENSSSCG00000025958	12563	3	protein_coding	7700764	7704905	+	novel gene	ensembl	protein_coding	blue	2	-0.344191	0.0995713	-0.171627	0.422617	-0.418452	0.0418488	0.189522	0.375092	0.329276	0.11614	-0.265844	0.209267	0.0451284	0.834146	-0.123389	0.565687	-0.0186011	0.931252	-0.146562	0.494368	-0.338652	0.105506
ENSSSCG00000006280	15495	4	protein_coding	88164739	88173831	-	novel gene	ensembl	protein_coding	blue	2	0.343675	0.100113	0.292485	0.165462	0.28221	0.181521	-0.592009	0.00230688	-0.500324	0.0127781	0.237218	0.264374	-0.331035	0.114087	0.0250344	0.907562	0.453057	0.0261972	-0.104204	0.627985	0.609392	0.00157236
ENSSSCG00000029902	3854	2	protein_coding	4615256	4674876	-	C11orf80	ensembl	protein_coding	blue	2	-0.343514	0.100283	-0.534366	0.00714646	-0.614667	0.0013936	0.445264	0.0292272	0.622717	0.00115436	-0.316216	0.132228	0.223076	0.294739	-0.4438	0.0298262	-0.036324	0.866185	0.125802	0.558054	-0.51436	0.0101262
ENSSSCG00000011438	2601	13	protein_coding	37759259	37767127	-	BAP1	ensembl_havana	protein_coding	blue	2	-0.342457	0.101402	-0.038678	0.857597	-0.231141	0.277167	0.4027	0.0510552	0.311581	0.138306	-0.241791	0.255002	0.50178	0.0124788	0.33328	0.111507	-0.191653	0.369645	-0.0411142	0.848725	-0.749383	2.50456e-05
ENSSSCG00000010882	20083	10	protein_coding	21761347	21762282	+	CNST	ensembl	protein_coding	blue	2	0.34237	0.101494	0.339739	0.104321	0.521909	0.00889984	-0.650791	0.000573953	-0.634449	0.000869156	0.290786	0.168046	-0.0146554	0.945812	0.114098	0.595512	0.288468	0.171617	0.303805	0.148948	0.684621	0.000224064
ENSSSCG00000015953	8229	15	protein_coding	87613550	87616138	+	DLX1	ensembl	protein_coding	blue	2	-0.342102	0.10178	-0.165779	0.43883	-0.236983	0.264862	0.373814	0.0719517	0.309858	0.140617	-0.0868447	0.686579	0.428129	0.0368761	-0.0776405	0.718399	-0.0236307	0.912726	0.373661	0.0720771	-0.471702	0.0199632
ENSSSCG00000028460	4885	2	protein_coding	69646785	69649084	-	S1PR5	ensembl	protein_coding	blue	2	-0.341772	0.102131	-0.258521	0.222562	-0.557305	0.00466708	0.487224	0.0157442	0.290444	0.16857	-0.416712	0.0427961	0.318116	0.129793	-0.22397	0.292757	0.0652289	0.762028	0.108764	0.612931	-0.507984	0.0112681
ENSSSCG00000026876	24154	GL896323.1	protein_coding	26916	49675	-	ABHD12	ensembl	protein_coding	blue	2	-0.341423	0.102505	-0.325437	0.120712	-0.670022	0.000341134	0.544565	0.0059347	0.541153	0.00631934	-0.308796	0.142053	0.224405	0.291797	-0.31337	0.135937	0.071439	0.740101	0.0208236	0.923061	-0.658328	0.00047009
ENSSSCG00000000779	18823	5	protein_coding	73380996	73586157	-	KIF21A	ensembl	protein_coding	blue	2	0.341402	0.102527	0.0612509	0.776169	0.329877	0.115436	-0.610871	0.00152038	-0.467745	0.0211738	0.192252	0.368122	-0.488847	0.0153487	-0.0346412	0.872334	0.0257734	0.904846	-0.16471	0.441829	0.794204	3.5992e-06
ENSSSCG00000007336	20900	17	protein_coding	46043303	46045923	+	NNAT	ensembl_havana	protein_coding	blue	2	-0.341145	0.102803	-0.238158	0.262431	-0.379627	0.0672964	0.263611	0.213263	0.262057	0.216074	-0.312572	0.136991	0.417545	0.0423406	-0.256102	0.227072	0.212701	0.318343	0.384536	0.0635476	-0.29829	0.156841
ENSSSCG00000022789	3543	13	protein_coding	183834656	183877970	-	novel gene	ensembl	protein_coding	blue	2	0.340981	0.10298	0.3009	0.15307	0.520429	0.00913003	-0.751617	2.29579e-05	-0.571088	0.00356014	0.0779851	0.717199	0.0989154	0.645627	0.418317	0.0419214	-0.119639	0.577645	0.0835269	0.697993	0.585366	0.00265594
ENSSSCG00000008044	13044	3	protein_coding	42386685	42400877	+	MLST8	ensembl	protein_coding	blue	2	-0.340895	0.103072	-0.044853	0.835145	-0.209553	0.325726	0.428597	0.0366478	0.38723	0.0615598	-0.195706	0.359412	0.424688	0.0385874	0.327725	0.117972	-0.264891	0.210968	-0.109922	0.609133	-0.81772	1.06547e-06
ENSSSCG00000010968	20203	10	protein_coding	36278897	36290886	-	IL11RA	ensembl_havana	protein_coding	blue	2	-0.340892	0.103075	-0.294361	0.162639	-0.316276	0.13215	0.556935	0.00470041	0.375229	0.0707964	-0.19869	0.351986	0.620313	0.0012218	0.0393271	0.855232	-0.271233	0.199834	0.329804	0.115521	-0.768475	1.15486e-05
ENSSSCG00000015314	11102	9	protein_coding	78959290	79055645	+	ANKIB1	ensembl	protein_coding	blue	2	0.340877	0.103091	0.250835	0.237105	0.625355	0.00108408	-0.606627	0.00167368	-0.744853	2.98002e-05	0.234068	0.270958	-0.136911	0.523516	0.140159	0.513615	0.206226	0.333639	0.227081	0.285929	0.908972	8.00281e-10
ENSSSCG00000001497	16745	7	protein_coding	33144581	33226714	-	ZNF451	ensembl	protein_coding	blue	2	0.340568	0.103424	0.373287	0.0723855	0.663657	0.000406871	-0.479086	0.0178544	-0.605741	0.00170728	0.533104	0.00730991	-0.408575	0.0474529	0.187073	0.381408	0.428068	0.0369056	-0.078059	0.716942	0.700994	0.000135873
ENSSSCG00000026721	23210	GL892933.2	protein_coding	157544	158192	+	RNASE4	ensembl	protein_coding	blue	2	-0.340451	0.103551	-0.291773	0.166541	-0.264704	0.211302	0.339797	0.104258	0.244293	0.249965	0.0344929	0.872876	0.378057	0.0685305	-0.241745	0.255094	0.0180324	0.93335	0.42142	0.0402703	-0.455676	0.0252376
ENSSSCG00000013572	4965	2	protein_coding	72031152	72055011	-	PNPLA6	ensembl	protein_coding	blue	2	-0.339978	0.104062	0.0407062	0.850209	-0.154392	0.471328	0.473455	0.0194451	0.323662	0.122871	-0.248721	0.241213	0.441021	0.0309909	0.408619	0.0474267	-0.29089	0.167887	-0.140477	0.512652	-0.784864	5.59526e-06
ENSSSCG00000000539	18556	5	protein_coding	47514577	47534818	+	novel gene	ensembl	protein_coding	blue	2	0.339951	0.104091	0.290104	0.169091	0.480222	0.0175468	-0.582198	0.00283758	-0.624848	0.0010973	-0.00497629	0.981589	-0.0443071	0.837125	0.368136	0.0767315	-0.10033	0.64089	-0.0433316	0.840666	0.604764	0.00174502
ENSSSCG00000022078	19317	11	protein_coding	49690331	49711508	-	novel gene	ensembl	protein_coding	blue	2	0.339887	0.10416	0.287104	0.173744	0.552682	0.00509777	-0.484131	0.0165208	-0.640678	0.000744053	0.325738	0.12035	-0.312319	0.137326	0.137152	0.522779	0.199962	0.348849	0.0220255	0.918634	0.762015	1.51255e-05
ENSSSCG00000010229	9524	14	protein_coding	72331769	72357184	+	REEP3	ensembl	protein_coding	blue	2	0.339655	0.104413	0.140937	0.511259	0.399371	0.0531882	-0.667501	0.000365973	-0.567494	0.00382482	0.118676	0.580733	-0.312468	0.137128	-0.0487863	0.820907	0.119953	0.576639	0.0811464	0.706222	0.952339	7.96196e-13
ENSSSCG00000028858	24112	GL892260.2	protein_coding	25346	30771	-	FAM83C	ensembl	protein_coding	blue	2	-0.339503	0.104577	-0.409104	0.047139	-0.538113	0.00667939	0.318885	0.128817	0.335056	0.109496	-0.577698	0.00311364	0.515338	0.00995994	-0.269613	0.20264	-0.129136	0.547581	0.315243	0.133488	-0.432894	0.0346058
ENSSSCG00000006154	15352	4	protein_coding	60606379	60626273	+	PAG1	ensembl	protein_coding	blue	2	0.338774	0.105372	0.301817	0.151761	0.265451	0.209968	-0.491728	0.0146668	-0.718775	7.59567e-05	-0.192557	0.367348	0.13752	0.521653	0.0920293	0.668876	0.403005	0.0508626	0.242631	0.253303	0.652873	0.000543456
ENSSSCG00000008573	13729	3	protein_coding	119827430	119909414	-	RAB10	ensembl	protein_coding	blue	2	0.338737	0.105413	0.112813	0.59969	0.25673	0.225895	-0.487689	0.0156299	-0.354578	0.0891147	0.291166	0.167466	-0.542639	0.00614929	-0.273889	0.195293	0.249133	0.240408	-0.0433051	0.840762	0.750765	2.37358e-05
ENSSSCG00000015851	8086	15	protein_coding	62933578	63096764	-	TNKS	ensembl	protein_coding	blue	2	0.338228	0.105971	0.138124	0.519808	0.366938	0.07777	-0.635619	0.000844362	-0.656745	0.000490437	-0.0211803	0.921747	0.0356546	0.86863	0.015429	0.942956	-0.0151071	0.944144	0.350521	0.0930958	0.836573	3.51957e-07
ENSSSCG00000025941	318	1	protein_coding	50511751	50523126	+	novel gene	ensembl	protein_coding	blue	2	0.338006	0.106215	0.375668	0.070441	0.771125	1.03128e-05	-0.533519	0.0072558	-0.570124	0.00362957	0.556786	0.00471384	-0.472244	0.0198017	0.437488	0.0325234	0.0634092	0.768488	-0.311385	0.138568	0.648435	0.000610231
ENSSSCG00000030317	5349	2	protein_coding	95586260	95590124	-	novel gene	ensembl	protein_coding	blue	2	0.337915	0.106315	0.425381	0.0382377	0.506196	0.0116066	-0.451125	0.0269238	-0.593677	0.00222562	0.234264	0.270545	-0.151625	0.479405	0.256788	0.225788	0.218239	0.305603	0.0123536	0.954313	0.547703	0.00559848
ENSSSCG00000012483	14530	X	protein_coding	90210464	90310136	-	novel gene	ensembl	protein_coding	blue	2	0.337654	0.106603	0.225695	0.288958	0.231706	0.275962	-0.491623	0.0146913	-0.35351	0.09015	0.116099	0.589034	-0.477209	0.0183725	0.11118	0.605017	0.072504	0.73636	-0.359493	0.0844638	0.565628	0.00396862
ENSSSCG00000016783	19515	16	protein_coding	4402799	4433036	+	FAM105B	ensembl	protein_coding	blue	2	0.337628	0.106631	0.336219	0.108193	0.470442	0.0203425	-0.367448	0.0773264	-0.401991	0.0515038	0.347752	0.0958891	-0.538846	0.00659099	0.339742	0.104318	0.107099	0.618411	-0.447981	0.0281403	0.510812	0.0107491
ENSSSCG00000014368	5654	2	protein_coding	148270647	148283447	-	novel gene	ensembl	protein_coding	blue	2	-0.337474	0.106801	-0.27263	0.197437	-0.406528	0.0486849	0.602207	0.00184717	0.576593	0.00318477	0.0346093	0.87245	0.00715092	0.973545	-0.215573	0.311696	-0.087586	0.684038	-0.0689996	0.748692	-0.610208	0.0015435
ENSSSCG00000001810	17055	7	protein_coding	57896450	58089348	-	PDE8A	ensembl	protein_coding	blue	2	0.337258	0.107039	0.399199	0.0533002	0.414321	0.0441256	-0.718693	7.61699e-05	-0.49034	0.0149922	0.178115	0.405021	-0.477543	0.0182793	0.217349	0.30763	0.145712	0.496901	-0.339881	0.104167	0.712963	9.22895e-05
ENSSSCG00000008620	13792	3	protein_coding	130602696	130685391	+	novel gene	ensembl	protein_coding	blue	2	0.33694	0.107391	0.211575	0.320971	0.656868	0.000488835	-0.466499	0.0215671	-0.681961	0.000242319	0.394128	0.0566875	-0.255295	0.228591	0.136646	0.524327	0.246361	0.245852	0.135407	0.528133	0.858266	8.17153e-08
ENSSSCG00000027110	20306	10	protein_coding	51454237	51459124	-	RPP38	ensembl	protein_coding	blue	2	-0.336753	0.107599	-0.132425	0.53734	-0.313853	0.135303	0.43856	0.0320522	0.557386	0.00465981	-0.0656151	0.760659	0.0323576	0.880689	0.0727542	0.735482	-0.161382	0.451234	-0.325561	0.120563	-0.69718	0.000153103
ENSSSCG00000007998	12986	3	protein_coding	41376739	41380396	+	RHBDL1	ensembl	protein_coding	blue	2	-0.336485	0.107897	-0.22601	0.288267	-0.533288	0.0072858	0.572593	0.00345395	0.603999	0.00177508	-0.421733	0.0401071	0.424725	0.0385689	0.0134271	0.950348	-0.21121	0.321826	-0.04945	0.81851	-0.863485	5.54764e-08
ENSSSCG00000007521	21126	17	protein_coding	66499483	66511907	+	NELFCD	ensembl_havana	protein_coding	blue	2	-0.336187	0.108229	-0.130071	0.544661	-0.320872	0.126318	0.660147	0.000447623	0.460703	0.0234747	-0.120878	0.573682	0.352871	0.090774	0.151622	0.479415	-0.11923	0.578957	-0.0920748	0.668721	-0.899202	2.3443e-09
ENSSSCG00000006846	16123	4	protein_coding	121866218	121880976	+	novel gene	ensembl	protein_coding	blue	2	-0.335783	0.108681	-0.207687	0.330149	-0.310247	0.140092	0.446498	0.0287293	0.567735	0.00380657	0.000789653	0.997078	-0.0668154	0.756409	-0.00307227	0.988633	-0.247418	0.243766	-0.297482	0.158022	-0.595347	0.00214677
ENSSSCG00000001085	16365	7	protein_coding	20197882	20368697	-	DCDC2	ensembl_havana	protein_coding	blue	2	0.335651	0.108828	0.212645	0.318473	0.298107	0.157108	-0.568279	0.00376559	-0.510875	0.0107379	0.108276	0.614536	-0.350404	0.0932126	-0.102109	0.63495	0.165546	0.43948	0.0148615	0.945051	0.79682	3.16794e-06
ENSSSCG00000024180	24791	GL893507.1	protein_coding	11146	28036	-	ACBD3	ensembl	protein_coding	blue	2	0.334634	0.109971	0.250528	0.237699	0.546599	0.00571489	-0.648731	0.000605563	-0.723979	6.35444e-05	0.29004	0.169189	-0.343715	0.100071	0.110627	0.606824	0.232099	0.275125	0.000128918	0.999523	0.912447	5.3023e-10
ENSSSCG00000008388	13485	3	protein_coding	84967854	85003436	-	REL	havana	protein_coding	blue	2	0.334401	0.110235	0.362594	0.0816246	0.474939	0.0190151	-0.673986	0.000305023	-0.693357	0.000172259	0.0746041	0.729	-0.156775	0.464427	0.109753	0.609686	0.33074	0.11443	0.0898264	0.676377	0.864518	5.12869e-08
ENSSSCG00000005065	1282	1	protein_coding	207004004	207027579	+	AP5M1	ensembl	protein_coding	blue	2	0.334108	0.110566	0.087615	0.683938	0.196565	0.357266	-0.328144	0.117474	-0.406518	0.0486907	0.201741	0.344489	-0.43929	0.0317343	-0.324643	0.121674	0.306056	0.14581	0.0523858	0.807925	0.727735	5.57289e-05
ENSSSCG00000021714	16591	7	protein_coding	26783027	26789695	+	PRR3	ensembl_havana	protein_coding	blue	2	-0.333946	0.110749	-0.0749119	0.727923	-0.344974	0.098753	0.661187	0.000435198	0.464586	0.0221824	-0.13517	0.528861	0.240537	0.25755	-0.10374	0.629527	0.17619	0.410198	0.057011	0.791317	-0.724606	6.21764e-05
ENSSSCG00000013978	4524	2	protein_coding	55197471	55212015	-	ZNF672	ensembl	protein_coding	blue	2	-0.333289	0.111496	-0.227063	0.285968	-0.316271	0.132158	0.628656	0.00100131	0.496003	0.0137007	-0.236116	0.266666	0.476942	0.0184471	-0.00386794	0.985689	-0.344827	0.0989054	0.228132	0.283643	-0.752416	2.22496e-05
ENSSSCG00000008136	13168	3	protein_coding	49693956	49735090	-	RANBP2	ensembl	protein_coding	blue	2	0.333286	0.111499	0.144919	0.499273	0.347901	0.0957365	-0.481089	0.0173147	-0.484091	0.016531	0.282149	0.181621	-0.50747	0.0113645	-0.141424	0.509783	0.150498	0.482715	-0.0432278	0.841043	0.853885	1.11804e-07
ENSSSCG00000029586	22439	18	protein_coding	10008209	10034160	-	novel gene	ensembl	protein_coding	blue	2	0.333218	0.111577	0.451407	0.0268166	0.693107	0.000173583	-0.489714	0.0151407	-0.534384	0.00714418	0.547217	0.00564947	-0.550758	0.00528662	0.482579	0.0169221	0.234021	0.271056	-0.455911	0.0251529	0.618058	0.00128809
ENSSSCG00000016291	8666	15	protein_coding	147145312	147196329	-	GIGYF2	ensembl	protein_coding	blue	2	0.332851	0.111996	0.155066	0.469369	0.336285	0.10812	-0.666351	0.000377819	-0.537838	0.00671276	0.0904604	0.674215	-0.377366	0.0690785	-0.0239227	0.911651	0.0931771	0.664979	-0.0365169	0.865481	0.903151	1.53922e-09
ENSSSCG00000000745	18786	5	protein_coding	69616395	69629666	+	DDX11	ensembl	protein_coding	blue	2	-0.332286	0.112644	-0.120368	0.575311	-0.323964	0.122501	0.795979	3.30133e-06	0.435818	0.0332686	-0.0950642	0.658591	0.299173	0.155558	0.049448	0.818517	-0.0507256	0.813907	-0.0158799	0.941291	-0.806567	1.93692e-06
ENSSSCG00000010031	9284	14	protein_coding	51447743	51540656	-	SFI1	ensembl	protein_coding	blue	2	-0.332037	0.112931	-0.156457	0.465342	-0.525329	0.0083863	0.76096	1.57943e-05	0.544502	0.0059416	-0.307639	0.143631	0.288262	0.171937	-0.112142	0.601878	-0.0266341	0.901683	-0.0663598	0.758021	-0.862269	6.08003e-08
ENSSSCG00000010306	9607	14	protein_coding	82602490	82624938	+	SEC24C	ensembl	protein_coding	blue	2	0.332032	0.112936	0.190342	0.37299	0.320868	0.126323	-0.491988	0.0146064	-0.374942	0.0710293	0.151264	0.480465	-0.421789	0.0400775	0.0213105	0.921267	0.0105353	0.961032	-0.184275	0.388698	0.619879	0.00123435
ENSSSCG00000007248	20802	17	protein_coding	40908261	40984197	+	ASXL1	ensembl	protein_coding	blue	2	-0.331653	0.113373	-0.108902	0.61248	-0.384848	0.0633145	0.667147	0.000369586	0.382635	0.0649797	-0.297948	0.157339	0.395203	0.055956	-0.126396	0.55618	-0.00928497	0.965654	0.249347	0.239991	-0.569843	0.00364997
ENSSSCG00000030017	10946	9	protein_coding	59028736	59036373	+	FOXRED1	ensembl	protein_coding	blue	2	-0.331409	0.113655	-0.24744	0.243724	-0.409501	0.0469039	0.704366	0.000122073	0.517239	0.00964306	-0.150383	0.483054	0.359154	0.0847787	-0.00137337	0.994918	-0.119672	0.577539	0.0153977	0.943071	-0.852795	1.20677e-07
ENSSSCG00000027503	18531	5	protein_coding	43258240	43315842	-	OSBPL8	ensembl	protein_coding	blue	2	0.331346	0.113727	0.112199	0.601692	0.361481	0.0826355	-0.483111	0.0167837	-0.41055	0.046288	0.272802	0.197143	-0.399547	0.0530738	-0.155461	0.468223	0.157111	0.463457	0.076964	0.720756	0.798351	2.9376e-06
ENSSSCG00000024382	12443	3	protein_coding	497610	587340	-	novel gene	ensembl	protein_coding	blue	2	-0.331036	0.114086	-0.422651	0.0396298	-0.520314	0.00914818	0.620178	0.0012257	0.641179	0.000734706	-0.275375	0.192782	0.195708	0.359408	-0.281808	0.182172	-0.43789	0.0323461	0.10588	0.622437	-0.582777	0.0028036
ENSSSCG00000016074	8370	15	protein_coding	112052130	112388886	-	novel gene	ensembl	protein_coding	blue	2	0.33059	0.114604	0.203781	0.339527	0.42858	0.0366564	-0.483896	0.0165809	-0.512515	0.0104463	0.181514	0.395965	-0.247083	0.244426	0.0275894	0.898174	0.118231	0.582165	0.0958393	0.655974	0.773073	9.48041e-06
ENSSSCG00000003728	7487	6	protein_coding	108421421	108444099	-	novel gene	ensembl	protein_coding	blue	2	0.330415	0.114808	0.247379	0.243844	0.365246	0.0792542	-0.698477	0.000147041	-0.544644	0.00592608	0.0107484	0.960245	-0.261809	0.216524	0.0661173	0.75888	0.0724498	0.73655	-0.0274756	0.898592	0.842359	2.43577e-07
ENSSSCG00000022033	22303	18	protein_coding	33258	42053	-	novel gene	ensembl	protein_coding	blue	2	-0.330246	0.115005	-0.452666	0.0263428	-0.586494	0.00259368	0.36347	0.0808364	0.609357	0.00157362	-0.399244	0.0532711	0.334398	0.110238	-0.361712	0.0824245	-0.42821	0.0368367	0.258042	0.22345	-0.563503	0.004138
ENSSSCG00000016306	8686	15	protein_coding	148216756	148418220	+	USP40	ensembl	protein_coding	blue	2	-0.329558	0.115809	-0.186679	0.382429	-0.52254	0.00880324	0.618877	0.00126368	0.625533	0.00107948	-0.352487	0.0911501	0.0969969	0.652073	-0.10207	0.635082	-0.118038	0.582786	-0.213502	0.31648	-0.700746	0.000136936
ENSSSCG00000029996	19416	11	protein_coding	75703402	75712182	+	TM9SF2	ensembl	protein_coding	blue	2	0.329506	0.115869	0.102105	0.634965	0.350282	0.0933348	-0.574736	0.00330744	-0.422731	0.0395885	0.294863	0.161891	-0.470054	0.0204604	-0.211007	0.322303	0.141944	0.508215	0.0628878	0.770342	0.864947	4.96345e-08
ENSSSCG00000010440	9759	14	protein_coding	108911519	109003081	+	PTEN	ensembl	protein_coding	blue	2	0.329426	0.115964	0.273887	0.195296	0.476334	0.0186181	-0.628316	0.00100957	-0.665323	0.000388682	0.157767	0.461567	-0.141285	0.510204	0.0516649	0.810521	0.302556	0.150711	0.180283	0.399231	0.867558	4.05525e-08
ENSSSCG00000013871	4623	2	protein_coding	59946794	59972448	-	HAUS8	ensembl	protein_coding	blue	2	-0.329201	0.116228	-0.252003	0.234855	-0.467259	0.0213263	0.632282	0.000916703	0.579416	0.00300568	-0.163296	0.445812	0.0704529	0.743571	-0.223307	0.294226	-0.179345	0.401729	-0.0735564	0.732669	-0.658022	0.00047397
ENSSSCG00000013362	4420	2	protein_coding	43627375	43798211	+	UEVLD	ensembl	protein_coding	blue	2	0.328219	0.117386	0.0608912	0.777451	0.247893	0.242833	-0.486364	0.015957	-0.463112	0.0226661	0.1752	0.412876	-0.454834	0.025543	-0.235388	0.268186	0.245602	0.247357	-0.00918124	0.966038	0.826771	6.36394e-07
ENSSSCG00000017682	21829	12	protein_coding	39554707	39583472	+	MYO19	ensembl	protein_coding	blue	2	-0.328186	0.117425	-0.0984819	0.647081	-0.149006	0.487117	0.477559	0.0182748	0.295869	0.160397	0.129956	0.545018	-0.0102697	0.962014	-0.0383563	0.858769	0.0395076	0.854574	-0.110917	0.605877	-0.384722	0.0634087
ENSSSCG00000007459	21033	17	protein_coding	57095159	57109228	+	CSE1L	ensembl	protein_coding	blue	2	0.328037	0.117601	0.26054	0.218841	0.372712	0.0728613	-0.541922	0.00623084	-0.378702	0.0680212	0.354906	0.0887984	-0.328087	0.117542	0.197796	0.354201	0.31974	0.127738	-0.287185	0.173617	0.40622	0.0488726
ENSSSCG00000004311	380	1	protein_coding	63731869	63750235	-	novel gene	ensembl	protein_coding	blue	2	0.32788	0.117788	0.246088	0.246392	0.573706	0.00337718	-0.549535	0.00540964	-0.619981	0.00123138	0.328828	0.116666	-0.394608	0.0563598	0.131821	0.539214	0.227324	0.285399	-0.0748948	0.727983	0.847419	1.74413e-07
ENSSSCG00000027344	9066	14	protein_coding	33642793	33644868	+	ATP2A2	ensembl	protein_coding	blue	2	0.327841	0.117833	0.151124	0.480876	0.502042	0.0124257	-0.551683	0.00519514	-0.671199	0.000330043	0.32276	0.123978	-0.34391	0.0998656	-0.0393142	0.855278	0.267221	0.206829	0.113654	0.596955	0.924839	1.0495e-10
ENSSSCG00000015013	10694	9	protein_coding	42953206	43009694	-	RDX	ensembl	protein_coding	blue	2	0.327062	0.118761	0.263185	0.214032	0.516605	0.00974783	-0.683118	0.000234227	-0.79042	4.31492e-06	0.113019	0.59902	-0.117584	0.584245	0.103296	0.631001	0.187024	0.381533	0.214573	0.314001	0.93202	3.5976e-11
ENSSSCG00000022707	23100	GL893176.2	protein_coding	174063	182979	-	novel gene	ensembl	protein_coding	blue	2	0.326957	0.118886	0.292839	0.164926	0.525042	0.00842844	-0.492666	0.0144501	-0.715591	8.45576e-05	0.227815	0.284331	-0.241127	0.256348	0.133547	0.533867	0.215515	0.311831	0.0865254	0.687675	0.825219	6.96618e-07
ENSSSCG00000016826	19565	16	protein_coding	21405694	21414047	-	RAD1	ensembl	protein_coding	blue	2	0.326255	0.119727	0.379797	0.0671637	0.66541	0.000387756	-0.39587	0.0555056	-0.563881	0.0041074	0.528516	0.0079302	-0.414403	0.0440794	0.251181	0.236438	0.352652	0.0909889	-0.147302	0.492165	0.614494	0.00139918
ENSSSCG00000005909	15027	4	protein_coding	512473	516120	+	FBXL6	ensembl	protein_coding	blue	2	-0.325249	0.120939	-0.0994575	0.64381	-0.213612	0.316224	0.346305	0.0973727	0.37368	0.0720613	-0.264714	0.211284	0.459861	0.023763	0.28945	0.170098	-0.297218	0.158408	-0.0481071	0.823362	-0.763635	1.4147e-05
ENSSSCG00000029893	25264	GL893289.1	protein_coding	4345	6810	-	novel gene	ensembl	protein_coding	blue	2	-0.325232	0.12096	-0.290747	0.168105	-0.495137	0.0138922	0.547474	0.00562244	0.465603	0.0218534	-0.277403	0.189393	0.163347	0.445666	-0.392674	0.0576891	-0.00453632	0.983216	0.153822	0.472984	-0.494267	0.0140864
ENSSSCG00000028744	436	1	protein_coding	76229688	76270181	-	novel gene	ensembl	protein_coding	blue	2	0.32523	0.120962	0.139394	0.51594	0.365547	0.0789892	-0.544154	0.00597998	-0.588959	0.00246196	0.0919018	0.669309	-0.198226	0.353137	-0.0189497	0.929967	0.0336054	0.876122	0.152348	0.477289	0.865512	4.75263e-08
ENSSSCG00000016419	22328	18	protein_coding	2986712	2994219	-	EN2	ensembl	protein_coding	blue	2	-0.325217	0.120978	-0.354301	0.0893826	-0.590553	0.00237986	0.630724	0.000952285	0.531775	0.00748526	-0.31631	0.132107	0.166643	0.436414	-0.350876	0.092743	0.138121	0.519817	0.0414771	0.847405	-0.48813	0.0155223
ENSSSCG00000011333	2461	13	protein_coding	33138728	33140286	+	novel gene	ensembl	protein_coding	blue	2	-0.325022	0.121214	-0.173941	0.416293	-0.260241	0.21939	0.638871	0.000778633	0.29691	0.158861	-0.142561	0.506352	0.625156	0.00108924	-0.00882747	0.967346	-0.0984541	0.647174	0.426145	0.0378553	-0.690483	0.000188008
ENSSSCG00000023884	13170	3	protein_coding	49819921	49851086	+	novel gene	ensembl	protein_coding	blue	2	0.324498	0.121851	0.19611	0.358403	0.509807	0.0109313	-0.701966	0.00013176	-0.63723	0.000811237	0.193094	0.365987	-0.320382	0.126931	0.102548	0.633488	0.0130966	0.951568	0.0142043	0.947477	0.948326	1.90137e-12
ENSSSCG00000027345	8096	15	protein_coding	65857807	65863478	-	novel gene	ensembl	protein_coding	blue	2	0.324346	0.122035	0.160204	0.454588	0.514495	0.0101032	-0.683664	0.00023049	-0.627405	0.00103202	0.232649	0.273956	-0.287003	0.173902	0.0658374	0.759871	0.00467916	0.982688	0.0711702	0.741046	0.883057	1.11184e-08
ENSSSCG00000027232	959	1	protein_coding	153304674	153379744	-	FAM169B	ensembl	protein_coding	blue	2	-0.324059	0.122385	-0.428971	0.0364667	-0.522095	0.00887132	0.48335	0.0167216	0.487462	0.0156857	-0.258082	0.223375	0.0357365	0.868331	-0.317252	0.130897	-0.206405	0.333211	-0.00827578	0.969385	-0.444163	0.0296767
ENSSSCG00000012376	14367	X	protein_coding	63644213	63656062	+	GDPD2	ensembl_havana	protein_coding	blue	2	-0.323516	0.12305	-0.499979	0.0128497	-0.669182	0.000349238	0.616927	0.00132249	0.721028	7.0346e-05	-0.229601	0.28047	0.108128	0.615021	-0.689976	0.000190915	0.0746193	0.728947	0.249912	0.238892	-0.568339	0.00376116
ENSSSCG00000014366	5652	2	protein_coding	148258219	148264237	-	APBB3	ensembl	protein_coding	blue	2	-0.322242	0.124616	-0.166282	0.437421	-0.402503	0.0511795	0.736371	4.0878e-05	0.461963	0.0230488	-0.204161	0.338609	0.422136	0.0398968	-0.0893292	0.678075	0.0106556	0.960588	0.158597	0.459184	-0.819411	9.69768e-07
ENSSSCG00000014672	10288	9	protein_coding	4689735	4720219	+	TRIM6	ensembl_havana	protein_coding	blue	2	-0.321663	0.125334	-0.191836	0.369179	-0.571003	0.00356624	0.636017	0.000836065	0.720752	7.10122e-05	-0.27806	0.188304	0.0877088	0.683617	-0.228997	0.281773	-0.115769	0.590101	-0.151292	0.480383	-0.798982	2.84706e-06
ENSSSCG00000023368	20964	17	protein_coding	52912400	52927866	+	novel gene	ensembl	protein_coding	blue	2	0.321117	0.126013	0.360342	0.0836793	0.597197	0.00206214	-0.644295	0.000678813	-0.666128	0.000380148	0.337637	0.106621	-0.284454	0.177925	0.179018	0.402604	0.334096	0.11058	-0.00642792	0.976219	0.792373	3.93121e-06
ENSSSCG00000015648	11055	9	protein_coding	73593843	73614078	-	EIF2D	ensembl	protein_coding	blue	2	-0.321109	0.126023	-0.244727	0.249098	-0.290568	0.16838	0.58982	0.00241729	0.492761	0.0144284	-0.0555019	0.796727	0.123404	0.565642	-0.0075	0.972254	-0.146537	0.494442	-0.126813	0.554867	-0.684369	0.000225742
ENSSSCG00000006983	20491	17	protein_coding	5328135	5343368	-	CNOT7	ensembl	protein_coding	blue	2	0.320885	0.126302	0.115301	0.591616	0.375196	0.0708227	-0.577717	0.00311238	-0.4228	0.0395531	0.329228	0.116196	-0.548104	0.00555667	-0.146934	0.49326	0.131909	0.538941	-0.0625727	0.771463	0.87824	1.69341e-08
ENSSSCG00000029771	14555	X	protein_coding	94394186	94472133	-	novel gene	ensembl	protein_coding	blue	2	0.320565	0.126702	0.159663	0.456132	0.103872	0.629088	-0.29471	0.162119	-0.339242	0.104861	0.00666884	0.975328	-0.0677472	0.753114	-0.046966	0.827489	0.186802	0.38211	0.0548224	0.799165	0.362251	0.0819353
ENSSSCG00000006587	15830	4	protein_coding	105043616	105058184	-	PGLYRP4	ensembl	protein_coding	blue	2	-0.320544	0.126728	-0.340891	0.103076	-0.656912	0.000488254	0.449785	0.0274371	0.635227	0.000852605	-0.477865	0.0181899	0.343384	0.10042	-0.187948	0.379143	-0.165071	0.440814	-0.0144603	0.946532	-0.775055	8.69545e-06
ENSSSCG00000008800	11785	8	protein_coding	34667109	34687247	+	TMEM33	ensembl	protein_coding	blue	2	0.319416	0.128145	0.114234	0.595073	0.374609	0.0713007	-0.679936	0.000257068	-0.503194	0.0121939	0.125031	0.560488	-0.369027	0.0759654	-0.0577463	0.788685	0.070959	0.741789	0.00498787	0.981546	0.926862	7.84804e-11
ENSSSCG00000000807	18854	5	protein_coding	79937452	80001030	-	SLC38A1	ensembl	protein_coding	blue	2	0.319365	0.12821	0.243804	0.250945	0.51815	0.0094941	-0.669647	0.000344733	-0.618461	0.00127602	0.184937	0.386964	-0.350474	0.0931428	0.212182	0.319553	0.0404973	0.85097	-0.110467	0.607348	0.903165	1.53686e-09
ENSSSCG00000025323	24512	GL896221.1	protein_coding	14301	38632	+	novel gene	ensembl	protein_coding	blue	2	0.319174	0.128451	0.138425	0.518889	0.400561	0.0524179	-0.49876	0.0131059	-0.624502	0.00110639	0.228234	0.283423	-0.257011	0.22537	-0.0930733	0.665332	0.321768	0.125203	0.194514	0.362405	0.86373	5.44579e-08
ENSSSCG00000000003	17910	5	protein_coding	520894	543410	+	TTC38	ensembl	protein_coding	blue	2	-0.319089	0.128559	-0.193417	0.365172	-0.305659	0.146361	0.537455	0.00675946	0.461112	0.0233359	-0.0400208	0.852705	0.0113194	0.958135	-0.036741	0.864663	0.0399149	0.85309	-0.178713	0.403418	-0.598866	0.00198827
ENSSSCG00000025025	24327	GL894855.1	protein_coding	723	48523	-	MIER1	ensembl	protein_coding	blue	2	0.318977	0.128701	0.180738	0.398023	0.247326	0.243948	-0.509361	0.0110128	-0.546212	0.00575619	0.0919859	0.669023	-0.316871	0.131385	-0.175698	0.411529	0.328613	0.11692	0.0667965	0.756476	0.824701	7.17812e-07
ENSSSCG00000025258	24615	GL896218.1	protein_coding	11590	13092	+	WFIKKN1	ensembl	protein_coding	blue	2	-0.31802	0.129915	-0.0710537	0.741456	-0.213425	0.316659	0.375405	0.0706534	0.358149	0.085717	-0.222434	0.296167	0.468542	0.0209254	0.287667	0.172864	-0.110039	0.608749	-0.0336048	0.876124	-0.729576	5.22172e-05
ENSSSCG00000017665	21798	12	protein_coding	36623500	36670398	-	DHX40	ensembl_havana	protein_coding	blue	2	0.317905	0.130062	-0.0529255	0.805983	0.304144	0.148473	-0.412453	0.0451868	-0.396547	0.0550514	0.340363	0.103646	-0.312702	0.136819	-0.300458	0.153704	0.180179	0.399508	0.262966	0.214427	0.765857	1.28959e-05
ENSSSCG00000003195	6641	6	protein_coding	50603438	50609894	-	PNKP	ensembl	protein_coding	blue	2	-0.317274	0.130868	-0.0739966	0.731127	-0.311187	0.138832	0.627204	0.00103703	0.505397	0.0117605	-0.180147	0.399594	0.409147	0.0471136	0.219417	0.302935	-0.188655	0.37732	-0.0877812	0.683369	-0.914915	3.91725e-10
ENSSSCG00000006767	16037	4	protein_coding	117024784	117266451	-	MAGI3	ensembl	protein_coding	blue	2	0.317239	0.130913	0.0684214	0.750733	0.222711	0.29555	-0.543862	0.00601234	-0.538766	0.00660066	0.00365237	0.986486	-0.191182	0.370846	-0.184457	0.388219	0.208828	0.327439	0.194069	0.363525	0.827467	6.10916e-07
ENSSSCG00000002811	6090	6	protein_coding	17785742	17839804	+	CNGB1	ensembl	protein_coding	blue	2	-0.317174	0.130997	-0.310529	0.139714	-0.279259	0.186327	0.263147	0.2141	0.201741	0.344488	-0.131266	0.540937	0.266156	0.208713	-0.301554	0.152136	-0.156159	0.466204	0.316726	0.131571	-0.288242	0.171968
ENSSSCG00000013991	4512	2	protein_coding	53870874	53873178	+	C1orf35	ensembl	protein_coding	blue	2	-0.316567	0.131776	-0.16751	0.433996	-0.480438	0.0174886	0.70523	0.000118743	0.683007	0.000234994	-0.185751	0.384841	0.1749	0.413687	-0.0279248	0.896942	-0.036366	0.866032	-0.182777	0.39263	-0.89213	4.77772e-09
ENSSSCG00000002414	17659	7	protein_coding	110402805	110446103	-	SEL1L	ensembl	protein_coding	blue	2	0.316284	0.132141	0.249257	0.240167	0.596211	0.00210688	-0.658578	0.00046695	-0.749353	2.5075e-05	0.24246	0.253648	-0.249825	0.239061	0.18664	0.382529	0.108436	0.614011	0.0566907	0.792464	0.939916	9.60032e-12
ENSSSCG00000005285	23053	GL895864.2	protein_coding	1613	78643	-	GNAQ	ensembl	protein_coding	blue	2	0.316222	0.13222	0.0878309	0.683199	0.392048	0.0581239	-0.672077	0.000321977	-0.667551	0.000365465	0.086555	0.687573	-0.122136	0.569671	-0.0523271	0.808137	0.0919735	0.669066	0.254287	0.230498	0.926956	7.74179e-11
ENSSSCG00000007939	12909	3	protein_coding	38730150	38751123	+	ANKS3	ensembl	protein_coding	blue	2	-0.316173	0.132284	-0.0208867	0.922829	-0.24619	0.246191	0.689995	0.000190804	0.383128	0.0646061	-0.238878	0.260946	0.395037	0.0560685	0.25799	0.223547	-0.159238	0.457347	-0.0904679	0.67419	-0.817327	1.08891e-06
ENSSSCG00000012682	14813	X	protein_coding	126334848	126353998	+	PHF6	havana	protein_coding	blue	2	0.316014	0.13249	0.233608	0.271926	0.280992	0.183495	-0.595132	0.00215675	-0.508477	0.0111761	0.00241854	0.991051	-0.294982	0.161713	-0.0166178	0.938568	0.076154	0.723583	-0.0201979	0.925366	0.814471	1.27331e-06
ENSSSCG00000006870	16157	4	protein_coding	129622241	129650155	-	novel gene	ensembl	protein_coding	blue	2	0.315139	0.133623	0.226808	0.286523	0.548666	0.00549854	-0.772035	9.91609e-06	-0.624156	0.00111555	0.346691	0.0969746	-0.278739	0.187183	0.143204	0.504419	0.10084	0.639184	0.0252239	0.906866	0.845709	1.95506e-07
ENSSSCG00000013897	4595	2	protein_coding	59142380	59150442	+	RAB3A	ensembl	protein_coding	blue	2	-0.314685	0.134214	-0.419818	0.0411166	-0.565403	0.00398627	0.483946	0.016568	0.629699	0.000976303	-0.287644	0.172899	0.401143	0.0520439	-0.254812	0.229504	-0.113832	0.596376	0.226097	0.288077	-0.720676	7.11963e-05
ENSSSCG00000000169	18106	5	protein_coding	13945740	14030364	-	novel gene	ensembl	protein_coding	blue	2	0.314665	0.134241	0.115744	0.590183	0.377036	0.0693418	-0.6569	0.000488412	-0.597399	0.00205311	0.0359805	0.86744	-0.22938	0.280946	-0.0302261	0.888499	-0.0363453	0.866107	0.135793	0.526946	0.932361	3.40936e-11
ENSSSCG00000006896	16195	4	protein_coding	135564674	135581598	+	TMED5	ensembl	protein_coding	blue	2	0.314589	0.134339	0.220468	0.300568	0.371132	0.0741799	-0.723369	6.49015e-05	-0.662641	0.000418319	0.0176797	0.934651	-0.154171	0.47197	-0.00512827	0.981026	0.192908	0.366459	0.160462	0.453851	0.901594	1.82074e-09
ENSSSCG00000026219	15522	4	protein_coding	90692768	90699934	+	DCAF6	ensembl	protein_coding	blue	2	0.314512	0.134441	0.157752	0.461612	0.141358	0.509984	-0.315711	0.132881	-0.1706	0.42544	0.0756431	0.725367	-0.302131	0.151314	-0.0368849	0.864137	0.0373179	0.862557	-0.0801625	0.709632	0.411147	0.0459405
ENSSSCG00000027328	5255	2	protein_coding	83754910	83763100	-	novel gene	ensembl	protein_coding	blue	2	0.313766	0.135416	0.252518	0.233867	0.35472	0.0889783	-0.671708	0.000325343	-0.519924	0.00920968	0.118265	0.582056	-0.225744	0.28885	0.00847471	0.96865	0.168104	0.432343	0.0992995	0.644339	0.831841	4.70662e-07
ENSSSCG00000021004	15141	4	protein_coding	17236603	17252337	-	DERL1	havana	protein_coding	blue	2	0.313709	0.135491	0.388803	0.0604213	0.74226	3.28647e-05	-0.57583	0.00323473	-0.455599	0.0252652	0.657923	0.000475226	-0.460971	0.0233837	0.334587	0.110024	0.0329519	0.878513	-0.175349	0.412473	0.618281	0.0012814
ENSSSCG00000004507	589	1	protein_coding	108087684	108117509	-	SMAD7	ensembl_havana	protein_coding	blue	2	-0.313243	0.136104	-0.24111	0.256383	-0.492062	0.0145894	0.181587	0.395774	0.438463	0.0320947	-0.498665	0.0131261	0.34003	0.104005	-0.144569	0.500321	-0.480078	0.0175854	0.0892122	0.678475	-0.476789	0.01849
ENSSSCG00000001417	16624	7	protein_coding	27448891	27451018	+	ABHD16A	havana	protein_coding	blue	2	-0.313133	0.136249	-0.163929	0.444026	-0.398769	0.053581	0.600109	0.00193475	0.668139	0.000359546	-0.00783933	0.970999	0.0926326	0.666827	0.0103477	0.961726	-0.0656264	0.760619	-0.249273	0.240135	-0.899959	2.16553e-09
ENSSSCG00000004294	357	1	protein_coding	61000033	61027408	-	SYNCRIP	ensembl	protein_coding	blue	2	0.31307	0.136332	0.152192	0.477744	0.365125	0.0793619	-0.533261	0.00728938	-0.566258	0.00391955	0.281831	0.182134	-0.41257	0.0451199	-0.154663	0.47054	0.390683	0.0590818	0.0480184	0.823683	0.870585	3.19117e-08
[truncated: 4,765 more rows]

## Sheet: Endo INF v UNINF
ensembl_id	Number	Chromosome	Gene_type	Start	End	Strand	Gene_Name	Gene_Source	Gene_Biotype	moduleColor	moduleLabel	GS.INF	p.GS.INF	MM.red	p.MM.red	MM.darkred	p.MM.darkred	MM.salmon	p.MM.salmon
[truncated: 2,570 more rows]

[truncated: 4 more sheets: Endo MEC v INF, Thy UNINF v CON, Thy INF v UNINF, Thy MEC v INF]
