# Supplementary material for: Genome-wide analysis of the transcriptional response to porcine reproductive and respiratory syndrome virus infection at the maternal/fetal interface and in the fetus
Source: BMC Genomics. 2016 May 20;17:383. doi: 10.1186/s12864-016-2720-4 (PMC4875603; doi:10.1186/s12864-016-2720-4)
Supplement: Additional file 7: — Comparison of RNA-seq and RT-qPCR expression data for individual genes. Excel (.xlsx) file of log2 transformed fold differences, for both RNA-seq and RT-qPCR, for genes used for RT-qPCR validation of RNA-seq data from endometrium and thymus (2 tabs in total). (XLSX 37 kb) [file 12864_2016_2720_MOESM7_ESM.xlsx]

## Sheet: Endometrium
Gene	RNA-seq Log2 FC UNINF v CON	qPCR Log2 FC UNINF v CON	RNA-seq Log2 FC INF v UNINF	qPCR Log2 FC INF v UNINF	RNA-seq Log2 FC MEC v INF	qPCR Log2 FC MEC v INF
CD3D	2.34517	2.8337	-0.73914	-0.144572	0.284675	0.067063
CD8B	2.36594	3.70862	-0.835851	-0.264942	0.206115	0.0865146
CXCL10	2.7197	1.93605	2.34307	2.20752	-0.12688	0.719015
FBN2	-0.487434	-0.850774	-0.590986	-1.38105	-0.329132	-0.0724826
GBP1	2.17403	1.68753	0.41123	0.617874	-0.613961	-0.256591
GZMA	2.90183	4.38276	-0.312606	-0.253829	-0.00517923	0.349616
IGJ	3.46236	5.15802	-0.449786	-0.478314	-0.124493	0.172333
ISG20	2.11883	2.38527	0.913414	0.837873	-0.105433	0.381641
ITIH4	0.0218347	-0.0686948	0.741822	0.52553	0.621113	0.483864
CCL2	1.24871	0.635895	0.0508821	0.495878	0.858817	0.874241
OAS1	0.771036	0.737328	1.18934	0.992082	0.384373	0.967393
PAMR1	-0.603335	-0.728151	-0.14121	-0.423139	-0.257935	-0.0982601
Key
		Gene identified as being differentially expressed
		Gene member of a significant WGCNA module but not itself found to be differentially expressed
		Gene has a tendency (P<0.1) for differential expression by RT-qPCR
		Gene identified as differentially expressed by RNA-seq and confirmed by RT-qPCR

## Sheet: Thymus
Gene	RNA-seq Log2 FC UNINF v CON	qPCR Log2 FC UNINF v CON	RNA-seq Log2 FC INF v UNINF	qPCR Log2 FC INF v UNINF	RNA-seq Log2 FC MEC v INF	qPCR Log2 FC MEC v INF
CASP1	-0.0613523	-0.0800254	2.06055	2.09373	0.826217	0.991148
CD3D	-0.0878941	-0.447046	-0.0849	0.20091	-0.299189	-0.471856
CD8B	-0.116897	-0.877041	0.0839046	0.15096	-0.439529	-0.477163
CXCL10	0.190134	0.418812	4.08584	3.79761	0.427386	0.71431
GBP1	-0.0240999	-0.24751	2.48804	2.26525	-0.183094	0.113413
GZMA	-0.152378	-0.145658	1.24759	1.16145	1.70273	1.86222
CCL2	-0.209659	-0.180472	2.23627	2.12481	1.40701	1.36314
MPO	0.0221783	-0.153603	2.18491	1.28407	1.689	1.81654
MX1	0.0109104	-0.365066	4.45356	4.29428	-0.0363145	0.378477
OAS1	0.309742	-0.21095	4.2054	3.87322	0.597218	1.34869
TNFSF10	0.100402	-0.354712	2.74351	2.57398	-0.00560852	0.164208
Key
		Gene identified as being differentially expressed
		Gene member of a significant WGCNA module but not itself found to be differentially expressed
		Gene has a tendency (P<0.1) for differential expression by RT-qPCR
		Gene identified as differentially expressed by RNA-seq and confirmed by RT-qPCR
